# Supplementary material for: Identification of the Autochaperone Domain in the Type Va Secretion System (T5aSS): Prevalent Feature of Autotransporters with a β-Helical Passenger
Source: Front Microbiol. 2018 Jan 5;8:2607. doi: 10.3389/fmicb.2017.02607 (PMC5767081; doi:10.3389/fmicb.2017.02607)
Supplement: Supplementary file 1 [file Table1.XLSX]

## Sheet: Table 1S
Table 1S: Autochaperone (AC) domains identified following structural alignement among a 1523-entries dataset of well-defined and genuine autotransporters (ATs) (Celik et al. 2012).
ATs				AC prediction																																Functional genomics			Passenger fold prediction
								BackPhyre														Phyre
								ACIcsA query		ACEspP query		ACHbp query		ACPet query		ACP69 query		ACHap query		ACIgA1 query		3ml3 template (AC IcsA)		3sze template (AC EspP)		1wxr/3ak5 template (AC Hbp)		4om9 template (AC Pet)		1dab template (AC P69)		3syj template (AC Hap)		3ho9 template (AC IgA1)
Gene ID	Gene annotation	Species	AT sequence	AC sequence	Cluster	Confidence (%)	Distance TU-AC (a.a.)	Confidence (%)	Identity (%)	Confidence (%)	Identity (%)	Confidence (%)	Identity (%)	Confidence (%)	Identity (%)	Confidence (%)	Identity (%)	Confidence (%)	Identity (%)	Confidence (%)	Identity (%)	Confidence (%)	Identity (%)	Confidence (%)	Identity (%)	Confidence (%)	Identity (%)	Confidence (%)	Identity (%)	Confidence (%)	Identity (%)	Confidence (%)	Identity (%)	Confidence (%)	Identity (%)	Main category	Subcategory	Interpro	Beta-fold prediction	Passenger sequence	Phyre (PDB ; fold)	InterProScan (Beta-helix fold domain)	BetaWrap (Position)	PfScan Beta-solenoid (Position)
YP_004159239.1	Hypothetical protein	Bartonella clarridgeiae 73	MLQVFSSLLFFSLLFSSLFIADTVYPKTKVPRKIESDDRAFVAEIYRDDGNIKVRTIKNITCSIPNKSEAFCCKSDQKNCNSSKKKKEKNNSKNNNEELAALNEGVVAIYASELGTVIDVDDMKIFGPVQKSEQPKGTEHIYGVWVKQQGAVTVGEATLKDLTVGLNAEADSIIYITSGSIKDSEVAVYSHGNRAYIGLEDVSITVGDKGVGLLNKENASIIMMGDENKGDITFTAGNAVYIDTGEVILENITIRNNVKGSDTVNRQHAIFSSTVQTAIHIHPDSVFKMEEGNVTLEYAHGLVFDVGGSREEKKASGPIEVDIDSANIQVNSAQFYGMYLHYSDKKSQSSNGKSPENHISNGNNRKSLENHNSIVVSLKKTNFSVPKSAVIYSDKSDNT…	SSISTMILSDSSIIFEKPTSNIYQTLRIGKGSGTVYTAQGNAELYINTYLNQGGEIARQKTDRLLIHGDVSGTTTVHVLAVSGSPGDEIGRGAKNNNKGISIIQVSGAAQEDSFKLFNDYITLYNLPYQYRL	A	100	101	99.9	29	99.7	21	93.6	18	99.5	21	99.9	25	99.8	22	99.8	21	100	28	-	-	92.7	18	98.9	19	100	19	99.6	21	-	-	Autotransporter of unknown function		IPR005546: Autotransporter beta-domain;IPR006315: Outer membrane autotransporter barrel;IPR011050: Pectin lyase fold/virulence factor	Yes	DTVYPKTKVPRKIESDDRAFVAEIYRDDGNIKVRTIKNITCSIPNKSEAFCCKSDQKNCNSSKKKKEKNNSKNNNEELAALNEGVVAIYASELGTVIDVDDMKIFGPVQKSEQPKGTEHIYGVWVKQQGAVTVGEATLKDLTVGLNAEADSIIYITSGSIKDSEVAVYSHGNRAYIGLEDVSITVGDKGVGLLNKENASIIMMGDENKGDITFTAGNAVYIDTGEVILENITIRNNVKGSDTVNRQHAIFSSTVQTAIHIHPDSVFKMEEGNVTLEYAHGLVFDVGGSREEKKASGPIEVDIDSANIQVNSAQFYGMYLHYSDKKSQSSNGKSPENHISNGNNRKSLENHNSIVVSLKKTNFSVPKSAVIYSDKSDNTHNLTFKLSENATLSGNLLLQA…	1DAB;Class b: All beta proteins; Fold b.80: Single-stranded right-handed beta-helix; superhelix turns are made of parallel beta-strands and (short) turns	IPR011050	91-203	n.d.
YP_004158416.1	Hypothetical protein	Bartonella clarridgeiae 73	MLKVFKNYTYFCACTTSAFFFLQNINVNATSKVEDCSENSPFLKCSDGKTHTFTGKNYQSPEQSGSSFSRAIFVEKQGTVINVANATIINSKTGVSAKENGKVILQNSTIQKVAEALSVSENGTIKMVGGTIDLDYDKGSIGVSSWSSQGVELENVHITLSEGKEKRASTGLYAVCSSNKMCNSRITMTNGSINVVGTGAGIDEDSQGNIFLTNVKMTVKNGGGNEYPYDSLGIYIANNASTFKMINGSIDFTNGVGVLAKKQGYAVLDGVTITGRNNDDKSATDDKGGLYLDSGGSILFKNGRISVSNTYGITVYQAVDRSIVEEKVNIENSTITAVMYPAIYVAKQNSSMRNFDASEKKSIVKLSNNSNISGDLLLQAKGGIIEIQADQSILKGGVS…	SLGLDNSTVQFDTPKNVVYQTLKIGKGSGIVYSATNNAKLHLNTFISKENNINNQKTDRLLIHGDVSGTTTVYVTGQNGSAKDDIGRDGNTQGISLIQVSGAAQENSFKLEGGYITINGSPYRYSLY	A	99.9	92	99.9	35	99.7	23	74.1	22	99.4	23	99.8	21	99.8	19	99.7	24	99.9	33	-	-	91.2	20	98.6	24	99.9	18	99.6	21	-	-	Autotransporter of unknown function		IPR005546: Autotransporter beta-domain;IPR006315: Outer membrane autotransporter barrel;IPR012332: P22 tailspike C-terminal domain-like;IPR011050: Pectin lyase fold/virulence factor	Yes	TSKVEDCSENSPFLKCSDGKTHTFTGKNYQSPEQSGSSFSRAIFVEKQGTVINVANATIINSKTGVSAKENGKVILQNSTIQKVAEALSVSENGTIKMVGGTIDLDYDKGSIGVSSWSSQGVELENVHITLSEGKEKRASTGLYAVCSSNKMCNSRITMTNGSINVVGTGAGIDEDSQGNIFLTNVKMTVKNGGGNEYPYDSLGIYIANNASTFKMINGSIDFTNGVGVLAKKQGYAVLDGVTITGRNNDDKSATDDKGGLYLDSGGSILFKNGRISVSNTYGITVYQAVDRSIVEEKVNIENSTITAVMYPAIYVAKQNSSMRNFDASEKKSIVKLSNNSNISGDLLLQAKGGIIEIQADQSILKGGVSIANGAIAKFDLKNNSTWTLTTKKSNNFTN…	1DAB;Class b: All beta proteins; Fold b.80: Single-stranded right-handed beta-helix; superhelix turns are made of parallel beta-strands and (short) turns	n.d.	91-203	L1 (71-132;249-335)
YP_001610068.1	Autotransporter	Bartonella tribocorum CIP 105476	MIKVFRNHVCLCACTTAILSLLQNGREVYAATQEEEGKPYVIKVIPVVSANSSPQLSGSNKHKLPLKGESGGNYSPSMINIGNNDEGISGGDDYRVLSGKEGEKRHQNGGKGYEKNIDNTVRNEDSDERGVNPAFYYYSGLYYVCDNCGTGPNNVKSTGEGPKIDNKSYRITNENASNYPPGPTAITVKGIGTEVRGKNVTVSSQVADETFLMGVHVLENGKIVLEDPIIKNTVIGLRASNGVIEVKNGEIGESHEGVDAADRSFVLLEDTEINTANGNASLLSYEHSEVWMSGGSVDFMNSHGVSSMLGGKINLENVKVTGKGKEKNSDNHAVVRADLEGTVNLKGTTIRAMDVHGILLENKVNSIPLQEVKDLSNEDSHSESGVPVTEVNIKSSTIN…	VSLMGGSSIHFKRQEPSSVDDHQTLRIGKGKGEVYRAREGASIFLNSYLNSGGALDHQKTDRVLIHGDVSGKTMLHVHAVAGSPGGYTGRGGNDEGLSIIQVSGEAKQDSFQLEGGYVALDELPYQYKL	A	100	106	99.7	31	99.4	11	75.3	11	99	12	99.6	19	99.5	24	99.5	19	100	30	-	-	81.6	13	98.6	15	99.9	21	99.5	25	-	-	Autotransporter of unknown function		IPR005546: Autotransporter beta-domain;IPR006315: Outer membrane autotransporter barrel;IPR011050: Pectin lyase fold/virulence factor	Yes	ATQEEEGKPYVIKVIPVVSANSSPQLSGSNKHKLPLKGESGGNYSPSMINIGNNDEGISGGDDYRVLSGKEGEKRHQNGGKGYEKNIDNTVRNEDSDERGVNPAFYYYSGLYYVCDNCGTGPNNVKSTGEGPKIDNKSYRITNENASNYPPGPTAITVKGIGTEVRGKNVTVSSQVADETFLMGVHVLENGKIVLEDPIIKNTVIGLRASNGVIEVKNGEIGESHEGVDAADRSFVLLEDTEINTANGNASLLSYEHSEVWMSGGSVDFMNSHGVSSMLGGKINLENVKVTGKGKEKNSDNHAVVRADLEGTVNLKGTTIRAMDVHGILLENKVNSIPLQEVKDLSNEDSHSESGVPVTEVNIKSSTININGAGSYGIYFQGEKPWSEGGDKKEGTSLG…	1DAB;Class b: All beta proteins; Fold b.80: Single-stranded right-handed beta-helix; superhelix turns are made of parallel beta-strands and (short) turns	IPR011050	428-554	n.d.
YP_002972454.1	Autotransporter	Bartonella grahamii as4aup	MCACTTAILSLFQNGREVYAATEEVGKPYVIKVIPVVSANSSPHLSGSNKHKLPLSGESGDNYYPPNMIPVRNNDEGIRGGSDYRKLSGKVGWNGHTGNVDNSVKDADSDGRDVNPGFYYYSGLYYVCDNCGESKGESKIDNKSYKITNENASFYPDVPTAITVKGRGTRVSGGGVTVSSQVADKTFLVGVHVLENSKIVLKDPIIKNTVIALRASDGVIEVKNGKIKESNEGVDAAENSFVLLEDTEIKTANGNASLLSYDHSEVWMSGGSVDFMNSHGVSSTLGGKVNLENVEITGKADKGKDHAVVHTDLGGAVNLEGTTIRAMDVHGILLENTVDSIPLQEVKDLSNEDSDSKIPVTEVNMKSSSVTVKGKGSYGIYLRGEKPWSEGGDKKEEIS…	VSLMGESSINFKRHESSSADDYQTLRIGKGKGEVYRARDGASISLNSYLNSGGALDHQKTDRVLIHGDVSGKTKLQVHGVSGSPGGYTGRGGNDEGISIIQVSGQAEQDSFQLEGGYVALDKLPYQYKL	A	100	96	99.7	28	99.2	13	-	-	98.6	13	99.6	21	99.4	22	99.3	20	100	32	-	-	94.4	14	98.9	15	100	21	99.6	24	-	-	Autotransporter of unknown function		IPR005546: Autotransporter beta-domain;IPR006315: Outer membrane autotransporter barrel;IPR012332: P22 tailspike C-terminal domain-like;IPR011050: Pectin lyase fold/virulence factor	Yes	ATEEVGKPYVIKVIPVVSANSSPHLSGSNKHKLPLSGESGDNYYPPNMIPVRNNDEGIRGGSDYRKLSGKVGWNGHTGNVDNSVKDADSDGRDVNPGFYYYSGLYYVCDNCGESKGESKIDNKSYKITNENASFYPDVPTAITVKGRGTRVSGGGVTVSSQVADKTFLVGVHVLENSKIVLKDPIIKNTVIALRASDGVIEVKNGKIKESNEGVDAAENSFVLLEDTEIKTANGNASLLSYDHSEVWMSGGSVDFMNSHGVSSTLGGKVNLENVEITGKADKGKDHAVVHTDLGGAVNLEGTTIRAMDVHGILLENTVDSIPLQEVKDLSNEDSDSKIPVTEVNMKSSSVTVKGKGSYGIYLRGEKPWSEGGDKKEEISSEEEKALPRLEVVNLDKTEF…	1DAB;Class b: All beta proteins; Fold b.80: Single-stranded right-handed beta-helix; superhelix turns are made of parallel beta-strands and (short) turns	n.d.	322-432	L1 (190-249)
YP_032603.1	Hypothetical protein	Bartonella quintana str Toulouse	MIKVFRNRVYLYTFTTAILSLLQNGRGVCANAGEPYNITVVPVYPGARVSGFGYDNRISTHGNLVSGRRVGSLSGLSGERGDSGSIQGVTTGKTDKVLSGEGGDREGGKYVYKYDKLRGKTTLYKGLYYLCDDCEEDTIDSRSYKITSGNVSQYPSNTAITVKGKNAAVKGKNVTVSSEVSDKSFTRGVFVSEHGKIVLTNPIIKNAVTALNASNGAIKVHKGTIEASHRGVEAIGNNALVILEDTEVKTSDGKASISSYGGAGVLMNEGSVDFTNSHGVSSTLGGVVTLEGTAITGKGKAKNQENFAGFFVDVGGSVKFKGTADFTNVHGILSENTVNTFNSVPISEDLLKYSRVTEVNLTSSSVTVNGDTSYGIYFRGEKPRDEYRNNEDSNEQKTP…	SLVLLTNDSSIDFKKPKSALTYDYQTLRIGNGVGEVYRAKDGAHIYLNTYLNEGGALKDQKTDRLLIHGDAAGKTTVHVRSISESPGGYTGNGGNDQGISIIQVSGTANEDSFQLDGGYVALHGTPYQYKL	A	100	91	99.7	26	99.1	14	-	-	98.5	16	99.6	25	99.4	20	99.3	23	100	31	-	-	91.1	20	98.8	17	100	23	99.6	21	-	-	Autotransporter of unknown function		IPR005546: Autotransporter beta-domain;IPR006315: Outer membrane autotransporter barrel;IPR012332: P22 tailspike C-terminal domain-like;IPR011050: Pectin lyase fold/virulence factor	Yes	GEPYNITVVPVYPGARVSGFGYDNRISTHGNLVSGRRVGSLSGLSGERGDSGSIQGVTTGKTDKVLSGEGGDREGGKYVYKYDKLRGKTTLYKGLYYLCDDCEEDTIDSRSYKITSGNVSQYPSNTAITVKGKNAAVKGKNVTVSSEVSDKSFTRGVFVSEHGKIVLTNPIIKNAVTALNASNGAIKVHKGTIEASHRGVEAIGNNALVILEDTEVKTSDGKASISSYGGAGVLMNEGSVDFTNSHGVSSTLGGVVTLEGTAITGKGKAKNQENFAGFFVDVGGSVKFKGTADFTNVHGILSENTVNTFNSVPISEDLLKYSRVTEVNLTSSSVTVNGDTSYGIYFRGEKPRDEYRNNEDSNEQKTPPRLEAINLRRTKFSVPDSIAVYSTDATYGVVN…	1DAB;Class b: All beta proteins; Fold b.80: Single-stranded right-handed beta-helix; superhelix turns are made of parallel beta-strands and (short) turns	n.d.	91-203	L1 (188-295)
YP_004159272.1	Hypothetical protein	Bartonella clarridgeiae 73	MIKVFNNYVYIFTAATFCLWQSSVKSEADQSSQCDENAKGGYTSIYKCSEVGNKIIRDKTFQTIIAEGKNVDINGTNITLGGLDRMPEKTGRNLYGVNVSKGGKVVLTESYLKNVHIALNVSDGIIGMYGGAIEDSDMAVQALGRPTNVILVNPQIKTKGGKASILTMDGASVEVKNGGRLDFTNSDAVYTALTGSVNFDGTIIVRKGGKKEQGNYAVFHIDQGGSVDFKNGNINVTGSHGLLLENTVATSNSIQLSRNLQKDIKVTKANIEKSTIEVKGDKSYGIYFKGENVVATVKADADEENLDMTTIEPGIRLVNLKDTHLTVLDSPAIYSTDAEGGNISLLQSSISAGHLLLVAKKKSSLLVLADNSSLTGGTYVDDSSTAELYLSGNSVWFLT…	LSISVVSLDNSSINFKRLKSSETYNYRTLRIGKGEGDVYIAKNNAQIHLNTSFSPDGSLDSQKTDRVLIHGNISGKTTIDVRGISENRRGNRNNINANDVGNTEGISLIQVSGTAQQDSFKLKGDYITVDDFPYRYKL	A	100	112	99.6	27	99.4	19	-	-	98.9	18	99.6	21	99.5	22	99.4	26	100	26	-	-	96	14	99	17	99.9	18	99.7	24	-	-	Autotransporter of unknown function		IPR005546: Autotransporter beta-domain;IPR006315: Outer membrane autotransporter barrel;IPR012332: P22 tailspike C-terminal domain-like;IPR011050: Pectin lyase fold/virulence factor	Yes	DQSSQCDENAKGGYTSIYKCSEVGNKIIRDKTFQTIIAEGKNVDINGTNITLGGLDRMPEKTGRNLYGVNVSKGGKVVLTESYLKNVHIALNVSDGIIGMYGGAIEDSDMAVQALGRPTNVILVNPQIKTKGGKASILTMDGASVEVKNGGRLDFTNSDAVYTALTGSVNFDGTIIVRKGGKKEQGNYAVFHIDQGGSVDFKNGNINVTGSHGLLLENTVATSNSIQLSRNLQKDIKVTKANIEKSTIEVKGDKSYGIYFKGENVVATVKADADEENLDMTTIEPGIRLVNLKDTHLTVLDSPAIYSTDAEGGNISLLQSSISAGHLLLVAKKKSSLLVLADNSSLTGGTYVDDSSTAELYLSGNSVWFLTQTKQNYKDLDLNDLSISVVSLDNSSINF…	1DAB;Class b: All beta proteins; Fold b.80: Single-stranded right-handed beta-helix; superhelix turns are made of parallel beta-strands and (short) turns	n.d.	91-203	L1 (96-188)
YP_032308.1	Hypothetical protein	Bartonella quintana str Toulouse	MNVEARSPSSVSLSCKGEKLPYRCSDGAKHTIIDKVYNFVGSSEEKNGSDDFFISSAVIVAQEPNTVIQVIRLKVEGTVGVEEDTYGVVASRGGSVVLSDSIFKNVSTALRAESGTIEMNRGSIKSSQAGVYAEKQGASVVLTNVKIKVEGQDVGQEAALLSDVGADIKMMGGSIDVMDAAALYVGTRGSATLDGVTLTAKSQKNANEEDGFPYAALNVNPYGSISLKNTNVTAAGVRALWMGLDVNAQLSIGRERNILVSRVNIEDSAITVIGSKHGMHFDMDKGNNEYEQGIVFLKKTTFEVLDGVAIHSEKSNGYIAVTAGTKISGDLLLTAEKRSSVVILANSSLLTGGTRVADDSVAELYLTGGTKWVLTKSKKINQQVSNHVISSISFVRLSD…	SSISFVRLSDSVIAFETPTFQEYQTLHIGKGEEEVYSAQDSASLYLNTYLNDDGSLNNQKTDRLLIHGDVSGKTTVYVQFVAGNQGKVADDENAQSISIIQVSGKAAEDSFQLNSAYIALEGLPYQYYL	A	100	161	99.8	26	99.4	19	57.4	16	99	17	99.7	23	99.6	17	99.5	22	100	25	-	-	95.3	16	98.9	20	100	19	99.6	18	-	-	Autotransporter of unknown function		IPR005546: Autotransporter beta-domain;IPR006315: Outer membrane autotransporter barrel;IPR012332: P22 tailspike C-terminal domain-like;IPR011050: Pectin lyase fold/virulence factor	Yes	ALRAESGTIEMNRGSIKSSQAGVYAEKQGASVVLTNVKIKVEGQDVGQEAALLSDVGADIKMMGGSIDVMDAAALYVGTRGSATLDGVTLTAKSQKNANEEDGFPYAALNVNPYGSISLKNTNVTAAGVRALWMGLDVNAQLSIGRERNILVSRVNIEDSAITVIGSKHGMHFDMDKGNNEYEQGIVFLKKTTFEVLDGVAIHSEKSNGYIAVTAGTKISGDLLLTAEKRSSVVILANSSLLTGGTRVADDSVAELYLTGGTKWVLTKSKKINQQVSNHVISSISFVRLSDSVIAFETPTFQEYQTLHIGKGEEEVYSAQDSASLYLNTYLNDDGSLNNQKTDRLLIHGDVSGKTTVYVQFVAGNQGKVADDENAQSISIIQVSGKAAEDSFQLNSAYI…	1DAB;Class b: All beta proteins; Fold b.80: Single-stranded right-handed beta-helix; superhelix turns are made of parallel beta-strands and (short) turns	n.d.	91-203	L1 (182-270)
YP_033485.1	Hypothetical protein	Bartonella henselae str Houston−1	MFKNCLYSWVFTAAIFSFLSNIDVEARSRSSVSLSCDESKLPYKCSDGAKHTISDKVYQLVKSSKEENGQDISLTSSAVIVAQQSNTIIQANRVQISGIEGVEDTYGVIASQGGKVVLSDSTLKDVSTGLRAESGTIEVNRGLVKATQVGIYAEKQGTSVLLTNAEIKVESQDIGQKAALFSGNDAVIKMKGGSIDVTDAAALYLGVRGSATLDGVTITSKSQQEMDKENANKEDGVAYAVLNVNQHGAISLKNTNVIATGVRALWIGLDANAQSSMGQEANISVSRVNIEDSKIIVSGNKHGMHFDMDKEDNEYQKGFVFLKKTTFEVPDGTAIHSYKSSGYIGVTEGTKISGDLLLTAEKESSVAILVDSSSLTGGTRVADDSIAELYLTGGSKWVL…	SSISFVKLSDSSLIFETPTLQEYQTLYIGKGGEEVYSAQGNAHIYLNTHLNGDGLLNNQKTDRLLIDGDVAGKTTVHVQFIAGNQAEALGNGNAKSISIVQVSGKAAEDSFQLSSAYIVLEGLPYQYYL	A	100	141	99.8	22	99.5	20	31.7	21	99.1	16	99.7	24	99.6	17	99.6	22	100	23	-	-	93.4	18	98.8	21	99.9	21	99.7	18	-	-	Autotransporter of unknown function		IPR005546: Autotransporter beta-domain;IPR006315: Outer membrane autotransporter barrel;IPR011050: Pectin lyase fold/virulence factor	Yes	IIQANRVQISGIEGVEDTYGVIASQGGKVVLSDSTLKDVSTGLRAESGTIEVNRGLVKATQVGIYAEKQGTSVLLTNAEIKVESQDIGQKAALFSGNDAVIKMKGGSIDVTDAAALYLGVRGSATLDGVTITSKSQQEMDKENANKEDGVAYAVLNVNQHGAISLKNTNVIATGVRALWIGLDANAQSSMGQEANISVSRVNIEDSKIIVSGNKHGMHFDMDKEDNEYQKGFVFLKKTTFEVPDGTAIHSYKSSGYIGVTEGTKISGDLLLTAEKESSVAILVDSSSLTGGTRVADDSIAELYLTGGSKWVLTKSKEINQQVSNLVSSISFVKLSDSSLIFETPTLQEYQTLYIGKGGEEVYSAQGNAHIYLNTHLNGDGLLNNQKTDRLLIDGDVAGK…	1DAB;Class b: All beta proteins; Fold b.80: Single-stranded right-handed beta-helix; superhelix turns are made of parallel beta-strands and (short) turns	IPR011050	91-203	L1 (89-167)
YP_002972173.1	Autotransporter	Bartonella grahamii as4aup	MITKVSKNHLYSCVFTAAIFSFLLNINIEAHSHAFVSLSCDENKLPYKCSDGVKHTISDKVYKFTVPVKEKNGEGSSLILPAAIVVQEPNTVIQAMRVEVEATAGIEDIYGVSVSQGGRIVLSDSAFKNVSIGLKADSGMIEVNRGTIEASQFAAYAEKRGASVTLTNTKIRVEGLGIGQESALFVRADAGIQMKSGFIDVNDAAALYVGRGGSATLDGVTITSKYQKTEDDENTNEKIAHTVFNVKHQGSVYLKNTNIISTDVHVLTVGQDSNTLSNNGREGNILISRVNIEDSTIKAIGNKHGMYFEMDGGNDAYEQGLVFLKRTIFEVPDGTAIHSNNSRSYIAVTEGTKIFGDLLLTAEKGGTVAILADSSSLIGGTRVADNSIAELYLTGGSKW…	SFISFVKISNSFIAFETPMFQEYQTLYIGEGEKEVYSAQESADIYLNTHFSSDGLLDNKKTDRLLIQGDVSGKTTVYVQFVTGNQGEIATGENVHSISLIQVSGKAAEDSFQLDRAYIALEGLPYRYYL	A	100	86	99.8	22	99.5	20	72.9	18	99.2	17	99.8	22	99.7	17	99.7	20	100	23	-	-	96.2	19	99	19	99.9	19	99.7	17	-	-	Autotransporter of unknown function		IPR005546: Autotransporter beta-domain;IPR006315: Outer membrane autotransporter barrel;IPR012332: P22 tailspike C-terminal domain-like;IPR011050: Pectin lyase fold/virulence factor	Yes	HAFVSLSCDENKLPYKCSDGVKHTISDKVYKFTVPVKEKNGEGSSLILPAAIVVQEPNTVIQAMRVEVEATAGIEDIYGVSVSQGGRIVLSDSAFKNVSIGLKADSGMIEVNRGTIEASQFAAYAEKRGASVTLTNTKIRVEGLGIGQESALFVRADAGIQMKSGFIDVNDAAALYVGRGGSATLDGVTITSKYQKTEDDENTNEKIAHTVFNVKHQGSVYLKNTNIISTDVHVLTVGQDSNTLSNNGREGNILISRVNIEDSTIKAIGNKHGMYFEMDGGNDAYEQGLVFLKRTIFEVPDGTAIHSNNSRSYIAVTEGTKIFGDLLLTAEKGGTVAILADSSSLIGGTRVADNSIAELYLTGGSKWFLTKRREIDSQVANRTNSFISFVKISNSFIAF…	1DAB;Class b: All beta proteins; Fold b.80: Single-stranded right-handed beta-helix; superhelix turns are made of parallel beta-strands and (short) turns	n.d.	473-603	L1 (111-171;206-297)
YP_001609801.1	Autotransporter	Bartonella tribocorum CIP 105476	MVIKISNNRLYSCVFTAAIFSFLLNINIEAHSRSFVSLSCDEKKLPYECSDGTKHTISDKIYKFTTPVKPKNEKGSSLTLLAAIGVQKPNTVIQAMRIEVEGIAGIEDLYGAVVSQGGKIVLSDSAFKNVSIGLKADRGMIEVNRGTIEASQVAAYAEKVGASVTLTNTKVKVEGQGLGQESALFVSADADIQMKGGFIDVNDAAALYVGRGGRATLDNVTITSKHQKTEDRENTNEKIAHTVFNVKQQGSIYLKNTNIISTDVHVLTVGQDFNTQSGDGWKGNILISRVNIEDSTIKAIGNKHGMHFEMGGENNAFEQGLVFLKRTVFEVPAGTAIHSHNSRSYIGVTEGTKISGDLLLTAEKGGTVAILADSSSLIGGTRVDDNSIAELYLTKGSKW…	SFISFVKLSDSFIAFASPMFHEYQTLYIGKGEKEVYNAQDKADIYLNTHLKSDGLLDNKKTDRLLIHGNVSGKTTVYVQFVVGKQEEIATDENAHSISLIQVSGKAAEDSFQLNRAYIALEGLPYQYYL	A	100	85	99.8	23	99.5	21	22.7	19	99.1	15	99.7	20	99.6	18	99.6	19	100	23	-	-	95.5	23	98.8	19	99.9	17	99.7	17	-	-	Autotransporter of unknown function		IPR005546: Autotransporter beta-domain;IPR006315: Outer membrane autotransporter barrel;IPR012332: P22 tailspike C-terminal domain-like;IPR011050: Pectin lyase fold/virulence factor	Yes	RSFVSLSCDEKKLPYECSDGTKHTISDKIYKFTTPVKPKNEKGSSLTLLAAIGVQKPNTVIQAMRIEVEGIAGIEDLYGAVVSQGGKIVLSDSAFKNVSIGLKADRGMIEVNRGTIEASQVAAYAEKVGASVTLTNTKVKVEGQGLGQESALFVSADADIQMKGGFIDVNDAAALYVGRGGRATLDNVTITSKHQKTEDRENTNEKIAHTVFNVKQQGSIYLKNTNIISTDVHVLTVGQDFNTQSGDGWKGNILISRVNIEDSTIKAIGNKHGMHFEMGGENNAFEQGLVFLKRTVFEVPAGTAIHSHNSRSYIGVTEGTKISGDLLLTAEKGGTVAILADSSSLIGGTRVDDNSIAELYLTKGSKWFLTGRRKTDSHAANRTSSFISFVKLSDSFIAF…	1DAB;Class b: All beta proteins; Fold b.80: Single-stranded right-handed beta-helix; superhelix turns are made of parallel beta-strands and (short) turns	n.d.	428-554	L1 (206-297;111-199)
YP_002972450.1	Autotransporter	Bartonella grahamii as4aup	MVINVFYKHAFLYNFTTAILYFLQISHLEAAGSLCDPEAPFYKCDDRKTHFLADKVYYLKNSQEAAPIAAIYVAKQGTIVNASRITVTGDNLDEISQYGAFVQDSGKLILRDSNFKDIPGLRVLNGVIQMNDGKIEGTSHAIYASGKETDVALVRVNVEIKPDNLNAKGIGIVSGLNAFVRMSGSTVTFNEIGAFSTKFGGRYLLDTMTIEGKGKKYTAIVDNESVDKLPEAFDILQGGDVHLRSSSIVLNDMHGFLVKNFSAFVNSRGQPIHNYDLSDAFKKTNIEIESSNIFVQGKGVYGLYFNLLDPNTVAEYYGQKGVSKEPRITMGKASVRLKQTTFTVPDGTAIYVTGQGGYGASVSLDLSEATKISGDLLLKAEKNSSISIKASASSLTGGA…	SSLSSVSLSDSTFIFNRDVSSGYQTLRIGNERYKEAYNAEGNVQIKLSTFLNDDGLFDSQKTDRILIDGDVSGTTLLVMENFSKTSEKEVSGEGSNSISLIQVSGYAREDSFKLMGDYTAINGLPYQYRLR	A	100	359	99.6	28	99.3	22	-	-	98.8	19	99.5	24	99.5	23	99.3	16	100	25	-	-	95.4	19	98.9	22	100	20	99.7	24	-	-	Autotransporter of unknown function		IPR005546: Autotransporter beta-domain;IPR006315: Outer membrane autotransporter barrel;IPR011050: Pectin lyase fold/virulence factor	Yes	AGSLCDPEAPFYKCDDRKTHFLADKVYYLKNSQEAAPIAAIYVAKQGTIVNASRITVTGDNLDEISQYGAFVQDSGKLILRDSNFKDIPGLRVLNGVIQMNDGKIEGTSHAIYASGKETDVALVRVNVEIKPDNLNAKGIGIVSGLNAFVRMSGSTVTFNEIGAFSTKFGGRYLLDTMTIEGKGKKYTAIVDNESVDKLPEAFDILQGGDVHLRSSSIVLNDMHGFLVKNFSAFVNSRGQPIHNYDLSDAFKKTNIEIESSNIFVQGKGVYGLYFNLLDPNTVAEYYGQKGVSKEPRITMGKASVRLKQTTFTVPDGTAIYVTGQGGYGASVSLDLSEATKISGDLLLKAEKNSSISIKASASSLTGGAHVEDTSTARLELTRGSTWYLTKSKYKGLQG…	1DAB;Class b: All beta proteins; Fold b.80: Single-stranded right-handed beta-helix; superhelix turns are made of parallel beta-strands and (short) turns	IPR011050	99-202	L1 (70-135)
YP_002972451.1	Autotransporter	Bartonella grahamii as4aup	MVYVLKRHVFLCNFTTAILYFLQVAYVSAAGSSSDAGEAFYKCDDRKTHFLANKVYYLKNSQEPAPIAAIYVEKAGTVVNASQITVYGDNSDKISAYGAYVRNGGKLNLTAADFKDIPALRAQNAVISMTVGEIKGASHAIYAWGKETDISLVSVNIDIEPDNLKVKGIGIMSGFDAMVRMSEGTVNFNQIGSFSTRFGGCYILDTICITGQGRREEARIDGNGAMGVLPEAFEVFQGGDVHLKKNVIHLNNMHGFLIKNFSGYVDDNGKLIQKYVSPDGFKNTSIKIEKNNISVKGDGVHGLYFNVLAPEELAKMIRQRDDEKVLEIQKVLIGKAFVYLSQTNMTVPDGIAIYAKGNRGYGAEGILELSDETKISGDLLLKAKNNSSLLVKASASSLT…	SSLSSLSLSNSTLIFYDEDISNGYQTLRIGKRADIDAGDRILASKDKKVYSAEGNAQIKLSAFLSDEGLFDPQKTDRILISGDVSGTTFIHVQNFPKAANKEVHDGRDQSISLIQVAGTAQAGSFQLANGYDSYTTVKGFPYQYRI	A	99.9	292	98.4	29	98.1	24	-	-	96.7	18	98.6	24	98.2	27	97.9	17	99.9	24	-	-	32.1	23	98.5	18	99.9	24	99.4	26	-	-	Autotransporter of unknown function		IPR005546: Autotransporter beta-domain;IPR006315: Outer membrane autotransporter barrel;IPR012332: P22 tailspike C-terminal domain-like;IPR011050: Pectin lyase fold/virulence factor	Yes	AGSSSDAGEAFYKCDDRKTHFLANKVYYLKNSQEPAPIAAIYVEKAGTVVNASQITVYGDNSDKISAYGAYVRNGGKLNLTAADFKDIPALRAQNAVISMTVGEIKGASHAIYAWGKETDISLVSVNIDIEPDNLKVKGIGIMSGFDAMVRMSEGTVNFNQIGSFSTRFGGCYILDTICITGQGRREEARIDGNGAMGVLPEAFEVFQGGDVHLKKNVIHLNNMHGFLIKNFSGYVDDNGKLIQKYVSPDGFKNTSIKIEKNNISVKGDGVHGLYFNVLAPEELAKMIRQRDDEKVLEIQKVLIGKAFVYLSQTNMTVPDGIAIYAKGNRGYGAEGILELSDETKISGDLLLKAKNNSSLLVKASASSLTGGTRVDDKSTIDLELTRYSTWYLTKSKYN…	1DAB;Class b: All beta proteins; Fold b.80: Single-stranded right-handed beta-helix; superhelix turns are made of parallel beta-strands and (short) turns	n.d.	322-432	n.d.
YP_001610063.1	Autotransporter	Bartonella tribocorum CIP 105476	MVYLFHKHVFLCNFTTAIIYFLQVTYVSSTDFSSDRRGVFYNCDDKRIHFLANKVYYLKSSQEASASTAPIAAIYVEKAGTIVNASQVTVYGDNPDKTSAYGAYVRNGGRLNLAISNFKDIPALCAQDAVISMTLGEIKGTSHAIYAWGRGANIALESVNIDIEPNNSNVKSIGIMSGFGAMVRMSDGTVNFNQIGSFSTLFEGRYFLDNIGIMGQGRREESGTGGDSAMGGLPEAFEVFQGGDVYLKNGFFQLNSMHAFLIKNFSGYVNDNSRLIQRHILPNGFKNTNIKIEKNNISVKGEGAHGLYFNVLASEEFAKMLRQRDDEKNLETKKVITGRAFVHLSETNMTVPDGIAIYAKGNKDYGVKGTLELSDETKISGDLLLKAENNASLLVKANS…	SSLSSLHLSNSTLIFDEDSGYQTLRIGKKTNIDARDNISDSIDKKVYSAEGNAQIRLNAFLSDEGLFDSQKTDRILIYGDVSGTTFIRVQNFPKYASKEVYEGRDQSISLIQVAGTAQAGSFRLANGYDDYTTVKGFPYQYRI	A	99.9	409	99.1	25	98.6	20	-	-	97.9	16	99.1	27	98.9	25	98.8	16	99.9	23	-	-	-	-	98.2	14	99.9	24	99.2	21	-	-	Autotransporter of unknown function		IPR005546: Autotransporter beta-domain;IPR006315: Outer membrane autotransporter barrel;IPR012332: P22 tailspike C-terminal domain-like;IPR011050: Pectin lyase fold/virulence factor	Yes	DGTVNFNQIGSFSTLFEGRYFLDNIGIMGQGRREESGTGGDSAMGGLPEAFEVFQGGDVYLKNGFFQLNSMHAFLIKNFSGYVNDNSRLIQRHILPNGFKNTNIKIEKNNISVKGEGAHGLYFNVLASEEFAKMLRQRDDEKNLETKKVITGRAFVHLSETNMTVPDGIAIYAKGNKDYGVKGTLELSDETKISGDLLLKAENNASLLVKANSSFLKGGTRVEDRSVIDLELVHYSKWYLTKSKYNGLQESVSSLSSLHLSNSTLIFDEDSGYQTLRIGKKTNIDARDNISDSIDKKVYSAEGNAQIRLNAFLSDEGLFDSQKTDRILIYGDVSGTTFIRVQNFPKYASKEVYEGRDQSISLIQVAGTAQAGSFRLANGYDDYTTVKGFPYQYRIRGYG…	1DAB;Class b: All beta proteins; Fold b.80: Single-stranded right-handed beta-helix; superhelix turns are made of parallel beta-strands and (short) turns	n.d.	428-554	n.d.
YP_001610064.1	Autotransporter	Bartonella tribocorum CIP 105476	MVNVLRGYKFLFITTAIVSFSPTVCVNANSNNFATFCDPNAQFYKCNDGKKHTIKNKTYHLKFSQEYVSSSTPISALYVEKAGTVVDASQITVTGDSSDEIFGYGASVKEGARLNLTNSNFKNVPALHAENAVIRMIDGAITEVSHAIYALGKGTDIALVRVNIETTPKELNGVEIGLISSFGSKIRLSGSTVTFNGKGAFSSLYGGEYSFDSSVIKGKGKQETVIIGEKSVNKLPEAFDISQDGFVQLNNSSIELSDMHGFLVKNFSDEEDNKGRLLWQGLNSADEFKKTNIKIEKSKVSVQGKGTYGLYFYGLNPEDVWGNMYNGYRALSRAKKVAPGKAFVHLSETNFAVPDGIAIYSVGKHVYRAQAKVRLEKTRISGDLLLKAENNSYLLVEAN…	SSLSGMELENSTIVFDHYQSAGYQTLHIGKKSSVNQLDEEEYVYGAGGNAQIKMSTFMNNDGSFDSQQTDRILIYGNVLGTTLIGMEEFQKTSEREASNEGNKSISLVQVIGTAEESSFKLNNSYTTVNGFPYQYKL	A	100	229	98.8	16	98.2	21	-	-	97.2	20	98.7	24	98.5	25	98.2	24	100	21	-	-	89.7	21	98.8	23	99.9	23	99.5	22	-	-	Autotransporter of unknown function		IPR005546: Autotransporter beta-domain;IPR006315: Outer membrane autotransporter barrel;IPR011050: Pectin lyase fold/virulence factor	Yes	NSNNFATFCDPNAQFYKCNDGKKHTIKNKTYHLKFSQEYVSSSTPISALYVEKAGTVVDASQITVTGDSSDEIFGYGASVKEGARLNLTNSNFKNVPALHAENAVIRMIDGAITEVSHAIYALGKGTDIALVRVNIETTPKELNGVEIGLISSFGSKIRLSGSTVTFNGKGAFSSLYGGEYSFDSSVIKGKGKQETVIIGEKSVNKLPEAFDISQDGFVQLNNSSIELSDMHGFLVKNFSDEEDNKGRLLWQGLNSADEFKKTNIKIEKSKVSVQGKGTYGLYFYGLNPEDVWGNMYNGYRALSRAKKVAPGKAFVHLSETNFAVPDGIAIYSVGKHVYRAQAKVRLEKTRISGDLLLKAENNSYLLVEANSSTLTGDSRIKDTSDIYLHLKNGSQWHL…	1DAB;Class b: All beta proteins; Fold b.80: Single-stranded right-handed beta-helix; superhelix turns are made of parallel beta-strands and (short) turns	IPR011050	428-554	L1 (76-193)
YP_001610066.1	Autotransporter	Bartonella tribocorum CIP 105476	MFKNHLSLWRFTTVIFFFVHNADAGEVFSQKKQYSCDESVSFYHCNDGQTHEISQKTYQLTGESSDAALEASEENTLIEGTAIIINGVSNTNGHSEKGAWTTAVKASKGGGVALFYSMLNDVSIGADIDEDGAFEMQDGVIKATRIGISVAGEKSLVSLTKTEIKIPSDAIGLLSHNGAKMHMKGGKIDFADGIGVQTGGDGEINLEGVSITGKGKQGTNTDNHREGSAFSMLQGKGMIHFQKGNVNVNAAHGIVLQGNNNATAYIKHSNVFVRGKAFHGMHFFWEAVLEGTKTIIPGKGAVHLTKTTVMAPESTAIYSRKFESSVKLLQHSTVAGDSLLKAVENSNVKIEADASILVGSAYVDESSTAKIVLKNGSKWILARPKYEKLQNSNVSGSRL…	SSLSVVELSDSSLIFEELKSSTTNGYQTLLIGKGTGTVYKAHGNVNLYLNAYLDKGGELEKQKTDRLLINGDLDGKTTVHIYKVPGSPGALTGEGGNDQGISIVQVYGQATEDSFQLKGGYVTLEDSPYQYHL	A	100	295	98.5	28	97.8	19	-	-	96.1	18	98.4	22	98.2	19	97.8	17	100	27	-	-	95.9	22	99	18	100	16	99.7	18	-	-	Autotransporter of unknown function		IPR005546: Autotransporter beta-domain;IPR006315: Outer membrane autotransporter barrel;IPR011050: Pectin lyase fold/virulence factor	Yes	GEVFSQKKQYSCDESVSFYHCNDGQTHEISQKTYQLTGESSDAALEASEENTLIEGTAIIINGVSNTNGHSEKGAWTTAVKASKGGGVALFYSMLNDVSIGADIDEDGAFEMQDGVIKATRIGISVAGEKSLVSLTKTEIKIPSDAIGLLSHNGAKMHMKGGKIDFADGIGVQTGGDGEINLEGVSITGKGKQGTNTDNHREGSAFSMLQGKGMIHFQKGNVNVNAAHGIVLQGNNNATAYIKHSNVFVRGKAFHGMHFFWEAVLEGTKTIIPGKGAVHLTKTTVMAPESTAIYSRKFESSVKLLQHSTVAGDSLLKAVENSNVKIEADASILVGSAYVDESSTAKIVLKNGSKWILARPKYEKLQNSNVSGSRLKDTSSLSVVELSDSSLIFEELKSS…	1DAB;Class b: All beta proteins; Fold b.80: Single-stranded right-handed beta-helix; superhelix turns are made of parallel beta-strands and (short) turns	IPR011050	428-554	L1 (193-271)
YP_002972452.1	Autotransporter	Bartonella grahamii as4aup	MLKNHLSLCHFTTVIFFIVYNADAGEIPAEKKPYSCNESASFYRCNDGQPHEISKKTYQLTGASSDAAIEASGEDTVIEGEAIIINGVSNANGHSGANAWTTAVKSSNGGGVALFYSMLNDVSIGADVNDEGAFEMQDGVIKATRMGISVAGKGSFVALTKTEIKTSSDAIGLLSYNGAKIYMKGGKINFADGIGVQTGGEGEINLDGVSITGRGKQGINTDNHREASAFSMLQGKGSLNFQKGNVDVNNAHGIVLQGNDNNDAHIKYSNIFVEGNAFNGMRFFWEAVLNDKKTIIPGKGSVHLTKTTVMAPESTAIYSRQFETSVKLSQHSKISGDSLLKAVEHSNVKIEADASTLVGVTHVDESSTAKIELKNGSKWILSRPKVDKLHNSDASGSKL…	SFISSVNLTDSSLIFEELKSKTTDGYQTLLIGKGSGTVYRAQGDARLYLNAYLDKGGALQEQKTERLLINGDLEGKTTVHVYSVPGSSGALTGDGGNDQGISIIQVYGKAAEDSFQLNGGYVTLEASPYQYHLK	A	100	309	98.4	27	97.7	14	-	-	96.3	18	98.4	21	98.2	17	97.9	14	100	28	-	-	95.9	17	98.9	16	100	15	99.7	18	-	-	Autotransporter of unknown function		IPR005546: Autotransporter beta-domain;IPR006315: Outer membrane autotransporter barrel;IPR011050: Pectin lyase fold/virulence factor	Yes	GEIPAEKKPYSCNESASFYRCNDGQPHEISKKTYQLTGASSDAAIEASGEDTVIEGEAIIINGVSNANGHSGANAWTTAVKSSNGGGVALFYSMLNDVSIGADVNDEGAFEMQDGVIKATRMGISVAGKGSFVALTKTEIKTSSDAIGLLSYNGAKIYMKGGKINFADGIGVQTGGEGEINLDGVSITGRGKQGINTDNHREASAFSMLQGKGSLNFQKGNVDVNNAHGIVLQGNDNNDAHIKYSNIFVEGNAFNGMRFFWEAVLNDKKTIIPGKGSVHLTKTTVMAPESTAIYSRQFETSVKLSQHSKISGDSLLKAVEHSNVKIEADASTLVGVTHVDESSTAKIELKNGSKWILSRPKVDKLHNSDASGSKLGDYSFISSVNLTDSSLIFEELKSK…	1DAB;Class b: All beta proteins; Fold b.80: Single-stranded right-handed beta-helix; superhelix turns are made of parallel beta-strands and (short) turns	IPR011050	322-432	L1 (193-273)
YP_002972453.1	Autotransporter	Bartonella grahamii as4aup	MVNLFKNRFSLCTFTTACLFFAHNVDVFAHNAESQVFSGKKQSSCDQNAAFYQCSDGGEHKINNKVYSLTNKNINGVYGAMEASREGTIIRGENITVKGILDEKNNSEKNFWKYGVKASEHANVYLSDSTLSGVLVGVEAQGGSLTISGGSIDAIKVGAFAEGKSQSRVDLKNTQIRLGSVGVKAGEKGYLILEGVSITGKGNTGKDDQGLDTGRQAAFHISEDGYVEFMKGSVDVSDAHGLLLQGNKGSQINIGDSNITVKGNAFYGMHFEGKATSGGSSEGESLRVDLRKTRFLVPDSIALYSSQSGKSEIFLKETKLFGDLLLKADRHSSIKVVADDSALVGQTQVDNSSTADLKLKNNSQWVLLQPKKLQDPNNRGVLFISSVDLSNSSIIFKKT…	VDLSNSSIIFKKTKSSTDHTYQTLHIGKGKGLVYQAGSGSWVHLNACLNPSDTSGNQVTDRLLIHGDVWGKTIVHIQGVAGGLKGKNEKAHSVSIIQVYGDALYDSFQLNGQYVALNGAPYKYVL	A	99.9	146	99.6	31	99.3	17	-	-	98.9	16	99.5	17	99.5	18	99.4	16	99.9	30	-	-	94.9	13	98.4	18	99.9	13	99.5	19	-	-	Autotransporter of unknown function		IPR005546: Autotransporter beta-domain;IPR006315: Outer membrane autotransporter barrel;IPR011050: Pectin lyase fold/virulence factor	Yes	HNAESQVFSGKKQSSCDQNAAFYQCSDGGEHKINNKVYSLTNKNINGVYGAMEASREGTIIRGENITVKGILDEKNNSEKNFWKYGVKASEHANVYLSDSTLSGVLVGVEAQGGSLTISGGSIDAIKVGAFAEGKSQSRVDLKNTQIRLGSVGVKAGEKGYLILEGVSITGKGNTGKDDQGLDTGRQAAFHISEDGYVEFMKGSVDVSDAHGLLLQGNKGSQINIGDSNITVKGNAFYGMHFEGKATSGGSSEGESLRVDLRKTRFLVPDSIALYSSQSGKSEIFLKETKLFGDLLLKADRHSSIKVVADDSALVGQTQVDNSSTADLKLKNNSQWVLLQPKKLQDPNNRGVLFISSVDLSNSSIIFKKTKSSTDHTYQTLHIGKGKGLVYQAGSGSWV…	1DAB;Class b: All beta proteins; Fold b.80: Single-stranded right-handed beta-helix; superhelix turns are made of parallel beta-strands and (short) turns	IPR011050	322-432	L1 (115-176;180-259)
YP_001610067.1	Putative autotransporter	Bartonella tribocorum CIP 105476	MVNLLKNRFSLYTFTTALLFLTHHIDAKVQDGAIGNAGAQVRSGVNGKTQNNPDQFSCNINSTFFRCKDGNTHGFSNKTYQKTDKNTHETVAIQASGKNTVLVGEDITVKDASSAVSSKENFWKYGVVASENGKVTIERGGINFTNGIGVEVRSWGKVVLKSVSITEKGGQGMRIDDHSENLAFHASGSGFIHFEKGKVNLANAHGFSMHGNNINGNGRFITIVDSTVSVESNRSYGLRFWEGPGDRSEEMKDHENPYPFYIFTGEKEMFGSLPKKNLPVRGLVDLTRTSFTVPNSAAIYSRKSGGVVRLLDNSKLSGDLLLKVEDGSFVKVSVDASTLVGGTRIDESSSAEFRLKDSSKWILSRPKNKNLQVPHSIGVSSISLIHLVDSSIAFEQPET…	SSISLIHLVDSSIAFEQPETNIVDGYQTLRVGRGTGEVYNARGKAHLYLNTYLNKGGALQNQKTDRLLVHGDVKGKTMVHVRAISGSPGGGTERYGNDKGISIIQVSGRAEKDSFLLDGDYIALDGLPYQYRLH	A	100	90	99.7	28	99.4	17	33.5	17	99	18	99.6	26	99.6	24	99.5	21	99.9	27	-	-	95.7	16	98.8	19	100	21	99.7	23	-	-	Autotransporter of unknown function		IPR005546: Autotransporter beta-domain;IPR006315: Outer membrane autotransporter barrel;IPR012332: P22 tailspike C-terminal domain-like;IPR011050: Pectin lyase fold/virulence factor	Yes	KVQDGAIGNAGAQVRSGVNGKTQNNPDQFSCNINSTFFRCKDGNTHGFSNKTYQKTDKNTHETVAIQASGKNTVLVGEDITVKDASSAVSSKENFWKYGVVASENGKVTIERGGINFTNGIGVEVRSWGKVVLKSVSITEKGGQGMRIDDHSENLAFHASGSGFIHFEKGKVNLANAHGFSMHGNNINGNGRFITIVDSTVSVESNRSYGLRFWEGPGDRSEEMKDHENPYPFYIFTGEKEMFGSLPKKNLPVRGLVDLTRTSFTVPNSAAIYSRKSGGVVRLLDNSKLSGDLLLKVEDGSFVKVSVDASTLVGGTRIDESSSAEFRLKDSSKWILSRPKNKNLQVPHSIGVSSISLIHLVDSSIAFEQPETNIVDGYQTLRVGRGTGEVYNARGKAHL…	1DAB;Class b: All beta proteins; Fold b.80: Single-stranded right-handed beta-helix; superhelix turns are made of parallel beta-strands and (short) turns	n.d.	428-554	L1 (126-199)
YP_001610069.1	Autotransporter	Bartonella tribocorum CIP 105476	MASWFSFIPSLSLPSFSLGNPFSTRTDTGFVTATEGVTSREMVSSTGGESRADNSGGAASIQIQAKIIPVLNQIRPISACHSRKDNVFVPGMIRNVSDSSVRVASGVGAAPRVVSSANSVPGVPGGVPGGVPGGVPGGVPGGVPGGVGVGGVPGAVPGGVPGGVGVGGVPGAVPAAVPGVPGTGSLPNMELSDTLDTMQDISGSQHTRQARSVDEGGGSARGAVGKAVAGKAGVPSGLGGELVSVLDVPETVSSRRLFNIPRKNSLNGEGQPYFAVREDVLSVQKAQKVSTDATDAVAGMSGISSAVLDSLLPDSSGSLVAGVSVSMPIDDGVGAIGFIDSSKAGEKLVDLLNGDQSVYGAVSCNEGGVYSLQGGTIIAEPSEIAVDVEGNGYSQGGQE…	VSSVRLINSAINFASSESAGKYQTLHIGNGNGTVYEAQGDAVIHLNARLNPHDSSGQQVTDRLIIHGDVSGKTKIHVRGDAGNGGNGQANAKIAHSVSVIQVYGQAKKDSFQLDGNYVALTNSPYKYTL	A	100	70	99.9	32	99.7	17	81.4	15	99.4	16	99.8	27	99.8	24	99.7	22	100	28	-	-	95.4	15	99	18	100	23	99.7	19	-	-	Autotransporter of unknown function		IPR005546: Autotransporter beta-domain;IPR006315: Outer membrane autotransporter barrel;IPR012332: P22 tailspike C-terminal domain-like;IPR011050: Pectin lyase fold/virulence factor	Yes	NPFSTRTDTGFVTATEGVTSREMVSSTGGESRADNSGGAASIQIQAKIIPVLNQIRPISACHSRKDNVFVPGMIRNVSDSSVRVASGVGAAPRVVSSANSVPGVPGGVPGGVPGGVPGGVPGGVPGGVGVGGVPGAVPGGVPGGVGVGGVPGAVPAAVPGVPGTGSLPNMELSDTLDTMQDISGSQHTRQARSVDEGGGSARGAVGKAVAGKAGVPSGLGGELVSVLDVPETVSSRRLFNIPRKNSLNGEGQPYFAVREDVLSVQKAQKVSTDATDAVAGMSGISSAVLDSLLPDSSGSLVAGVSVSMPIDDGVGAIGFIDSSKAGEKLVDLLNGDQSVYGAVSCNEGGVYSLQGGTIIAEPSEIAVDVEGNGYSQGGQEEKIIVNLDEISIQSVKNEQ…	1DAB;Class b: All beta proteins; Fold b.80: Single-stranded right-handed beta-helix; superhelix turns are made of parallel beta-strands and (short) turns	n.d.	428-554	n.d.
YP_002972455.1	Autotransporter	Bartonella grahamii as4aup	MTNVFKKRTSLYALTTSALFFLQSVDASAGWFSISLPKLPSSLSSLIPSFGGSSPSPEPKAAELPAPPAPQVAGPNEGNRIGNGNGGGVPGAGAGGLGGAGGLGGAGVPGGAGGLGGAGVPGGAGGAGAGGVPGGVGVGGNPGGVPGAAPAAPGVVQGAPVASPCPSDGSFLSLNSVICSDTRYHQLKRSTIGVLKFGDNAMHVTGQVTRKEVYKSGEKQVLFSDRGTTVELDTVSIRGIAVPKGHVILNSNNIGNPNDLENRPDDYNSYLDTKVGAGILATLGSRVKLENSNIKDFIVGVDAQSDSRIHMKGGRIFYTGIGASSDHDSFIFLNGVDFYPVGIGLKSEGRSGIMMQSGSINLDTGDVGVLAGYKGIVRLDGVRINSRKGISGRKSSDSE…	SCVSSVRLVNSAIDFRSSESEGKYQTLHIGNGNGTVYEAQGDAVIHLNARLNPHDPSDQQVTDRLVIHGDVSGKTKIHVRGDAGNVGDARANGKIAHSVSVIQVYGQAKKDSFELDGNYVALSNSPYKYTL	A	100	80	99.9	31	99.8	15	93.4	16	99.6	11	99.9	25	99.9	21	99.8	21	100	25	-	-	93.5	15	99	13	100	27	99.6	22	-	-	Autotransporter of unknown function		IPR005546: Autotransporter beta-domain;IPR006315: Outer membrane autotransporter barrel;IPR012332: P22 tailspike C-terminal domain-like;IPR011050: Pectin lyase fold/virulence factor	Yes	GWFSISLPKLPSSLSSLIPSFGGSSPSPEPKAAELPAPPAPQVAGPNEGNRIGNGNGGGVPGAGAGGLGGAGGLGGAGVPGGAGGLGGAGVPGGAGGAGAGGVPGGVGVGGNPGGVPGAAPAAPGVVQGAPVASPCPSDGSFLSLNSVICSDTRYHQLKRSTIGVLKFGDNAMHVTGQVTRKEVYKSGEKQVLFSDRGTTVELDTVSIRGIAVPKGHVILNSNNIGNPNDLENRPDDYNSYLDTKVGAGILATLGSRVKLENSNIKDFIVGVDAQSDSRIHMKGGRIFYTGIGASSDHDSFIFLNGVDFYPVGIGLKSEGRSGIMMQSGSINLDTGDVGVLAGYKGIVRLDGVRINSRKGISGRKSSDSESSSNLIFLSDGGLISVEKGRVEGSDAVAL…	1DAB;Class b: All beta proteins; Fold b.80: Single-stranded right-handed beta-helix; superhelix turns are made of parallel beta-strands and (short) turns	n.d.	322-432	L1 (239-316;1323-1385)
YP_034038.1	Surface protein	Bartonella henselae str Houston−1	MINVLKNRTRLCALTTSVFFFLQGMDVSMGASAGVGDSLISNPFVVSAGEGFPSYRCEVGTFGQIDRGPIYCDDGEFHKMKRGSITVPVYGSAAVTAIGKIESLPASADLQDDDIDNTFHKIKETTVELDAVLLKSKGLSYSDELVTFENGIFTHKFSDSDELVGFGSAVYSVLDAKVDLKRSNIRGFIVGLNAESEGIIVMRGGEVRRSFLGAEASDASFVVLDKVAINVDGIGLYSDGSGINMVSGSLVFPEEGIGGISTNYGSITLKNVNIQIKKAGNVEVDSVQDSDNDGPKSVGFLLHEGFVSFDDVTFNDSDAAVLYILGGLDNVVRQSVEYASVLSVEDVSSVEVADVSLEDLLRPEYVVRNNNFITPYRKGQPADNNAFASAVSTMSAVLN…	SCVSSIRLVNSTIDFVPSESEDLYQTLHIGTGNAKVYEAHGDVAIFLNARLNPRDPSDQQVTDRLVIHGDVEGKTRLHIRGVSDIVGEGKDNNQIAHSVSIIQVYGQAEKDSFQLDGNYVALANSPYKYVL	A	100	111	99.9	28	99.9	14	95.4	16	99.7	16	99.9	23	99.9	21	99.9	20	100	23	-	-	95.1	15	99	15	100	24	99.7	23	-	-	Autotransporter of unknown function		IPR005546: Autotransporter beta-domain;IPR006315: Outer membrane autotransporter barrel;IPR012332: P22 tailspike C-terminal domain-like;IPR011050: Pectin lyase fold/virulence factor	Yes	GEGFPSYRCEVGTFGQIDRGPIYCDDGEFHKMKRGSITVPVYGSAAVTAIGKIESLPASADLQDDDIDNTFHKIKETTVELDAVLLKSKGLSYSDELVTFENGIFTHKFSDSDELVGFGSAVYSVLDAKVDLKRSNIRGFIVGLNAESEGIIVMRGGEVRRSFLGAEASDASFVVLDKVAINVDGIGLYSDGSGINMVSGSLVFPEEGIGGISTNYGSITLKNVNIQIKKAGNVEVDSVQDSDNDGPKSVGFLLHEGFVSFDDVTFNDSDAAVLYILGGLDNVVRQSVEYASVLSVEDVSSVEVADVSLEDLLRPEYVVRNNNFITPYRKGQPADNNAFASAVSTMSAVLNEIYDDKGAFQATRAFKVSASIKSSNITLNGKESYGIYFKGRERDEEKL…	1DAB;Class b: All beta proteins; Fold b.80: Single-stranded right-handed beta-helix; superhelix turns are made of parallel beta-strands and (short) turns	n.d.	91-203	L1 (1184-1284)
YP_032604.1	Surface protein	Bartonella quintana str Toulouse	MINVFKNRTHLCALTTSILFFLQGVDISVGDTSPARSSSYECKAENGDSNNRGPVFCDDSNKDQKLTIKDGSIKAKKYNDYAVHAEGAAIDVTQVSIDFEPTNMPSSSGYSFGTDTASVVSFGDFGGAVYSSGNYEDSTVINLDKSYVEGFYYGLRSEARGKIIMKGGSIIETYIAGVASSESSIVLDNVDIEAIGIGLVSNNQSSVMVRSGLINLSGYGIGVMSTDMGFAQLNEVGIVMSSYIAKSSQERGGRTGEEDSKEDSIVDPDHYVLLSGGGAIFFNNGDINVSNAAVLLVDKSSQVSPSENIRADLEFLVDGLEDGNTAEVGKLENGVYLINSHDDENKELFVKMDSAIHNDIVSFGHEVAEVLKAANHEESLGILNLDLSASFKSSVVKAN…	SSISALHLVNSSLSFEKPESNTADGYQTLRIGKGVGAVYNAQGNAHIYFNARLNPSDPSNTQVTDRLLIHGDVSGKTVVHVKGVSGSVGENNRSDKIAHSVSIIQVYGKAEKDSFQLSGDYVALDDSPYKYTL	A	100	88	99.9	28	99.8	16	92.9	15	99.6	16	99.9	23	99.8	23	99.8	20	100	28	-	-	95.8	17	99.1	17	100	21	99.7	23	-	-	Autotransporter of unknown function		IPR005546: Autotransporter beta-domain;IPR006315: Outer membrane autotransporter barrel;IPR012332: P22 tailspike C-terminal domain-like;IPR011050: Pectin lyase fold/virulence factor	Yes	DTSPARSSSYECKAENGDSNNRGPVFCDDSNKDQKLTIKDGSIKAKKYNDYAVHAEGAAIDVTQVSIDFEPTNMPSSSGYSFGTDTASVVSFGDFGGAVYSSGNYEDSTVINLDKSYVEGFYYGLRSEARGKIIMKGGSIIETYIAGVASSESSIVLDNVDIEAIGIGLVSNNQSSVMVRSGLINLSGYGIGVMSTDMGFAQLNEVGIVMSSYIAKSSQERGGRTGEEDSKEDSIVDPDHYVLLSGGGAIFFNNGDINVSNAAVLLVDKSSQVSPSENIRADLEFLVDGLEDGNTAEVGKLENGVYLINSHDDENKELFVKMDSAIHNDIVSFGHEVAEVLKAANHEESLGILNLDLSASFKSSVVKANGKRSYGIYFRGLGSKNVLSFVGGMGVSVGE…	1DAB;Class b: All beta proteins; Fold b.80: Single-stranded right-handed beta-helix; superhelix turns are made of parallel beta-strands and (short) turns	n.d.	91-203	L1 (1046-1131)
YP_002972340.1	Inducible bartonella autotransporter a	Bartonella grahamii as4aup	MYKKSLLSYTATVAIILSSIYSNAHAESLEASGEGPAVTGETGKSYEILHAKESGKITGENLTVTGNKDTGEGSSTSSPGSSSLESPAAVTAEGENSMITLTGNKTTIKGTDFNINLGLEAKNNGIIKITGGTVNAKEMALFSGNGGHIIVENVVLTAEDDEGLGVVVASGDKSTIELQGNTKIENAVVGLTANNDSTIKMTGGSITASGGGAAFLNSKGDANELNGVTISSHNEVPLLFGISANKSMVTLKNVTVTQAEIGIFANDSKLEVFGGEFNGKNQGVYALNGGTVILNKGEKDGATITSTDGTGLVTEGKNSTIKMTGGIVTGNQAALSATQGGHIEVEDVTLKATGDKGIAAGASNSDSIIKLGGNTTVESTFFGLGAANGGNVEMTGGTV…	SRSDVSTLNLDNSSIIFSEPTEEHYHTLHIGSGKPDTQEVYKASGDAKIYFNIAWSDGVASADQKTDRLLIHGDVSGNTTVYIKSDSGDKNSVVNAADPSNIGGLSLIQVSGKAQEDSFKLANGYTTRGRLPYKYTL	A	100	72	99.1	22	98.5	19	-	-	97.8	19	98.9	28	98.9	25	98.6	26	100	19	-	-	93.6	14	99	17	100	24	99.7	24	-	-	Autotransporter of unknown function		IPR005546: Autotransporter beta-domain;IPR006315: Outer membrane autotransporter barrel;IPR012332: P22 tailspike C-terminal domain-like;IPR006626: Parallel beta-helix repeat;IPR011050: Pectin lyase fold/virulence factor	Yes	ESLEASGEGPAVTGETGKSYEILHAKESGKITGENLTVTGNKDTGEGSSTSSPGSSSLESPAAVTAEGENSMITLTGNKTTIKGTDFNINLGLEAKNNGIIKITGGTVNAKEMALFSGNGGHIIVENVVLTAEDDEGLGVVVASGDKSTIELQGNTKIENAVVGLTANNDSTIKMTGGSITASGGGAAFLNSKGDANELNGVTISSHNEVPLLFGISANKSMVTLKNVTVTQAEIGIFANDSKLEVFGGEFNGKNQGVYALNGGTVILNKGEKDGATITSTDGTGLVTEGKNSTIKMTGGIVTGNQAALSATQGGHIEVEDVTLKATGDKGIAAGASNSDSIIKLGGNTTVESTFFGLGAANGGNVEMTGGTVTGNQAALSAFNSGHIEVTDVSLKTNS…	1DAB;Class b: All beta proteins; Fold b.80: Single-stranded right-handed beta-helix; superhelix turns are made of parallel beta-strands and (short) turns	n.d.	473-603	L1 (165-256;334-399;580-652;690-765;794-859;895-1002;1072-1155;1153-1221)
YP_001609982.1	Inducible autotransporter protein a	Bartonella tribocorum CIP 105476	MYKKSLLLCTAAIAVTLFGTHFNAYAENLEVADGKVEKISQKTYETIHAKPGGKITGEKLTITGNKDTNKDTYVVKAEGDNSEITLTGSTIKSNDNDSDIHLGIKAKDGAKIKMTGGRITAIESGASFENSRSENELTTVIISGKDDHFIDKGINATHSNLTLKDTTVSLANNGIFAEDHSAIKVSSGVFNGKTNGVYAKQGSSITLDGKTTVTSSEGNGIHTEDSGAKVTMVEGTVSGKQNALFAEKGGKIDVSNITLTANGTGTGAKADGSNSTVELHKNTTIKDAFIGLQANGGTIKMTDGSITASIIGAVFSDSKSNENENKLENVTISSGQSGRFIDKGINAEKSTVTLNKVTVTNANTGIFANDDSTITVSEGSFDGKTNGVYAKQGSSITLD…	SDISVLSLENSSVVFKEPTEDHYHTLHIGSGKPDTQEVYNATGDAKIYFNAEWSDGVAIADQKTDRLLINGNVAGTTAVYVTGRLEDNNVKQNISTASNIRGLSLIQVSGKATEDSFKLVNGYTTRDGLPDKYTL	A	100	83	99.6	21	99.1	19	-	-	98.6	19	99.4	25	99.3	20	99.2	20	100	21	-	-	86.8	17	98.9	19	100	21	99.6	20	-	-	Autotransporter of unknown function		IPR005546: Autotransporter beta-domain;IPR006315: Outer membrane autotransporter barrel;IPR012332: P22 tailspike C-terminal domain-like;IPR006626: Parallel beta-helix repeat;IPR011050: Pectin lyase fold/virulence factor	Yes	ENLEVADGKVEKISQKTYETIHAKPGGKITGEKLTITGNKDTNKDTYVVKAEGDNSEITLTGSTIKSNDNDSDIHLGIKAKDGAKIKMTGGRITAIESGASFENSRSENELTTVIISGKDDHFIDKGINATHSNLTLKDTTVSLANNGIFAEDHSAIKVSSGVFNGKTNGVYAKQGSSITLDGKTTVTSSEGNGIHTEDSGAKVTMVEGTVSGKQNALFAEKGGKIDVSNITLTANGTGTGAKADGSNSTVELHKNTTIKDAFIGLQANGGTIKMTDGSITASIIGAVFSDSKSNENENKLENVTISSGQSGRFIDKGINAEKSTVTLNKVTVTNANTGIFANDDSTITVSEGSFDGKTNGVYAKQGSSITLDEKTTVTSSEGNGIHAEGSEAKITKTG…	1DAB;Class b: All beta proteins; Fold b.80: Single-stranded right-handed beta-helix; superhelix turns are made of parallel beta-strands and (short) turns	n.d.	428-554	L1 (72-168;196-259;329-403;483-572) ; T3 (328-370)
YP_002972339.1	Inducible bartonella autotransporter f	Bartonella grahamii as4aup	MYKKSLLLYTAAMTVTLFGTHFNAYAANNVLKNDVKGTVTSATSGSSYDAIEATNGGEIKGENLIVTSPDPEKFSTGVASKDSGSEITLTGTTIVEKVKNGLFAEKGGKITSENLIINGTNIGLVAQNSGSKIELTGKTTIGKVTNGLQAVGGAAITSKDLTITLNEAGVSNVGVSVQDSNSKIELKGKTTIKNATNHGLMAVNGAIVSEDLTLIGSATQGTSIGIGAYTPNSKIELKGKTVIEKFKTGLVMNNGAAIKIDGASITASEIGASFIGSFNNSKNNETTLENVNISSADDDALMNKGINAEKSTVTLNNVTVTQANTGIFANDHSTITVSGGSFDGKTDGVYAKQGSTINLTGDAKITSTDGYGLHAEGPKSKITKTGGTVSGKQNALFAE…	SRSDISTLHLDNSSIIFSKPTEEHYQTLHIGSGKPDSTAVYNAMGDAKIYFNAEWSDGAAINEQKTDRLLINGDVSGNTSVYVTGRLENDNVEANTSAAANVRGLSLIQVSGKAEESSFKLVNGYTTRGGLPDMYTLR	A	100	74	99.5	23	99.2	19	-	-	98.9	17	99.3	27	99.3	22	99	17	100	22	-	-	89.5	16	98.9	15	100	22	99.7	22	-	-	Autotransporter of unknown function		IPR005546: Autotransporter beta-domain;IPR006315: Outer membrane autotransporter barrel;IPR012332: P22 tailspike C-terminal domain-like;IPR011050: Pectin lyase fold/virulence factor	Yes	ANNVLKNDVKGTVTSATSGSSYDAIEATNGGEIKGENLIVTSPDPEKFSTGVASKDSGSEITLTGTTIVEKVKNGLFAEKGGKITSENLIINGTNIGLVAQNSGSKIELTGKTTIGKVTNGLQAVGGAAITSKDLTITLNEAGVSNVGVSVQDSNSKIELKGKTTIKNATNHGLMAVNGAIVSEDLTLIGSATQGTSIGIGAYTPNSKIELKGKTVIEKFKTGLVMNNGAAIKIDGASITASEIGASFIGSFNNSKNNETTLENVNISSADDDALMNKGINAEKSTVTLNNVTVTQANTGIFANDHSTITVSGGSFDGKTDGVYAKQGSTINLTGDAKITSTDGYGLHAEGPKSKITKTGGTVSGKQNALFAEKGGQIDATNVALTTDGKGTGAVALGP…	1DAB;Class b: All beta proteins; Fold b.80: Single-stranded right-handed beta-helix; superhelix turns are made of parallel beta-strands and (short) turns	n.d.	473-603	L1 (249-320) ; T3 (289-331)
YP_002971928.1	Autotransporter	Bartonella grahamii as4aup	MYKTSLLSCTAAAAIILFNIQFSVHAETLEVSDGKTVPVSDKTYETIHAKDGGKIIGKHLTIVTNKDINQDTNKTVYAVTAEGANSAIELLEGTTIKGTGSGIFLGLEAKDGATLQMTKGTITYSGTGASSSGILSSTGASFSDSKSKKNKLEDVVISSENDNLLLPLGISAKNSTVTLNNVTVTQALIGIFAEDHSTITVSGGSLDGDTDGVYAGNGSTITLNNNVTVASSKSNALHADGIESKITMKGGAVIGGSLNGHGGALFTENGGRIEITDVTLTTNNFGNGANANGFGSIIELKGKTSIEKVRNGLRAEKGGKITSEDLTITAYENQEYSISGIIAIDPNSEIQLKGHTTIEKVSYGLGAYNGGKITSGDLTIVGGKVIDQDPDEARSGVWT…	SDISTLHLDNSSIIFSKPTEEHYQTLHIGSGKPDSTAVYNAMGDAKIYFNAEWSDGAAINEQKTDRLLINGNVSGTTSVYVMGRLENDNVEANTSAAANVRGLSLIQVSGKAEESSFKLVNGYTTRGGLPDMYTL	A	100	84	99.2	21	98.5	18	-	-	98	16	98.9	26	98.9	20	98.6	15	100	22	-	-	85.3	16	98.9	16	100	24	99.6	21	-	-	Autotransporter of unknown function		IPR005546: Autotransporter beta-domain;IPR006315: Outer membrane autotransporter barrel;IPR012332: P22 tailspike C-terminal domain-like;IPR011050: Pectin lyase fold/virulence factor	Yes	ETLEVSDGKTVPVSDKTYETIHAKDGGKIIGKHLTIVTNKDINQDTNKTVYAVTAEGANSAIELLEGTTIKGTGSGIFLGLEAKDGATLQMTKGTITYSGTGASSSGILSSTGASFSDSKSKKNKLEDVVISSENDNLLLPLGISAKNSTVTLNNVTVTQALIGIFAEDHSTITVSGGSLDGDTDGVYAGNGSTITLNNNVTVASSKSNALHADGIESKITMKGGAVIGGSLNGHGGALFTENGGRIEITDVTLTTNNFGNGANANGFGSIIELKGKTSIEKVRNGLRAEKGGKITSEDLTITAYENQEYSISGIIAIDPNSEIQLKGHTTIEKVSYGLGAYNGGKITSGDLTIVGGKVIDQDPDEARSGVWTGDSGSEIQLTGKTTIQNFDEGLYADS…	1DAB;Class b: All beta proteins; Fold b.80: Single-stranded right-handed beta-helix; superhelix turns are made of parallel beta-strands and (short) turns	n.d.	473-603	L1 (212-280)
YP_001610123.1	Putative autotransporter	Bartonella tribocorum CIP 105476	MYKKFLLSYTAIATIILFNSSLSLQAKDLEVSDGKTVTAHEETYDTLHATNGSKIVGKHLTVIHPNAYAVTAEGANSAIELLDNTTIGKKDSEVHLGLEAKDGATIKMIGGSIIAGYTGASFTNSKSKENTLENVLITDANDSLDTYLGIVTKNSNLTLKGVTLHAFNALQADDHSQITISGGEFDGKLYGVSAKQGSIIDIKDNANILSDESALYADGPQSKITMTGGTVAGGTTLGTLRAENGGHIDVTDVIITSTFKGTFVTSIADMGTGIFAENEGSVIELHGTTIKDVSIGLDVHEGSTGKMTGGSITTSLIGAEYIESNSDENKLEDVVISGFKNNETPSSGVDVLKKSKLSLKNVTITQTYSGVDAFFNSQVTVSGGSVSASTLGVSAVSDS…	SDVSVLNLNNSSVVFAEPIEDGYYHTLHIGSGKPDTRAVYNATGNAQISLNSQWSDGAPIADQKTDRLLINGDVSGNTSIYVTRRSGGNDVKENTSASANVRGLSLIQVSGNAREDSFKLVNGYTTRNGTPNKYTLR	A	100	84	99.7	23	99.3	23	-	-	98.9	19	99.5	28	99.3	21	99.2	17	100	21	-	-	87.8	16	98.9	19	100	27	99.7	23	-	-	Autotransporter of unknown function		IPR005546: Autotransporter beta-domain;IPR006315: Outer membrane autotransporter barrel;IPR012332: P22 tailspike C-terminal domain-like;IPR006626: Parallel beta-helix repeat;IPR011050: Pectin lyase fold/virulence factor	Yes	KDLEVSDGKTVTAHEETYDTLHATNGSKIVGKHLTVIHPNAYAVTAEGANSAIELLDNTTIGKKDSEVHLGLEAKDGATIKMIGGSIIAGYTGASFTNSKSKENTLENVLITDANDSLDTYLGIVTKNSNLTLKGVTLHAFNALQADDHSQITISGGEFDGKLYGVSAKQGSIIDIKDNANILSDESALYADGPQSKITMTGGTVAGGTTLGTLRAENGGHIDVTDVIITSTFKGTFVTSIADMGTGIFAENEGSVIELHGTTIKDVSIGLDVHEGSTGKMTGGSITTSLIGAEYIESNSDENKLEDVVISGFKNNETPSSGVDVLKKSKLSLKNVTITQTYSGVDAFFNSQVTVSGGSVSASTLGVSAVSDSTITLKDNVIITQVDQGINAHDHSQVT…	1DAB;Class b: All beta proteins; Fold b.80: Single-stranded right-handed beta-helix; superhelix turns are made of parallel beta-strands and (short) turns	n.d.	428-554	L1 (348-408)
YP_004158740.1	Autotransporter	Bartonella clarridgeiae 73	MCKNYLLSCTAAAAIILFGAHFNVAVAEHKAEFEGNKVDAGESKTYQAESAEKSALYVGEKEESKAVKNGAKKGGQITGKNLTLIGADTKKGKGATVEGSNSKILLKGKTTIKDLQIGLNAAKGGEITMESGTIDAEETAIKAEGKNTIITLGNVDITSQKTGLDIKNGTQITMESGKIDAEETAIEAEGKNTIITLGNVDITSQKAGLDIKNGTQITMESGKIDAKETAIKAEGKNTIITLGNVDITSQKTGLDIKNGTQITMKSGKIDTKETAIEAEGKNTIALGNVDITSQKAGLDIKNGTQITMESGKIDAKETAIEAEGKNTIALGNVDITSQKAGLDIKNGTQITMKSGKIDAKEIAIKADGKNTTITVNNVDITSQKAGLDLRDGAQILANG…	SSVSKLDLNNSTIAFDKATDGQYQTLYVGAAIPKVSPNEVSVLYEEDPKEENNSSKVYKAQGNAKIYFNTEWSSGLKTKDQKTDRLVVNGDALGTTTVYVNTIKGNNKTEENASVPKNESGISLIQVSGEANKDSFKLANGYTTINNAPYKYTL	A	99.9	69	99.2	23	98.1	21	-	-	97.5	20	98.8	22	98.4	22	98.5	28	99.9	26	-	-	-	-	98.4	30	99.9	30	99.3	30	-	-	Autotransporter of unknown function		IPR005546: Autotransporter beta-domain;IPR006315: Outer membrane autotransporter barrel;IPR012332: P22 tailspike C-terminal domain-like;IPR011050: Pectin lyase fold/virulence factor	Yes	EHKAEFEGNKVDAGESKTYQAESAEKSALYVGEKEESKAVKNGAKKGGQITGKNLTLIGADTKKGKGATVEGSNSKILLKGKTTIKDLQIGLNAAKGGEITMESGTIDAEETAIKAEGKNTIITLGNVDITSQKTGLDIKNGTQITMESGKIDAEETAIEAEGKNTIITLGNVDITSQKAGLDIKNGTQITMESGKIDAKETAIKAEGKNTIITLGNVDITSQKTGLDIKNGTQITMKSGKIDTKETAIEAEGKNTIALGNVDITSQKAGLDIKNGTQITMESGKIDAKETAIEAEGKNTIALGNVDITSQKAGLDIKNGTQITMKSGKIDAKEIAIKADGKNTTITVNNVDITSQKAGLDLRDGAQILANGGSVTLKNNNDDDVPNRVAIIAQGAGSR…	1DAB;Class b: All beta proteins; Fold b.80: Single-stranded right-handed beta-helix; superhelix turns are made of parallel beta-strands and (short) turns	n.d.	91-203	L1 (163-269;341-434;479-548)
YP_004158741.1	Hypothetical protein	Bartonella clarridgeiae 73	MCKNYLSYCAALVALFCSTHLNANTEINSVYVPQDESINKGLFVDNSRTIIMESGTIKTEKNGAHTQNLGSKIVLGDVQIETENIGLFAQDNSNITMEKGSIKAKENGVQTYGSGSKIELGNVQIESEEKGLIASGKSTITMEKGSIKAKKNSVHAQGSGSKIELGDVQIETEEKGLIAFKNSTITMEKGSIKTKKSGVHTQDVGSTIELGNIQIEAEEKGLIASQKSTIIMEKGSIKTKGNGVEAHDFRGRIELADVQIETEGLGLIAFKNGTITMEKGSIKAKKNAVQTQGLGSKIELSDVQIETENIGLFAFKDTIITMEKGSIKAKENGVEVQDSGSRIQLADVQIETGKTGVLVYNGGTIIMEKGSIKAKENGMEIQDLGGRIKLTDVKIEAKK…	STVSKLTLNNSTIFFDKPTDDQYQILYVGPVIPEAADDRRVPNNSSKIYNAKGDTKIYFNTEWSNGLKTKDQKTDRLVINGDVSGTTTVYVNTIKGNNKTEENTSVSENESGISLIQVSGKANKDSFKLANGYTTMKGLPYKYIL	A	99.9	64	99.3	23	98.6	19	-	-	97.9	19	99.1	23	99	25	98.9	25	99.9	27	-	-	52.8	25	98.8	23	99.9	26	99.4	28	-	-	Autotransporter of unknown function		IPR005546: Autotransporter beta-domain;IPR006315: Outer membrane autotransporter barrel;IPR012332: P22 tailspike C-terminal domain-like;IPR011050: Pectin lyase fold/virulence factor	Yes	NTEINSVYVPQDESINKGLFVDNSRTIIMESGTIKTEKNGAHTQNLGSKIVLGDVQIETENIGLFAQDNSNITMEKGSIKAKENGVQTYGSGSKIELGNVQIESEEKGLIASGKSTITMEKGSIKAKKNSVHAQGSGSKIELGDVQIETEEKGLIAFKNSTITMEKGSIKTKKSGVHTQDVGSTIELGNIQIEAEEKGLIASQKSTIIMEKGSIKTKGNGVEAHDFRGRIELADVQIETEGLGLIAFKNGTITMEKGSIKAKKNAVQTQGLGSKIELSDVQIETENIGLFAFKDTIITMEKGSIKAKENGVEVQDSGSRIQLADVQIETGKTGVLVYNGGTIIMEKGSIKAKENGMEIQDLGGRIKLTDVKIEAKKAGISLVESGQSNILLKNSEIHAD…	1DAB;Class b: All beta proteins; Fold b.80: Single-stranded right-handed beta-helix; superhelix turns are made of parallel beta-strands and (short) turns	n.d.	91-203	L1 (333-419)
YP_989392.1	Outer membrane autotransporter	Bartonella bacilliformis KC583	MNKKALLLCTAAVTMALMNFNFNANAKTLVVEDGRTENVSDETYQSTSPAMEDSAIYVTNGTVTGTNITLTSDRNSTGVYVDGANSKVEVNNITITGKITTTGKITTGFFVTAGGQVTINGGSINVGAIGIVASSNNNVQQPTLVTLNDVNITANIGLYSSHQNTKIIMNGGTVTGNMFAFSASTGGTIEVTGVSAVAGQIGIEISDVSSKVNLTNTKLIVENGVGIGATGNIVSGEVNLKNSEIRADILLKSSTFNENPSNFKLKTENSILEGGVQAEEHDKISFDLTNTTWYLKISNQNNGALFDLQDRSRSQISELKLKDSSIIFNEPTGDDYQTLVIGSKKSASFVEETNNATATYIAEGNAQIHLNTEWSNGEKIEDQKTDRVLINGDVSGTTI…	SQISELKLKDSSIIFNEPTGDDYQTLVIGSKKSASFVEETNNATATYIAEGNAQIHLNTEWSNGEKIEDQKTDRVLINGDVSGTTIVYVKLKNDGDESKSEEEDTQENTSIPRNQKGVSLIQVSGKANENSFKLAHGYTTLNNTPYKYML	A	99.9	69	97.9	21	96.1	16	-	-	94.6	11	97.5	19	97.2	18	96.9	21	99.9	28	-	-	-	-	98.3	18	99.9	26	99.3	23	-	-	Autotransporter of unknown function		IPR005546: Autotransporter beta-domain;IPR006315: Outer membrane autotransporter barrel;IPR012332: P22 tailspike C-terminal domain-like;IPR011050: Pectin lyase fold/virulence factor	Yes	KTLVVEDGRTENVSDETYQSTSPAMEDSAIYVTNGTVTGTNITLTSDRNSTGVYVDGANSKVEVNNITITGKITTTGKITTGFFVTAGGQVTINGGSINVGAIGIVASSNNNVQQPTLVTLNDVNITANIGLYSSHQNTKIIMNGGTVTGNMFAFSASTGGTIEVTGVSAVAGQIGIEISDVSSKVNLTNTKLIVENGVGIGATGNIVSGEVNLKNSEIRADILLKSSTFNENPSNFKLKTENSILEGGVQAEEHDKISFDLTNTTWYLKISNQNNGALFDLQDRSRSQISELKLKDSSIIFNEPTGDDYQTLVIGSKKSASFVEETNNATATYIAEGNAQIHLNTEWSNGEKIEDQKTDRVLINGDVSGTTIVYVKLKNDGDESKSEEEDTQENTSIP…	1DAB;Class b: All beta proteins; Fold b.80: Single-stranded right-handed beta-helix; superhelix turns are made of parallel beta-strands and (short) turns	n.d.	352-483	L1 (55-124)
YP_001609983.1	Inducible autotransporter protein b	Bartonella tribocorum CIP 105476	MCKKYIYKKNFLLCTIAGTFIFSYFAPTYANTQPPEIIDEFKLEKGEEKTLNNVFIRNGLSAVYASEKAIATITNSTIHSASFAFAVSKGGRVNAKGMKVNALYTGLSISNGIINIEDSVIETKRQSGIIFHTILDAFLKEGEEVVNKAILTNTKLLVRDGVGIWGPSSSKSVAEVQLRNSEIRSDVLLKNSVKKKTDSDPHPVSFVLTADNSIMEGRARTLEVNTTIFNLNNNSKWYLNVSQYDVNNDFSTLNFALHDIKQRALSTVSVLNLRNSSIVFNAPHTLARGQYQTLSVGRTIEVPNSQANRDSTRETVYNATGNARIYFNTEWSDGLEKGQQKTDRLLVHGDVSGTTTINFNGLSKGEPSEADASIPANMRGLSLIQVSGKADKNSFKLAN…	STVSVLNLRNSSIVFNAPHTLARGQYQTLSVGRTIEVPNSQANRDSTRETVYNATGNARIYFNTEWSDGLEKGQQKTDRLLVHGDVSGTTTINFNGLSKGEPSEADASIPANMRGLSLIQVSGKADKNSFKLANGYVTMGALPYKYVL	A	99.9	123	99.2	25	98.1	24	-	-	96.2	15	98.9	25	98.7	28	98.5	32	99.9	25	-	-	24.9	23	98.4	23	99.9	31	99.5	29	-	-	Autotransporter of unknown function		IPR005546: Autotransporter beta-domain;IPR006315: Outer membrane autotransporter barrel;IPR011050: Pectin lyase fold/virulence factor	Yes	NTQPPEIIDEFKLEKGEEKTLNNVFIRNGLSAVYASEKAIATITNSTIHSASFAFAVSKGGRVNAKGMKVNALYTGLSISNGIINIEDSVIETKRQSGIIFHTILDAFLKEGEEVVNKAILTNTKLLVRDGVGIWGPSSSKSVAEVQLRNSEIRSDVLLKNSVKKKTDSDPHPVSFVLTADNSIMEGRARTLEVNTTIFNLNNNSKWYLNVSQYDVNNDFSTLNFALHDIKQRALSTVSVLNLRNSSIVFNAPHTLARGQYQTLSVGRTIEVPNSQANRDSTRETVYNATGNARIYFNTEWSDGLEKGQQKTDRLLVHGDVSGTTTINFNGLSKGEPSEADASIPANMRGLSLIQVSGKADKNSFKLANGYVTMGALPYKYVLNAYGPTSSLGKAERAQ…	1DAB;Class b: All beta proteins; Fold b.80: Single-stranded right-handed beta-helix; superhelix turns are made of parallel beta-strands and (short) turns	IPR011050	428-554	L1 (62-121)
YP_002972341.1	Inducible bartonella autotransporter b	Bartonella grahamii as4aup	MCKKYIYKKNFLLCTIAGTFIFSHFAPTYANRQPPEIISEFKLEKGEEKTLNNVFIRNGLSAVHASEKAIATITNSTIHSASFAFAVSQGGRINAKEVKANALYTGLSISNGIINIEDSFIESKKQSGIVFHSILDVFVKDGEEVINKAILNNTKLLVKNGVGILGPSSSKSVAEVQLRNSEIRSDVLLQNNVKKKTDSDPHPVTFVLTADNSIMEGRARTLAVNTTVFNLNNNSKWYLNVSQYDINRDFSSFNYALHDIKQRALSTVSVLNFNNSSIVFNAPHRLAKGQYQTLSVGRTIEIPKPHENRDSAIKTVYNATGNARIYFNTEWSDGLKREQQKTDRLLVHGDVSGTTTISFNSLSKGESSKEEASIPANMRGLSLIQVSGKTDENAFKLAN…	STVSVLNFNNSSIVFNAPHRLAKGQYQTLSVGRTIEIPKPHENRDSAIKTVYNATGNARIYFNTEWSDGLKREQQKTDRLLVHGDVSGTTTISFNSLSKGESSKEEASIPANMRGLSLIQVSGKTDENAFKLANGYVTIGSLPYKYVL	A	99.9	123	99.2	22	98	19	-	-	97.3	12	98.8	28	98.8	21	98.5	30	99.9	24	-	-	38.1	25	98.5	27	99.9	26	99.5	30	-	-	Autotransporter of unknown function		IPR005546: Autotransporter beta-domain;IPR006315: Outer membrane autotransporter barrel;IPR011050: Pectin lyase fold/virulence factor	Yes	NRQPPEIISEFKLEKGEEKTLNNVFIRNGLSAVHASEKAIATITNSTIHSASFAFAVSQGGRINAKEVKANALYTGLSISNGIINIEDSFIESKKQSGIVFHSILDVFVKDGEEVINKAILNNTKLLVKNGVGILGPSSSKSVAEVQLRNSEIRSDVLLQNNVKKKTDSDPHPVTFVLTADNSIMEGRARTLAVNTTVFNLNNNSKWYLNVSQYDINRDFSSFNYALHDIKQRALSTVSVLNFNNSSIVFNAPHRLAKGQYQTLSVGRTIEIPKPHENRDSAIKTVYNATGNARIYFNTEWSDGLKREQQKTDRLLVHGDVSGTTTISFNSLSKGESSKEEASIPANMRGLSLIQVSGKTDENAFKLANGYVTIGSLPYKYVLNAYGPTSRLGEAESTQ…	1DAB;Class b: All beta proteins; Fold b.80: Single-stranded right-handed beta-helix; superhelix turns are made of parallel beta-strands and (short) turns	IPR011050	473-603	n.d.
YP_034041.1	Surface protein	Bartonella henselae str Houston−1	MCKKSNKKNFLLCTIAGTLIFSHFGSTHAKTLLHHEIPTVRTTNGEEKKLNNVFIHTGSSGVHATKKAVATVTKETIHEIPEIQVTDGKEKAFDNVFIRTGSSGVYATKKAVATVTKATIHANSFALAVSTGGRVNAKEIEANVLQGGLSITNGIINVQDSIIEAKKESGIIFHKILDFFVKEGEEVVNKAILNNTKLLVRDGVGIVGPLSSKSVAEVQLRNSEIRSDVLLKNHLKKATDSDPHPVTLILTADNSIMEGRARTLQVNTTVFNLSNNSKWYLNVSQYDVDRDSSVFNYALHDIQQRALSTVSVLNLHNSSIVFNAPHALANGHYQTLSVGKIQTAEDSRLQENRDSSLATVYNATGNAKIYFNTEWSDGLPKEKQKADRLLIHGNVSGTT…	LSTVSVLNLHNSSIVFNAPHALANGHYQTLSVGKIQTAEDSRLQENRDSSLATVYNATGNAKIYFNTEWSDGLPKEKQKADRLLIHGNVSGTTTIHINNLSKGEITRSKDSIPLNTRGLSIVQVSGKAEENSFKLANGYTTIGGLPYKYTL	A	99.9	123	99.4	21	98.8	25	-	-	98.2	24	99.2	20	99.2	26	99	28	99.9	24	-	-	14.7	24	98.3	22	99.9	28	99.3	26	-	-	Autotransporter of unknown function		IPR005546: Autotransporter beta-domain;IPR006315: Outer membrane autotransporter barrel;IPR011050: Pectin lyase fold/virulence factor	Yes	KTLLHHEIPTVRTTNGEEKKLNNVFIHTGSSGVHATKKAVATVTKETIHEIPEIQVTDGKEKAFDNVFIRTGSSGVYATKKAVATVTKATIHANSFALAVSTGGRVNAKEIEANVLQGGLSITNGIINVQDSIIEAKKESGIIFHKILDFFVKEGEEVVNKAILNNTKLLVRDGVGIVGPLSSKSVAEVQLRNSEIRSDVLLKNHLKKATDSDPHPVTLILTADNSIMEGRARTLQVNTTVFNLSNNSKWYLNVSQYDVDRDSSVFNYALHDIQQRALSTVSVLNLHNSSIVFNAPHALANGHYQTLSVGKIQTAEDSRLQENRDSSLATVYNATGNAKIYFNTEWSDGLPKEKQKADRLLIHGNVSGTTTIHINNLSKGEITRSKDSIPLNTRGLSIV…	1DAB;Class b: All beta proteins; Fold b.80: Single-stranded right-handed beta-helix; superhelix turns are made of parallel beta-strands and (short) turns	IPR011050	91-203	n.d.
YP_001609984.1	Inducible autotransporter protein c	Bartonella tribocorum CIP 105476	MCKKYIYKKNFLLCTIAGTFIFSYFAPTYANTQPPEIPTVQVANGEEKGLNNVFVRGKYDAAVAKKGHITITNSIMRSDFTLLSATSGGQINAKGIVGTAKERGLSLTNGIIHVEDSIINVIGHSKVYGINFGYILSSTIKEGEEVVNKAILNNTKLLVKDGVGIFGPYYSKAVANAVSLKNSEIRSDMLLKNEGSPFTTIGPTTFTLDADNSIMEGRAKTLPQNTTVFTLNNNSKWHLKISLFELENSFSIFDYKLLDLKQRAQSVVSVLNLNNSSIIFDAPHELVHGHYQTLHVGKYPQKEEQNRSSNATAVYNATGNARIYFNTEWSDGLKKEQQKTDRVLVHGDVSGITTIYFNNLSKRVSSNEESKEKKSIPLNVRGLSLIQVSGQANEDSFKL…	SVVSVLNLNNSSIIFDAPHELVHGHYQTLHVGKYPQKEEQNRSSNATAVYNATGNARIYFNTEWSDGLKKEQQKTDRVLVHGDVSGITTIYFNNLSKRVSSNEESKEKKSIPLNVRGLSLIQVSGQANEDSFKLSHGYTTLGGLPYKYIL	A	99.9	99	99.4	19	99.1	28	-	-	98.3	24	99.4	29	99.3	24	99.2	29	99.9	24	-	-	-	-	98.3	22	99.9	27	99.3	23	-	-	Autotransporter of unknown function		IPR005546: Autotransporter beta-domain;IPR006315: Outer membrane autotransporter barrel;IPR011050: Pectin lyase fold/virulence factor	Yes	NTQPPEIPTVQVANGEEKGLNNVFVRGKYDAAVAKKGHITITNSIMRSDFTLLSATSGGQINAKGIVGTAKERGLSLTNGIIHVEDSIINVIGHSKVYGINFGYILSSTIKEGEEVVNKAILNNTKLLVKDGVGIFGPYYSKAVANAVSLKNSEIRSDMLLKNEGSPFTTIGPTTFTLDADNSIMEGRAKTLPQNTTVFTLNNNSKWHLKISLFELENSFSIFDYKLLDLKQRAQSVVSVLNLNNSSIIFDAPHELVHGHYQTLHVGKYPQKEEQNRSSNATAVYNATGNARIYFNTEWSDGLKKEQQKTDRVLVHGDVSGITTIYFNNLSKRVSSNEESKEKKSIPLNVRGLSLIQVSGQANEDSFKLSHGYTTLGGLPYKYILNGYGPTSSRGKADR…	1DAB;Class b: All beta proteins; Fold b.80: Single-stranded right-handed beta-helix; superhelix turns are made of parallel beta-strands and (short) turns	IPR011050	428-554	n.d.
YP_002972342.1	Inducible bartonella autotransporter c	Bartonella grahamii as4aup	MCKKYIYKKNFLLCTIAGTFIFSHFAPTYANKQPLEIPTVQVANGEEKSLHNVFVRGKYDAVVAKKGHITITNSVMHSGFTLLSATSGGQINAKGIVGEAEGHGLSLTNGTTHIEDSTLKVIGHSRAYGINFGYISSSTIKEGEEVVNKAILNNTKLLVNDGVGIFGPYYPKTNAVYLKNSEIRSDMLLKNEVSPFFEVQPATFTLEADNSIMEGRAKTLPQNTTVFTLNNNSKWHLKISLFELENSFSLFDYKLLDLKQRAQSIVSVLNLNNSSIIFNAPHKLADNHYQTLHVGKHPQKAEQNRSSDATTVYNALGNARIYFNTEWSNGLTKEQQRTDRVLVHGDVSGTTTIYFNNLSKHAEPFDDEEDSIPLNMRGLSLIQVSGQANEDSFKLAHGY…	SIVSVLNLNNSSIIFNAPHKLADNHYQTLHVGKHPQKAEQNRSSDATTVYNALGNARIYFNTEWSNGLTKEQQRTDRVLVHGDVSGTTTIYFNNLSKHAEPFDDEEDSIPLNMRGLSLIQVSGQANEDSFKLAHGYTTMEGLPYKYIL	A	99.9	103	99.6	21	99.3	21	-	-	98.5	22	99.6	23	99.5	25	99.4	28	99.9	25	-	-	9.6	19	98.3	24	99.9	24	99.3	23	-	-	Autotransporter of unknown function		IPR005546: Autotransporter beta-domain;IPR006315: Outer membrane autotransporter barrel;IPR011050: Pectin lyase fold/virulence factor	Yes	NKQPLEIPTVQVANGEEKSLHNVFVRGKYDAVVAKKGHITITNSVMHSGFTLLSATSGGQINAKGIVGEAEGHGLSLTNGTTHIEDSTLKVIGHSRAYGINFGYISSSTIKEGEEVVNKAILNNTKLLVNDGVGIFGPYYPKTNAVYLKNSEIRSDMLLKNEVSPFFEVQPATFTLEADNSIMEGRAKTLPQNTTVFTLNNNSKWHLKISLFELENSFSLFDYKLLDLKQRAQSIVSVLNLNNSSIIFNAPHKLADNHYQTLHVGKHPQKAEQNRSSDATTVYNALGNARIYFNTEWSNGLTKEQQRTDRVLVHGDVSGTTTIYFNNLSKHAEPFDDEEDSIPLNMRGLSLIQVSGQANEDSFKLAHGYTTMEGLPYKYILNVYGPTSSRGKADKTQSH…	1DAB;Class b: All beta proteins; Fold b.80: Single-stranded right-handed beta-helix; superhelix turns are made of parallel beta-strands and (short) turns	IPR011050	473-603	n.d.
YP_034042.1	Hypothetical protein	Bartonella henselae str Houston−1	MCKKSNKKNFLLCTIAGTLIFSHFGSTHAKTLLHHEIPTVRTTNGEEKKLNNVFVRGEYNAAIANTGRIIITNSIMHSDGTLLAGVAGGRLNAKGIIGKTKERGLSLTNGIINVEDSIINVTEHGKGYGIIFDYILSSKIKEGEEVVNKAILNNTKLLVRDGVGIVGPYYSKAVSNEVHLKNSEIRSDMLLKNKTAPGNTEPATFTLNADNSIIEGRVKTFPQNKTVFNLNNNSKWYLKISLFEMEDDFSLFDYKLLDIKQRAQSIVSVLNLHNSSIVFSAPHKLVNGHYQTLHVGKIQTAEDSRLQENRTSNLATVYNAIGDAKIYFNTEWSDGLEKEQQKTDRLFVHGNVSGTTTLYFKNLSKNEETKEESAVPLNTRGVSLVQVFGKAEENSFKLA…	SIVSVLNLHNSSIVFSAPHKLVNGHYQTLHVGKIQTAEDSRLQENRTSNLATVYNAIGDAKIYFNTEWSDGLEKEQQKTDRLFVHGNVSGTTTLYFKNLSKNEETKEESAVPLNTRGVSLVQVFGKAEENSFKLANGYTTMGGLPYKYML	A	99.9	72	99.3	18	98.3	23	-	-	97.2	15	99	22	98.8	24	98.5	25	99.9	25	-	-	16.5	20	98.3	22	99.9	28	99.3	24	-	-	Autotransporter of unknown function		IPR005546: Autotransporter beta-domain;IPR006315: Outer membrane autotransporter barrel;IPR011050: Pectin lyase fold/virulence factor	Yes	KTLLHHEIPTVRTTNGEEKKLNNVFVRGEYNAAIANTGRIIITNSIMHSDGTLLAGVAGGRLNAKGIIGKTKERGLSLTNGIINVEDSIINVTEHGKGYGIIFDYILSSKIKEGEEVVNKAILNNTKLLVRDGVGIVGPYYSKAVSNEVHLKNSEIRSDMLLKNKTAPGNTEPATFTLNADNSIIEGRVKTFPQNKTVFNLNNNSKWYLKISLFEMEDDFSLFDYKLLDIKQRAQSIVSVLNLHNSSIVFSAPHKLVNGHYQTLHVGKIQTAEDSRLQENRTSNLATVYNAIGDAKIYFNTEWSDGLEKEQQKTDRLFVHGNVSGTTTLYFKNLSKNEETKEESAVPLNTRGVSLVQVFGKAEENSFKLANGYTTMGGLPYKYMLNAYGPTSNRGKANA…	1DAB;Class b: All beta proteins; Fold b.80: Single-stranded right-handed beta-helix; superhelix turns are made of parallel beta-strands and (short) turns	IPR011050	91-203	n.d.
YP_032610.1	Hypothetical protein	Bartonella quintana str Toulouse	MYKRNFLLCTIAGSLIFSHLSSAYANTPPREIPKVYVKEGEEAFNNVIIRDRYYPVIAGGSQSVATITEAIITSEIVGLSATRGGRINATEIDTKTLIKGLEITNGIINLEDSIVHVKGNHESYGIVFGKVFDFHVNEGEEVVNKAFLTNTKLLVRDGIGILGPYSNAEIRLKNSEILSDILLKNSDETEIDPVTLTLTADHSILEGRAKTLQKNTTVFTLSNNSKWYLKISQNEADNSNSLFNYVLLDINKRAHSSVSVLNLNDSAIVFNAPTVLTEGHYQTLSVGREQTAEYSDPQSNRDLNEKTVYTATGDARIYFNTAWSNGLPKDQQKTDRLLVHGDVSGSTTIHFSNLSKSEPSNIENTIPLNMRGLSLVQVSGKANENAFKLANGYATIGGL…	SSVSVLNLNDSAIVFNAPTVLTEGHYQTLSVGREQTAEYSDPQSNRDLNEKTVYTATGDARIYFNTAWSNGLPKDQQKTDRLLVHGDVSGSTTIHFSNLSKSEPSNIENTIPLNMRGLSLVQVSGKANENAFKLANGYATIGGLPYKYTL	A	99.9	68	99.3	24	98.8	26	-	-	97.9	25	99.3	33	99.1	26	99	30	99.9	27	-	-	41.5	23	98.5	26	99.9	31	99.4	26	-	-	Autotransporter of unknown function		IPR005546: Autotransporter beta-domain;IPR006315: Outer membrane autotransporter barrel;IPR011050: Pectin lyase fold/virulence factor	Yes	NTPPREIPKVYVKEGEEAFNNVIIRDRYYPVIAGGSQSVATITEAIITSEIVGLSATRGGRINATEIDTKTLIKGLEITNGIINLEDSIVHVKGNHESYGIVFGKVFDFHVNEGEEVVNKAFLTNTKLLVRDGIGILGPYSNAEIRLKNSEILSDILLKNSDETEIDPVTLTLTADHSILEGRAKTLQKNTTVFTLSNNSKWYLKISQNEADNSNSLFNYVLLDINKRAHSSVSVLNLNDSAIVFNAPTVLTEGHYQTLSVGREQTAEYSDPQSNRDLNEKTVYTATGDARIYFNTAWSNGLPKDQQKTDRLLVHGDVSGSTTIHFSNLSKSEPSNIENTIPLNMRGLSLVQVSGKANENAFKLANGYATIGGLPYKYTLNAYGPTSSHGKASLEQSLV…	1DAB;Class b: All beta proteins; Fold b.80: Single-stranded right-handed beta-helix; superhelix turns are made of parallel beta-strands and (short) turns	IPR011050	91-203	n.d.
YP_002972344.1	Inducible bartonella autotransporter e	Bartonella grahamii as4aup	MKKSFLLYTVSGILFCSSTSLSYALHDTNAQPTIDLPSPQPAHSNASSSYPPLTSSSTRTIIPPPLTKSESTTPTPTSTLPSTTQLEGNLVRNTISSSKQNSDLSQGSTQTSKTKVAKNVQSNPTATQDTLTKSPTTEIAPTAGMEVKSRRRSGVSTSSTDSSRTKTSENSAVSSQSEPPQPAQNLRATLINLKPTRAEPTKQTTELSPTPKEPELAQPISLRPETGKPALPVPLKSVKSAPVQSASAQKVSEKSELKKPISPIKQPEKSTQIEDISSGIEAENGKTITLHNKKIQDNGFAVHAEGNNSKVNMIGGTVDARFVALSVSDGGEIDATGITVTAETVGLLNIEGTIKLKDSSVHVTGNHEVDGIIFRDNPYNAPRKRYTRNAERNANAVQE…	YSNLSGLRLTDSVIMFNKPVEGHYQTLFIGPNLPKGEGTAHTEAVYSATGVAEIYVNTQWNKHSPITEQQTDRIVINGDVSGRTVVHINLRKTDKKTTDSSAVWGEHMASLPLGTHGISIIQVSGQANENSFTLAGNYMTIGKQPYKYVL	A	99.9	62	99.8	21	99.6	17	91.3	24	99.3	19	99.8	25	99.8	20	99.7	22	99.9	24	-	-	-	-	98.3	19	99.9	27	99.3	19	-	-	Autotransporter of unknown function		IPR005546: Autotransporter beta-domain;IPR006315: Outer membrane autotransporter barrel;IPR011050: Pectin lyase fold/virulence factor	Yes	YALHDTNAQPTIDLPSPQPAHSNASSSYPPLTSSSTRTIIPPPLTKSESTTPTPTSTLPSTTQLEGNLVRNTISSSKQNSDLSQGSTQTSKTKVAKNVQSNPTATQDTLTKSPTTEIAPTAGMEVKSRRRSGVSTSSTDSSRTKTSENSAVSSQSEPPQPAQNLRATLINLKPTRAEPTKQTTELSPTPKEPELAQPISLRPETGKPALPVPLKSVKSAPVQSASAQKVSEKSELKKPISPIKQPEKSTQIEDISSGIEAENGKTITLHNKKIQDNGFAVHAEGNNSKVNMIGGTVDARFVALSVSDGGEIDATGITVTAETVGLLNIEGTIKLKDSSVHVTGNHEVDGIIFRDNPYNAPRKRYTRNAERNANAVQEQDVANIADKVTLENTKIFVEHG…	1DAB;Class b: All beta proteins; Fold b.80: Single-stranded right-handed beta-helix; superhelix turns are made of parallel beta-strands and (short) turns	IPR011050	473-603	L1 (279-340)
YP_001609986.1	Inducible autotransporter proteine	Bartonella tribocorum CIP 105476	MKKSFLLYTVSGVLFYSSTSLSYALRSVTPPTMDSSSSRPVHAECPTNTSGVFNPYNDLCDGMGERRPSHPPHSSSEANVPTPSTAPSSSRLTTGNTTSSPSQKPDHAQETEGVQSHTTTTQNTPITQSSPTEMASTTGTAPTTEMEVKSRRRSGVSTSSTDSSSEKTSSNSAISLQSEATQSSPNLQSTSANSESTGSILTRPTTGQSPAPQESELTQSISVKPAPVQSASTQEVSEKSKPTKPVSEKTTTKLLSTPKESETRQRILLRPEADTQKVSKNSEPQKPESTRPTVEQSSTSNVSELSAISVRPAAGKLTSQETSESLKPAPVQPISPIKQSEKPAQIENISAGVEIQNGKTVTLHNKKIQDRGFAVHADGNNSKILMNGGTVDAGFVALS…	SFSNLSVLHLTDSAIVFDKPVEGLYQTLLIGPNLSQGNKTAPTAAVYSATGVAEIYVNTQWDKHSPITEQKTDRVVINGDVLGSTVVHITLQETDKKMTDNSAVWGEHMASLPLGTHGISIIQVSGQANENSFTLAGNYMTIGGQPYKYVL	A	99.9	82	99.8	23	99.5	18	-	-	99	17	99.7	25	99.6	18	99.6	24	99.9	23	-	-	-	-	98.4	18	99.9	23	99.2	18	-	-	Autotransporter of unknown function		IPR005546: Autotransporter beta-domain;IPR006315: Outer membrane autotransporter barrel	Yes	ECPTNTSGVFNPYNDLCDGMGERRPSHPPHSSSEANVPTPSTAPSSSRLTTGNTTSSPSQKPDHAQETEGVQSHTTTTQNTPITQSSPTEMASTTGTAPTTEMEVKSRRRSGVSTSSTDSSSEKTSSNSAISLQSEATQSSPNLQSTSANSESTGSILTRPTTGQSPAPQESELTQSISVKPAPVQSASTQEVSEKSKPTKPVSEKTTTKLLSTPKESETRQRILLRPEADTQKVSKNSEPQKPESTRPTVEQSSTSNVSELSAISVRPAAGKLTSQETSESLKPAPVQPISPIKQSEKPAQIENISAGVEIQNGKTVTLHNKKIQDRGFAVHADGNNSKILMNGGTVDAGFVALSVSNGGEIDATDITVTSETTGLANIEGTINLKDSSVHVTGNYEA…	1DAB;Class b: All beta proteins; Fold b.80: Single-stranded right-handed beta-helix; superhelix turns are made of parallel beta-strands and (short) turns	n.d.	428-554	L1 (352-413)
YP_032611.1	Hypothetical protein	Bartonella quintana str Toulouse	MSKKSLLSYTTTVAIIVFSTHFNAYAKSLSAGKGEKKIAPPQESYENIYAFDGGKIYGKDLKITGLPIQEGSIIKDISSAKAENPGSMIELEGDTTIKNVAIGLWAKESSTIKMTDGSIHVKKLNIHTPIGIEAKSNGAIALYNVKIKASDQDQSTKTINENEIGDGIGASLKNGGTLKMIGGSIKANHLGVVLEESNSDKNELKNVTIDLMDLTNTATESIGISAIKTSKIVLKNVTVKHARTSIYASDNSQITISGGSIQGNHTGINVEKESVITLKDNVEVLSNGHGLSANGLQSKITMIGGTLNTAGLQPAVLAGSGGQINLTDVVVHTDDNGTQMQEPEMKDALLTTQGLQAQYMQSKITMIRGSITTTGLNPAVLAGSGGKIDLTDVSMNAYN…	NNSTIVFKKPREDHYQTLHISSQTPNIINDNTTNKTVYTATGDARIYFNTAWSNGLPKDQQKTDRLLVHGDVSGSTTIHFSNLSKSEPSNIENTIPLNMRGLSLVQVSGKANENAFKLANGYATIGGLPYKYTL	A	99.9	69	99.5	24	98.9	24	-	-	98.4	21	99.4	33	99.2	28	99.1	31	99.9	29	-	-	81.5	25	98.6	21	99.9	32	99.5	26	-	-	Autotransporter of unknown function		IPR005546: Autotransporter beta-domain;IPR006315: Outer membrane autotransporter barrel;IPR012332: P22 tailspike C-terminal domain-like;IPR011050: Pectin lyase fold/virulence factor	Yes	KSLSAGKGEKKIAPPQESYENIYAFDGGKIYGKDLKITGLPIQEGSIIKDISSAKAENPGSMIELEGDTTIKNVAIGLWAKESSTIKMTDGSIHVKKLNIHTPIGIEAKSNGAIALYNVKIKASDQDQSTKTINENEIGDGIGASLKNGGTLKMIGGSIKANHLGVVLEESNSDKNELKNVTIDLMDLTNTATESIGISAIKTSKIVLKNVTVKHARTSIYASDNSQITISGGSIQGNHTGINVEKESVITLKDNVEVLSNGHGLSANGLQSKITMIGGTLNTAGLQPAVLAGSGGQINLTDVVVHTDDNGTQMQEPEMKDALLTTQGLQAQYMQSKITMIRGSITTTGLNPAVLAGSGGKIDLTDVSMNAYNVGLQAQGEQSKITMIGGTLNTTGLQP…	1DAB;Class b: All beta proteins; Fold b.80: Single-stranded right-handed beta-helix; superhelix turns are made of parallel beta-strands and (short) turns	n.d.	91-203	L1 (191-261;267-331;379-442)
YP_034040.1	Hypothetical protein	Bartonella henselae str Houston−1	MSKKILLSYTTTAAIILFNIHSNAYAISLFSGEGENKTAPTQESYENIYALDGGKIHGKDLKIIGPSTQEESIITDISGVEARKFGSMIELEGDTTIKNVSIGLLAKESGTIKMNDGSIQVKKVHIQTPIGIAAVSNGAIILNNVEIDASNQEQSIKTIDETGIGDGTGASLKSGGTLSMTGGSIKSNYLGITLEESSSDKNKLENVKINITNLANATKESIGIRVIKTSKVTLNQVTIRHARTSIHASDSSEITISGGLIQGNHTGINVEKESVITLKNDVEVLSNDHGLSANGLHSKITMQGGKLITAGLQPAVLAGSGGEINLINVVVHIDDLTDIVMHIDDNETQTQKLELERKEAPLTTQGLQAQYAQSKITMIRGSITTTGLNPAVLAGSGGQ…	HSEVFKLNLNNSTIVFRTPREDQYQTLHIGNKSPHLTNNNTTHKTVYNATGDAKIYFNTEWNNEVPKEQQKTDRLLIHGDVSGITTIHFRNLLKGKKTKEKNTGPVNTRGLSLVQVSGKAEENSFKLANGYTTIKGLPYKYTL	A	99.9	405	98.2	25	97.7	22	-	-	89.3	20	98.4	29	98.1	27	97.7	33	99.9	28	-	-	68.9	27	98.6	24	99.9	28	99.4	29	-	-	Autotransporter of unknown function		IPR005546: Autotransporter beta-domain;IPR006315: Outer membrane autotransporter barrel;IPR012332: P22 tailspike C-terminal domain-like;IPR011050: Pectin lyase fold/virulence factor	Yes	ISLFSGEGENKTAPTQESYENIYALDGGKIHGKDLKIIGPSTQEESIITDISGVEARKFGSMIELEGDTTIKNVSIGLLAKESGTIKMNDGSIQVKKVHIQTPIGIAAVSNGAIILNNVEIDASNQEQSIKTIDETGIGDGTGASLKSGGTLSMTGGSIKSNYLGITLEESSSDKNKLENVKINITNLANATKESIGIRVIKTSKVTLNQVTIRHARTSIHASDSSEITISGGLIQGNHTGINVEKESVITLKNDVEVLSNDHGLSANGLHSKITMQGGKLITAGLQPAVLAGSGGEINLINVVVHIDDLTDIVMHIDDNETQTQKLELERKEAPLTTQGLQAQYAQSKITMIRGSITTTGLNPAVLAGSGGQIDLTNVPMKVHNVGLQAQAEQSKIVM…	n.d.	n.d.	91-203	L1 (191-261;267-331;460-524)
YP_034044.1	Hypothetical protein	Bartonella henselae str Houston−1	MKKSFLLYTVSGVLLFSYPSLSYALASTDLQPLFVNYSLKKNKNNNLKAEQLGEPASRTFVSKKRKRSGAEESSAGASLSIPVKSAKSRKRPILESSPTNPTSESPSRSPASIKPANSAQVDEDQSTKIEVENGTTVTKQNVKIHDNYVAVHAQEANSKVKIIGGSVSSNFIGLSTLAGGTIDATNITTTVTSVGLLNTNGTIILKDSTVNVTGNDKTHGIVLRGMQNPSGNQQAQNAGREGNVHHEKDMRNKVMLTNTKILVQNGIGIGVYGAHASGEVTLKDSEIRADMLSKNEKNIEAPAHILTLNADHSILEGGVKTLADNKTFLNLNNNSTWLLTAPRKRESNNDPSHGHDIDEKLHSNLSGISLTESSIVFGTSTDGHYQTLFVGSQSQEADQ…	SNLSGISLTESSIVFGTSTDGHYQTLFVGSQSQEADQTPNNPIVYKATGAAEIHLNSEWSNNSPMHKQKTDRVIINGDVSGSTIVHINFLESGNKGTKSTAVWKEEMVSTSSTAHGISLIQVSGNADKNSFKLEKGYLTMGGTPYKYVL	A	99.9	66	99.6	24	99.3	22	-	-	98.8	22	99.5	24	99.5	21	99.3	24	99.9	29	-	-	16.3	20	98.6	24	99.9	22	99.4	26	-	-	Autotransporter of unknown function		IPR005546: Autotransporter beta-domain;IPR006315: Outer membrane autotransporter barrel;IPR012332: P22 tailspike C-terminal domain-like;IPR011050: Pectin lyase fold/virulence factor	Yes	STDLQPLFVNYSLKKNKNNNLKAEQLGEPASRTFVSKKRKRSGAEESSAGASLSIPVKSAKSRKRPILESSPTNPTSESPSRSPASIKPANSAQVDEDQSTKIEVENGTTVTKQNVKIHDNYVAVHAQEANSKVKIIGGSVSSNFIGLSTLAGGTIDATNITTTVTSVGLLNTNGTIILKDSTVNVTGNDKTHGIVLRGMQNPSGNQQAQNAGREGNVHHEKDMRNKVMLTNTKILVQNGIGIGVYGAHASGEVTLKDSEIRADMLSKNEKNIEAPAHILTLNADHSILEGGVKTLADNKTFLNLNNNSTWLLTAPRKRESNNDPSHGHDIDEKLHSNLSGISLTESSIVFGTSTDGHYQTLFVGSQSQEADQTPNNPIVYKATGAAEIHLNSEWSNNS…	1DAB;Class b: All beta proteins; Fold b.80: Single-stranded right-handed beta-helix; superhelix turns are made of parallel beta-strands and (short) turns	n.d.	91-203	n.d.
YP_004158737.1	Inducible autotransporter c protein	Bartonella clarridgeiae 73	MTRSLEAMVNARHKITSDLVGIYADGQVFNAMGYDIGGKALAGIVCDNGCMVNIKDSTVNVSGMKTYGIILKNTKLLQTQNNKSNIITNNQYVKYINHVNIFNSKFLSPETGIYSNGPGAVTLYNSEIRSNILLDDRYGMDPSYKAVPTILLAKNSILEGRVSSKGTISTFIGLQNSQWIIPTDLIWGKKVRPESTVNVLKLINSSVIFDKKVDGVYQTLHVKPVESEQTKSVSSIARPSKYMAVGDARVYFNVGSVDSDKLIIKTDVVGVTTVYINHVKDPVQTTRGRNTSIAASQEGITLIEAPGSINENAFKLAHGYITLNGLPYRHILKAISVPSNAKTVTEPPTNWHFKLQNTYLDPQSRVKALVPQMASYLVMPNALFSSGISDINNQNRVLA…	PESTVNVLKLINSSVIFDKKVDGVYQTLHVKPVESEQTKSVSSIARPSKYMAVGDARVYFNVGSVDSDKLIIKTDVVGVTTVYINHVKDPVQTTRGRNTSIAASQEGITLIEAPGSINENAFKLAHGYITLNGLPYRHILK	A	99.9	213	98.8	16	98.1	28	-	-	96.6	19	98.8	23	98.4	21	98.1	18	99.9	25	-	-	35.9	23	98.7	23	99.9	23	99.6	20	-	-	Autotransporter of unknown function		IPR005546: Autotransporter beta-domain;IPR006315: Outer membrane autotransporter barrel;IPR012332: P22 tailspike C-terminal domain-like;IPR011050: Pectin lyase fold/virulence factor	Yes	QWIIPTDLIWGKKVRPESTVNVLKLINSSVIFDKKVDGVYQTLHVKPVESEQTKSVSSIARPSKYMAVGDARVYFNVGSVDSDKLIIKTDVVGVTTVYINHVKDPVQTTRGRNTSIAASQEGITLIEAPGSINENAFKLAHGYITLNGLPYRHILKAISVPSNAKTVTEPPTNWHFKLQNTYLDPQSRVKA	1DAB;Class b: All beta proteins; Fold b.80: Single-stranded right-handed beta-helix; superhelix turns are made of parallel beta-strands and (short) turns	n.d.	91-203	n.d.
YP_004158738.1	Autotransporter e protein	Bartonella clarridgeiae 73	MKKTFGIKLSLQNIFLLFSTTFIHSAELIADNGRVTSISEDISIESIINSSIINGGKFESKYIGVLANKIGKIDFTGVDITTGLLGVVPYGGSRVYIKNSTIRVTNPSSYGIYFRHKPTPDDLDPPSQVHLTNTTISSPHIGISSKGSGIVILKNSQIYSDILLTSQPTTNTAYQTHNYAEMLRIDADGSTLQGQSKVNSSQYVFLTLKNGSKWIIPANSNSEETRQESTMHMLHLYDSAIVFDKKVIGGYQTLFIQIPQEGFISQYFAAGDAKIYFNLGRRDSDKLIIKTDVRGVTKVHINHTKDPRDSTDVEHIGIREYVSPSQERISLIEVYGKANENSFKLAHGYTTVDGLPYKNVLKGIPVYNVDKSEPPIVWHFKLQNTYLDPQSRVKALVPQ…	STMHMLHLYDSAIVFDKKVIGGYQTLFIQIPQEGFISQYFAAGDAKIYFNLGRRDSDKLIIKTDVRGVTKVHINHTKDPRDSTDVEHIGIREYVSPSQERISLIEVYGKANENSFKLAHGYTTVDGLPYKNVL	A	99.9	59	98.7	15	98.4	21	37.4	18	97.6	13	98.7	21	98.6	24	98.4	14	99.9	17	-	-	88.3	17	99	15	99.9	21	99.6	24	-	-	Autotransporter of unknown function		IPR005546: Autotransporter beta-domain;IPR006315: Outer membrane autotransporter barrel;IPR011050: Pectin lyase fold/virulence factor	Yes	AELIADNGRVTSISEDISIESIINSSIINGGKFESKYIGVLANKIGKIDFTGVDITTGLLGVVPYGGSRVYIKNSTIRVTNPSSYGIYFRHKPTPDDLDPPSQVHLTNTTISSPHIGISSKGSGIVILKNSQIYSDILLTSQPTTNTAYQTHNYAEMLRIDADGSTLQGQSKVNSSQYVFLTLKNGSKWIIPANSNSEETRQESTMHMLHLYDSAIVFDKKVIGGYQTLFIQIPQEGFISQYFAAGDAKIYFNLGRRDSDKLIIKTDVRGVTKVHINHTKDPRDSTDVEHIGIREYVSPSQERISLIEVYGKANENSFKLAHGYTTVDGLPYKNVLKGIPVYNVDKSEPPIVWHFKLQNTYLDPQSRVK	1DAB;Class b: All beta proteins; Fold b.80: Single-stranded right-handed beta-helix; superhelix turns are made of parallel beta-strands and (short) turns	IPR011050	91-203	L1 (77-158)
YP_989371.1	Outer membrane autotransporter	Bartonella bacilliformis KC583	MKDTAEGLVANKSASIEMMNGSITVRKTAVKASNEGSIKLLGDLEVISQESDGLWAEEGATIEMTKGLITAKGVAVRASDRGSVKLLSDVTVRSRRSDGLVAEKGATIEMIKGSVTARYTAVNASDKGSIELLGDLEVISQKSDGLWAEGEEATIKMTGGSINAQNTAVRASDRGSIELLSDVKVISKGLDGLWAEGEGATIKMTGGSIDAQKTAVNADMGSIELLGDVKVISRGSDGLFADGEGATIKMTKGLITAKEVAVIASHKGNIKLDGVGDSIKVWSQGNIGSLASEEAKITLKNVKIAVLGEGDGSAVMKSENSGIIEADGVKIVAHLTESVETTVENVGRRVGVHAKDKGVVRLNNTTLEGVHTGLRADGKEANIEMTDGKITAITGIINE…	SSISFIHLDRSSISFASQSVAPQKYQTLRIGKPGAARGDIAYYVSGGAHLYLNAYVDEKGQLDNQKTDRVLIEGSVAGRTTKVHVNGHLDVNDKKPVTKNDGKKKGISLIQVSGEAYKDSFELESGYITLGGLPYQYRL	A	99.9	239	98.7	25	98.2	16	-	-	97.6	17	98.8	17	98.4	21	98.1	19	99.9	29	-	-	87.9	19	99	19	99.9	16	99.4	21	-	-	Autotransporter of unknown function		IPR005546: Autotransporter beta-domain;IPR006315: Outer membrane autotransporter barrel;IPR012332: P22 tailspike C-terminal domain-like;IPR011050: Pectin lyase fold/virulence factor	Yes	SDRGSIELLSDVKVISKGLDGLWAEGEGATIKMTGGSIDAQKTAVNADMGSIELLGDVKVISRGSDGLFADGEGATIKMTKGLITAKEVAVIASHKGNIKLDGVGDSIKVWSQGNIGSLASEEAKITLKNVKIAVLGEGDGSAVMKSENSGIIEADGVKIVAHLTESVETTVENVGRRVGVHAKDKGVVRLNNTTLEGVHTGLRADGKEANIEMTDGKITAITGIINEGGAVTLKNTEVVTIGDSAGFIMGKGGKAEMFGGSLNFSNHGISLRDASFAAKDVSITGTGEKVMDMVFGAAFNANKTGLITLSDSKIDVTHHHGLYITNDSDFDRSDNNYGLNLPKSLGINVGRSELLVNGGASYGIYVMGSTLLPEHTKQVWLAESPIRERVALGTSFVS…	1DAB;Class b: All beta proteins; Fold b.80: Single-stranded right-handed beta-helix; superhelix turns are made of parallel beta-strands and (short) turns	n.d.	352-483	L1 (351-410)
YP_989393.1	Outer membrane autotransporter	Bartonella bacilliformis KC583	MLKKNILLCTVAGTLLCSNFNVAFASVPVDEIKPNSWERIKTDVRVQGLYGADDPGRVDFLDDQANYGWGIAKKIEKLQRDVSAFSKQMLDFEHQVSDLAQGNEGKALLRQEQDSMKNTVQALQGRVEYLKTQLDSELQKQNGQKDQLEQNKVEVNNFLARVKDFQDQIKWFGDVLASYDSEAELAGNPVGDSSIVVSNVEYPGQIVTIKDTKIHGEFPMIVSEGGTIYGVNVNTSEEAMVALSNLGGRFELYNSDINVAWRESAGIVFASKDANDHVVKLVNTNIHVEDGVGIFGSTFGDVTGQISLENSKISADILVKKEDANQSPLHLTITADNSVLRGGIRTALEERASVRAVLGEREGVRDPQDTQTDQQRQDVLSLLLQRNRGQRVQLEAGAL…	SDLSSLKVHDSSVIFVEPKSSNHYKTLYVGFDNPERNVYVAKGDARLLINAELDDSKKIGNLKSDQVIVSGNVIGNTTIHVQDMTNSELVKLPKITHRPSILAASEGIIPLNERGVSVVQVFGTAKEDSFKLSDPYITLGGSPYKYVL	A	100	77	99.9	24	99.7	23	83.5	24	99.3	22	99.8	27	99.8	21	99.7	25	100	21	-	-	83.3	18	99	23	99.9	28	99.5	21	-	-	Autotransporter of unknown function		IPR005546: Autotransporter beta-domain;IPR006315: Outer membrane autotransporter barrel;IPR011050: Pectin lyase fold/virulence factor	Yes	SVPVDEIKPNSWERIKTDVRVQGLYGADDPGRVDFLDDQANYGWGIAKKIEKLQRDVSAFSKQMLDFEHQVSDLAQGNEGKALLRQEQDSMKNTVQALQGRVEYLKTQLDSELQKQNGQKDQLEQNKVEVNNFLARVKDFQDQIKWFGDVLASYDSEAELAGNPVGDSSIVVSNVEYPGQIVTIKDTKIHGEFPMIVSEGGTIYGVNVNTSEEAMVALSNLGGRFELYNSDINVAWRESAGIVFASKDANDHVVKLVNTNIHVEDGVGIFGSTFGDVTGQISLENSKISADILVKKEDANQSPLHLTITADNSVLRGGIRTALEERASVRAVLGEREGVRDPQDTQTDQQRQDVLSLLLQRNRGQRVQLEAGALEVQNNQQVNGVQQVLGNPDINVQAQ…	1DAB;Class b: All beta proteins; Fold b.80: Single-stranded right-handed beta-helix; superhelix turns are made of parallel beta-strands and (short) turns	IPR011050	352-483	n.d.
YP_001610065.1	Autotransporter	Bartonella tribocorum CIP 105476	MIKVLKRHVCLCAFTTPVLFFVHNIEVNAQEKSSCRSLLKSYSSDVLGKPSGANSTRLDIADSDFSGVTNVKKFYQINIKMEEKECFGIQGALELKNTGIIPSEVFIQEKMKIVLDNISITGSGKNAVNDENISAYDYGFNQATLGIKQGASLLAKDGKVNVSNIYGLVMESMEGVFIPGGATRYGVLDGKHLYGLWDWRYSGVILKNSDIALNGRETRGLYLNPSQEGYIEGEMVAALGGIQLRKTNFKVSSDTAIYIDGVKRFPYITALEGSRIFANQFLDVKANSHVAVEADASFFIGGVHVEKGSYAEVELSNQSQWTVMRRESNKWRASSVSFVRVIDSSIVFQKPRDGYYHTLRIGRLDDDHGLEYAYVANDARLFFNASLAANGKRKKVKTD…	SSVSFVRVIDSSIVFQKPRDGYYHTLRIGRLDDDHGLEYAYVANDARLFFNASLAANGKRKKVKTDRLMIYGDIHGKTKIYLVENSVNPRRKERGGKKDKDTQGDNKSVSIIQVYGKAAEDSFKLAAGYVTVRGIPYQYRL	A	100	74	99.8	22	99.4	18	-	-	98.9	17	99.7	19	99.6	17	99.4	17	100	19	-	-	20.7	22	98.7	13	99.9	23	99.4	17	-	-	Autotransporter of unknown function		IPR005546: Autotransporter beta-domain;IPR006315: Outer membrane autotransporter barrel;IPR011050: Pectin lyase fold/virulence factor	Yes	QEKSSCRSLLKSYSSDVLGKPSGANSTRLDIADSDFSGVTNVKKFYQINIKMEEKECFGIQGALELKNTGIIPSEVFIQEKMKIVLDNISITGSGKNAVNDENISAYDYGFNQATLGIKQGASLLAKDGKVNVSNIYGLVMESMEGVFIPGGATRYGVLDGKHLYGLWDWRYSGVILKNSDIALNGRETRGLYLNPSQEGYIEGEMVAALGGIQLRKTNFKVSSDTAIYIDGVKRFPYITALEGSRIFANQFLDVKANSHVAVEADASFFIGGVHVEKGSYAEVELSNQSQWTVMRRESNKWRASSVSFVRVIDSSIVFQKPRDGYYHTLRIGRLDDDHGLEYAYVANDARLFFNASLAANGKRKKVKTDRLMIYGDIHGKTKIYLVENSVNPRRKERG…	1DAB;Class b: All beta proteins; Fold b.80: Single-stranded right-handed beta-helix; superhelix turns are made of parallel beta-strands and (short) turns	IPR011050	428-554	n.d.
YP_002401499.1	Flagellin structural protein; protein	Escherichia coli 55989	MHSWKKKLVVSQLALACTLAITSQANATTYNTFGYHDDAVTLFNWGDNTKTDHDYLTYGGYVYDHAADGYFDTVFSGDTVNGVISTYYLNHDYGTDTANTLNITNSNIHGMITSDQIGYGDYVWTNGSDYTGHDWVDGDIFTLNIANSTIDDDFDAFYFNDTYLDADGKTSKTDYDRLVTAALGTAVTLDVESNINISNNSHVAGITLVQNDLGNATYNTEGHQWDNNIVVNNSTVTSGSLSEDEQSDRGHFGNSVEPSDYGNGASGADDVALAFIDDDTSDYRMVNNVTFNNSQLLGDVVFDSTWNANFDATGHLIDNSTTAYTHGGWATDDQNVDHLNLTLNNTKWVGSANIDYDVVVADEAFYDVAPNSLNPYASYSEDGWNRVDNANAFQSGVFD…	GVIAMNSDGHLTVNGNNDINNGDEVDNSSVDNVVAATGNYKVRIDNSTGAGAIADYAGKQLIYIDDTKTNATFSAANKADLGAYTYQA	Б	97.4	40	94.4	21	-	-	-	-	-	-	26.6	20	-	-	20.4	21	97.4	27	-	-	-	-	-	-	96.4	43	80	29	-	-	Autotransporter of unknown function		IPR005546: Autotransporter beta-domain;IPR006315: Outer membrane autotransporter barrel;IPR011050: Pectin lyase fold/virulence factor;IPR003991: Pertactin virulence factor family	Yes	TTYNTFGYHDDAVTLFNWGDNTKTDHDYLTYGGYVYDHAADGYFDTVFSGDTVNGVISTYYLNHDYGTDTANTLNITNSNIHGMITSDQIGYGDYVWTNGSDYTGHDWVDGDIFTLNIANSTIDDDFDAFYFNDTYLDADGKTSKTDYDRLVTAALGTAVTLDVESNINISNNSHVAGITLVQNDLGNATYNTEGHQWDNNIVVNNSTVTSGSLSEDEQSDRGHFGNSVEPSDYGNGASGADDVALAFIDDDTSDYRMVNNVTFNNSQLLGDVVFDSTWNANFDATGHLIDNSTTAYTHGGWATDDQNVDHLNLTLNNTKWVGSANIDYDVVVADEAFYDVAPNSLNPYASYSEDGWNRVDNANAFQSGVFDVVLNNGSDWETTKDSLIDTLAINSGSQ…	1DAB;Class b: All beta proteins; Fold b.80: Single-stranded right-handed beta-helix; superhelix turns are made of parallel beta-strands and (short) turns	IPR011050;IPR003991	473-603	n.d.
YP_309360.1	Flagellar protein	Shigella sonnei Ss046	MHSWKKKLVVSQLALACTLAITSQANAATYNTFGYHDDAATIYNWGDSTKIDHDYLTYGGYVYDHAADGYFDTTFSGDTVNGVISTYYLNHDYGTDTGNTLNISNSIVHGMVTSYQVGYGDYVWTNGSDYTGHDWVDGDIFTLNIANSTIDDDFDAFYFTDTYLDADGKTSKTDYDRLVTAGLGTAVTLDVESNINISNNSHVAGITLVQHDLGNATYNTEGHQWDNNIVVNDSTVTSGSWTEDEQSDRGHFGNSVEPSDYGNGASPADDVALAFIDDDTSDYRMVNNVTFNNSQLLGDVVFDSTWNANFDATGHLIDNSTTAYTHGGWATDDQNVDHLNLTLNNTKWVGSANIDYDVVVADEAFYDVAPNSLNPYASYSEDGWNRVDNANAFQSGVFD…	GVIAMNSDGHLTVNGNNDINNGDEVDNSSADNVVAATGNYKVRIDNSTGAGAIADYAGKQLIYIDDTKTNATFSAANKADLGAYTYQA	Б	97.6	41	85.9	21	23.5	9	-	-	-	-	24.5	20	-	-	-	-	97.6	27	-	-	-	-	-	-	96.5	43	86.2	29	-	-	Autotransporter of unknown function		IPR005546: Autotransporter beta-domain;IPR006315: Outer membrane autotransporter barrel;IPR011050: Pectin lyase fold/virulence factor;IPR003991: Pertactin virulence factor family	Yes	ATYNTFGYHDDAATIYNWGDSTKIDHDYLTYGGYVYDHAADGYFDTTFSGDTVNGVISTYYLNHDYGTDTGNTLNISNSIVHGMVTSYQVGYGDYVWTNGSDYTGHDWVDGDIFTLNIANSTIDDDFDAFYFTDTYLDADGKTSKTDYDRLVTAGLGTAVTLDVESNINISNNSHVAGITLVQHDLGNATYNTEGHQWDNNIVVNDSTVTSGSWTEDEQSDRGHFGNSVEPSDYGNGASPADDVALAFIDDDTSDYRMVNNVTFNNSQLLGDVVFDSTWNANFDATGHLIDNSTTAYTHGGWATDDQNVDHLNLTLNNTKWVGSANIDYDVVVADEAFYDVAPNSLNPYASYSEDGWNRVDNANAFQSGVFDVVLNNGSDWETTKTSLIDTLAINSGSQ…	1DAB;Class b: All beta proteins; Fold b.80: Single-stranded right-handed beta-helix; superhelix turns are made of parallel beta-strands and (short) turns	IPR011050;IPR003991	180-297	n.d.
YP_215401.1	Flagellar protein	Salmonella enterica subsp enterica serovar Choleraesuis str SC−B67	MHSWKKKLVVSQLALACTLAITSQANATTYDTFGYHDDAATVFGWDDTNDHDYLTYGGYVYNTPASDSGYFDTKFTGDTVNGVISTYYLNHDYANDTANTLDVTNSTIHGMITSYQMGYGQYVWTNGSDYTTHDWVDDDTFNLNISNSTIDDDFEAFYFTDTYLDSDGKTVKTDYDKLVTAGLGTAITLDVESNINITNNSHVAGIALYQNDLGNSTYTTEAHQWDNTINVANSTVTSGSWSEDEEQGHFGNSSEPSDYNGNGWNKDDVALAFVDDPYSNYRMVNNVTFTDSQLLGDVVLESSWNYNFYSNGRLVDDSTTVYTNGGWADDDQNVDHLTLTLNNTKWVGAAVNYSQSMDPVQFYDVDANSLDPDSTNYDAWGRVNSAASFQSGIFDVSLN…	GVVAMNSDGHLTINGNGDINNGDEADASSTTDNVVAATGNYKVRIDNATGAGSVADYKGNELIYVNDINTDATFSAANKADLGAYTYQA	Б	97.6	40	62.5	15	-	-	-	-	-	-	-	-	-	-	-	-	97.6	26	-	-	-	-	-	-	96.4	38	82.9	29	-	-	Autotransporter of unknown function		IPR005546: Autotransporter beta-domain;IPR006315: Outer membrane autotransporter barrel;IPR011050: Pectin lyase fold/virulence factor;IPR003991: Pertactin virulence factor family	Yes	TTYDTFGYHDDAATVFGWDDTNDHDYLTYGGYVYNTPASDSGYFDTKFTGDTVNGVISTYYLNHDYANDTANTLDVTNSTIHGMITSYQMGYGQYVWTNGSDYTTHDWVDDDTFNLNISNSTIDDDFEAFYFTDTYLDSDGKTVKTDYDKLVTAGLGTAITLDVESNINITNNSHVAGIALYQNDLGNSTYTTEAHQWDNTINVANSTVTSGSWSEDEEQGHFGNSSEPSDYNGNGWNKDDVALAFVDDPYSNYRMVNNVTFTDSQLLGDVVLESSWNYNFYSNGRLVDDSTTVYTNGGWADDDQNVDHLTLTLNNTKWVGAAVNYSQSMDPVQFYDVDANSLDPDSTNYDAWGRVNSAASFQSGIFDVSLNNGSEWDTTKTSVIDTLAVNSGSQVDVA…	n.d.	IPR011050;IPR003991	91-203	n.d.
YP_002143029.1	Flagellin structural protein	Salmonella enterica subsp enterica serovar Paratyphi A str AKU 12601	MHSWKKKLVVSQLALACTLAITSQANATTYNTFGYHDDATTQYAGINTDTDYVTYGGYVYYNPATTDFDQSFNNDTVNGVISTYYLNNDYTADSTNTLNITNSTIHGMITSQHMWDDTAYVDHDWDDGDTFTLNIANSTIDDDYEYFYFTDDYNNADGKVTTEDWRTSELASLGTAVTLDVESNINITNNSRVAGITLSQGDTYDATYATGGDSAYVHTWDNTIVVDNSTVTSGAVTPLEGSGWFGNSSEPSDYSGNAVYDTTTGTWYHNPNDTALSFSDDPDSYYSMKNNVTFTNGSTLMGDVVFTSNFNNADDANADSNGDGVISASDGFSPIGYDTNNDGVEDTNGGWSHDNDNVDELNLKLDNGSKWVGDAYFSYEYIAPADMYDLEDGTNSLEP…	GVIAMTSDGHLTVNGNGDYYNGDNTADTTYSANGEADNSYTDNVVAATGNYKVRIDNATGAGSVADYKGNELIRVNDVNTDATFSAANKADLGAYTYQA	Б	97.9	40	85.1	20	-	-	-	-	-	-	-	-	-	-	-	-	97.9	26	-	-	-	-	-	-	95.9	31	67.6	21	-	-	Autotransporter of unknown function		IPR005546: Autotransporter beta-domain;IPR006315: Outer membrane autotransporter barrel;IPR011050: Pectin lyase fold/virulence factor;IPR003991: Pertactin virulence factor family	Yes	TTYNTFGYHDDATTQYAGINTDTDYVTYGGYVYYNPATTDFDQSFNNDTVNGVISTYYLNNDYTADSTNTLNITNSTIHGMITSQHMWDDTAYVDHDWDDGDTFTLNIANSTIDDDYEYFYFTDDYNNADGKVTTEDWRTSELASLGTAVTLDVESNINITNNSRVAGITLSQGDTYDATYATGGDSAYVHTWDNTIVVDNSTVTSGAVTPLEGSGWFGNSSEPSDYSGNAVYDTTTGTWYHNPNDTALSFSDDPDSYYSMKNNVTFTNGSTLMGDVVFTSNFNNADDANADSNGDGVISASDGFSPIGYDTNNDGVEDTNGGWSHDNDNVDELNLKLDNGSKWVGDAYFSYEYIAPADMYDLEDGTNSLEPSSTVDKWGNVVDDKTFQSGIFTVALDN…	1DAB;Class b: All beta proteins; Fold b.80: Single-stranded right-handed beta-helix; superhelix turns are made of parallel beta-strands and (short) turns	IPR011050;IPR003991	132-263	T8 (450-494)
YP_002044405.1	Putative autotransporter/pertactin	Salmonella enterica subsp enterica serovar Heidelberg str SL476	MWDDTAYVDHDWDDGDTFTLNIANSTIDDDYEYFYFTDDYNNADGKVTTEDWRTSELASLGTAVTLDVESNINITNNSRVAGITLSQGDTYDATYATGGDSAYVHTWDNTIVVDNSTVTSGAVTPLEGSGWFGNSSEPSDYSGNAVYDTTTGTWYHNPNDTALSFSDDPDSYYSMKNNVTFTNGSTLMGDVVFTSNFNNADDANADSNGDGVISASDGFSPIGYDTNNDGVEDTNGGWSHDNDNVDELNLKLDNGSKWVGDAYFSYEYIAPADMYDLEDGTNSLEPSSTVDKWGNVVDDKTFQSGIFTVALDNGSEWDTVNASNVDTLTVNNGSQVNVADSSSLIADTITLTNGSTMNLSSYGEVDTDHLTVDSYSKVDLTNETAYLYANTITVSNGGE…	GVIAMTSDGHLTVNGNGDYYNGDNTADTTYSANGEADNSYTDNVVAATGNYKVRIDNATGAGSVADYKGNELIRVNDVNTDATFSAANKADLGAYTYQA	Б	97	138	22.3	15	-	-	-	-	-	-	-	-	-	-	-	-	97	28	-	-	-	-	-	-	94.8	33	68.8	24	-	-	Autotransporter of unknown function		IPR005546: Autotransporter beta-domain;IPR006315: Outer membrane autotransporter barrel;IPR011050: Pectin lyase fold/virulence factor;IPR003991: Pertactin virulence factor family	Yes	LEGSGWFGNSSEPSDYSGNAVYDTTTGTWYHNPNDTALSFSDDPDSYYSMKNNVTFTNGSTLMGDVVFTSNFNNADDANADSNGDGVISASDGFSPIGYDTNNDGVEDTNGGWSHDNDNVDELNLKLDNGSKWVGDAYFSYEYIAPADMYDLEDGTNSLEPSSTVDKWGNVVDDKTFQSGIFTVALDNGSEWDTVNASNVDTLTVNNGSQVNVADSSSLIADTITLTNGSTMNLSSYGEVDTDHLTVDSYSKVDLTNETAYLYANTITVSNGGEFSIGAGEFDADSFGTDTLELTNAGVFNINNSDYVLDADLVNGHTNTTDTSNATYGYGVIAMTSDGHLTVNGNGDYYNGDNTADTTYSANGEADNSYTDNVVAATGNYKVRIDNATGAGSVADYKG…	1DAB;Class b: All beta proteins; Fold b.80: Single-stranded right-handed beta-helix; superhelix turns are made of parallel beta-strands and (short) turns	IPR011050;IPR003991	132-263	T8 (337-381)
NP_286112.1	Hypothetical protein z0469	Escherichia coli O157−H7 str EDL933	MHSWKKKLIVSQLALACTLAITSQANAATNDISGQTYNTFHHYNDATYADDVYYDGYVGWNNYAADSYYNGDIYPVINNATVNGVISTYYLDDGISTNTNANSLTIKNSTIHGMITSECMTTDCADDRATGYVYDRLTLSVDNSTIDDNYEHYTYNGTYNNAADTHVVDVYDMGTAITLDQEVDLSITNNSHVAGITLTQGYEWEDIDDNTVSTGVNSSEVFNNTITVKDSTVTSGSWTDEGTTGWFGHTGNASNYSNTLTADDVAIAAIANPYADNAMQTTVTLDNSTLMGDVVFSSNFDENFFPQGANSYRDADGDVDTNGWDGTDRMDVTLNNGSKWVGAAMSVHMVDEDGDGSYDGYAVGTEATATLLDIAANSLWPSSTVGVDNINTQYDENGH…	GLIAMNSDGHLTINGNGDNDNTASIEAGQNEVDNNGDHVAAATGNYKVRIDNATGAGSIADYNGNELIYVNDKNSNATFSAANKADLGAYTYQA	Б	97.6	44	95.9	19	45	7	-	-	-	-	38.3	13	22.5	15	43.7	20	97.6	26	-	-	-	-	-	-	95.8	33	86.3	22	-	-	Autotransporter of unknown function		IPR005546: Autotransporter beta-domain;IPR006315: Outer membrane autotransporter barrel;IPR011050: Pectin lyase fold/virulence factor;IPR003991: Pertactin virulence factor family	Yes	ATNDISGQTYNTFHHYNDATYADDVYYDGYVGWNNYAADSYYNGDIYPVINNATVNGVISTYYLDDGISTNTNANSLTIKNSTIHGMITSECMTTDCADDRATGYVYDRLTLSVDNSTIDDNYEHYTYNGTYNNAADTHVVDVYDMGTAITLDQEVDLSITNNSHVAGITLTQGYEWEDIDDNTVSTGVNSSEVFNNTITVKDSTVTSGSWTDEGTTGWFGHTGNASNYSNTLTADDVAIAAIANPYADNAMQTTVTLDNSTLMGDVVFSSNFDENFFPQGANSYRDADGDVDTNGWDGTDRMDVTLNNGSKWVGAAMSVHMVDEDGDGSYDGYAVGTEATATLLDIAANSLWPSSTVGVDNINTQYDENGHIVGNEVYQSGLFNVTLNGGSEWDTTKS…	1DAB;Class b: All beta proteins; Fold b.80: Single-stranded right-handed beta-helix; superhelix turns are made of parallel beta-strands and (short) turns	IPR011050;IPR003991	n.d.	L1 (431-509) ; T3 (458-506)
NP_308451.1	Flagellin structural protein	Escherichia coli O157−H7 str Sakai	MHSWKKKLIVSQLALACTLAITSQANAATNDISGQTYNTFHHYNDATYADDVYYDGYVGWNNYAADSYYNGDIYPVINNATVNGVISTYYLDDGISTNTNANSLTIKNSTIHGMITSECMTTDCADDRATGYVYDRLTLSVDNSTIDDNYEHYTYNGTYNNAADTHVVDVYDMGTAITLDQEVDLSITNNSHVAGITLTQGYEWEDIDDNTVSTGVNSSEVFNNTITVKDSTVTSGSWTDEGTTGWFGHTGNASNYSNTLTADDVAIAAIANPYADNAMQTTVTLDNSTLMGDVVFSSNFDENFFPQGANSYRDADGDVDTNGWDGTDRMDVTLNNGSKWVGAAMSVHMVDEDGDGSYDGYAVGTEATATLLDIAANSLWPSSTVGVDNINTQYDENGH…	GLIAMNSDGHLTINGNGDNDNTASIEAGQNEVDNNGDHVAAATGNYKVRIDNATGAGSIADYNGNELIYVNDKNSNATFSAANKADLGAYTYQA	Б	97.8	39	97.8	15	64.3	12	-	-	43.2	7	86.5	14	75.5	14	85.7	21	97.3	27	-	-	-	-	-	-	96.3	43	82.3	21	-	-	Autotransporter of unknown function		IPR005546: Autotransporter beta-domain;IPR006315: Outer membrane autotransporter barrel;IPR011050: Pectin lyase fold/virulence factor;IPR003991: Pertactin virulence factor family	Yes	ATNDISGQTYNTFHHYNDATYADDVYYDGYVGWNNYAADSYYNGDIYPVINNATVNGVISTYYLDDGISTNTNANSLTIKNSTIHGMITSECMTTDCADDRATGYVYDRLTLSVDNSTIDDNYEHYTYNGTYNNAADTHVVDVYDMGTAITLDQEVDLSITNNSHVAGITLTQGYEWEDIDDNTVSTGVNSSEVFNNTITVKDSTVTSGSWTDEGTTGWFGHTGNASNYSNTLTADDVAIAAIANPYADNAMQTTVTLDNSTLMGDVVFSSNFDENFFPQGANSYRDADGDVDTNGWDGTDRMDVTLNNGSKWVGAAMSVHMVDEDGDGSYDGYAVGTEATATLLDIAANSLWPSSTVGVDNINTQYDENGHIVGNEVYQSGLFNVTLNGGSEWDTTKS…	1DAB;Class b: All beta proteins; Fold b.80: Single-stranded right-handed beta-helix; superhelix turns are made of parallel beta-strands and (short) turns	IPR011050;IPR003991	n.d.	L1 (431-509) ; T3 (458-506)
YP_003498095.1	Flagellin structural protein	Escherichia coli O55−H7 str CB9615	MHSWKKKLVVSQLALACTLAITSQANAATNDISGQTYNTFHHYNDATYADDVYYDGYVGWNNYAADSYYNGDIYPVINNATVNGVISTYYLDDGISTNTNANSLTIKNSTIHGMITSECMTTDCADDRATGYVYDRLTLSVDNSTIDDNYEHYTYNGTYNNAADTHVVDVYDMGTAITLDQEVDLSITNNSHVAGITLTQGYEWEDIDDNTVSTGVNSSEVFNNTITVKDSTVTSGSWTDEGTTGWFGHTGNASNYSNTLTADDVAIAAIANPYADNAMQTTVTLDNSTLMGDVVFSSNFDENFFPQGADSYRDADGDVDTNGWDGTDRMDVTLNNGSKWVGAAMSVHMVDEDGDGSYDGYAVGTEATATLLDIAANSLWPSSTVGVDNINTQYDENGH…	GLIAMNSDGHLTINGNGDNDNTASIEAGQNEVDNNGDHVAAATGNYKVRIDNATGAGSIADYNGNELIYVNDKNSNATFSAANKADLGAYTYQA	Б	97.3	39	96.5	15	22.8	8	-	-	-	-	44	14	-	-	44.1	19	97.3	27	-	-	-	-	-	-	95.6	33	83.5	21	-	-	Autotransporter of unknown function		IPR005546: Autotransporter beta-domain;IPR006315: Outer membrane autotransporter barrel;IPR011050: Pectin lyase fold/virulence factor;IPR003991: Pertactin virulence factor family	Yes	ATNDISGQTYNTFHHYNDATYADDVYYDGYVGWNNYAADSYYNGDIYPVINNATVNGVISTYYLDDGISTNTNANSLTIKNSTIHGMITSECMTTDCADDRATGYVYDRLTLSVDNSTIDDNYEHYTYNGTYNNAADTHVVDVYDMGTAITLDQEVDLSITNNSHVAGITLTQGYEWEDIDDNTVSTGVNSSEVFNNTITVKDSTVTSGSWTDEGTTGWFGHTGNASNYSNTLTADDVAIAAIANPYADNAMQTTVTLDNSTLMGDVVFSSNFDENFFPQGADSYRDADGDVDTNGWDGTDRMDVTLNNGSKWVGAAMSVHMVDEDGDGSYDGYAVGTEATATLLDIAANSLWPSSTVGVDNINTQYDENGHIVGNEVYQSGLFNVTLNGGSEWDTTKS…	1DAB;Class b: All beta proteins; Fold b.80: Single-stranded right-handed beta-helix; superhelix turns are made of parallel beta-strands and (short) turns	IPR011050;IPR003991	265-383	n.d.
YP_002383755.1	Flagellin structural protein	Escherichia fergusonii ATCC 35469	MHSWKKKLVLSQLALACTLAITSQANAESNDISGTTYNTFHHYNDATHVDDIYYDGYVGWNNYAANSVYNGDIYPVIKNATVNGVISTYYLDNGLKANTNANSLTIKNSTIHGMITSECLTKDDCTNRADADYYYDRLALSVDNSTIDDNYEHYTYNGTYNNAADTHVANVYNMGTAITLDQEVDLSITNNSHVAGITLTQGYEWEDIDDNTVSTGVNSSEVFNNTITVKDSTVTSGSWSDEGTSGWFGKTGNASEYSGKSNFVTADTDGDGVADSTIASWDDVALAVVAHPNADNAMQTTANFSNSTLMGDVIFSSNFDENFFPRGADSYRDADGEVDTNGWDGTDRLDLTLNNGSKWVGAAQSVHQTGSIDVDGDGKGDIATYGVGTEATATLIDIT…	GLIAMNSDGHLTINGNGDNDNTASIEAGQNEVDNAGDRVAAATGNYKVRIDNATGAGSVADYNGNELIYVNDKNSNATFSAANKADLGAYTYQA	Б	97.2	42	97.2	19	58.8	11	-	-	-	-	-	-	-	-	24.2	10	97.2	23	-	-	-	-	-	-	94.8	31	81.9	20	-	-	Autotransporter of unknown function		IPR005546: Autotransporter beta-domain;IPR006315: Outer membrane autotransporter barrel;IPR011050: Pectin lyase fold/virulence factor;IPR003991: Pertactin virulence factor family	Yes	ESNDISGTTYNTFHHYNDATHVDDIYYDGYVGWNNYAANSVYNGDIYPVIKNATVNGVISTYYLDNGLKANTNANSLTIKNSTIHGMITSECLTKDDCTNRADADYYYDRLALSVDNSTIDDNYEHYTYNGTYNNAADTHVANVYNMGTAITLDQEVDLSITNNSHVAGITLTQGYEWEDIDDNTVSTGVNSSEVFNNTITVKDSTVTSGSWSDEGTSGWFGKTGNASEYSGKSNFVTADTDGDGVADSTIASWDDVALAVVAHPNADNAMQTTANFSNSTLMGDVIFSSNFDENFFPRGADSYRDADGEVDTNGWDGTDRLDLTLNNGSKWVGAAQSVHQTGSIDVDGDGKGDIATYGVGTEATATLIDITANSLWPSSTVGVENDDTSYSEYNHITG…	2ZJ6;Class c: Alpha and beta proteins (a/b); Fold c.69: alpha/beta-Hydrolases; core: 3 layers, a/b/a; mixed beta-sheet of 8 strands, order 12435678, strand 2 is antiparallel to the rest	IPR011050;IPR003991	473-603	L1 (455-533)
YP_002242506.1	Autotransporter/virulence factor	Salmonella enterica subsp enterica serovar Enteritidis str P125109	MHSWKKKLVVSQLALACTLAITSQANATTNDISGTTYNTFHHYNDATYADDVYYDGYVGWNNYATDSYYNGDIYPVINNARVNGVISTYYLDDGVTTNTNANSLTIKNSTIHGMITSACLEGTDCVNRDTGYVYDRLALTVDNSTIDDNYEHYTYNGTYTDGTADTHVVDVYGMGTAITLDQEVDLSIVNNSHVAGITLTQGYEWEDIDDNTVSTGVNSSEVFNNTINVVDSTVTSGSLSDEGTSGWFGNTNNASDYSGSYTADDIAIAAIAHPYADNAMQTTVNLSNSTLMSDVVFSSNFDENFFPNGADSYRDTDADRDTNGWDGTDRMDVTLNNGSKWVGAAMSVHMTDTGTDADGDGVFEYTVDTNGDGILDATSPDGVYDSYAVGTEATATLID…	GVIAMNSDGHLTINGNGDTYDTDQTEAGQDEVDNVGDNVAAATGNYKVRIDNATGAGSVADYKGNELIYVNDKNSTATFSAANKADLGAYTYQA	Б	97.5	40	97.5	15	53.7	9	-	-	-	-	88.8	14	75.5	14	86.9	17	97.3	26	-	-	-	-	-	-	95.4	35	72.3	32	-	-	Autotransporter of unknown function		IPR005546: Autotransporter beta-domain;IPR006315: Outer membrane autotransporter barrel;IPR011050: Pectin lyase fold/virulence factor;IPR003991: Pertactin virulence factor family	Yes	TTNDISGTTYNTFHHYNDATYADDVYYDGYVGWNNYATDSYYNGDIYPVINNARVNGVISTYYLDDGVTTNTNANSLTIKNSTIHGMITSACLEGTDCVNRDTGYVYDRLALTVDNSTIDDNYEHYTYNGTYTDGTADTHVVDVYGMGTAITLDQEVDLSIVNNSHVAGITLTQGYEWEDIDDNTVSTGVNSSEVFNNTINVVDSTVTSGSLSDEGTSGWFGNTNNASDYSGSYTADDIAIAAIAHPYADNAMQTTVNLSNSTLMSDVVFSSNFDENFFPNGADSYRDTDADRDTNGWDGTDRMDVTLNNGSKWVGAAMSVHMTDTGTDADGDGVFEYTVDTNGDGILDATSPDGVYDSYAVGTEATATLIDIAANSLWPLSTVGVDNIYTDYSEYNHI…	1DAB;Class b: All beta proteins; Fold b.80: Single-stranded right-handed beta-helix; superhelix turns are made of parallel beta-strands and (short) turns	IPR011050;IPR003991	132-263	L1 (457-535) ; T3 (484-532)
YP_002225487.1	Autotransporter/virulence factor	Salmonella enterica subsp enterica serovar Gallinarum str 287/91	MHSWKKKLVVSQLALACTLAITSQANATTNDISGTTYNTFHHYNDATYADDVYYDGYVGWNNYATDSYYNGDIYPVINNARVNGVISTYYLDDGVTTNTNANSLTIKNSTIHGMITSACLEGTDCVNRDTGYVYDRLALTVDNSTIDDNYEHYTYNGTYTDGTADTHVVDVYGMGTAITLDQEVDLSIVNNSHVAGITLTQGYEWEDIDDNTVSTGVNSSEVFNNTINVVDSTVTSGSLSDEGTSGWFGNTNNASDYSGSYTADDIAIAAIAHPYADNAMQTTVNLSNSTLMGDVVFSSNFDENFFPNGADSYRDTDADRDTNGWDGTDRMDVTLNNGSKWVGAAMSVHMTDTGTDADGDGVFEYTVDTNGDGILDATSPDGVYDSYAVGTEATATLID…	GVIAMNSDGHLTINGNGDTYDTDQTEAGQDEVDNVGDNVAAATGNYKVRIDNATGAGSVADYKGNELIYVNDKNSTATFSAANKADLGAYTYQA	Б	96.8	44	96.8	17	32.5	9	-	-	-	-	70	14	45.4	14	61.6	16	96.3	24	-	-	-	-	-	-	94.8	31	55.6	24	-	-	Autotransporter of unknown function		IPR005546: Autotransporter beta-domain;IPR006315: Outer membrane autotransporter barrel;IPR011050: Pectin lyase fold/virulence factor;IPR003991: Pertactin virulence factor family	Yes	TTNDISGTTYNTFHHYNDATYADDVYYDGYVGWNNYATDSYYNGDIYPVINNARVNGVISTYYLDDGVTTNTNANSLTIKNSTIHGMITSACLEGTDCVNRDTGYVYDRLALTVDNSTIDDNYEHYTYNGTYTDGTADTHVVDVYGMGTAITLDQEVDLSIVNNSHVAGITLTQGYEWEDIDDNTVSTGVNSSEVFNNTINVVDSTVTSGSLSDEGTSGWFGNTNNASDYSGSYTADDIAIAAIAHPYADNAMQTTVNLSNSTLMGDVVFSSNFDENFFPNGADSYRDTDADRDTNGWDGTDRMDVTLNNGSKWVGAAMSVHMTDTGTDADGDGVFEYTVDTNGDGILDATSPDGVYDSYAVGTEATATLIDIAANSLWPLSTVGVDNIYTDYSEYNHI…	1DAB;Class b: All beta proteins; Fold b.80: Single-stranded right-handed beta-helix; superhelix turns are made of parallel beta-strands and (short) turns	IPR011050;IPR003991	132-263	L1 (457-535) ; T3 (484-532)
YP_002113403.1	Autotransporter/pertactin	Salmonella enterica subsp enterica serovar Schwarzengrund str CVM19633	MHSWKKKLVVSQLALACTLAITSQANATTNDISGTTYNTFHHYNDATYADGVYYDGYVGWNNYATDSYYNGDIYPVINNARVNGVISTYYLDDGVTTNTNANSLTIKNSTIHGMITSECMTTDCVNRDTGYVYDRLALTVDNSTIDDNYEHYTYNGTYTDGTADTHVVDVYDMGTAITLDQEVDLSIVNNSHVAGITLTQGYEWEDIDDNTVSTGVNSGEVFNNTINVADSTVTSGSWSDEGTSGWFGNTNNASDYSGSYTADDIAIAAIANPYADNAMQTTVNLSNSTLMGDVVFSSNFDENFFPNGADSYRDTDADRDTNGWDGTDRMDVTLNNGSKWVGAAMSVHMTDTGTDADGDGVFEYTVDTDGDGILDATSPDGVYDSYAVGTEATANLIDI…	GVIAMNSDGHLTINGNGDTYDTDQTEAGQDEVDNVGDNVAAATGNYKVRIDNATGTGSVADYKGNELIYVNDKNSTATFSAANKADLGAYTYQA	Б	97.3	42	95.3	19	-	-	-	-	-	-	73.8	13	27	14	53.9	15	97.3	26	-	-	-	-	-	-	95.6	35	73.5	32	-	-	Autotransporter of unknown function		IPR005546: Autotransporter beta-domain;IPR006315: Outer membrane autotransporter barrel;IPR011050: Pectin lyase fold/virulence factor;IPR003991: Pertactin virulence factor family	Yes	TTNDISGTTYNTFHHYNDATYADGVYYDGYVGWNNYATDSYYNGDIYPVINNARVNGVISTYYLDDGVTTNTNANSLTIKNSTIHGMITSECMTTDCVNRDTGYVYDRLALTVDNSTIDDNYEHYTYNGTYTDGTADTHVVDVYDMGTAITLDQEVDLSIVNNSHVAGITLTQGYEWEDIDDNTVSTGVNSGEVFNNTINVADSTVTSGSWSDEGTSGWFGNTNNASDYSGSYTADDIAIAAIANPYADNAMQTTVNLSNSTLMGDVVFSSNFDENFFPNGADSYRDTDADRDTNGWDGTDRMDVTLNNGSKWVGAAMSVHMTDTGTDADGDGVFEYTVDTDGDGILDATSPDGVYDSYAVGTEATANLIDIAANSLWPLSTVGVDNIYTDYSEYNHIV…	1DAB;Class b: All beta proteins; Fold b.80: Single-stranded right-handed beta-helix; superhelix turns are made of parallel beta-strands and (short) turns	IPR011050;IPR003991	132-263	L1 (456-534) ; T3 (483-531)
YP_001454347.1	Hypothetical protein	Citrobacter koseri ATCC BAA−895	MHSWKKKLVVSQLALACTLAITSQANASTDISGTTYTTFNHYNDATYADGVYYDGYVGWNNYATDSVYNGDIYPVINNATVNGVISTYYLDDGLSTNTNSNSLTIKNSTIHGMITSECMTTDCVGRDATGYVYDRLALTVDNSTIDDNYEHYTYNGTYTDGTADTHVVDVYNLGTAITLDQEVDLVIKNNSHVAGITLTQGYEWEDIDDNTVSTGVNSAEVFNNTVTVTDSTVTSGSWSDEGTSGWFGNTNNASDYSDSYTADDVAIAAIAHPNADNAMQTTVNLSNSTLMGDVVFSSNFDENFFPNGADTYRDTDADLDTNGWDGTDRMDVTLNNGSKWVGAAMSVHQVDSDGDGVYDSFAAGTDATATLIDIAANSLWPSSTYGIDNNDTAYGEDGH…	GVIAMNSDGHLTINGNGDAWTGDQSEVDNAGDNVAAATGNYKVRIDNATGEGSVADYKGKELIYVNDKNSKATFSAANKADLGAYTYQA	Б	97.7	44	95.8	20	-	-	-	-	-	-	76.9	15	60	19	65.5	18	97.7	27	-	-	-	-	-	-	96.5	33	91.1	22	-	-	Autotransporter of unknown function		IPR005546: Autotransporter beta-domain;IPR006315: Outer membrane autotransporter barrel;IPR011050: Pectin lyase fold/virulence factor;IPR003991: Pertactin virulence factor family	Yes	STDISGTTYTTFNHYNDATYADGVYYDGYVGWNNYATDSVYNGDIYPVINNATVNGVISTYYLDDGLSTNTNSNSLTIKNSTIHGMITSECMTTDCVGRDATGYVYDRLALTVDNSTIDDNYEHYTYNGTYTDGTADTHVVDVYNLGTAITLDQEVDLVIKNNSHVAGITLTQGYEWEDIDDNTVSTGVNSAEVFNNTVTVTDSTVTSGSWSDEGTSGWFGNTNNASDYSDSYTADDVAIAAIAHPNADNAMQTTVNLSNSTLMGDVVFSSNFDENFFPNGADTYRDTDADLDTNGWDGTDRMDVTLNNGSKWVGAAMSVHQVDSDGDGVYDSFAAGTDATATLIDIAANSLWPSSTYGIDNNDTAYGEDGHVVGNEVYQSGLFNVTLNGGSQWDTTKT…	1DAB;Class b: All beta proteins; Fold b.80: Single-stranded right-handed beta-helix; superhelix turns are made of parallel beta-strands and (short) turns	IPR011050;IPR003991	428-554	L1 (431-509)
YP_003364053.1	Outer membrane autotransporter	Citrobacter rodentium ICC168	MHSWKKKLVVSQLALACTLAITSQANASTDISGTTYNTFTHYDNSTHADGVYFEGYVGWNNYATNSVYNGNIYPVIKNSTVNGVISTYYLDDGLATNANDNSLTIKNSTIHGMITSECMTTDCVNRDTGYVYDRLALTVDNSTIDDNYEHYTYNGTYTDGTADTHIFDVYNLGVAVTLDQEVDLVIKNNSHVAGISLIQGYEWEDTDDNTVSTGVNSSKVFTNKITVADSTVTSGSWSDEGTSGWFGNNNNASDYNGSGYSADDVALEVYANPFADNAMQTTATFSNSTLMGDVVFASNFDENFFPNGADSYRDTDTNVDTNGWDGTDRLDLTLNNGSKWVGAAMSVHQVDTDGDGVYDSIETGTEATSTLIDIAANSLWPWSTYGVDNSDTAYDENGH…	GIIAMNSDGHLTINGNGDAYSADLAEVDNAGDGVAAATGNYKVRIDNATGEGSVADYKGKELIYVNDKNSTATFSAANKADLGAFTYQA	Б	97.6	43	79	15	-	-	-	-	-	-	29.7	14	-	-	21.2	16	97.6	26	-	-	-	-	-	-	96.6	40	83.3	30	-	-	Autotransporter of unknown function		IPR005546: Autotransporter beta-domain;IPR006315: Outer membrane autotransporter barrel;IPR011050: Pectin lyase fold/virulence factor;IPR003991: Pertactin virulence factor family	Yes	STDISGTTYNTFTHYDNSTHADGVYFEGYVGWNNYATNSVYNGNIYPVIKNSTVNGVISTYYLDDGLATNANDNSLTIKNSTIHGMITSECMTTDCVNRDTGYVYDRLALTVDNSTIDDNYEHYTYNGTYTDGTADTHIFDVYNLGVAVTLDQEVDLVIKNNSHVAGISLIQGYEWEDTDDNTVSTGVNSSKVFTNKITVADSTVTSGSWSDEGTSGWFGNNNNASDYNGSGYSADDVALEVYANPFADNAMQTTATFSNSTLMGDVVFASNFDENFFPNGADSYRDTDTNVDTNGWDGTDRLDLTLNNGSKWVGAAMSVHQVDTDGDGVYDSIETGTEATSTLIDIAANSLWPWSTYGVDNSDTAYDENGHVVGNEVYQSGLFNVTLNNGSQWDTTKS…	n.d.	IPR011050;IPR003991	265-383	L1 (431-509) ; T3 (458-506)
YP_002390196.1	Flagellin-like structural protein	Escherichia coli S88	MHSWKKKLVVSQLALACTLAITSQANAANYDTWGYHDNTTTDLVWPYDTDNDGIADAGGMDPMGSDGNYVTYNGFVYYNNANGDFDTVFKGDTVNGTISTYYLNHDYASGSVNQVDISNSVIHGAITSELPFGYYSITPAEVNAKGEVVTPQTYNGYNFYNGITTDLDYNWYDGDVFTLNVSNSTIDDDYEALYFTDTYLDGDKSKSTNETFYTALGVAVNLDVESNINITNNSRVAGIALSEGNTSNTTYTSEYHQWDNNINVSNSTVTSGSQTPLEESNGFFGKSAEPSDYAGNGGENDVALSFSDNAGSNYSMKNNVNFDHSTLLGDVEFTSHWNNDGVFFYSTGHDSNGDGVLDTNGGWVDDAQNVDELNITLNNGSKWVGSANMSAEVIAPADM…	GVVAMNSDGHLTINGNGDVDNGTELDNSSVDNVVAATGNYKVRIDNATGAGAIADYKDKEIIYVNDVNSNATFSAANKADLGAYTYQA	Б	97.5	40	66.9	19	-	-	-	-	-	-	-	-	-	-	-	-	97.5	26	-	-	-	-	-	-	95.8	33	77.1	27	-	-	Autotransporter of unknown function		IPR005546: Autotransporter beta-domain;IPR006315: Outer membrane autotransporter barrel;IPR011050: Pectin lyase fold/virulence factor;IPR004899: Pertactin, central region;IPR003991: Pertactin virulence factor family	Yes	ANYDTWGYHDNTTTDLVWPYDTDNDGIADAGGMDPMGSDGNYVTYNGFVYYNNANGDFDTVFKGDTVNGTISTYYLNHDYASGSVNQVDISNSVIHGAITSELPFGYYSITPAEVNAKGEVVTPQTYNGYNFYNGITTDLDYNWYDGDVFTLNVSNSTIDDDYEALYFTDTYLDGDKSKSTNETFYTALGVAVNLDVESNINITNNSRVAGIALSEGNTSNTTYTSEYHQWDNNINVSNSTVTSGSQTPLEESNGFFGKSAEPSDYAGNGGENDVALSFSDNAGSNYSMKNNVNFDHSTLLGDVEFTSHWNNDGVFFYSTGHDSNGDGVLDTNGGWVDDAQNVDELNITLNNGSKWVGSANMSAEVIAPADMYDVAPNSLTPGATIEANDWGRIIDNKV…	n.d.	n.d.	473-603	n.d.
YP_539421.1	Structural protein	Escherichia coli UTI89	MHSWKKKLVVSQLALACTLAITSQANAANYDTWGYHDNTTTDLVWPYDTDNDGIADAGGMDPMGSDGNYVTYNGFVYYNNANGDFDTVFKGDTVNGTISTYYLNHDYASGSVNQVDISNSVIHGAITSELPFGYYSITPAEVNAKGEVVTPQTYNGYNFYNGITTDLDYNWYDGDVFTLNVSNSTIDDDYEALYFTDTYLDGDKSKSTNETFYTALGVAVNLDVESNINITNNSRVAGIALSEGNTSNTTYTSEYHQWDNNINVSNSTVTSGSQTPLEESNGFFGKSAEPSDYAGNGGENDVALSFSDNAGSNYSMKNNVNFDHSTLLGDVEFTSHWNNDGVFFYSTGHDSNGDGVLDTNGGWVDDAQNVDELNITLNNGSKWVGSANMSAEVIAPADM…	GVVAMNSDGHLTINGNGDVDNGTELDNSSVDNVVAATGNYKVRIDNATGAGAIADYKDKEIIYVNDVNSNATFSAANKADLGAYTYQA	Б	97.6	40	66.9	19	-	-	-	-	-	-	-	-	-	-	-	-	97.6	26	-	-	-	-	-	-	95.8	33	79.7	27	-	-	Autotransporter of unknown function		IPR005546: Autotransporter beta-domain;IPR006315: Outer membrane autotransporter barrel;IPR011050: Pectin lyase fold/virulence factor;IPR004899: Pertactin, central region;IPR003991: Pertactin virulence factor family	Yes	ANYDTWGYHDNTTTDLVWPYDTDNDGIADAGGMDPMGSDGNYVTYNGFVYYNNANGDFDTVFKGDTVNGTISTYYLNHDYASGSVNQVDISNSVIHGAITSELPFGYYSITPAEVNAKGEVVTPQTYNGYNFYNGITTDLDYNWYDGDVFTLNVSNSTIDDDYEALYFTDTYLDGDKSKSTNETFYTALGVAVNLDVESNINITNNSRVAGIALSEGNTSNTTYTSEYHQWDNNINVSNSTVTSGSQTPLEESNGFFGKSAEPSDYAGNGGENDVALSFSDNAGSNYSMKNNVNFDHSTLLGDVEFTSHWNNDGVFFYSTGHDSNGDGVLDTNGGWVDDAQNVDELNITLNNGSKWVGSANMSAEVIAPADMYDVAPNSLTPGATIEANDWGRIIDNKV…	n.d.	n.d.	180-297	n.d.
YP_668363.1	Autotransporter/pertactin	Escherichia coli 536	MHSWKKKLVVSQLALACTLAITSQANAANYDTWGYHDNTTTDLVWPYDTDNDGIADAGGMDPMGSDGNYVTYNGFVYYNNANGDFDTVFKGDTVNGTISTYYLNHDYASGSVNQVDISNSVIHGAITSELPFGYYSITPAEVNAKGEVVTPQTYNGYNFYNGITTDLDYNWYDGDVFTLNVSNSTIDDDYEALYFTDTYLDGDKSKSTNETFYTALGVAVNLDVESNINITNNSRVAGIALSEGNTSNTTYTSEYHQWDNNINVSNSTVTSGSQTPLEESNGFFGKSAEPSDYAGNGGENDVALSFSDNAGSNYSMKNNVNFDHSTLLGDVEFTSHWNNDGVFFYSTGHDSNGDGVLDTNGGWVDDAQNVDELNITLNNGSKWVGSANMSAEVIAPADM…	GVVAMNSDGHLTINGNGDVDNGTELDNSSVDNVVAATGNYKVRIDNATGAGAIADYKDKEIIYVNDVNSNATFSAANKADLGAYTYQA	Б	97.7	40	94.9	17	22	8	-	-	-	-	32.4	21	29.3	21	48.4	17	97.7	26	-	-	-	-	-	-	96.2	33	75.9	28	-	-	Autotransporter of unknown function		IPR005546: Autotransporter beta-domain;IPR006315: Outer membrane autotransporter barrel;IPR011050: Pectin lyase fold/virulence factor;IPR004899: Pertactin, central region;IPR003991: Pertactin virulence factor family	Yes	ANYDTWGYHDNTTTDLVWPYDTDNDGIADAGGMDPMGSDGNYVTYNGFVYYNNANGDFDTVFKGDTVNGTISTYYLNHDYASGSVNQVDISNSVIHGAITSELPFGYYSITPAEVNAKGEVVTPQTYNGYNFYNGITTDLDYNWYDGDVFTLNVSNSTIDDDYEALYFTDTYLDGDKSKSTNETFYTALGVAVNLDVESNINITNNSRVAGIALSEGNTSNTTYTSEYHQWDNNINVSNSTVTSGSQTPLEESNGFFGKSAEPSDYAGNGGENDVALSFSDNAGSNYSMKNNVNFDHSTLLGDVEFTSHWNNDGVFFYSTGHDSNGDGVLDTNGGWVDDAQNVDELNITLNNGSKWVGSANMSAEVIAPADMYDVAPNSLTPGATIEANDWGRIIDNKV…	1DAB;Class b: All beta proteins; Fold b.80: Single-stranded right-handed beta-helix; superhelix turns are made of parallel beta-strands and (short) turns	n.d.	180-297	n.d.
YP_003220352.1	Flagellin structural protein	Escherichia coli O103−H2 str 12009	MHSWKKKLVVSQLALACTLAITSQANATTYDTWTYYDNPTTALDWSNMDAPGTVDGNYVNYSGFVYYNNTNGDFDTTFNGDTVNGTISTYYLNHDFTDGTTNQLNISNSLIHGSITSMLPMGESSDGHYVYQFSEYGTDRVIDDNWHDGDVFTLNIANSTIDDDYEGLYFTDSYLDGDVTKYTNETFHTPAGEGEEYAGLFANGGVGLGLAVNLDVESNINISNNSRVAGISLTQGNTVNNTYTTESHTWDNNISVTDSTVTSGSVTTLEDSGFYGNSAEPSDYSGNGEANDVALYFSDSAASNYSMKNNVYFSNSTLLGDVVFASTFNANFYPQGHDSNADGVLDTNGGWADDSLNVDELNITLDNGSKWVGSATTSANVDDESTASTDWYDVTGNSL…	GIVAMNSDGHLTINGNGDMNNGDELDNSSVDNVVAATGNYKVRIDNATGAGAIADYKDKEIIYVNDVNTNATFSAANKADLGAYTYQA	Б	97.6	40	93	20	-	-	-	-	-	-	21.3	15	-	-	-	-	97.6	27	-	-	-	-	-	-	96.5	38	74.2	28	-	-	Autotransporter of unknown function		IPR005546: Autotransporter beta-domain;IPR006315: Outer membrane autotransporter barrel;IPR011050: Pectin lyase fold/virulence factor;IPR003991: Pertactin virulence factor family	Yes	TTYDTWTYYDNPTTALDWSNMDAPGTVDGNYVNYSGFVYYNNTNGDFDTTFNGDTVNGTISTYYLNHDFTDGTTNQLNISNSLIHGSITSMLPMGESSDGHYVYQFSEYGTDRVIDDNWHDGDVFTLNIANSTIDDDYEGLYFTDSYLDGDVTKYTNETFHTPAGEGEEYAGLFANGGVGLGLAVNLDVESNINISNNSRVAGISLTQGNTVNNTYTTESHTWDNNISVTDSTVTSGSVTTLEDSGFYGNSAEPSDYSGNGEANDVALYFSDSAASNYSMKNNVYFSNSTLLGDVVFASTFNANFYPQGHDSNADGVLDTNGGWADDSLNVDELNITLDNGSKWVGSATTSANVDDESTASTDWYDVTGNSLYPGVVTEANAWGRTIDDQVFQSGVFNV…	1DAB;Class b: All beta proteins; Fold b.80: Single-stranded right-handed beta-helix; superhelix turns are made of parallel beta-strands and (short) turns	IPR011050;IPR003991	265-383	n.d.
YP_003037476.1	Outer membrane autotransporter barrel domain protein	Escherichia coli BL21−GoldDE3pLysS AG	MHSWKKKLVVSQLALACTLAITSQANAANYDTWTYIDNPVTALDWDHMDKAGTVDGNYVNYSGFVYYNNTNGDFDQSFNGDTVNGTISTYYLNHDYADSTANQLDISNSVIHGSITSMLPGGYYDRFDADGNNLGGYDFYTDAVVDTHWRDGDVFTLNIANTTIDDDYEALYFTDSYKDGDVTKHTNETFDTSEGVAVNLDVESNINISNNSRVAGIALSQGNTYNETYTTESHTWDNNISVKDSTVTSGSNYILDSNTYGKTGHFGNSDEPSDYAGPGDVAMSFTASGSDYAMKNNVFLSNSTLMGDVAFTSTWNSNFDPNGHDSNGDGVKDTNGGWTDDSLNVDELNLTLDNGSKWVGQAIYNVAETSAMYDVATNSLTPDATYENNDWKRVVDDKV…	SSDYVLNADLVNDRTWDTSKSNYGYGIVAMNSDGHLTINGNGDVDNGTELDNSSVDNVVAATGNYKVRIDNATGAGAIADYKDKEIIYVNDVNSNATFSAANKADLGAYTYQA	Б	97.7	41	95.9	17	-	-	-	-	-	-	38.9	16	-	-	40.8	15	97.7	27	-	-	-	-	-	-	96.1	33	76	28	-	-	Autotransporter of unknown function		IPR005546: Autotransporter beta-domain;IPR006315: Outer membrane autotransporter barrel;IPR011050: Pectin lyase fold/virulence factor;IPR004899: Pertactin, central region;IPR003991: Pertactin virulence factor family	Yes	ANYDTWTYIDNPVTALDWDHMDKAGTVDGNYVNYSGFVYYNNTNGDFDQSFNGDTVNGTISTYYLNHDYADSTANQLDISNSVIHGSITSMLPGGYYDRFDADGNNLGGYDFYTDAVVDTHWRDGDVFTLNIANTTIDDDYEALYFTDSYKDGDVTKHTNETFDTSEGVAVNLDVESNINISNNSRVAGIALSQGNTYNETYTTESHTWDNNISVKDSTVTSGSNYILDSNTYGKTGHFGNSDEPSDYAGPGDVAMSFTASGSDYAMKNNVFLSNSTLMGDVAFTSTWNSNFDPNGHDSNGDGVKDTNGGWTDDSLNVDELNLTLDNGSKWVGQAIYNVAETSAMYDVATNSLTPDATYENNDWKRVVDDKVFQSGVFNVALNNGSEWDTTGRSIVDTL…	1DAB;Class b: All beta proteins; Fold b.80: Single-stranded right-handed beta-helix; superhelix turns are made of parallel beta-strands and (short) turns	n.d.	322-432	L1 (425-501)
YP_001461547.1	Outer membrane autotransporter	Escherichia coli E24377A	MSGDSGGQSSNYVNYSGFVYYNNTNGDFDQSFNGDTVNGTISTYYLNHDYADSTANQLDISNSVIHGSITSMLPGGYYDRFDADGNNLGGYDFYTDAVVDTHWRDGDVFTLNIANTTIDDDYEALYFTDSYKDGDVTKHTNETFDTSEGVAVNLDVESNINISNNSRVAGIALSQGNTYNETYTTESHTWDNNISVKDSTVTSGSNYILDSNTYGKTGHFGNSDEPSDYAGPGDVAMSFTASGSDYAMKNNVFLSNSTLMGDVAFTSTWNSNFDPNGHDSNGDGVKDTNGGWTDDSLNVDELNLTLDNGSKWVGQAIYNVAETSAMYDVATNSLTPDATYENNDWKRVVDDKVFQSGVFNVALNNGSEWDTTGRSIVDTLTVNNGSQVNVSESKLTSDT…	SSDYVLNADLVNDRTWDTSKSNYGYGIVAMNSDGHLTINGNGDVDNGTELDNSSVDNVVAATGNYKVRIDNATGAGAIADYKDKEIIYVNDVNTNATFSAANKADLGAYTYQA	Б	97.6	194	92.9	19	-	-	-	-	-	-	20	17	-	-	21.8	19	97.6	27	-	-	-	-	-	-	96	32	77.2	28	-	-	Autotransporter of unknown function		IPR005546: Autotransporter beta-domain;IPR006315: Outer membrane autotransporter barrel;IPR011050: Pectin lyase fold/virulence factor;IPR004899: Pertactin, central region;IPR003991: Pertactin virulence factor family	Yes	ETYTTESHTWDNNISVKDSTVTSGSNYILDSNTYGKTGHFGNSDEPSDYAGPGDVAMSFTASGSDYAMKNNVFLSNSTLMGDVAFTSTWNSNFDPNGHDSNGDGVKDTNGGWTDDSLNVDELNLTLDNGSKWVGQAIYNVAETSAMYDVATNSLTPDATYENNDWKRVVDDKVFQSGVFNVALNNGSEWDTTGRSIVDTLTVNNGSQVNVSESKLTSDTIDLTNGSSLNIGEDGYVDTDHLTINSYSTVALTESTGWGADYNLYANTITVTNGGVLDVNVDQFDTEAFRTDKLELTSGNIADHNGNVVSGVFDIHSSDYVLNADLVNDRTWDTSKSNYGYGIVAMNSDGHLTINGNGDVDNGTELDNSSVDNVVAATGNYKVRIDNATGAGAIADYKDK…	n.d.	n.d.	428-554	n.d.
YP_002411173.1	Putative flagellin-like structural protein	Escherichia coli UMN026	MHSWKKKLVVSQLALACTLAITSQANATTYDTWTYYDNPVTALDWDHMDKAGTVDGNYVNYSGFVYYNNTNGDFDQSFNGDTVNGTISTYYLNHDYADSTANQLDISNSVIHGSITSLKPGGYYDRLDADSDLLVGYDFYTDAFVDTNWRDGDVFTLNIANTTIDDDYEAFYFTDSYKDGDVTKHTNETFDTSEGVAVNLDVESNINISNNSRIAGIALSQGNTYNETYTTESHTWDNNISVKDSTVTSGSDIILDSDTYVKTGHFGNSSEPSDYTGPGDVAMSFTDSGSDYAMKNNVYFSNSTLMGDVAFNSTWNSNFDPNGHDSNGDGLKDTNGGWTDDGLNVDELNLTLDNGSKWVGQAIYNVAETSAMYDVATNSLTPNATYENNDWKRVVDDKV…	GIVAMNSDGHLTINGNGDINNGDELDNSSVDNVVAATGNYKVRIDNATGAGAIADYKDKEIIYVNDVNTNATFSAANKADLGAYTYQA	Б	97.5	40	48.7	14	-	-	-	-	-	-	-	-	-	-	-	-	97.5	27	-	-	-	-	-	-	96	38	74.8	28	-	-	Autotransporter of unknown function		IPR005546: Autotransporter beta-domain;IPR006315: Outer membrane autotransporter barrel;IPR011050: Pectin lyase fold/virulence factor;IPR003991: Pertactin virulence factor family	Yes	TTYDTWTYYDNPVTALDWDHMDKAGTVDGNYVNYSGFVYYNNTNGDFDQSFNGDTVNGTISTYYLNHDYADSTANQLDISNSVIHGSITSLKPGGYYDRLDADSDLLVGYDFYTDAFVDTNWRDGDVFTLNIANTTIDDDYEAFYFTDSYKDGDVTKHTNETFDTSEGVAVNLDVESNINISNNSRIAGIALSQGNTYNETYTTESHTWDNNISVKDSTVTSGSDIILDSDTYVKTGHFGNSSEPSDYTGPGDVAMSFTDSGSDYAMKNNVYFSNSTLMGDVAFNSTWNSNFDPNGHDSNGDGLKDTNGGWTDDGLNVDELNLTLDNGSKWVGQAIYNVAETSAMYDVATNSLTPNATYENNDWKRVVDDKVFQSGVFNVALNNGSEWDTTGRSIVDTL…	1DAB;Class b: All beta proteins; Fold b.80: Single-stranded right-handed beta-helix; superhelix turns are made of parallel beta-strands and (short) turns	IPR011050;IPR003991	473-603	n.d.
NP_459368.1	Autotransporter outer membrane beta-barrel domain-containing protein	Salmonella enterica subsp enterica serovar Typhimurium str LT2	MHSWKKKLVVSQLALACTLAITSQANATTYDTWTYYDNPTTALDWNNMDAAGTVDGNYVNYSGFVYYNNANGDFDQTFNGDTVNGTISTYYLNHDYNDATSNELNISNSVIHGSITSMLPIGYYDRFDTLDHDGYSEYYRFNNGTDTVDGNWYDGDVFTLNIANSTIDDDYEAFYFTDSYKDGDVTKYTNETFDVSEGVAVNLDVESNINISNNSRVAGIALSQGNTYNNTYTTESHNWDNNINVFDSTVTSGSDYILDSAYTTDTGTFGTGHFGNSDEPSDYTGAGDVALSFTDDNGASDYAMKNNVYFSNSTLMGDVKFTSNWNANFDADGDDTNGDGVPDTNHGWADDGLNVDELNLTLDNGSKWVGQATYTVDTTSRMYDVETNSLTPGATLEDN…	GTIAMNSDGHLTINGNGDINNGDELDNSSVDNVVAATGNYKVRIDNATGAGSVADYKGNELIYVNDVNTDATFSAANKADLGAYTYQA	Б	97.5	40	79.4	18	-	-	-	-	-	-	25.6	14	-	-	-	-	97.5	26	-	-	-	-	-	-	96.5	39	80.6	30	-	-	Autotransporter of unknown function		IPR005546: Autotransporter beta-domain;IPR006315: Outer membrane autotransporter barrel;IPR011050: Pectin lyase fold/virulence factor;IPR003991: Pertactin virulence factor family	Yes	TTYDTWTYYDNPTTALDWNNMDAAGTVDGNYVNYSGFVYYNNANGDFDQTFNGDTVNGTISTYYLNHDYNDATSNELNISNSVIHGSITSMLPIGYYDRFDTLDHDGYSEYYRFNNGTDTVDGNWYDGDVFTLNIANSTIDDDYEAFYFTDSYKDGDVTKYTNETFDVSEGVAVNLDVESNINISNNSRVAGIALSQGNTYNNTYTTESHNWDNNINVFDSTVTSGSDYILDSAYTTDTGTFGTGHFGNSDEPSDYTGAGDVALSFTDDNGASDYAMKNNVYFSNSTLMGDVKFTSNWNANFDADGDDTNGDGVPDTNHGWADDGLNVDELNLTLDNGSKWVGQATYTVDTTSRMYDVETNSLTPGATLEDNAWNRIVGNEVFQSGVFNVTLNNGSEWD…	1DAB;Class b: All beta proteins; Fold b.80: Single-stranded right-handed beta-helix; superhelix turns are made of parallel beta-strands and (short) turns	IPR011050;IPR003991	n.d.	L1 (435-511)
YP_002406352.1	Putative flagellin-like structural protein	Escherichia coli IAI39	MHSWKKKLVVSQLALACTLAITSQANATTYDTWTYVDNAATGLNWTNMDNPGTVDGNYVNYSGFVYYNNTNGDFDQSFNGDTVNGTISTYYLNHDYTDGTNGNANQLDIANSVIHGSITSMLPGGDLWHNNAYDQSYGYIQAGDTVIDTTWYDGDVFTLNIANSTIDDDYEALYFTDYYKDGDVTKSTNGTFDVSEGVAVNLNVESNINISNNSRVAGIALSQGSTYNNTYTTESHTWDNNINVSNSTVTTGSNTVLESSGYGHFGNSGEPSDYAGPGDVALSFTDSTSDYAMKNNVYFSNSTLVGDVAFTSTWNANFDPSGHDSNGDGVKDTNAGWVDDSLNVDELNITLDNGSKWVGQATFNAETISPDTMYDVATNSLTPGGTAEANGWNRIIDNK…	GIVAMNSDGHLTINGNGDMNNGDELDNSSVDNVVAATGNYKVRIDNATGAGAIADYKDKEIIYVNDVNSNATFSAANKADLGAYTYQA	Б	97.5	40	35.4	19	-	-	-	-	-	-	-	-	-	-	-	-	97.5	27	-	-	-	-	-	-	96.4	40	74.6	28	-	-	Autotransporter of unknown function		IPR005546: Autotransporter beta-domain;IPR006315: Outer membrane autotransporter barrel;IPR011050: Pectin lyase fold/virulence factor;IPR003991: Pertactin virulence factor family	Yes	TTYDTWTYVDNAATGLNWTNMDNPGTVDGNYVNYSGFVYYNNTNGDFDQSFNGDTVNGTISTYYLNHDYTDGTNGNANQLDIANSVIHGSITSMLPGGDLWHNNAYDQSYGYIQAGDTVIDTTWYDGDVFTLNIANSTIDDDYEALYFTDYYKDGDVTKSTNGTFDVSEGVAVNLNVESNINISNNSRVAGIALSQGSTYNNTYTTESHTWDNNINVSNSTVTTGSNTVLESSGYGHFGNSGEPSDYAGPGDVALSFTDSTSDYAMKNNVYFSNSTLVGDVAFTSTWNANFDPSGHDSNGDGVKDTNAGWVDDSLNVDELNITLDNGSKWVGQATFNAETISPDTMYDVATNSLTPGGTAEANGWNRIIDNKVFQSGVFNVALNNGSEWDTTGRSVVDT…	1DAB;Class b: All beta proteins; Fold b.80: Single-stranded right-handed beta-helix; superhelix turns are made of parallel beta-strands and (short) turns	IPR011050;IPR003991	473-603	n.d.
YP_002145354.1	Autotransporter/pertactin	Salmonella enterica subsp enterica serovar Agona str SL483	MKNNVYFDHSTLLGDVEFSSHWNNDGEFFYSTGYDSNGDGVKDTNGGWIDDSQNVDELNITLDNGSKWIGSANITADAIAPANMYDVAYNSLTPGATIEANDWDRVIDNKVFQSGVFNVALNNGSEWDTVNSSIIDTLAVNNGSQVNVTDSTLVSDTIGLTNGSSMNIGEDGQVATDHLTIDSYSTVALNDDVTHYGDYSLYANTITVTNGGMLDVNVDQFDNGVFSTDKLELTSGNTADHNGNVVSGVFNIHSSDYVLNADLVNDRTWDTTQANYGYGTIAMNSDGHLTINGNGDINNGDELDNSSVDNVVAATGNYKVRIDNATGAGSVADYKGNELIYVNDVNTDATFSAANKADLGAYTYQAKQEGNTVVLEQMELTDYANMALSIPSANTNIWN…	GTIAMNSDGHLTINGNGDINNGDELDNSSVDNVVAATGNYKVRIDNATGAGSVADYKGNELIYVNDVNTDATFSAANKADLGAYTYQA	Б	97.5	181	94.6	19	-	-	-	-	-	-	-	-	-	-	-	-	97.5	26	-	-	-	-	-	-	96.5	38	80.6	30	-	-	Autotransporter of unknown function		IPR005546: Autotransporter beta-domain;IPR006315: Outer membrane autotransporter barrel;IPR011050: Pectin lyase fold/virulence factor;IPR004899: Pertactin, central region;IPR003991: Pertactin virulence factor family	Yes	IGEDGQVATDHLTIDSYSTVALNDDVTHYGDYSLYANTITVTNGGMLDVNVDQFDNGVFSTDKLELTSGNTADHNGNVVSGVFNIHSSDYVLNADLVNDRTWDTTQANYGYGTIAMNSDGHLTINGNGDINNGDELDNSSVDNVVAATGNYKVRIDNATGAGSVADYKGNELIYVNDVNTDATFSAANKADLGAYTYQAKQEGNTVVLEQME	1DAB;Class b: All beta proteins; Fold b.80: Single-stranded right-handed beta-helix; superhelix turns are made of parallel beta-strands and (short) turns	n.d.	132-263	n.d.
YP_002214326.1	Outer membrane autotransporter	Salmonella enterica subsp enterica serovar Dublin str CT 02021853	MGDVVFTSNFNNAGDANADSNGDGVINASDGFSKIGYDTNNDGVEDTNGGWSHDNDNVDELNLKLDNGSKWVGDAYFTYDRIDPTEMYNLEDGTNSLEPDSVFDKWGNVVDDKTFQSGIFTVALDNGSEWDTVNASNVDTLTVNNGSQVNVADSSSLIADTITLTNGSTMNLSSYGEVDTDHLTVDSYSKVDLTNETAYLYANTITVSNGGEFSIGAGEFDADSFGTDTLELTNAGVFNINNSDYVLDADLVNGHTNTTDTSNATYGYGVIAMTSDGHLTVNGNGDYYNGDNTADTTYSANGEADNSYTDNVVAATGNYKVRIDNATGAGSVADYKGNELIRVNDVNTDATFSAANKADLGAYTYQAKQEGNTVVLEQMELTDYANMALSIPSANTNIW…	GVIAMTSDGHLTVNGNGDYYNGDNTADTTYSANGEADNSYTDNVVAATGNYKVRIDNATGAGSVADYKGNELIRVNDVNTDATFSAANKADLGAYTYQA	Б	97.9	189	20.6	17	-	-	-	-	-	-	-	-	-	-	-	-	97.9	26	-	-	-	-	-	-	95.9	31	67.6	21	-	-	Autotransporter of unknown function		IPR005546: Autotransporter beta-domain;IPR006315: Outer membrane autotransporter barrel;IPR011050: Pectin lyase fold/virulence factor;IPR003991: Pertactin virulence factor family	Yes	EVDTDHLTVDSYSKVDLTNETAYLYANTITVSNGGEFSIGAGEFDADSFGTDTLELTNAGVFNINNSDYVLDADLVNGHTNTTDTSNATYGYGVIAMTSDGHLTVNGNGDYYNGDNTADTTYSANGEADNSYTDNVVAATGNYKVRIDNATGAGSVADYKGNELIRVNDVNTDATFSAANKADLGAYTYQAKQEGNTVVLEQM	n.d.	IPR011050;IPR003991	132-263	n.d.
YP_003209309.1	Hypothetical protein	Cronobacter turicensis z3032	MQNGSEWDTRKASNIDALAVDNYSQVNVESSSLLADSITLTNASTLNIGDDGAVATNSLTLDSGSQATLTEETASLYANTLTIDNGAQLNLGLGQVDADNVVLTDDGVLNVASRDYVLDASLNNARYVTNDPNQPDYDEGVIALNSDGHLAVNGDVAGNYRVRIDNATGAGAVADYNGNEVLRVYDDNDATSARFTAANKADLGAYTYEAQQQGDAVVLKQRELTDYANMALSIPSANTNIWNLEQDVLSTRLAQGRHTPADTGGAWVTYFGGNFNGDTGELSYDQDVSGLMVGIDKQVEGNHAKWLIGAAAGFAKGDMDDRTGSVDQDSQSARLYSSAQFANNVFLDSSLSYSHYSNDLSAVMSNGQAVSGDASSDAWGFGLKLGYDWQFNQQGYLTP…	LGQVDADNVVLTDDGVLNVASRDYVLDASLNNARYVTNDPNQPDYDEGVIALNSDGHLAVNGDVAGNYRVRIDNATGAGAVADYNGNEVLRVYDDNDATSARFTAANKADLGAYTYEA	Б	98	82	97.9	15	59.4	14	-	-	-	-	92.4	19	60.1	15	81.4	17	98	23	-	-	-	-	-	-	97.4	32	93.9	22	-	-	Autotransporter of unknown function		IPR005546: Autotransporter beta-domain;IPR006315: Outer membrane autotransporter barrel;IPR011050: Pectin lyase fold/virulence factor;IPR003991: Pertactin virulence factor family	Yes	TLTEETASLYANTLTIDNGAQLNLGLGQVDADNVVLTDDGVLNVASRDYVLDASLNNARYVTNDPNQPDYDEGVIALNSDGHLAVNGDVAGNYRVRIDNATGAGAVADYNGNEVLRVYDDNDATSARFTAANKADLGAYTYEAQQQGDAVVLKQREL	1DAB;Class b: All beta proteins; Fold b.80: Single-stranded right-handed beta-helix; superhelix turns are made of parallel beta-strands and (short) turns	IPR011050;IPR003991	265-383	n.d.
YP_002343019.1	Virulence associated protein	Neisseria meningitidis Z2491	MAVDYVYDKTKLTDDEITRLKKLRDRNSEYWKEETYHIKSNNRVYPNIPALFPKHPFDPFENINNSKRISFYDKEYTEDYLVGFAQGLGVAKRNGETEKPIRQYFKECLNTGKYSDDTCKSQQSIPTVRSDIFALNTKIKNSHINSEILSVGNYIEWLRPTLNQLSSSQEHLYSDVDPFHYIEVTDNSHVIGQTISLDEFRLENSLWEPRWDSDVGELKTTNADIRFNTKSESLLVKEDYAGGARFRFAYGLKDKVPETPVLTFEKNITGTSDIIFENPIDDLKSLDGHQIIKVNGTADKHAFRLSGKHQKGIYTLSLQQRPEGFFTKVQERDDISIYAQQAQAANTLFALRLNDKNSDIFDRTLPRKGLWLRVIDGHSNQWVQGKTAPVESNRKGVQL…	RWDSDVGELKTTNADIRFNTKSESLLVKEDYAGGARFRFAYGLKDKVPETPVLTFEKNITGTSDIIFENPIDDLKSLDGHQIIKVNGTADKHAFRLSGKHQKGIYTLSLQ	Б	100	106	100	25	99.9	19	99.2	22	99.9	14	99.9	21	99.9	21	99.9	18	95.8	27	-	-	-	-	7.2	15	30.6	19	11.6	21	-	-	Autotransporter of unknown function		IPR005546: Autotransporter beta-domain;IPR006315: Outer membrane autotransporter barrel;IPR012332: P22 tailspike C-terminal domain-like;IPR011050: Pectin lyase fold/virulence factor	Yes	ETEKPIRQYFKECLNTGKYSDDTCKSQQSIPTVRSDIFALNTKIKNSHINSEILSVGNYIEWLRPTLNQLSSSQEHLYSDVDPFHYIEVTDNSHVIGQTISLDEFRLENSLWEPRWDSDVGELKTTNADIRFNTKSESLLVKEDYAGGARFRFAYGLKDKVPETPVLTFEKNITGTSDIIFENPIDDLKSLDGHQIIKVNGTADKHAFRLSGKHQKGIYTLSLQQRPEGFFTKV	1DAB;Class b: All beta proteins; Fold b.80: Single-stranded right-handed beta-helix; superhelix turns are made of parallel beta-strands and (short) turns	n.d.	473-603	n.d.
YP_975441.1	Virulence associated protein	Neisseria meningitidis FAM18	MAVDYVYDNSKLTNEQIDRLKKLRDKSSEYWKQETLNLLKPTNGSSQNSLKVPALYSKTHQFKNINNSKKISFYDKEYTEDYLVGFARGFGVEKRNGEEEKTLQQYFKDCVNTGNSNNDKCEQPSFENSGPRLIKSDIFALAPQIKNSHINSEILSVGNYIEWLRPTLNKLPSWQEHLYSGLDPFHYIEVTDNSHVIGQTISLDEFRLENSLWEPRWDSDVGELKTTNADIRFNTKSESLLVKEDYAGGARFRFAYDLKDKVSETPVLTFEKNITGTSDIIFENPIDDLKSLDGHQIIKVNGTADKHAFRLSGKHQKGIYTLSLQQRPEGFFTKVQERDDISIYAQQAQAANTLFALRLNDKNSDIFDRTLPRKGLWLRVIDGHSNQWVQGKTAPVEGY…	RWDSDVGELKTTNADIRFNTKSESLLVKEDYAGGARFRFAYDLKDKVSETPVLTFEKNITGTSDIIFENPIDDLKSLDGHQIIKVNGTADKHAFRLSGKHQKGIYTLSLQ	Б	100	108	100	26	99.9	20	99.2	24	99.9	15	100	22	100	22	100	19	95.8	28	-	-	-	-	11.1	17	34.2	19	8.4	22	-	-	Autotransporter of unknown function		IPR005546: Autotransporter beta-domain;IPR006315: Outer membrane autotransporter barrel;IPR012332: P22 tailspike C-terminal domain-like;IPR011050: Pectin lyase fold/virulence factor	Yes	EEEKTLQQYFKDCVNTGNSNNDKCEQPSFENSGPRLIKSDIFALAPQIKNSHINSEILSVGNYIEWLRPTLNKLPSWQEHLYSGLDPFHYIEVTDNSHVIGQTISLDEFRLENSLWEPRWDSDVGELKTTNADIRFNTKSESLLVKEDYAGGARFRFAYDLKDKVSETPVLTFEKNITGTSDIIFENPIDDLKSLDGHQIIKVNGTADKHAFRLSGKHQKGIYTLSLQQRPEGFFTKV	1DAB;Class b: All beta proteins; Fold b.80: Single-stranded right-handed beta-helix; superhelix turns are made of parallel beta-strands and (short) turns	n.d.	352-483	n.d.
YP_248169.1	Autotransported protein lav	Haemophilus influenzae 86−028NP	MKLEASKQASKQASKQASKQASKQASKQASKQASKQASKQASKQKFKKSFIISLFFSILYTSPLLAVVDYTYDNSKLTNEQIERLKKLRDRNSEYWKKETYLLKSPPSNFPDIPVLFPKDSSVPFENIDNSKAISFYDQKYTEDYLVGFAQGFGVAKRNGDTEEPVRKYFKECLNTGNYNNDNCKANPLASSVSIKSDIFTPRPTIKNSHINSEILAVGNYTELMLAAQPSASSWAEHLYSDPGLSLTVQDNSHVIGQTIDLGFLQLTNSLWEPRWNSNIDYLVTENAEIRFNTKNESLLVEGYYAGGARFRFAYDLKDKAPETPVLTFEQNITGTSDIIFENPIDDLKSLDGHQIVKVNGTADKNAFRLSGKYRKGIYTLSLQQRLEGFFTKLQERDD…	RWNSNIDYLVTENAEIRFNTKNESLLVEGYYAGGARFRFAYDLKDKAPETPVLTFEQNITGTSDIIFENPIDDLKSLDGHQIVKVNGTADKNAFRLSGKYRKGIYTLSLQ	Б	100	77	100	23	99.9	19	99.2	21	99.9	16	100	23	100	21	99.9	20	95	26	-	-	-	-	13.3	19	-	-	9.1	21	-	-	Autotransporter of unknown function		IPR005546: Autotransporter beta-domain;IPR006315: Outer membrane autotransporter barrel;IPR012332: P22 tailspike C-terminal domain-like;IPR011050: Pectin lyase fold/virulence factor	Yes	VVDYTYDNSKLTNEQIERLKKLRDRNSEYWKKETYLLKSPPSNFPDIPVLFPKDSSVPFENIDNSKAISFYDQKYTEDYLVGFAQGFGVAKRNGDTEEPVRKYFKECLNTGNYNNDNCKANPLASSVSIKSDIFTPRPTIKNSHINSEILAVGNYTELMLAAQPSASSWAEHLYSDPGLSLTVQDNSHVIGQTIDLGFLQLTNSLWEPRWNSNIDYLVTENAEIRFNTKNESLLVEGYYAGGARFRFAYDLKDKAPETPVLTFEQNITGTSDIIFENPIDDLKSLDGHQIVKVNGTADKNAFRLSGKYRKGIYTLSLQQRLEGFFTKL	1DAB;Class b: All beta proteins; Fold b.80: Single-stranded right-handed beta-helix; superhelix turns are made of parallel beta-strands and (short) turns	n.d.	180-297	n.d.
YP_001292405.1	Dna polymerase iii subunit delta'	Haemophilus influenzae PittGG	MAVDYVYDKTKLTDDEIIRLKKLRDRNSEYWKDDLFRFDLPNDSGKYFEGKPILRHDIEGAAKGNFLYPILTFSKKTYNDTINPDEKISFFDSPYTPGYTAAFVQGFGVKERNGDTEEQAKQYIDEVRRRLKKNVNIELLGIEGNQPNNSPFVGNNIFQYNYYYNHIFNTHRSLKHSNINSEILAVGNVADLYYKHYIRSTPPLLGSLTIYDPSFPKLTVTDNSHVIGQVIHLYELNLENSLWEPRWDSDVSYLSLYNSHIRFNTKNESLVVGENRIRPTPDNALETEKDFKSRFSNIGYHSSSKIISYNNSRDYVLGYPSIRFAYDLSEREADKPVLTLKSKVRGKTAIVFEEKALNNLKNLTYRQLIKTETDIEPDAFFLLEEYKKGRYRLFLQQCP…	RWDSDVSYLSLYNSHIRFNTKNESLVVGENRIRPTPDNALETEKDFKSRFSNIGYHSSSKIISYNNSRDYVLGYPSIRFAYDLSEREADKPVLTLKSKVRGKTAIVFEEKALNNLKNLTYRQLIKTETDIEPDAFFLLEEYKKGRYRLFLQ	Б	99.9	129	99.9	21	99.8	18	97.6	19	99.6	16	99.8	19	99.8	20	99.8	21	54.5	17	-	-	-	-	-	-	-	-	-	-	-	-	Autotransporter of unknown function		IPR005546: Autotransporter beta-domain;IPR006315: Outer membrane autotransporter barrel	Yes	DTEEQAKQYIDEVRRRLKKNVNIELLGIEGNQPNNSPFVGNNIFQYNYYYNHIFNTHRSLKHSNINSEILAVGNVADLYYKHYIRSTPPLLGSLTIYDPSFPKLTVTDNSHVIGQVIHLYELNLENSLWEPRWDSDVSYLSLYNSHIRFNTKNESLVVGENRIRPTPDNALETEKDFKSRFSNIGYHSSSKIISYNNSRDYVLGYPSIRFAYDLSEREADKPVLTLKSKVRGKTAIVFEEKALNNLKNLTYRQLIKTETDIEPDAFFLLEEYKKGRYRLFLQQCPNGFCIGVEKLA	n.d.	n.d.	428-554	n.d.
YP_004138107.1	Autotransporter protein las	Haemophilus influenzae F3047	MIAFLFIPYSVSGEPKYVQEYFVKERGIQYFGEGSGASVFYSLKDMLDRNSVAWSPVPKQIIDYITNTEACYFSHPDSPKDDCQLFGSNTYEKKWFLTDFSEQKYGAEEENGIFGNEYAKHFVYPFREDIPFYSESEKLYKLPVLYQSYLYDNYETEKTSRPLNALINNRVYDFNVLAIDNYRSKFPDETRGLTLTVKNQSEVRGATLQLLKMVLQDSLWEPRFNSDVHHLETQNANIRFNSTNTRLTVHENYQGDGSRFFIKFNPKEATQPVLTFDKDVTGTSNIVFEKPIDDLKSLDGHQIIKVNGTADKHAFRLSGKHQKGIYTLSLQQRPEGFFTKVQERDDIAIYAQQAQAANTLFALRLNDKNSDIFDRTLPRKGLWLRLISGHLSQDVQGKT…	RFNSDVHHLETQNANIRFNSTNTRLTVHENYQGDGSRFFIKFNPKEATQPVLTFDKDVTGTSNIVFEKPIDDLKSLDGHQIIKVNGTADKHAFRLSGKHQKGIYTLSLQ	Б	100	189	100	19	99.9	19	99	23	99.9	18	99.9	20	99.9	19	99.9	18	95	23	-	-	-	-	58.5	22	70.3	17	-	-	-	-	Autotransporter of unknown function		IPR005546: Autotransporter beta-domain;IPR006315: Outer membrane autotransporter barrel;IPR011050: Pectin lyase fold/virulence factor	Yes	IDNYRSKFPDETRGLTLTVKNQSEVRGATLQLLKMVLQDSLWEPRFNSDVHHLETQNANIRFNSTNTRLTVHENYQGDGSRFFIKFNPKEATQPVLTFDKDVTGTSNIVFEKPIDDLKSLDGHQIIKVNGTADKHAFRLSGKHQKGIYTLSLQQRPEGFFTKV	1DAB;Class b: All beta proteins; Fold b.80: Single-stranded right-handed beta-helix; superhelix turns are made of parallel beta-strands and (short) turns	IPR011050	91-203	n.d.
YP_003083873.1	Aida-related type v secretory pathway adhesin	Neisseria meningitidis alpha14	MTLKASKQASKQASKQASKQASKQASGRVNLLTLSVLSLFCTPYAWGSDAYDPVKEAEIKNKFILEAAENRDSHVWRGPCSISFDCFGMFSAQLGSNTRSTEIGGDADFSFSDKPANGVSHYFSSGKTDPNSSEALYDEINITGKNYNSGILAVDNMPVVKKYVTENYGADLKQAVKDQLKDLYKTRPEDWEKNKKIVEEAIIKQYGIPRNKINKFRKVIDPIIEEAVLTPHSNTSQTSLNNIFNKKLHVKIENKSHVAGQVLELTKMTLKDSLWEPRRHSDIHMLETSDNARIRLNTKDEKLTVHKAYQGGADFLFGYDVRESDEPALTFEDKVSGQSGVVLERRPENLKTLDGRKLIAAKTADSGSFAFKQNYRQGLYELLLKQCEGGFCLGVQRLA…	RRHSDIHMLETSDNARIRLNTKDEKLTVHKAYQGGADFLFGYDVRESDEPALTFEDKVSGQSGVVLERRPENLKTLDGRKLIAAKTADSGSFAFKQNYRQGLYELLL	Б	99.9	63	99.9	21	99.7	17	98.3	13	99.6	16	99.9	17	99.9	20	99.8	20	93.5	22	-	-	-	-	8.4	18	6.4	15	-	-	-	-	Autotransporter of unknown function		IPR005546: Autotransporter beta-domain;IPR006315: Outer membrane autotransporter barrel;IPR012332: P22 tailspike C-terminal domain-like;IPR011050: Pectin lyase fold/virulence factor	Yes	SDAYDPVKEAEIKNKFILEAAENRDSHVWRGPCSISFDCFGMFSAQLGSNTRSTEIGGDADFSFSDKPANGVSHYFSSGKTDPNSSEALYDEINITGKNYNSGILAVDNMPVVKKYVTENYGADLKQAVKDQLKDLYKTRPEDWEKNKKIVEEAIIKQYGIPRNKINKFRKVIDPIIEEAVLTPHSNTSQTSLNNIFNKKLHVKIENKSHVAGQVLELTKMTLKDSLWEPRRHSDIHMLETSDNARIRLNTKDEKLTVHKAYQGGADFLFGYDVRESDEPALTFEDKVSGQSGVVLERRPENLKTLDGRKLIAAKTADSGSFAFKQNYRQGLYELLLKQCEGGFCLGVQRLA	1DAB;Class b: All beta proteins; Fold b.80: Single-stranded right-handed beta-helix; superhelix turns are made of parallel beta-strands and (short) turns	n.d.	265-383	n.d.
YP_004047999.1	Outer membrane autotransporter	Neisseria lactamica ST−640	KQASKQASKQASKQASKQASKQAVGRVNLLTLSVLSLFCTPYAWGSDAYDPVKEAEIKNKFILEAAEDRNSHVWRGPCSVSFDCFGMFSYQLGSDTRSTNVGGDADFSFSDKPASGVSHYFSSGKTDQNSSEYGYDEINITGKNYNSGILAVDNMPVVKKYITDNYGADLKQAVKKQLQDLYKTRPEAWEENKKRTEEAYIAQPELGEVLKKLKKTKPQIFNQLIEDAVLTPYTPQTNLDNIFNKTLHVNIENKSHVAGQVLELTKMTLKDSLWEPRRHSDIHTLETSDNARIRLNTKDEKLTVHKEYKGGADFLFGYDVRESDEPALTFEQNVSGKSNVVLEQNPKNVKTLDGRKLIAAKQADKDAFGLDKTYKTGLYELLLKQCEGGFCFGVQRLAI…	HTLETSDNARIRLNTKDEKLTVHKEYKGGADFLFGYDVRESDEPALTFEQNVSGKSNVVLEQNPKNVKTLDGRKLIAAKQADKDAFGLDKTYKTGLYELLLK	Б	99.9	60	99.9	21	99.7	21	98.7	13	99.7	16	99.9	17	99.9	18	99.9	17	95.1	24	-	-	-	-	11.8	20	5.7	16	-	-	-	-	Autotransporter of unknown function		IPR005546: Autotransporter beta-domain;IPR006315: Outer membrane autotransporter barrel;IPR012332: P22 tailspike C-terminal domain-like;IPR011050: Pectin lyase fold/virulence factor	Yes	SDAYDPVKEAEIKNKFILEAAEDRNSHVWRGPCSVSFDCFGMFSYQLGSDTRSTNVGGDADFSFSDKPASGVSHYFSSGKTDQNSSEYGYDEINITGKNYNSGILAVDNMPVVKKYITDNYGADLKQAVKKQLQDLYKTRPEAWEENKKRTEEAYIAQPELGEVLKKLKKTKPQIFNQLIEDAVLTPYTPQTNLDNIFNKTLHVNIENKSHVAGQVLELTKMTLKDSLWEPRRHSDIHTLETSDNARIRLNTKDEKLTVHKEYKGGADFLFGYDVRESDEPALTFEQNVSGKSNVVLEQNPKNVKTLDGRKLIAAKQADKDAFGLDKTYKTGLYELLLKQCEGGFCFGVQRLA	1DAB;Class b: All beta proteins; Fold b.80: Single-stranded right-handed beta-helix; superhelix turns are made of parallel beta-strands and (short) turns	n.d.	91-203	n.d.
YP_002343422.1	Virulence associated protein	Neisseria meningitidis Z2491	MFRAQLGSNTRSTKIGDDADFSFSDKPKPGTSHYFSSGKTDQNSSEYGYDEINIQGKNYNSGILAVDNMPVVKKYITDTYGDNLKDAVKKQLQDLYKTRPEAWEENKKRTEEAYIEQLGPKFSILKQKNPDLINKLVEDSVLTPHSNTSQTSLNNIFNKKLHVKIENKSHVAGQVLELTKMTLKDSLWEPRRHSDIHMLETSDNARIRLNTKDEKLTVHKAYQGGADFLFGYDVRESDKPALTFEEKVSGQSGVVLERRPENLKTLDGRKLIAAEKADSNSFAFKQNYRQGLYELLLKQCEGGFCLGVQRLAIPEAEAVLYAQQAYAANTLFGLRAADRGDDVYAADPSRQKLWLRFIGGRSHQNIRGGAAADGRRKGVQIGGEVFVRQNEGSRLAIGV…	RRHSDIHMLETSDNARIRLNTKDEKLTVHKAYQGGADFLFGYDVRESDKPALTFEEKVSGQSGVVLERRPENLKTLDGRKLIAAEKADSNSFAFKQNYRQGLYELLL	Б	100	166	100	20	99.7	17	98	13	99.6	14	99.9	16	99.9	15	99.9	17	92.3	23	-	-	-	-	13.1	19	-	-	-	-	-	-	Autotransporter of unknown function		IPR005546: Autotransporter beta-domain;IPR006315: Outer membrane autotransporter barrel;IPR012332: P22 tailspike C-terminal domain-like;IPR011050: Pectin lyase fold/virulence factor	Yes	TSLNNIFNKKLHVKIENKSHVAGQVLELTKMTLKDSLWEPRRHSDIHMLETSDNARIRLNTKDEKLTVHKAYQGGADFLFGYDVRESDKPALTFEEKVSGQSGVVLERRPENLKTLDGRKLIAAEKADSNSFAFKQNYRQGLYELLLKQCEGGFCLGVQRLA	1DAB;Class b: All beta proteins; Fold b.80: Single-stranded right-handed beta-helix; superhelix turns are made of parallel beta-strands and (short) turns	n.d.	473-603	n.d.
YP_001599931.1	Virulence associated protein	Neisseria meningitidis 053442	MFRAQLGSNTRSTKIGDDADFSFSDKPKPGTSHYFSSGKTDQNSSEYGYDEINIQGKNYNSGILAVDNMPVVKKYITDTYGDNLKDAVKKQLQDLYKTRPEAWEENKKRTEEAYIEQLGPKFSILKQKNPDLINKLVEDSVLTPHSNTSQTSLNNIFNKKLHVKIENKSHVAGQVLELTKMTLKDSLWEPRRHSDIHMLETSDNARIRLNTKDEKLTVHKAYQGGADFLFGYDVRESDKPALTFEDKVSGKSGVVLERRPENLKTLDGRKLIAAEKADSNSFAFKQNYRQGLYELLLKQCEGGFCLGVQRLAIPEAEAVLYAQQAYAANTLFGLRAADRGDDVYAADPSRQKLWLRFIGGRSHQNIRGGAAADGRRKGVQIGGEVFVRQNEGSRLAIGV…	RRHSDIHMLETSDNARIRLNTKDEKLTVHKAYQGGADFLFGYDVRESDKPALTFEDKVSGKSGVVLERRPENLKTLDGRKLIAAEKADSNSFAFKQNYRQGLYELLL	Б	100	166	100	20	99.7	17	98.2	13	99.6	15	99.9	15	99.9	15	99.9	17	92.1	23	-	-	-	-	12.2	19	-	-	-	-	-	-	Autotransporter of unknown function		IPR005546: Autotransporter beta-domain;IPR006315: Outer membrane autotransporter barrel;IPR012332: P22 tailspike C-terminal domain-like;IPR011050: Pectin lyase fold/virulence factor	Yes	TSLNNIFNKKLHVKIENKSHVAGQVLELTKMTLKDSLWEPRRHSDIHMLETSDNARIRLNTKDEKLTVHKAYQGGADFLFGYDVRESDKPALTFEDKVSGKSGVVLERRPENLKTLDGRKLIAAEKADSNSFAFKQNYRQGLYELLLKQCEGGFCLGVQRLA	1DAB;Class b: All beta proteins; Fold b.80: Single-stranded right-handed beta-helix; superhelix turns are made of parallel beta-strands and (short) turns	n.d.	428-554	n.d.
YP_002271639.1	Adhesin	Escherichia coli O157−H7 str EC4115	MIASLFPANGVAAAIDLCQGYNIKASCHASRQSLSGITQVWSIADGQWLVFSDMTNNASGGAVFLQQGAEFTLSPENETGMTLFANNIVSGEYNNGGAIFAKENSTLNLTDVIFSGNVAGGYGGAIYSSGTNDTGAIDLRVTNAVFRNNIANDGKGGAIYTINNDIYLSDDVFNNNQAYTSTSYSDGDGGAIDVTDNNSDSKHPSGYTIINNTAFTNNTAEGYGGAIYTNSATAPYLIDISVDDSYSQNGGVLVDENNSAAGYGDGPSSAAGGFMYLGLSEVTFDIADGKTLVIGNTENDGAVDSIAGTGLITKTGSGDLVLNADNNDFTGEMQIENGEVTLGRSNSLMNVGDTHCQDDPQDCYGLTIGSIDKYQNQAELNVGSTQQTFAHSLTGFQNG…	TVNGNLTNTSGAVSLQNGVAGDTLTVNGDYTGGGTLLLDSELNGDDSVSDQLVMNGNTAGNTTVVVNSITGIGEPTSTGIKVVDFAADPTQFQNNAQFSLAGSGYVNMGAYDYTL	В	100	61	99.7	30	98.8	23	-	-	98.6	20	99.4	25	99.4	29	99.2	29	100	32	-	-	90.4	17	98.9	20	99.9	28	99.8	28	-	-	Autotransporter of unknown function		IPR005546: Autotransporter beta-domain;IPR013425: Autotransporter-associated beta strand repeat;IPR006315: Outer membrane autotransporter barrel;IPR012332: P22 tailspike C-terminal domain-like;IPR011050: Pectin lyase fold/virulence factor;IPR004899: Pertactin, central region;IPR003368: Polymorphic outer membrane protein repeat	Yes	CQGYNIKASCHASRQSLSGITQVWSIADGQWLVFSDMTNNASGGAVFLQQGAEFTLSPENETGMTLFANNIVSGEYNNGGAIFAKENSTLNLTDVIFSGNVAGGYGGAIYSSGTNDTGAIDLRVTNAVFRNNIANDGKGGAIYTINNDIYLSDDVFNNNQAYTSTSYSDGDGGAIDVTDNNSDSKHPSGYTIINNTAFTNNTAEGYGGAIYTNSATAPYLIDISVDDSYSQNGGVLVDENNSAAGYGDGPSSAAGGFMYLGLSEVTFDIADGKTLVIGNTENDGAVDSIAGTGLITKTGSGDLVLNADNNDFTGEMQIENGEVTLGRSNSLMNVGDTHCQDDPQDCYGLTIGSIDKYQNQAELNVGSTQQTFAHSLTGFQNGTLNIDAGGNVTVNQGSF…	1DAB;Class b: All beta proteins; Fold b.80: Single-stranded right-handed beta-helix; superhelix turns are made of parallel beta-strands and (short) turns	n.d.	473-603	L3 (350-446)
YP_003078961.1	Adhesin	Escherichia coli O157−H7 str TW14359	MRVIFLRKEYLSLLPSMIASLFPANGVAAAIDLCQGYNIKASCHASRQSLSGITQVWSIADGQWLVFSDMTNNASGGAVFLQQGAEFTLSPENETGMTLFANNIVSGEYNNGGAIFAKENSTLNLTDVIFSGNVAGGYGGAIYSSGTNDTGAIDLRVTNAVFRNNIANDGKGGAIYTINNDIYLSDDVFNNNQAYTSTSYSDGDGGAIDVTDNNSDSKHPSGYTIINNTAFTNNTAEGYGGAIYTNSATAPYLIDISVDDSYSQNGGVLVDENNSAAGYGDGPSSAAGGFMYLGLSEVTFDIADGKTLVIGNTENDGAVDSIAGTGLITKTGSGDLVLNADNNDFTGEMQIENGEVTLGRSNSLMNVGDTHCQDDPQDCYGLTIGSIDKYQNQAELNVG…	TVNGNLTNTSGAVSLQNGVAGDTLTVNGDYTGGGTLLLDSELNGDDSVSDQLVMNGNTAGNTTVVVNSITGIGEPTSTGIKVVDFAADPTQFQNNAQFSLAGSGYVNMGAYDYTL	В	100	73	99.8	30	98.8	22	-	-	98.6	19	99.5	25	99.6	29	99.4	28	100	33	-	-	93.9	16	98.7	20	99.9	28	99.8	29	-	-	Autotransporter of unknown function		IPR005546: Autotransporter beta-domain;IPR013425: Autotransporter-associated beta strand repeat;IPR006315: Outer membrane autotransporter barrel;IPR012332: P22 tailspike C-terminal domain-like;IPR011050: Pectin lyase fold/virulence factor;IPR004899: Pertactin, central region;IPR003368: Polymorphic outer membrane protein repeat	Yes	AIDLCQGYNIKASCHASRQSLSGITQVWSIADGQWLVFSDMTNNASGGAVFLQQGAEFTLSPENETGMTLFANNIVSGEYNNGGAIFAKENSTLNLTDVIFSGNVAGGYGGAIYSSGTNDTGAIDLRVTNAVFRNNIANDGKGGAIYTINNDIYLSDDVFNNNQAYTSTSYSDGDGGAIDVTDNNSDSKHPSGYTIINNTAFTNNTAEGYGGAIYTNSATAPYLIDISVDDSYSQNGGVLVDENNSAAGYGDGPSSAAGGFMYLGLSEVTFDIADGKTLVIGNTENDGAVDSIAGTGLITKTGSGDLVLNADNNDFTGEMQIENGEVTLGRSNSLMNVGDTHCQDDPQDCYGLTIGSIDKYQNQAELNVGSTQQTFAHSLTGFQNGTLNIDAGGNVTVN…	1DAB;Class b: All beta proteins; Fold b.80: Single-stranded right-handed beta-helix; superhelix turns are made of parallel beta-strands and (short) turns	n.d.	265-383	L3 (366-462)
YP_003500295.1	Atp-binding component of a transporter	Escherichia coli O55−H7 str CB9615	MRVIFLRKEYLSLLPSMIASLFSANGVAAAIDLCQGYDIKASCHASRQSLSGITQVWSIADGQWLVFSDMTNNASGGAVFLQQGAEFTLSPENETGMTLFANNTVSGEYNNGGAIFAKENSTLNLTDVIFSGNVAGGYGGAIYSSGTNDTGAIDLRVTNAVFRNNIANDGKGGAIYTINNDIYLSDDVFNNNQAYTSTSYSDGDGGAIDVTDNNSDSKHPSGYTIINNTAFTNNTAEGYGGAIYTNSATAPYLIDISVDDSYSQNGGVLVDENNSAAGYGDGPSSAAGGFMYLGLSEVTFDIADGKTLVIGNTENDGAVDSIAGTGLITKTGSGDLVLNADNNDFTGEMQIENGEVTLGRSNSLMNVGDTHCQDDPQDCYGLTIGSIDKYQNQAELNVG…	TVNGNLTNTSGAVSLQNGVAGDTLTVNGDYTGGGTLLLDSELNGDDSVSDQLVMNGNTAGNTTVVVNSITGIGEPTSTGIKVVDFAADPTQFQNNAQFSLAGSGYVNMGAYDYTL	В	100	73	99.8	33	98.9	21	-	-	98.8	19	99.6	26	99.6	29	99.5	24	100	33	-	-	94.2	15	99	19	100	26	99.8	28	-	-	Autotransporter of unknown function		IPR005546: Autotransporter beta-domain;IPR013425: Autotransporter-associated beta strand repeat;IPR006315: Outer membrane autotransporter barrel;IPR012332: P22 tailspike C-terminal domain-like;IPR011050: Pectin lyase fold/virulence factor;IPR004899: Pertactin, central region;IPR003368: Polymorphic outer membrane protein repeat	Yes	AIDLCQGYDIKASCHASRQSLSGITQVWSIADGQWLVFSDMTNNASGGAVFLQQGAEFTLSPENETGMTLFANNTVSGEYNNGGAIFAKENSTLNLTDVIFSGNVAGGYGGAIYSSGTNDTGAIDLRVTNAVFRNNIANDGKGGAIYTINNDIYLSDDVFNNNQAYTSTSYSDGDGGAIDVTDNNSDSKHPSGYTIINNTAFTNNTAEGYGGAIYTNSATAPYLIDISVDDSYSQNGGVLVDENNSAAGYGDGPSSAAGGFMYLGLSEVTFDIADGKTLVIGNTENDGAVDSIAGTGLITKTGSGDLVLNADNNDFTGEMQIENGEVTLGRSNSLMNVGDTHCQDDPQDCYGLTIGSIDKYQNQAELNVGSTQQTFAHSLTGFQNGTLNIDAGGNVTVN…	1DAB;Class b: All beta proteins; Fold b.80: Single-stranded right-handed beta-helix; superhelix turns are made of parallel beta-strands and (short) turns	n.d.	200-322	L3 (366-462)
YP_002403506.1	Adhesin	Escherichia coli 55989	MRIIFLRKEYLSLLPSMIASLFSANGFAAAIDLCQGYDIKASCHASRQSLSGITQDWSVADGQWLVFSDMTNNASGGAVFLQQGAEFSLLPENETGMTLFANNTVTGEYNNGGAIFAKENSTLNLTDVIFSGNVAGGYGGAIYSSGTNDTGAVDLRVTNAMFRNNIANDGKGGAIYTINNDVYLSDVIFDNNQAYTSTSYSDGDGGAIDVTDNNSVSKHPSGYTIINNTAFTNNTAEGYGGAIYTNSATAPYLIDISVDDSYSQNGGVLVDENNSAAGYGDGPSTAAGGFMYLGLSEVTFDIADGKTLVIGNTENDGAVDSIAGTGLITKTGSGDLVLNADNNDFTGEMQIENGEVTLGRSNSLMNVGDTHCQDDPQDCYGLTIGSIDKYQNQAELNVG…	TVNGNLTNTSGAVSLQNGVAGDTLTVNGDYTGGGTLLLDSELNGDDSVSDQLVLNGNTAGNTTVVVNSITGIGEPTSTGIKVVDFAADPTQFQNNAKFSLAGSGYVNMGAYDYTL	В	100	66	99.7	31	98.8	23	-	-	98.6	18	99.5	24	99.5	31	99.4	28	100	34	-	-	90.9	18	98.9	20	99.9	28	99.8	32	-	-	Autotransporter of unknown function		IPR005546: Autotransporter beta-domain;IPR013425: Autotransporter-associated beta strand repeat;IPR006315: Outer membrane autotransporter barrel;IPR012332: P22 tailspike C-terminal domain-like;IPR011050: Pectin lyase fold/virulence factor;IPR003368: Polymorphic outer membrane protein repeat	Yes	AAIDLCQGYDIKASCHASRQSLSGITQDWSVADGQWLVFSDMTNNASGGAVFLQQGAEFSLLPENETGMTLFANNTVTGEYNNGGAIFAKENSTLNLTDVIFSGNVAGGYGGAIYSSGTNDTGAVDLRVTNAMFRNNIANDGKGGAIYTINNDVYLSDVIFDNNQAYTSTSYSDGDGGAIDVTDNNSVSKHPSGYTIINNTAFTNNTAEGYGGAIYTNSATAPYLIDISVDDSYSQNGGVLVDENNSAAGYGDGPSTAAGGFMYLGLSEVTFDIADGKTLVIGNTENDGAVDSIAGTGLITKTGSGDLVLNADNNDFTGEMQIENGEVTLGRSNSLMNVGDTHCQDDPQDCYGLTIGSIDKYQNQAELNVGSTQQTFVHSLTGFQNGTLNIDAGGNVTV…	1DAB;Class b: All beta proteins; Fold b.80: Single-stranded right-handed beta-helix; superhelix turns are made of parallel beta-strands and (short) turns	n.d.	473-603	L3 (366-462)
YP_002293769.1	Adhesin	Escherichia coli SE11	MRIIFLRKEYLSLLPSMIASLFSANGFAAAIDLCQGYDIKASCHASRQSLSGITQDWSIADGQWLVFSDMTNNASGGAVFLQQGAEFSLLPENETGMTLFANNTVTGEYNNGGAIFAKENSTLNLTDVIFSGNVAGGYGGAIYSSGTNDTGAVDLRVTNAMFRNNIANDGKGGAIYTINNDVYLSDVIFDNNQAYTSTSYSDGDGGAIDVTDNNSVSKHPSGYTIINNTAFTNNTAEGYGGAIYTNSATAPYLIDISVDDSYSQNGGVLVDKNNSAAGYGDGPSTAAGGFMYLGLSEVTFDIADGKTLVIGNTENDGAVDSIAGTGLITKTGSGDLVLNADNNDFTGEMQIENGEVTLGRSNSLMNVGDTHCQDDPQDCYGLTIGSIDKYQNQAELNVG…	TVNGNLTNTSGAVSLQNGVAGDTLTVNGDYTGGGTLLLDSELNGDDSVSDQLVLNGNTAGNTTVVVNSITGIGEPTSTGIKVVDFAADPTQFQNNAKFSLAGSGYVNMGAYDYTL	В	100	67	99.6	29	98.2	23	-	-	98	18	99.1	24	99.1	29	99	24	100	33	-	-	93.6	16	98.8	18	99.9	27	99.7	33	-	-	Autotransporter of unknown function		IPR005546: Autotransporter beta-domain;IPR013425: Autotransporter-associated beta strand repeat;IPR006315: Outer membrane autotransporter barrel;IPR012332: P22 tailspike C-terminal domain-like;IPR012334: Pectin lyase fold;IPR011050: Pectin lyase fold/virulence factor;IPR003368: Polymorphic outer membrane protein repeat	Yes	AAIDLCQGYDIKASCHASRQSLSGITQDWSIADGQWLVFSDMTNNASGGAVFLQQGAEFSLLPENETGMTLFANNTVTGEYNNGGAIFAKENSTLNLTDVIFSGNVAGGYGGAIYSSGTNDTGAVDLRVTNAMFRNNIANDGKGGAIYTINNDVYLSDVIFDNNQAYTSTSYSDGDGGAIDVTDNNSVSKHPSGYTIINNTAFTNNTAEGYGGAIYTNSATAPYLIDISVDDSYSQNGGVLVDKNNSAAGYGDGPSTAAGGFMYLGLSEVTFDIADGKTLVIGNTENDGAVDSIAGTGLITKTGSGDLVLNADNNDFTGEMQIENGEVTLGRSNSLMNVGDTHCQDDPQDCYGLTIGSIDKYQNQAELNVGSTQQTFVHSLTGFQNGTLNIDAGGNVTV…	1DAB;Class b: All beta proteins; Fold b.80: Single-stranded right-handed beta-helix; superhelix turns are made of parallel beta-strands and (short) turns	n.d.	473-603	L3 (366-462)
YP_003222607.1	Adhesin	Escherichia coli O103−H2 str 12009	MRIIFLRKEYLSLLPSMIASLFSANGFAAAIDLCQGYDIKASCHASRQSLSGITQDWSVADGQWLVFSDMTNNASGGAVFLQQGAEFSLLPENETGMTLFANNTVTGEYNNGGAIFAKENSTLNLTDVIFSGNVAGGYGGAIYSSGTNDTGAVDLRVTNAMFRNNIANDGKGGAIYTINNDVYLSDVIFDNNQAYTSTSYSDGDGGAIDVTDNNSDSKHPSGYTIINNTAFTNNTAEGYGGAIYTNSATAPYLIDISVDDSYSQNGGVLVDENNSAAGYGDGPSTAAGGFMYLGLSEVTFDIADGKTLVIGNTENDGAVDSIAGTGLITKTGSGDLVLNADNNDFTGEMQIENGEVTLGRSNSLMNVGDTHCQDDPQDCYGLTIGSIDKYQNQAELNVG…	TVNGDLTNTSGAVSLKNGVAGDTLTVNGDYTGGGTLLFDSELNGDDSVSDQLVMNGNTAGNTTVVVNSITGIGEPTSTGIKVVDFAADPTQFQNNAQFSLAGSGYVNMGAYDYTL	В	100	67	99.6	29	98.4	23	-	-	98.2	21	99.2	24	99.2	29	99.1	24	100	31	-	-	96	16	99.1	19	100	26	99.8	30	-	-	Autotransporter of unknown function		IPR005546: Autotransporter beta-domain;IPR013425: Autotransporter-associated beta strand repeat;IPR006315: Outer membrane autotransporter barrel;IPR012332: P22 tailspike C-terminal domain-like;IPR012334: Pectin lyase fold;IPR011050: Pectin lyase fold/virulence factor;IPR004899: Pertactin, central region;IPR003368: Polymorphic outer membrane protein repeat	Yes	AAIDLCQGYDIKASCHASRQSLSGITQDWSVADGQWLVFSDMTNNASGGAVFLQQGAEFSLLPENETGMTLFANNTVTGEYNNGGAIFAKENSTLNLTDVIFSGNVAGGYGGAIYSSGTNDTGAVDLRVTNAMFRNNIANDGKGGAIYTINNDVYLSDVIFDNNQAYTSTSYSDGDGGAIDVTDNNSDSKHPSGYTIINNTAFTNNTAEGYGGAIYTNSATAPYLIDISVDDSYSQNGGVLVDENNSAAGYGDGPSTAAGGFMYLGLSEVTFDIADGKTLVIGNTENDGAVDSIAGTGLITKTGSGDLVLNADNNDFTGEMQIENGEVTLGRSNSLMNVGDTHCQDDPQDCYGLTIGSIDKYQNQAELNVGSTQQTFVHSLTGFQNGTLNIDAGGNVTV…	1DAB;Class b: All beta proteins; Fold b.80: Single-stranded right-handed beta-helix; superhelix turns are made of parallel beta-strands and (short) turns	n.d.	265-383	L3 (366-462)
YP_002387709.1	Adhesin	Escherichia coli IAI1	MRIIFLRKEYLSLLPSMIASLFSANGFAAAIDLCQGYDIKASCHASRQSLSGITQDWSVADGQWLVFSDMTNNASGGAVFLQQGAEFSLLPENETGMTLFANNTVTGEYNNGGAIFAKENSTLNLTDVIFSGNVAGGYGGAIYSSGTNDTGAVDLRVTNAMFRNNIANDGKGGAIYTINNDVYLSDVIFDNNQAYTSTSYSDGDGGAIDVTDNNSDSKHPSGYTIINNTAFTNNTAEGYGGAIYTNSATAPYLIDISVDDSYSQNGGVLVDENNSAAGYGDGPSTAAGGFMYLGLSEVTFDIADGKTLVIGNTENDGAVDSIAGTGLITKTGSGDLVLNADNNDFTGEMQIENGEVTLGRSNSLMNVGDTHCQDDPQDCYGLTIGSIDKYQNQAELNVG…	TVNGDLTNTSGAVSLQNGVAGDTLTVNGDYTGGGTLLFDSELNGDDSVSDQLVMNGNTAGNTTVVVNSITGIGEPTSTGIKVVDFAADPTQFQNNAQFSLAGSGYVNMGAYDYTL	В	100	67	99.5	29	98.4	23	-	-	98.1	21	99.1	24	99.2	28	99	28	100	32	-	-	92.9	16	98.9	22	100	26	99.8	31	-	-	Autotransporter of unknown function		IPR005546: Autotransporter beta-domain;IPR013425: Autotransporter-associated beta strand repeat;IPR006315: Outer membrane autotransporter barrel;IPR012332: P22 tailspike C-terminal domain-like;IPR012334: Pectin lyase fold;IPR011050: Pectin lyase fold/virulence factor;IPR004899: Pertactin, central region;IPR003368: Polymorphic outer membrane protein repeat	Yes	AAIDLCQGYDIKASCHASRQSLSGITQDWSVADGQWLVFSDMTNNASGGAVFLQQGAEFSLLPENETGMTLFANNTVTGEYNNGGAIFAKENSTLNLTDVIFSGNVAGGYGGAIYSSGTNDTGAVDLRVTNAMFRNNIANDGKGGAIYTINNDVYLSDVIFDNNQAYTSTSYSDGDGGAIDVTDNNSDSKHPSGYTIINNTAFTNNTAEGYGGAIYTNSATAPYLIDISVDDSYSQNGGVLVDENNSAAGYGDGPSTAAGGFMYLGLSEVTFDIADGKTLVIGNTENDGAVDSIAGTGLITKTGSGDLVLNADNNDFTGEMQIENGEVTLGRSNSLMNVGDTHCQDDPQDCYGLTIGSIDKYQNQAELNVGSTQQTFVHSLTGFQNGTLNIDAGGNVTV…	1DAB;Class b: All beta proteins; Fold b.80: Single-stranded right-handed beta-helix; superhelix turns are made of parallel beta-strands and (short) turns	n.d.	473-603	L3 (366-462)
YP_003230174.1	Adhesin	Escherichia coli O26−H11 str 11368	MRIIFLRKEYLSLLPSMIASLFSANGFAAAIDLCQGYDIKASCHASRQSLSGITQDWSVADGQWLVFSDMTNNASGGAVFLQQGAEFSLLPENETGMTLFANNTVTGEYNNGGAIFAKENSTLNLTDVIFSGNVAGGYGGAIYSSGTNDTGVVDLRVTNAMFRNNIANDGKGGAIYTINNDVYLSDVIFDNNQAYTSTSYSDGDGGAIDVTDNNSDSKHPSGYTIINNTAFTNNTAEDYGGAIYTNSATAPYLIDISVDDSYSQNGGVLVDENNSAAGYGDGPSTAAGGFMYLGLSEVTFDIADGKTLVIGNTENDGAVDSIAGTGLITKTGSGDLVLNADNNDFTGEMQIENGEVTLGRSNSLMNVGDTHCQDDPQDCYGLTIGSIDKYQNQAELNVG…	TVNGNLTNTSGAVSLQNGVAGDTLTVNGDYTGGGTLLLDSELNGDDSVSDQLVLNGNTAGNTTVVVNSITGIGEPTSTGIKVVDFAADPTQFQNNAKFSLAGSGYVNMGAYDYTL	В	100	65	99.6	29	98.3	22	-	-	98	17	99.2	26	99.2	31	98.9	28	100	33	-	-	93.3	17	98.9	19	99.9	25	99.8	33	-	-	Autotransporter of unknown function		IPR005546: Autotransporter beta-domain;IPR013425: Autotransporter-associated beta strand repeat;IPR006315: Outer membrane autotransporter barrel;IPR012332: P22 tailspike C-terminal domain-like;IPR012334: Pectin lyase fold;IPR011050: Pectin lyase fold/virulence factor;IPR003368: Polymorphic outer membrane protein repeat	Yes	AAIDLCQGYDIKASCHASRQSLSGITQDWSVADGQWLVFSDMTNNASGGAVFLQQGAEFSLLPENETGMTLFANNTVTGEYNNGGAIFAKENSTLNLTDVIFSGNVAGGYGGAIYSSGTNDTGVVDLRVTNAMFRNNIANDGKGGAIYTINNDVYLSDVIFDNNQAYTSTSYSDGDGGAIDVTDNNSDSKHPSGYTIINNTAFTNNTAEDYGGAIYTNSATAPYLIDISVDDSYSQNGGVLVDENNSAAGYGDGPSTAAGGFMYLGLSEVTFDIADGKTLVIGNTENDGAVDSIAGTGLITKTGSGDLVLNADNNDFTGEMQIENGEVTLGRSNSLMNVGDTHCQDDPQDCYGLTIGSIDKYQNQAELNVGSTQQTFVHSLTGFQNGTLNIDAGGNVTV…	1DAB;Class b: All beta proteins; Fold b.80: Single-stranded right-handed beta-helix; superhelix turns are made of parallel beta-strands and (short) turns	n.d.	265-383	L3 (366-462)
YP_003235365.1	Adhesin	Escherichia coli O111−H− str 11128	MRIIFLRKEYLSLLPSMIASLFSANGFAAAIDLCQGYDIKASCHASRQSLSGITQDWSVADGQWLVFSDMTNNASGGAVFLQQGAEFSLLPENETGMTLFANNTVTGEYNNGGAIFAKENSTLNLTDVIFSGNVAGGYGGAIYSSGTNDTGVVDLRVTNAMFRNNIANDGKGGAIYTINNDVYLSDVIFDNNQAYTSTSYSDGDGGAIDVTDNNSDSKHPSGYTIINNTAFTNNTAEGYGGAIYTNSATAPYLIDISVDDSYSQNGGVLVDENNSAAGYGDGPSTAASGFMYLGLSEVTFDIADGKTLVIGNTENDGAVDSIAGTGLITKTGSGDLVLNADNNDFTGEMQIENGEVTLGRSNSLMNVGDTHCQDDPQDCYGLTIGSIDKYQNQAELNVG…	TVNGNLTNTSGAVSLQNGVAGDTLTVNGDYTGGGTLLLDSELNGDDSVSDQLVLNGNTAGNTTVVVNSITGIGEPTSTGIKVVDFAADPTQFQNNAKFSLAGSGYVNMGAYDYTL	В	100	67	99.6	30	98.4	22	-	-	98.2	15	99.2	24	99.3	29	99	29	100	33	-	-	87.7	16	98.9	22	99.9	26	99.7	30	-	-	Autotransporter of unknown function		IPR005546: Autotransporter beta-domain;IPR013425: Autotransporter-associated beta strand repeat;IPR006315: Outer membrane autotransporter barrel;IPR012332: P22 tailspike C-terminal domain-like;IPR012334: Pectin lyase fold;IPR011050: Pectin lyase fold/virulence factor;IPR003368: Polymorphic outer membrane protein repeat	Yes	AAIDLCQGYDIKASCHASRQSLSGITQDWSVADGQWLVFSDMTNNASGGAVFLQQGAEFSLLPENETGMTLFANNTVTGEYNNGGAIFAKENSTLNLTDVIFSGNVAGGYGGAIYSSGTNDTGVVDLRVTNAMFRNNIANDGKGGAIYTINNDVYLSDVIFDNNQAYTSTSYSDGDGGAIDVTDNNSDSKHPSGYTIINNTAFTNNTAEGYGGAIYTNSATAPYLIDISVDDSYSQNGGVLVDENNSAAGYGDGPSTAASGFMYLGLSEVTFDIADGKTLVIGNTENDGAVDSIAGTGLITKTGSGDLVLNADNNDFTGEMQIENGEVTLGRSNSLMNVGDTHCQDDPQDCYGLTIGSIDKYQNQAELNVGSTQQTFVHSLTGFQNGTLNIDAGGNVTV…	1DAB;Class b: All beta proteins; Fold b.80: Single-stranded right-handed beta-helix; superhelix turns are made of parallel beta-strands and (short) turns	n.d.	265-383	L3 (366-462)
YP_001463580.1	Adhesin	Escherichia coli E24377A	MRIIFLRKEYLSLLPSMIASLFSANGVAAAIDLCQGYDIKASCHASRQSLSGITQDWSVADGQWLVFSDMTNNASGGAVFLQQGAEFSLLPENETGMTLFANNTVTGEYNNGGAIFAKENSTLNLTDVIFSGNVAGGYGGAIYSSGTNDTGAVDLRVTNAMFRNNIANDGKGGAIYTINNDVYLSDVIFDNNQAYTSTSYSDGDGGAIDVTDNNSDSKHPSGYTIINNTAFTNNTAEGYGGAIYTNSATAPYLIDISVDDSYSQNGGVLVDENNSAAGYGDGPSTAAGGFMYLGLSEVTFDIADGKTLVIGNTENDGAVDSIAGTGLITKTGSGDLVLNADNNDFTGEMQIENGEVTLGRSNSLMNVGDTHCQDDPQDCYGLTIGSIDKYQNQAELNVG…	TVNGDLTNTSGAVSLQNGVAGDTLTVNGDYTGGGTLLFDSELNGDDSVSDQLVMNGNTAGNTTVVVNSITGIGEPTSTGIKVVDFAADPTQFQNNAQFSLAGSGYVNMGAYDYTL	В	100	76	99.7	28	98.5	22	-	-	98.4	20	99.3	24	99.4	29	99.2	28	100	32	-	-	89.9	15	98.8	21	99.9	26	99.8	29	-	-	Autotransporter of unknown function		IPR005546: Autotransporter beta-domain;IPR013425: Autotransporter-associated beta strand repeat;IPR006315: Outer membrane autotransporter barrel;IPR012332: P22 tailspike C-terminal domain-like;IPR012334: Pectin lyase fold;IPR011050: Pectin lyase fold/virulence factor;IPR004899: Pertactin, central region;IPR003368: Polymorphic outer membrane protein repeat	Yes	AIDLCQGYDIKASCHASRQSLSGITQDWSVADGQWLVFSDMTNNASGGAVFLQQGAEFSLLPENETGMTLFANNTVTGEYNNGGAIFAKENSTLNLTDVIFSGNVAGGYGGAIYSSGTNDTGAVDLRVTNAMFRNNIANDGKGGAIYTINNDVYLSDVIFDNNQAYTSTSYSDGDGGAIDVTDNNSDSKHPSGYTIINNTAFTNNTAEGYGGAIYTNSATAPYLIDISVDDSYSQNGGVLVDENNSAAGYGDGPSTAAGGFMYLGLSEVTFDIADGKTLVIGNTENDGAVDSIAGTGLITKTGSGDLVLNADNNDFTGEMQIENGEVTLGRSNSLMNVGDTHCQDDPQDCYGLTIGSIDKYQNQAELNVGSTQQTFVHSLTGFQNGTLNIDAGGNVTVN…	1DAB;Class b: All beta proteins; Fold b.80: Single-stranded right-handed beta-helix; superhelix turns are made of parallel beta-strands and (short) turns	n.d.	428-554	L3 (366-462)
YP_001731171.1	Adhesin	Escherichia coli str K−12 substr DH10B	MRIIFLRKEYLSLLPSMIASLFSANGVAAVTDSCQGYDVKASCQASRQSLSGITQDWSIADGQWLVFSDMTNNASGGAVFLQQGAEFSLLPENETGMTLFANNTVTGEYNNGGAIFAKENSTLNLTDVIFSGNVAGGYGGAIYSSGTNDTGAVDLRVTNAMFRNNIANDGKGGAIYTINNDVYLSDVIFDNNQAYTSTSYSDGDGGAIDVTDNNSDSKHPSGYTIVNNTAFTNNTAEGYGGAIYTNSVTAPYLIDISVDDSYSQNGGVLVDENNSAAGYGDGPSSAAGGFMYLGLSEVTFDIADGKTLVIGNTENDGAVDSIAGTGLITKTGSGDLVLNADNNDFTGEMQIENGEVTLGRSNSLMNVGDTHCQDDPQDCYGLTIGSIDQYQNQAELNVG…	TVNGNLTNTSGAVSLQNGVAGDTLTVNGDYTGGGTLLLDSELNGDDSVSDQLVMNGNTAGNTTVVVNSITGIGEPTSTGIKVVDFAADPTQFQNNAQFSLAGSGYVNMGAYDYTL	В	100	72	99.6	31	98.5	21	-	-	98.4	17	99.3	25	99.3	27	99.2	29	100	32	-	-	69.7	15	98.4	20	99.9	28	99.7	29	-	-	Autotransporter of unknown function		IPR005546: Autotransporter beta-domain;IPR013425: Autotransporter-associated beta strand repeat;IPR006315: Outer membrane autotransporter barrel;IPR012332: P22 tailspike C-terminal domain-like;IPR011050: Pectin lyase fold/virulence factor;IPR003368: Polymorphic outer membrane protein repeat	Yes	AVTDSCQGYDVKASCQASRQSLSGITQDWSIADGQWLVFSDMTNNASGGAVFLQQGAEFSLLPENETGMTLFANNTVTGEYNNGGAIFAKENSTLNLTDVIFSGNVAGGYGGAIYSSGTNDTGAVDLRVTNAMFRNNIANDGKGGAIYTINNDVYLSDVIFDNNQAYTSTSYSDGDGGAIDVTDNNSDSKHPSGYTIVNNTAFTNNTAEGYGGAIYTNSVTAPYLIDISVDDSYSQNGGVLVDENNSAAGYGDGPSSAAGGFMYLGLSEVTFDIADGKTLVIGNTENDGAVDSIAGTGLITKTGSGDLVLNADNNDFTGEMQIENGEVTLGRSNSLMNVGDTHCQDDPQDCYGLTIGSIDQYQNQAELNVGSTQQTFVHALTGFQNGTLNIDAGGNVTV…	1DAB;Class b: All beta proteins; Fold b.80: Single-stranded right-handed beta-helix; superhelix turns are made of parallel beta-strands and (short) turns	n.d.	428-554	L3 (366-462)
YP_001459034.1	Adhesin	Escherichia coli HS	MRIIFLRKEYLSLLPSMIASLFSANGVAAVTDSCQGYDVKASCQASRQSLSGITQDWSIADGQWLVFSDMTNNASGGAVFLQQGAEFSLLPENETGMTLFANNTVTGEYNNGGAIFAKENSTLNLTDVIFSGNVAGGYGGAIYSSGTNDTGAVDLRVTNAMFRNNIANDGKGGAIYTINNDVYLSDVIFDNNQAYTSTSYSDGDGGAIDVTDNNSDSKHPSGYTIVNNTAFTNNTAEGYGGAIYTNSVTAPYLIDISVDDSYSQNGGVLVDENNSAAGYGDGPSSAAGGFMYLGLSEVTFDIADGKTLVIGNTENDGAVDSIAGTGLITKTGSGDLVLNADNNDFTGEMQIENGEVTLGRSNSLMNVGDTHCQDDPQDCYGLTIGSIDQYQNQAELNVG…	TVNGNLTNTSGAVSLQNGVAGDTLTVNGDYTGGGTLLLDSELNGDDSVSDQLVMNGNTAGNTTVVVNSITGIGEPTSTGIKVVDFAADPTQFQNNAQFSLAGSGYVNMGAYDYTL	В	100	73	99.6	29	98.1	22	-	-	98	17	99.2	25	99.3	29	98.9	29	100	33	-	-	86.9	16	98.7	19	99.9	27	99.7	29	-	-	Autotransporter of unknown function		IPR005546: Autotransporter beta-domain;IPR013425: Autotransporter-associated beta strand repeat;IPR006315: Outer membrane autotransporter barrel;IPR012332: P22 tailspike C-terminal domain-like;IPR011050: Pectin lyase fold/virulence factor;IPR003368: Polymorphic outer membrane protein repeat	Yes	AVTDSCQGYDVKASCQASRQSLSGITQDWSIADGQWLVFSDMTNNASGGAVFLQQGAEFSLLPENETGMTLFANNTVTGEYNNGGAIFAKENSTLNLTDVIFSGNVAGGYGGAIYSSGTNDTGAVDLRVTNAMFRNNIANDGKGGAIYTINNDVYLSDVIFDNNQAYTSTSYSDGDGGAIDVTDNNSDSKHPSGYTIVNNTAFTNNTAEGYGGAIYTNSVTAPYLIDISVDDSYSQNGGVLVDENNSAAGYGDGPSSAAGGFMYLGLSEVTFDIADGKTLVIGNTENDGAVDSIAGTGLITKTGSGDLVLNADNNDFTGEMQIENGEVTLGRSNSLMNVGDTHCQDDPQDCYGLTIGSIDQYQNQAELNVGSTQQTFVHALTGFQNGTLNIDAGGNVTV…	1DAB;Class b: All beta proteins; Fold b.80: Single-stranded right-handed beta-helix; superhelix turns are made of parallel beta-strands and (short) turns	n.d.	428-554	L3 (366-462)
YP_003035675.1	Adhesin	Escherichia coli BL21−GoldDE3pLysS AG	MIASLFSANGVAAVTDSCQGYDVKASCQASRQSLSGITQDWSIADGQWLVFSDMTNNASGGAVFLQQGAEFSLLPENETGMTLFANNTVTGEYNNGGAIFAKENSTLNLTDVIFSGNVAGGYGGAIYSSGTNDTGAVDLRVTNAMFRNNIANDGKGGAIYTINNDVYLSDVIFDNNQAYTSTSYSDGDGGAIDVTDNNSDSKHPSGYTIVNNTAFTNNTAEGYGGAIYTNSVTAPYLIDISVDDSYSQNGGVLVDENNSAAGYGDGPSSAAGGFMYLGLSEVTFDIADGKTLVIGNTENDGAVDSIAGTGLITKTGSGDLVLNADNNDFTGEMQIENGEVTLGRSNSLMNVGDTHCQDDPQDCYGLTIGSIDQYQNQAELNVGSTQQTFVHALTGFQNG…	TVNGNLTNTSGAVSLQNGVAGDTLTVNGDYTGGGTLLLDSELNGDDSASDQLVLNGNTAGNTTVVINPITGIGEPISTGIKVVDFAADPTQFQNNAQFSLAGSGYVNMGAYDYTL	В	100	66	99.5	28	98.3	23	-	-	98	17	99	22	99.1	28	98.9	28	100	33	-	-	91.5	16	98.8	18	99.9	26	99.7	27	-	-	Autotransporter of unknown function		IPR005546: Autotransporter beta-domain;IPR013425: Autotransporter-associated beta strand repeat;IPR006315: Outer membrane autotransporter barrel;IPR012332: P22 tailspike C-terminal domain-like;IPR011050: Pectin lyase fold/virulence factor;IPR003368: Polymorphic outer membrane protein repeat	Yes	CQGYDVKASCQASRQSLSGITQDWSIADGQWLVFSDMTNNASGGAVFLQQGAEFSLLPENETGMTLFANNTVTGEYNNGGAIFAKENSTLNLTDVIFSGNVAGGYGGAIYSSGTNDTGAVDLRVTNAMFRNNIANDGKGGAIYTINNDVYLSDVIFDNNQAYTSTSYSDGDGGAIDVTDNNSDSKHPSGYTIVNNTAFTNNTAEGYGGAIYTNSVTAPYLIDISVDDSYSQNGGVLVDENNSAAGYGDGPSSAAGGFMYLGLSEVTFDIADGKTLVIGNTENDGAVDSIAGTGLITKTGSGDLVLNADNNDFTGEMQIENGEVTLGRSNSLMNVGDTHCQDDPQDCYGLTIGSIDQYQNQAELNVGSTQQTFVHALTGFQNGTLNIDAGGNVTVNQGSF…	1DAB;Class b: All beta proteins; Fold b.80: Single-stranded right-handed beta-helix; superhelix turns are made of parallel beta-strands and (short) turns	n.d.	322-432	L3 (350-446)
NP_416736.1	Adhesin	Escherichia coli str K−12 substr MG1655	MRIIFLRKEYLSLLPSMIASLFSANGVAAVTDSCQGYDVKASCQASRQSLSGITQDWSIADGQWLVFSDMTNNASGGAVFLQQGAEFSLLPENETGMTLFANNTVTGEYNNGGAIFAKENSTLNLTDVIFSGNVAGGYGGAIYSSGTNDTGAVDLRVTNAMFRNNIANDGKGGAIYTINNDVYLSDVIFDNNQAYTSTSYSDGDGGAIDVTDNNSDSKHPSGYTIVNNTAFTNNTAEGYGGAIYTNSVTAPYLIDISVDDSYSQNGGVLVDENNSAAGYGDGPSSAAGGFMYLGLSEVTFDIADGKTLVIGNTENDGAVDSIAGTGLITKTGSGDLVLNADNNDFTGEMQIENGEVTLGRSNSLMNVGDTHCQDDPQDCYGLTIGSIDQYQNQAELNVG…	TVNGNLTNTSGAVSLQNGVAGDTLTVNGDYTGGGTLLLDSELNGDDSVSDQLVMNGNTAGNTTVVVNSITGIGEPTSTGIKVVDFAADPTQFQNNAQFSLAGSGYVNMGAYDYTL	В	100	72	99.6	31	98.5	21	-	-	98.4	17	99.3	25	99.3	27	99.2	29	100	32	-	-	92.5	19	99	21	100	28	99.8	28	-	-	Autotransporter of unknown function		IPR005546: Autotransporter beta-domain;IPR013425: Autotransporter-associated beta strand repeat;IPR006315: Outer membrane autotransporter barrel;IPR012332: P22 tailspike C-terminal domain-like;IPR011050: Pectin lyase fold/virulence factor;IPR003368: Polymorphic outer membrane protein repeat	Yes	AVTDSCQGYDVKASCQASRQSLSGITQDWSIADGQWLVFSDMTNNASGGAVFLQQGAEFSLLPENETGMTLFANNTVTGEYNNGGAIFAKENSTLNLTDVIFSGNVAGGYGGAIYSSGTNDTGAVDLRVTNAMFRNNIANDGKGGAIYTINNDVYLSDVIFDNNQAYTSTSYSDGDGGAIDVTDNNSDSKHPSGYTIVNNTAFTNNTAEGYGGAIYTNSVTAPYLIDISVDDSYSQNGGVLVDENNSAAGYGDGPSSAAGGFMYLGLSEVTFDIADGKTLVIGNTENDGAVDSIAGTGLITKTGSGDLVLNADNNDFTGEMQIENGEVTLGRSNSLMNVGDTHCQDDPQDCYGLTIGSIDQYQNQAELNVGSTQQTFVHALTGFQNGTLNIDAGGNVTV…	1DAB;Class b: All beta proteins; Fold b.80: Single-stranded right-handed beta-helix; superhelix turns are made of parallel beta-strands and (short) turns	n.d.	n.d.	L3 (366-462)
YP_003045352.1	Adhesin	Escherichia coli B str REL606	MRIIFLRKEYLSLLPSMIASLFSANGVAAVTDSCQGYDVKASCQASRQSLSGITQDWSIADGQWLVFSDMTNNASGGAVFLQQGAEFSLLPENETGMTLFANNTVTGEYNNGGAIFAKENSTLNLTDVIFSGNVAGGYGGAIYSSGTNDTGAVDLRVTNAMFRNNIANDGKGGAIYTINNDVYLSDVIFDNNQAYTSTSYSDGDGGAIDVTDNNSDSKHPSGYTIVNNTAFTNNTAEGYGGAIYTNSVTAPYLIDISVDDSYSQNGGVLVDENNSAAGYGDGPSSAAGGFMYLGLSEVTFDIADGKTLVIGNTENDGAVDSIAGTGLITKTGSGDLVLNADNNDFTGEMQIENGEVTLGRSNSLMNVGDTHCQDDPQDCYGLTIGSIDQYQNQAELNVG…	TVNGNLTNTSGAVSLQNGVAGDTLTVNGDYTGGGTLLLDSELNGDDSASDQLVLNGNTAGNTTVVINPITGIGEPISTGIKVVDFAADPTQFQNNAQFSLAGSGYVNMGAYDYTL	В	100	72	99.7	28	98.6	22	-	-	98.4	19	99.3	25	99.4	28	99.2	22	100	30	-	-	93.7	15	98.8	16	99.9	25	99.8	27	-	-	Autotransporter of unknown function		IPR005546: Autotransporter beta-domain;IPR013425: Autotransporter-associated beta strand repeat;IPR006315: Outer membrane autotransporter barrel;IPR012332: P22 tailspike C-terminal domain-like;IPR011050: Pectin lyase fold/virulence factor;IPR003368: Polymorphic outer membrane protein repeat	Yes	AVTDSCQGYDVKASCQASRQSLSGITQDWSIADGQWLVFSDMTNNASGGAVFLQQGAEFSLLPENETGMTLFANNTVTGEYNNGGAIFAKENSTLNLTDVIFSGNVAGGYGGAIYSSGTNDTGAVDLRVTNAMFRNNIANDGKGGAIYTINNDVYLSDVIFDNNQAYTSTSYSDGDGGAIDVTDNNSDSKHPSGYTIVNNTAFTNNTAEGYGGAIYTNSVTAPYLIDISVDDSYSQNGGVLVDENNSAAGYGDGPSSAAGGFMYLGLSEVTFDIADGKTLVIGNTENDGAVDSIAGTGLITKTGSGDLVLNADNNDFTGEMQIENGEVTLGRSNSLMNVGDTHCQDDPQDCYGLTIGSIDQYQNQAELNVGSTQQTFVHALTGFQNGTLNIDAGGNVTV…	1DAB;Class b: All beta proteins; Fold b.80: Single-stranded right-handed beta-helix; superhelix turns are made of parallel beta-strands and (short) turns	n.d.	265-383	L3 (366-462)
YP_002413282.1	Adhesin	Escherichia coli UMN026	MRIIFLRKEYLSLLPSMIASLFSANGVAAVIDSCQGYDIKASCHASRQSLSGITQDWSIADGQWLVFSDMTNNASGGAVFLQQGAEFSLSPENETGMTLFANNTVSGEYNNGGAIFAKENSTLNLTNVIFSDNVAGGYGGAIYSSGTNDTGVVDLSVTNAVFRNNIANDGKGGGIYTINNDVYLSKVIFDNNQAYTSTSYSDGDGGAIDVTDNNSDITHPSGFTIINNTAFTNNTAEGYGGAIYTNSVSAPYLIDISIDDSYSQNGGVLIDENNSAAGYGDGPSTAAGGFMYLGLSEVTFDIADGKTLVIGNTENDGAVDSIAGTGVITKTGSGDLVLNADNNDFTGEMQIENGEVTLGRSNSLMNVGDTHCQDDPQDCYGLTIGSIDQYQNQAELNVG…	TVNGNLTNTSGAVSLQNGVAGDTLTVNGDYTGGGTLLLDSELNGDDSASDQLVLNGNTAGNTTVVINPITGIGEPTSTGIKVVDFAADPTQFQNNAQFSLAGSGYVNMGAYDYTL	В	100	73	99.5	28	98	23	-	-	97.8	18	99	24	99.1	29	98.8	24	100	33	-	-	94.3	15	99	17	100	25	99.8	28	-	-	Autotransporter of unknown function		IPR005546: Autotransporter beta-domain;IPR013425: Autotransporter-associated beta strand repeat;IPR006315: Outer membrane autotransporter barrel;IPR012332: P22 tailspike C-terminal domain-like;IPR012334: Pectin lyase fold;IPR011050: Pectin lyase fold/virulence factor;IPR003368: Polymorphic outer membrane protein repeat	Yes	AVIDSCQGYDIKASCHASRQSLSGITQDWSIADGQWLVFSDMTNNASGGAVFLQQGAEFSLSPENETGMTLFANNTVSGEYNNGGAIFAKENSTLNLTNVIFSDNVAGGYGGAIYSSGTNDTGVVDLSVTNAVFRNNIANDGKGGGIYTINNDVYLSKVIFDNNQAYTSTSYSDGDGGAIDVTDNNSDITHPSGFTIINNTAFTNNTAEGYGGAIYTNSVSAPYLIDISIDDSYSQNGGVLIDENNSAAGYGDGPSTAAGGFMYLGLSEVTFDIADGKTLVIGNTENDGAVDSIAGTGVITKTGSGDLVLNADNNDFTGEMQIENGEVTLGRSNSLMNVGDTHCQDDPQDCYGLTIGSIDQYQNQAELNVGSTQQTFVHALTGFQNGTLNIDAGGNVTV…	1DAB;Class b: All beta proteins; Fold b.80: Single-stranded right-handed beta-helix; superhelix turns are made of parallel beta-strands and (short) turns	n.d.	473-603	L3 (366-462)
YP_002382104.1	Adhesin	Escherichia fergusonii ATCC 35469	MRIIFLRKEYLSLLPSMIASLFSTNGIAAVIDSCQGYDIKASCQASRQSLSGNMQDWSIADGQWLIFSGMANNASGGAVFLQQSAEFTISPQNETGMTLFANNSISGEYNNGGAIFAKENSTINLANVIFDSNVAGGYGGAIYSAGTNDAGDMDLNITNAIFANNIANDGKGGAIYSINNDIYLSDVIFDNNQAYTSTSYSDGDGGAIDVTDNSTDNTHLSGKTIINNTSFTNNYAEGYGGAIYTSSTTSPYLIDISVDDNYDQNNGVMIDENNSASGYDHSATAAAGGFMYIGHSVAEFNIAADKTLVIGNTSNDGAIDSLAGTGVIVKEGAGELVLNADNNAFTGEMSIQNGEVTLGRSDELMNVGDTHCQSDPQDCFGLMVGSTVHSEYQAELNVG…	TVNGDLTNTSGAVSLQNGVAGDTLTVNGDYTGGGTLFLDSELNGDDSASDQLVLNGNTSGNTTVVVNPITGIGEPTSTGIKVVDFTADPTQFQNNAQFSLAGSGYVNMGAYDYTL	В	100	75	99.8	34	99	23	-	-	98.8	20	99.6	25	99.6	29	99.5	29	100	32	-	-	91.2	16	98.9	21	99.9	23	99.7	29	-	-	Autotransporter of unknown function		IPR005546: Autotransporter beta-domain;IPR013425: Autotransporter-associated beta strand repeat;IPR006315: Outer membrane autotransporter barrel;IPR012332: P22 tailspike C-terminal domain-like;IPR011050: Pectin lyase fold/virulence factor;IPR004899: Pertactin, central region;IPR003368: Polymorphic outer membrane protein repeat	Yes	AVIDSCQGYDIKASCQASRQSLSGNMQDWSIADGQWLIFSGMANNASGGAVFLQQSAEFTISPQNETGMTLFANNSISGEYNNGGAIFAKENSTINLANVIFDSNVAGGYGGAIYSAGTNDAGDMDLNITNAIFANNIANDGKGGAIYSINNDIYLSDVIFDNNQAYTSTSYSDGDGGAIDVTDNSTDNTHLSGKTIINNTSFTNNYAEGYGGAIYTSSTTSPYLIDISVDDNYDQNNGVMIDENNSASGYDHSATAAAGGFMYIGHSVAEFNIAADKTLVIGNTSNDGAIDSLAGTGVIVKEGAGELVLNADNNAFTGEMSIQNGEVTLGRSDELMNVGDTHCQSDPQDCFGLMVGSTVHSEYQAELNVGNTQQTFVHSLTGFANGILNIDAGGNVTV…	1DAB;Class b: All beta proteins; Fold b.80: Single-stranded right-handed beta-helix; superhelix turns are made of parallel beta-strands and (short) turns	n.d.	473-603	n.d.
YP_001744429.1	Adhesin	Escherichia coli SMS−3−5	MRIIFLRKEYLSLLPSMIASLFSVNSVAEVLDSCQGYDIKASCQASRQSLSGITQDWSIADGQWVIFSGMANNASGGAVFLQQSAEFTISPQNETGMTLFANNSISGEYNNGGAIFAKENSTINLANVIFDSNVAGGYGGAIYSAGTNDAGDMDLNITNAIFANNIANDGKGGAIYSINNDIYLSDVIFDNNQAYTSTSYSDGDGGAIDVTDNSTDNTHLSGKTIINNTSFTNNYAEGYGGAIYTSSTTSPYLIDISVDDNYDQNNGVMIDENNSASGYDHSATAAAGGFMYIGHSVAEFNIAADKTLVIGNTSNDGAIDSLAGTGVIVKEGAGELVLNADNNAFTGEMSIQNGEVTLGRSDELMNVGDTHCQSDPQDCFGLMVGSTVHSEYQAELNVG…	TVNGDLTNTSGAVSLQNGVAGDTLTVNGDYTGGGTLFLDSELNGDDSASDQLVLNGNTAGNTTVVINPITGIGEPTSTGIKVVDFAADPTQFQNNAQFSLAGSGYVNMGAYDYTL	В	100	75	99.7	32	98.8	22	-	-	98.5	19	99.5	23	99.5	28	99.3	29	100	31	-	-	92.5	16	98.9	19	99.9	25	99.7	28	-	-	Autotransporter of unknown function		IPR005546: Autotransporter beta-domain;IPR013425: Autotransporter-associated beta strand repeat;IPR006315: Outer membrane autotransporter barrel;IPR012332: P22 tailspike C-terminal domain-like;IPR011050: Pectin lyase fold/virulence factor;IPR004899: Pertactin, central region;IPR003368: Polymorphic outer membrane protein repeat	Yes	EVLDSCQGYDIKASCQASRQSLSGITQDWSIADGQWVIFSGMANNASGGAVFLQQSAEFTISPQNETGMTLFANNSISGEYNNGGAIFAKENSTINLANVIFDSNVAGGYGGAIYSAGTNDAGDMDLNITNAIFANNIANDGKGGAIYSINNDIYLSDVIFDNNQAYTSTSYSDGDGGAIDVTDNSTDNTHLSGKTIINNTSFTNNYAEGYGGAIYTSSTTSPYLIDISVDDNYDQNNGVMIDENNSASGYDHSATAAAGGFMYIGHSVAEFNIAADKTLVIGNTSNDGAIDSLAGTGVIVKEGAGELVLNADNNAFTGEMSIQNGEVTLGRSDELMNVGDTHCQSDPQDCFGLMVGSTVHSEYQAELNVGNTQQTFVHSLTGFANGILNIDAGGNVTV…	1DAB;Class b: All beta proteins; Fold b.80: Single-stranded right-handed beta-helix; superhelix turns are made of parallel beta-strands and (short) turns	n.d.	428-554	n.d.
YP_002408332.1	Adhesin	Escherichia coli IAI39	MRIIFLRKEYLSLLPSMIASLFSVNSVAEVLDSCQGYDIKASCQASRQSLSGITQDWSIADGQWVIFSGMANNASGGAVFLQQSAEFTISPQNETGMTLFANNSISGEYNNGGAIFAKENSMINLANVILDSNVAGGYGGAIYSAGTNDAGDMDLNITNAIFANNIANDGKGGAIYSINNDIYLSDVIFDNNQAYTSTSYSDGDGGAIDVTDNSTDNTHLSGKTIINNTSFTNNYAEGYGGAIYTSSTTSPYLIDISVDDNYDQNNGVMIDENNSASGYDHSATAAAGGFMYIGHSVAEFNIAADKTLVIGNTSNDGAIDSLAGTGVIVKEGAGELVLNADNNAFTGEMSIQNGEVTLGRSDELMNVGDTHCQSDPQDCFGLMVGSTVHSEYQAELNVG…	TVNGNLTNTSGAVSLQNGVAGDTLTVNGDYTGGGTLFLDSELNGDDSASDQLVLNGNTAGNTTVVINPITGIGEPTSTGIKVVDFAADPTQFQNNAQFSLAGSGYVNMGAYDYTL	В	100	75	99.7	32	98.7	23	-	-	98.2	16	99.4	23	99.4	29	99.2	27	100	32	-	-	92.3	17	98.8	20	99.9	25	99.8	29	-	-	Autotransporter of unknown function		IPR005546: Autotransporter beta-domain;IPR013425: Autotransporter-associated beta strand repeat;IPR006315: Outer membrane autotransporter barrel;IPR012332: P22 tailspike C-terminal domain-like;IPR011050: Pectin lyase fold/virulence factor;IPR003368: Polymorphic outer membrane protein repeat	Yes	EVLDSCQGYDIKASCQASRQSLSGITQDWSIADGQWVIFSGMANNASGGAVFLQQSAEFTISPQNETGMTLFANNSISGEYNNGGAIFAKENSMINLANVILDSNVAGGYGGAIYSAGTNDAGDMDLNITNAIFANNIANDGKGGAIYSINNDIYLSDVIFDNNQAYTSTSYSDGDGGAIDVTDNSTDNTHLSGKTIINNTSFTNNYAEGYGGAIYTSSTTSPYLIDISVDDNYDQNNGVMIDENNSASGYDHSATAAAGGFMYIGHSVAEFNIAADKTLVIGNTSNDGAIDSLAGTGVIVKEGAGELVLNADNNAFTGEMSIQNGEVTLGRSDELMNVGDTHCQSDPQDCFGLMVGSTVHSEYQAELNVGNTQQTFVHSLTGFANGILNIDAGGNVTV…	1DAB;Class b: All beta proteins; Fold b.80: Single-stranded right-handed beta-helix; superhelix turns are made of parallel beta-strands and (short) turns	n.d.	473-603	n.d.
YP_541512.1	Adhesin	Escherichia coli UTI89	MNMRIISLRKEYLSLLPSMIASLFSANGAAAVIDSCQGYDIKANCQASRQSLSGNMQDWSIADGQWLIFSGMANNASGGAVFLQHSAEFTISPQNETGMTLFADNSVSGEYNNGGAIFAKENSTINLANVIFDSNVAGGYGGAIYSAGTNDTGAADLRVTNAVFHNNIANDGKGGAIYTINNDVYLSDDAFNNNQAYTSTSYSDGDGGAIDVTDNSTDNTHLSGKTIINNTSFTNNYAEGYGGAIYTSSTTSPYLIDISVDDNYDQNNGVMIDENNSASGYDHSATAAAGGFMYIGHSVAEFNIAADKTLVIGNTSNDGAIDSLAGTGVIVKEGAGELVLNADNNAFTGEISIQNGEVTLGRSDELMNVGDTHCQSDPQDCFGLMVGSTVHSEYQAELN…	SDVTVNGNLTNTSGAVSLQNGVAGNTLTVNGDYTGGGTLLLDSELNGDDSASDQLVLNGNTAGNTAVVINPITGIGEPTSTGIKVVDFAADPTQFQNNAQFSLAGSGYVNMGAYDYTL	В	100	75	99.6	29	98.2	21	-	-	98	17	99.2	23	99.2	29	99	23	100	32	-	-	93.8	16	98.9	20	99.9	26	99.8	31	-	-	Autotransporter of unknown function		IPR005546: Autotransporter beta-domain;IPR013425: Autotransporter-associated beta strand repeat;IPR006315: Outer membrane autotransporter barrel;IPR012332: P22 tailspike C-terminal domain-like;IPR011050: Pectin lyase fold/virulence factor;IPR003368: Polymorphic outer membrane protein repeat	Yes	AVIDSCQGYDIKANCQASRQSLSGNMQDWSIADGQWLIFSGMANNASGGAVFLQHSAEFTISPQNETGMTLFADNSVSGEYNNGGAIFAKENSTINLANVIFDSNVAGGYGGAIYSAGTNDTGAADLRVTNAVFHNNIANDGKGGAIYTINNDVYLSDDAFNNNQAYTSTSYSDGDGGAIDVTDNSTDNTHLSGKTIINNTSFTNNYAEGYGGAIYTSSTTSPYLIDISVDDNYDQNNGVMIDENNSASGYDHSATAAAGGFMYIGHSVAEFNIAADKTLVIGNTSNDGAIDSLAGTGVIVKEGAGELVLNADNNAFTGEISIQNGEVTLGRSDELMNVGDTHCQSDPQDCFGLMVGSTVHSEYQAELNVGNTQQTFVHSLTGFANGILNIDAGGNVTV…	1DAB;Class b: All beta proteins; Fold b.80: Single-stranded right-handed beta-helix; superhelix turns are made of parallel beta-strands and (short) turns	n.d.	180-297	n.d.
YP_002392063.1	Adhesin	Escherichia coli S88	MNMRIISLRKEYLSLLPSMIASLFSANGAAAVIDSCQGYDIKANCQASRQSLSGNMQDWSIADGQWLIFSGMANNASGGAVFLQHSAEFTISPQNETGMTLFADNSVSGEYNNGGAIFAKENSTINLANVIFDSNVAGGYGGAIYSAGTNDTGAADLRVTNAVFHNNIANDGKGGAIYTINNDVYLSDDAFNNNQAYTSTSYSDGDGGAIDVTDNSTDNTHLSGKTIINNTSFTNNYAEGYGGAIYTSSTTSPYLIDISVDDNYDQNNGVMIDENNSASGYDHSATAAAGGFMYIGHSVAEFNIAADKTLVIGNTSNDGAIDSLAGTGVIVKEGAGELVLNADNNAFTGEISIQNGEVTLGRSDELMNVGDTHCQSDPQDCFGLMVGSTVHSEYQAELN…	TVNGNLTNTSGAVSLQNGVAGNTLTVNGDYTGGGTLLLDSELNGDDSASDQLVLNGNTAGNTAVVINPITGIGEPTSTGIKVVDFAADPTQFQNNAQFSLAGSGYVNMGAYDYTL	В	100	79	99.6	29	98.2	21	-	-	98	17	99.2	23	99.2	29	99	23	100	31	-	-	84.6	15	98.7	21	99.9	26	99.7	31	-	-	Autotransporter of unknown function		IPR005546: Autotransporter beta-domain;IPR013425: Autotransporter-associated beta strand repeat;IPR006315: Outer membrane autotransporter barrel;IPR012332: P22 tailspike C-terminal domain-like;IPR011050: Pectin lyase fold/virulence factor;IPR003368: Polymorphic outer membrane protein repeat	Yes	AVIDSCQGYDIKANCQASRQSLSGNMQDWSIADGQWLIFSGMANNASGGAVFLQHSAEFTISPQNETGMTLFADNSVSGEYNNGGAIFAKENSTINLANVIFDSNVAGGYGGAIYSAGTNDTGAADLRVTNAVFHNNIANDGKGGAIYTINNDVYLSDDAFNNNQAYTSTSYSDGDGGAIDVTDNSTDNTHLSGKTIINNTSFTNNYAEGYGGAIYTSSTTSPYLIDISVDDNYDQNNGVMIDENNSASGYDHSATAAAGGFMYIGHSVAEFNIAADKTLVIGNTSNDGAIDSLAGTGVIVKEGAGELVLNADNNAFTGEISIQNGEVTLGRSDELMNVGDTHCQSDPQDCFGLMVGSTVHSEYQAELNVGNTQQTFVHSLTGFANGILNIDAGGNVTV…	1DAB;Class b: All beta proteins; Fold b.80: Single-stranded right-handed beta-helix; superhelix turns are made of parallel beta-strands and (short) turns	n.d.	473-603	n.d.
YP_670171.1	Adhesin	Escherichia coli 536	MNMRIIFLRKEYLSLLPSMIASLFSGNGAAAVIDSCQGYDIKASCQASRQSLSGNMQDWSIADGQWLIFSGMANNASGGAVFLQHSAEFTISPQNETGMTLFADNSVSGEYNNGGAIFAKENSTINLANVIFDSNVAGGYGGAIYSAGTNDTGAADLRVTNAVFHNNIANDGKGGAIYTINNDVYLSDDAFNNNQAYTSTSYSDGDGGAIDVTDNSTDNTHLSGKTIINNTSFTNNYAEGYGGAIYTSSTTSPYLIDISVDDNYDQNNGVMIDENNSASGYDHSATAAAGGFMYIGHSVAEFNIAADKTLVIGNTSNDGAIDSLAGTGVIVKEGAGELVLNADNNAFTGEMSIQNGEVTLGRSDELMNVGDTHCQSDPQDCFGLMVGSTVHSEYQAELN…	TVNGNLTNTSGAISLQNSVAGDTLTVNGDYTGGGTLFLDSELNGDDSASDQLVLNGNTSGNTTVVVNPITGIGEPTSTGIKVVDFAADPAQFQNNAQFSLAGSGYVNMGAYDYTL	В	100	75	99.7	31	98.6	22	-	-	98.3	17	99.4	24	99.4	31	99.3	30	100	34	-	-	91.5	18	99	22	100	28	99.8	31	-	-	Autotransporter of unknown function		IPR005546: Autotransporter beta-domain;IPR013425: Autotransporter-associated beta strand repeat;IPR006315: Outer membrane autotransporter barrel;IPR012332: P22 tailspike C-terminal domain-like;IPR012334: Pectin lyase fold;IPR011050: Pectin lyase fold/virulence factor;IPR004899: Pertactin, central region;IPR003368: Polymorphic outer membrane protein repeat	Yes	AVIDSCQGYDIKASCQASRQSLSGNMQDWSIADGQWLIFSGMANNASGGAVFLQHSAEFTISPQNETGMTLFADNSVSGEYNNGGAIFAKENSTINLANVIFDSNVAGGYGGAIYSAGTNDTGAADLRVTNAVFHNNIANDGKGGAIYTINNDVYLSDDAFNNNQAYTSTSYSDGDGGAIDVTDNSTDNTHLSGKTIINNTSFTNNYAEGYGGAIYTSSTTSPYLIDISVDDNYDQNNGVMIDENNSASGYDHSATAAAGGFMYIGHSVAEFNIAADKTLVIGNTSNDGAIDSLAGTGVIVKEGAGELVLNADNNAFTGEMSIQNGEVTLGRSDELMNVGDTHCQSDPQDCFGLMVGSTVHSEYQAELNVGNTQQTFVHSLTGFANGILNIDAGGNVTV…	1DAB;Class b: All beta proteins; Fold b.80: Single-stranded right-handed beta-helix; superhelix turns are made of parallel beta-strands and (short) turns	n.d.	180-297	n.d.
NP_754661.1	Adhesin	Escherichia coli CFT073	MNMRIISLRKEYLSLLPSMIASLFSANGAAAVIDSCQGYDIKANCQASRQSLSGNMQDWSIADGQWLIFSGMANNASGGAVFLQHSAEFTISPQNETGMTLFADNSVSGEYNNGGAIFAKENSTINLANVIFDSNVAGGYGGAIYSAGTNDTGAADLRVTNAVFHNNIANDGKGGAIYTINNDVYLSDDAFNNNQAYTSTSYSDGDGGAIDVTDNSTDNTHLSGKTIINNTSFTNNYAEGYGGAIYTSSTTSPYLIDISVDDNYDQNNGVMIDENNSASGYDHSATAAAGGFMYIGHSVAEFNIAADKTLVIGNTSNDGAIDSLAGTGVIVKEGAGELVLNADNNAFTGEMSIQNGEVTLGRSDELMNVGDTHCQSDPQDCFGLMVGSTVHSEYQAELN…	TVNGNLTNTSGAISLQNGVAGDTLTVNGDYTGGGTLLLDSELNGDDSASDQLVLNGNTAGNTAVVINPITGIGEPTSTGIKVVDFAADPAQFQNNAQFSLTGSGYVNMGAYDYTL	В	100	75	99.6	28	98.5	20	-	-	98.3	18	99.3	22	99.3	30	99.1	29	100	31	-	-	87	15	98.8	21	99.9	22	99.7	31	-	-	Autotransporter of unknown function		IPR005546: Autotransporter beta-domain;IPR013425: Autotransporter-associated beta strand repeat;IPR006315: Outer membrane autotransporter barrel;IPR012332: P22 tailspike C-terminal domain-like;IPR011050: Pectin lyase fold/virulence factor;IPR004899: Pertactin, central region;IPR003368: Polymorphic outer membrane protein repeat	Yes	AVIDSCQGYDIKANCQASRQSLSGNMQDWSIADGQWLIFSGMANNASGGAVFLQHSAEFTISPQNETGMTLFADNSVSGEYNNGGAIFAKENSTINLANVIFDSNVAGGYGGAIYSAGTNDTGAADLRVTNAVFHNNIANDGKGGAIYTINNDVYLSDDAFNNNQAYTSTSYSDGDGGAIDVTDNSTDNTHLSGKTIINNTSFTNNYAEGYGGAIYTSSTTSPYLIDISVDDNYDQNNGVMIDENNSASGYDHSATAAAGGFMYIGHSVAEFNIAADKTLVIGNTSNDGAIDSLAGTGVIVKEGAGELVLNADNNAFTGEMSIQNGEVTLGRSDELMNVGDTHCQSDPQDCFGLMVGSTVHSEYQAELNVGNTQQTFVHSLTGFANGILNIDAGGNVTV…	1DAB;Class b: All beta proteins; Fold b.80: Single-stranded right-handed beta-helix; superhelix turns are made of parallel beta-strands and (short) turns	n.d.	n.d.	n.d.
YP_002398608.1	Adhesin	Escherichia coli ED1a	MNMRIISLRKEYLSLLPSMIASLFSANGAAAVIDSCQGYDIKASCQASRQSLSGNIQDWSIADGQWLIFSGMVNNASGGAVFLQHSAEFTISPQNETGMTLFADNSVSGEYNNGGAIFAKENSTINLANVIFDSNVAGGYGGAIYSAGTNDTGAADLRVTNAVFHNNIANDGKGGAIYTINNDVYLSDDAFNNNQAYTSTSYSDGDGGAIDVTDNSTDNTHLSGKTIINNTSFTNNYAEGYGGAIYTSSTTSPYLIDISVDDNYDQNNGVMIDENNSASGYDHSATAAAGGFMYIGHSVAEFNIAADKTLVIGNTSNDGAIDSLAGTGVIVKEGAGELVLNADNNAFTGEISIQNGEVTLGRSDELMNVGDTHCQSDPQDCFGLMVGSTVHSEYQAELN…	TVNGNLTNTSGAISLQNGVAGDTLTVNGDYTGGGTLLLDSELNGDDSASDQLVLNGNTAGNTAVVINPITGIGEPTSTGIKVVDFAADPTQFQNNAQFRLAGSGYVNMGAYDYTL	В	100	73	99.7	31	98.7	21	-	-	98.5	18	99.5	22	99.5	30	99.3	28	100	32	-	-	91.5	15	98.7	17	99.9	21	99.7	30	-	-	Autotransporter of unknown function		IPR005546: Autotransporter beta-domain;IPR013425: Autotransporter-associated beta strand repeat;IPR006315: Outer membrane autotransporter barrel;IPR012332: P22 tailspike C-terminal domain-like;IPR011050: Pectin lyase fold/virulence factor;IPR003368: Polymorphic outer membrane protein repeat	Yes	AVIDSCQGYDIKASCQASRQSLSGNIQDWSIADGQWLIFSGMVNNASGGAVFLQHSAEFTISPQNETGMTLFADNSVSGEYNNGGAIFAKENSTINLANVIFDSNVAGGYGGAIYSAGTNDTGAADLRVTNAVFHNNIANDGKGGAIYTINNDVYLSDDAFNNNQAYTSTSYSDGDGGAIDVTDNSTDNTHLSGKTIINNTSFTNNYAEGYGGAIYTSSTTSPYLIDISVDDNYDQNNGVMIDENNSASGYDHSATAAAGGFMYIGHSVAEFNIAADKTLVIGNTSNDGAIDSLAGTGVIVKEGAGELVLNADNNAFTGEISIQNGEVTLGRSDELMNVGDTHCQSDPQDCFGLMVGSTVHSEYQAELNVGNTQQTFVHSLTGFANGILNIDAGGNVTV…	1DAB;Class b: All beta proteins; Fold b.80: Single-stranded right-handed beta-helix; superhelix turns are made of parallel beta-strands and (short) turns	n.d.	473-603	n.d.
YP_002329881.1	Adhesin	Escherichia coli O127−H6 str E2348/69	MRIIFLRKEYLSLLPSMIASLFSGNGAAAVIDSCQGYDIKASCQASRQSLSGNMQDWSIADGQWLIFSGMANNASGGAVFLQQGAEFTISPQNETGMTLFADNSVSGEYNNGGAIFAKENSTINLANVIFDSNVAGGYGGAIYSAGTNDTGAADLRVTNAVFHNNIANDGKGGAIYTINNDVYLSDDAFNNNQAYTSTSYSDGDGGAIDVTDNSTDNTHLSGKTIINNTSFTNNYAEGYGGAIYTSSTTSPYLIDISVDDNYDQNNGVMIDENNSASGYDHSATAAAGGFMYIGHSVAEFNIAADKTLVIGNTSNDGAIDSLAGTGVIVKEGAGELVLNADNNAFTGEMSIQNGEVTLGRSDELMNVGDTHCQSDPQDCFGLMVGSTVHSEYQAELNVG…	TVNGNLTNTSGAVSMQNGVAGDTLTVNGDYTGGGTLLLDSELNGDDSASDQLVLNGNTAGNTTVVINPITGIGEPTSTGIKVVDFAADPTQFQNNAQFSLAGSGYVNMGAYDYTL	В	100	73	99.7	28	98.6	22	-	-	98.3	20	99.4	25	99.4	28	99.3	26	100	32	-	-	90.7	18	98.8	18	99.9	25	99.8	28	-	-	Autotransporter of unknown function		IPR005546: Autotransporter beta-domain;IPR013425: Autotransporter-associated beta strand repeat;IPR006315: Outer membrane autotransporter barrel;IPR012332: P22 tailspike C-terminal domain-like;IPR012334: Pectin lyase fold;IPR011050: Pectin lyase fold/virulence factor;IPR003368: Polymorphic outer membrane protein repeat	Yes	AVIDSCQGYDIKASCQASRQSLSGNMQDWSIADGQWLIFSGMANNASGGAVFLQQGAEFTISPQNETGMTLFADNSVSGEYNNGGAIFAKENSTINLANVIFDSNVAGGYGGAIYSAGTNDTGAADLRVTNAVFHNNIANDGKGGAIYTINNDVYLSDDAFNNNQAYTSTSYSDGDGGAIDVTDNSTDNTHLSGKTIINNTSFTNNYAEGYGGAIYTSSTTSPYLIDISVDDNYDQNNGVMIDENNSASGYDHSATAAAGGFMYIGHSVAEFNIAADKTLVIGNTSNDGAIDSLAGTGVIVKEGAGELVLNADNNAFTGEMSIQNGEVTLGRSDELMNVGDTHCQSDPQDCFGLMVGSTVHSEYQAELNVGNTQQTFVHSLTGFANGILNIDAGGNVTV…	1DAB;Class b: All beta proteins; Fold b.80: Single-stranded right-handed beta-helix; superhelix turns are made of parallel beta-strands and (short) turns	n.d.	473-603	n.d.
YP_004212039.1	Outer membrane autotransporter barrel domain-containing protein	Rahnella sp Y9602	MVFNKITACLFLVFNLLPFSEAAFAETLPTCSGLQITESCNATATTLENKTLNTYTVADGAEMQFSGLNGSGSSGGAFHLGNSTTLEIIPESTTGYSVFTGNSSSGNGGAIFAKENSTVYLENTLFIDNVAHDYGGAIYMNGTNDEGDTDLAITNAVFSGNISSEGKGGAIYSLNNKVQLTNVLFEDNQAKTNKSASSGNGSGGAIDATDNTSDSHGSMFITNSEFTGNQAEGQGGAIYTSSASTPFLININIDENYQENDGVAYYHDNVAGNYGDAPDAAGGGFMYLGHSEADFDIAADKTLIIGNTANDGAYDSIAGYGAIFKRGAGELVLNADNSGFTGVFDILEGTVTLGRDDTLINVGDTNCQAAADTCHGIVLGNDNYVNDTAILNVGSTQQT…	TVNGSLDNSAGTASLENGKAGDTLTVNGDYTGGGTLVLETEMNGDTSATDQLILNGNTSGDTALAVVPVSGIGQATQTGIKVVDFVADPQSFQNAADFHLAGGQQYINMGAYDYSL	В	100	72	99.3	32	97.7	25	-	-	97.7	20	99	23	98.9	27	98.8	19	100	33	-	-	94.1	17	99.1	21	100	26	99.8	26	-	-	Autotransporter of unknown function		IPR005546: Autotransporter beta-domain;IPR013425: Autotransporter-associated beta strand repeat;IPR006315: Outer membrane autotransporter barrel;IPR012332: P22 tailspike C-terminal domain-like;IPR012334: Pectin lyase fold;IPR011050: Pectin lyase fold/virulence factor;IPR003368: Polymorphic outer membrane protein repeat	Yes	ETLPTCSGLQITESCNATATTLENKTLNTYTVADGAEMQFSGLNGSGSSGGAFHLGNSTTLEIIPESTTGYSVFTGNSSSGNGGAIFAKENSTVYLENTLFIDNVAHDYGGAIYMNGTNDEGDTDLAITNAVFSGNISSEGKGGAIYSLNNKVQLTNVLFEDNQAKTNKSASSGNGSGGAIDATDNTSDSHGSMFITNSEFTGNQAEGQGGAIYTSSASTPFLININIDENYQENDGVAYYHDNVAGNYGDAPDAAGGGFMYLGHSEADFDIAADKTLIIGNTANDGAYDSIAGYGAIFKRGAGELVLNADNSGFTGVFDILEGTVTLGRDDTLINVGDTNCQAAADTCHGIVLGNDNYVNDTAILNVGSTQQTFKNAFMGHENSTLNIDAGGNVIVNS…	1DAB;Class b: All beta proteins; Fold b.80: Single-stranded right-handed beta-helix; superhelix turns are made of parallel beta-strands and (short) turns	n.d.	91-203	L3 (361-454)
YP_403989.1	Atpase	Shigella dysenteriae Sd197	MVDLAGGNDMHIGGDGKDGVYVVIDAGDGQVSLANDNQYLGTTQIASGTLMVSDNSQLGDTHYNRQVIFTDKPQESVMEITANVDTRSTTTEHGRDIEMRADGEVAVDAGVDTQWGALMADSSGQHQDEGSTLTKTGAGTLELTASSTTQSAVRVEEGTLQGDVADIFPYASSLWVGDGATFVTGADQDIQSIDATSSGTIDISDGTVLRLTGQDTSVDLDASLFNGDGALVNATDGVTLTGELNTNLETDSLTYLADVTVNGDLTNTSGVVSLQNGVVGDTLTVNGDYTGGGTLLLDSELNGDDSASDQLVLNGNTAGNTTVVINPITGIGEPTSTGIKVVDFAADPTQFQNNAQFSLAGSGYVNMGAYDYTLVEDNNDWYLRSQEVTPPSPPDPDPT…	YLADVTVNGDLTNTSGVVSLQNGVVGDTLTVNGDYTGGGTLLLDSELNGDDSASDQLVLNGNTAGNTTVVINPITGIGEPTSTGIKVVDFAADPTQFQNNAQFSLAGSGYVNMGAYDYTL	В	100	193	91.5	30	-	-	-	-	-	-	-	-	29.7	25	-	-	100	31	-	-	91.7	16	98.7	18	99.9	25	99.7	29	-	-	Autotransporter of unknown function		IPR005546: Autotransporter beta-domain;IPR013425: Autotransporter-associated beta strand repeat;IPR006315: Outer membrane autotransporter barrel;IPR012332: P22 tailspike C-terminal domain-like;IPR011050: Pectin lyase fold/virulence factor;IPR004899: Pertactin, central region	Yes	AVRVEEGTLQGDVADIFPYASSLWVGDGATFVTGADQDIQSIDATSSGTIDISDGTVLRLTGQDTSVDLDASLFNGDGALVNATDGVTLTGELNTNLETDSLTYLADVTVNGDLTNTSGVVSLQNGVVGDTLTVNGDYTGGGTLLLDSELNGDDSASDQLVLNGNTAGNTTVVINPITGIGEPTSTGIKVVDFAADPTQFQNNAQFSLAGSGYVNMGAYDYTLVEDNNDWYLRSQEVTPPSPPDPDPTPDPDPTPDPDPTPDPE	1DAB;Class b: All beta proteins; Fold b.80: Single-stranded right-handed beta-helix; superhelix turns are made of parallel beta-strands and (short) turns	n.d.	180-297	n.d.
YP_834319.1	Outer membrane autotransporter	Burkholderia cenocepacia HI2424	MNHSFRSIWSEAAGCWVAVAETTRTRGKRSGGASGSSQRTARKATHHAARRSPLRVAALGAALAALSAGTVHASTCGNGAAVANGGTCALGSFSPTVNNDLVGATTVSGGDRVGLTGAWTGATGDMGYTPMPLGNTSIISGNPNQPLVTLGGKTQSVGTPDSITGGRTSVATYDSSAFVSSTAGSTVVQVYHDVNDNQYVNTRIGTVANSGGTLDVSIGNPANAPAATGNVMTIAAKQSDLAYADGTGSAPSVINWNSRNQIWFITGDYLASGGPVGSIELDVPTYAGTFTAFDGSTWTVTDAASLAAYNDFLVRSVRNGALGSQTAYDTAFGQAVTLSPQTFEYANDVSPGDKNALPRNYPSAMHGTGANATLHIGKDGQIDFRGSNTIDESAAVVAE…	LNNAGLVAFAAPTGSPTLTGSYKTLTTGGYVGNGGTLALNTYLGADTSPTDRLIVNGGTASGTTGLKIANTAGTGAQTTGDGIPVVVTANGGTTAASAFHLAGPVQAGAYEYRL	Г	100	123	99.5	36	98.7	21	-	-	98.2	23	99.2	30	98.8	27	98.9	22	100	36	-	-	66	23	98.7	20	99.9	27	99.5	25	-	-	Autotransporter of unknown function		IPR005546: Autotransporter beta-domain;IPR024973: ESPR domain;IPR006315: Outer membrane autotransporter barrel;IPR012332: P22 tailspike C-terminal domain-like;IPR011050: Pectin lyase fold/virulence factor	Yes	STCGNGAAVANGGTCALGSFSPTVNNDLVGATTVSGGDRVGLTGAWTGATGDMGYTPMPLGNTSIISGNPNQPLVTLGGKTQSVGTPDSITGGRTSVATYDSSAFVSSTAGSTVVQVYHDVNDNQYVNTRIGTVANSGGTLDVSIGNPANAPAATGNVMTIAAKQSDLAYADGTGSAPSVINWNSRNQIWFITGDYLASGGPVGSIELDVPTYAGTFTAFDGSTWTVTDAASLAAYNDFLVRSVRNGALGSQTAYDTAFGQAVTLSPQTFEYANDVSPGDKNALPRNYPSAMHGTGANATLHIGKDGQIDFRGSNTIDESAAVVAENGAHFVNDGRLSGDFTLVRLLSGASGVNNGTISSGYTVGDNVNTGGATPSDNFGLNTYVEGSGVYANGAGTTF…	1DAB;Class b: All beta proteins; Fold b.80: Single-stranded right-handed beta-helix; superhelix turns are made of parallel beta-strands and (short) turns	n.d.	345-479	L1 (1060-1127;1156-1226)
YP_620077.1	Outer membrane autotransporter barrel	Burkholderia cenocepacia AU 1054	MNHSFRSIWSEAAGCWVAVAETTRTRGKRSGGASGSSQRTARKATHHAARRSPLRVAALGAALAALSAGTVHASTCGNGAAVANGGTCALGSFSPTVNNDLVGATTVSGGDRVGLTGAWTGATGDMGYTPMPLGNTSIISGNPNQPLVTLGGKTQSVGTPDSITGGRTSVATYDSSAFVSSTAGSTVVQVYHDVNDNQYVNTRIGTVANSGGTLDVSIGNPANAPAATGNVMTIAAKQSDLAYADGTGSAPSVINWNSRNQIWFITGDYLASGGPVGSIELDVPTYAGTFTAFDGSTWTVTDAASLAAYNDFLVRSVRNGALGSQTAYDTAFGQAVTLSPQTFEYANDVSPGDKNALPRNYPSAMHGTGANATLHIGKDGQIDFRGSNTIDESAAVVAE…	LNNAGLVAFAAPTGSPTLTGSYKTLTTGGYVGNGGTLALNTYLGADTSPTDRLIVNGGTASGTTGLKIANTAGTGAQTTGDGIPVVVTANGGTTAASAFHLAGPVQAGAYEYRL	Г	100	123	99.5	36	98.7	21	-	-	98.2	23	99.2	30	98.8	27	98.9	22	100	36	-	-	80.5	20	98.6	18	99.9	28	99.5	24	-	-	Autotransporter of unknown function		IPR005546: Autotransporter beta-domain;IPR024973: ESPR domain;IPR006315: Outer membrane autotransporter barrel;IPR012332: P22 tailspike C-terminal domain-like;IPR011050: Pectin lyase fold/virulence factor	Yes	STCGNGAAVANGGTCALGSFSPTVNNDLVGATTVSGGDRVGLTGAWTGATGDMGYTPMPLGNTSIISGNPNQPLVTLGGKTQSVGTPDSITGGRTSVATYDSSAFVSSTAGSTVVQVYHDVNDNQYVNTRIGTVANSGGTLDVSIGNPANAPAATGNVMTIAAKQSDLAYADGTGSAPSVINWNSRNQIWFITGDYLASGGPVGSIELDVPTYAGTFTAFDGSTWTVTDAASLAAYNDFLVRSVRNGALGSQTAYDTAFGQAVTLSPQTFEYANDVSPGDKNALPRNYPSAMHGTGANATLHIGKDGQIDFRGSNTIDESAAVVAENGAHFVNDGRLSGDFTLVRLLSGASGVNNGTISSGYTVGDNVNTGGATPSDNFGLNTYVEGSGVYANGAGTTF…	1DAB;Class b: All beta proteins; Fold b.80: Single-stranded right-handed beta-helix; superhelix turns are made of parallel beta-strands and (short) turns	n.d.	180-297	L1 (1060-1127;1156-1226)
YP_002232457.1	Putative outer membrane autotransporter	Burkholderia cenocepacia J2315	MNHSFRSIWSEAAGCWVAVAETTRARGKRSGSASGASRRTAHEATRHATRRSPLRVAALGAALAALSVGTVHASTCGNGAAIASGGTCVLDSFNPTVNNDLVGATTVSGGDRVGLTGAWTGATGDMGYTPMPLANTSIISGNSNQPLVTLGGKTQSVGTPDSITGGRTSVATYDSSAFVSSNAGSTVVQVYHDVNGDQYVNTRIGTVASSGGTLDVSIGNAANAPAATGNVMTIAAKQSDLTYADGTGSVPSVINWNSRNQIWFITGDYLASGGPVGSIQLDVPTYAGTFTAFDGSTWTVTDAASLAAYNDFLVRSVRNGALGSQTAYDNAFGQAVTLSPQTFEYANNVSPGDKNALPRNYPSAMHGTGANATLHIGEDGQIDFRGSNTIDASAAVVAE…	LTNAGLVAFAAPTGSPTLTGSYKTLTTGGYVGNGGTIALNTYLGADASPTDRLIVNGGAATGTTGLKIANTAGAGAQTTGDGIAVVVTANGGTTTASAFHLAGPVQAGAYEYRL	Г	100	121	99.5	34	98.7	20	-	-	98.2	19	99.3	28	98.8	28	99	23	100	34	-	-	96.4	27	99.2	20	100	32	99.7	27	-	-	Autotransporter of unknown function		IPR005546: Autotransporter beta-domain;IPR024973: ESPR domain;IPR006315: Outer membrane autotransporter barrel;IPR012332: P22 tailspike C-terminal domain-like;IPR011050: Pectin lyase fold/virulence factor	Yes	STCGNGAAIASGGTCVLDSFNPTVNNDLVGATTVSGGDRVGLTGAWTGATGDMGYTPMPLANTSIISGNSNQPLVTLGGKTQSVGTPDSITGGRTSVATYDSSAFVSSNAGSTVVQVYHDVNGDQYVNTRIGTVASSGGTLDVSIGNAANAPAATGNVMTIAAKQSDLTYADGTGSVPSVINWNSRNQIWFITGDYLASGGPVGSIQLDVPTYAGTFTAFDGSTWTVTDAASLAAYNDFLVRSVRNGALGSQTAYDNAFGQAVTLSPQTFEYANNVSPGDKNALPRNYPSAMHGTGANATLHIGEDGQIDFRGSNTIDASAAVVAENGAHFVNDGRLSGDFTLVRLLSGASGVNNGTISSGYTAGDNVDTGTARPDNFGLGTYVEGSGVYANGAGTTFV…	1DAB;Class b: All beta proteins; Fold b.80: Single-stranded right-handed beta-helix; superhelix turns are made of parallel beta-strands and (short) turns	n.d.	132-263	L1 (1059-1126;1155-1225)
YP_001763940.1	Outer membrane autotransporter	Burkholderia cenocepacia MC0−3	MNHSFRSIWSEATGCWVAVAETTRARGKRSGAASGPSQRTARKATHHATRPSPLRVMALGAALAALSAGTVHASTCGNGTAVANGATCALGSFSPTVNNDLVGATTVSDGDRVGLTGAWTGATGDMGYTLTPLGSASVVSGNPNQPLLSIGGKTQSVSTPDSITGSHASVATYDSGAFAASSAGSTNVPVYHDVNGNQYVNTRIGTVERSGGTLDVSIGDPAGAPTAAGNAITMAPKQTDLFVADGTGTAQSVINWNSRNQIWLGTGDYLASGGPVSHVLLDVPAYTGTFTAFDGSTWTVTDAASLAAYNTFLVRSVQSGALGSQAAYDHAFSQAVTFSTQSFEYANNVSPGDKNTLQMDYLTVMHGTGANATLHIGKDGQIDFRGTNTIDSSSAVLAE…	LNNAGLVAFAAPTGSPTLTGSYKTLTTGGYVGNGGTLALNTYLGADTSPTDRLIVNGGTASGTTGLKIANTAGTGAQTTGDGIPVVVTANGGTTAASAFHLAGPVQAGAYEYRL	Г	100	123	99.7	38	99.3	21	-	-	98.9	21	99.5	30	99.3	25	99.3	23	100	37	-	-	97.5	26	99.3	23	100	32	99.8	27	-	-	Autotransporter of unknown function		IPR005546: Autotransporter beta-domain;IPR024973: ESPR domain;IPR006315: Outer membrane autotransporter barrel;IPR012332: P22 tailspike C-terminal domain-like;IPR011050: Pectin lyase fold/virulence factor	Yes	STCGNGTAVANGATCALGSFSPTVNNDLVGATTVSDGDRVGLTGAWTGATGDMGYTLTPLGSASVVSGNPNQPLLSIGGKTQSVSTPDSITGSHASVATYDSGAFAASSAGSTNVPVYHDVNGNQYVNTRIGTVERSGGTLDVSIGDPAGAPTAAGNAITMAPKQTDLFVADGTGTAQSVINWNSRNQIWLGTGDYLASGGPVSHVLLDVPAYTGTFTAFDGSTWTVTDAASLAAYNTFLVRSVQSGALGSQAAYDHAFSQAVTFSTQSFEYANNVSPGDKNTLQMDYLTVMHGTGANATLHIGKDGQIDFRGTNTIDSSSAVLAENGAHFVNDGRLSGDFTLVRLLTGASGVNNGVISSGYAAGDNFNTGGAALPYNFSLNAYTEGSGIYANGAGTTF…	1DAB;Class b: All beta proteins; Fold b.80: Single-stranded right-handed beta-helix; superhelix turns are made of parallel beta-strands and (short) turns	n.d.	428-554	L1 (1060-1127;1156-1226)
YP_368004.1	Outer membrane autotransporter barrel	Burkholderia sp 383	MNHSFRSIWSETTGCWVAVAETARARGKRSGSSSGTRHRAAHAATHRTSLRIVAFGALLAALSAGSAHASTCGGGTAVANGGTCAPGSFSPTVNDNLAGSATVSGGDTVGVSGAWTGAGGDPGYTLTPIGSTTIVSGNPNQPLLSLGGKTHSVSTPDSITGTRTSVATYDSSAFSASTAGATEVPVYHDVNGNQYVNTRIGTVTATGGTLNVSIGNAANAPDAAGNAISMAAKGTDLTFADGTGATTSTVNWNSRNQIQFTTGDYLANGGAIGSRQLDVPAYAGTFTAFDGSTWKVTDATSLAAYNDFLVRSVQSGALGSQAAYDSAFSQAVTFSQQTFQYQNNVSSGDKNTLPIDFLSAMHGTGANATLQIGKDGQIDFRGTNTIVSSSAVLAENGAH…	LNNAGLVAFAAPTGSPTLASSYKTLTTGSYVGNGGTIALNTFLGADASPTDRVIVNGGAASGTTGLKIANTAGTGAQTKGDGIPVVVTANGGTTTASAFQLAGPVQAGAYEYRLY	Г	100	114	99.5	34	98.8	20	-	-	98.4	21	99.3	30	98.9	25	99.1	24	100	33	-	-	89	23	98.9	20	99.9	30	99.6	23	-	-	Autotransporter of unknown function		IPR005546: Autotransporter beta-domain;IPR024973: ESPR domain;IPR006315: Outer membrane autotransporter barrel;IPR012332: P22 tailspike C-terminal domain-like;IPR011050: Pectin lyase fold/virulence factor	Yes	STCGGGTAVANGGTCAPGSFSPTVNDNLAGSATVSGGDTVGVSGAWTGAGGDPGYTLTPIGSTTIVSGNPNQPLLSLGGKTHSVSTPDSITGTRTSVATYDSSAFSASTAGATEVPVYHDVNGNQYVNTRIGTVTATGGTLNVSIGNAANAPDAAGNAISMAAKGTDLTFADGTGATTSTVNWNSRNQIQFTTGDYLANGGAIGSRQLDVPAYAGTFTAFDGSTWKVTDATSLAAYNDFLVRSVQSGALGSQAAYDSAFSQAVTFSQQTFQYQNNVSSGDKNTLPIDFLSAMHGTGANATLQIGKDGQIDFRGTNTIVSSSAVLAENGAHFINDGRLSGDFTLVRLLSGASGVNNGVISSGYASGDDFDTSGSTPPNNFDFHAYTEGNGVFANGAGTSF…	1DAB;Class b: All beta proteins; Fold b.80: Single-stranded right-handed beta-helix; superhelix turns are made of parallel beta-strands and (short) turns	n.d.	180-297	L1 (1128-1196;1054-1121)
YP_772461.1	Outer membrane autotransporter	Burkholderia ambifaria AMMD	MRFHRTAVDTTSKKREGLVVNHSFRSIWSEAAGCWVAVAETARARGKRSGGESGASRRAGRMAARRSPLRVAALGAALAALSAGSAYASTCGDGSAVASGGTCALGSYSPTVNDNLAGATTVSGGDTVGVTGAWTSAGGDPGYTLTPIGNTSIVSGNPNQPLLSLGGKTQSVSTPDSITGTHTSIATYDSSAFAASTAGATNVPVYQDVNGNQYVNLRLGTVDNTGGTLNVSIGNPANAPDAAGNAISIAPKQTDLTFADGTGSAKSVVNWNSRNQIWLGTGDYLASGGAVGQVQLDVPTYAGTFTAFDGSTWTVSDAASLAAYNDFLARAVRSGALGTQAAYDTAFGQAVTFTQETFQYANNVSAGDKNTLPIDHLSVMHGTGANATLQIGKDGQIDF…	LNNAGLVAFAAPSGAPTAAGSYRTLTTGSYVGYGGTIALNTYLGADASPTDRLIVNGGTASGTTGLKIANTAGTGAQTTGDGIPVVVTANGGTTAASAFHLAGPVQAGAYEYRL	Г	100	134	99.6	32	99	21	-	-	98.6	22	99.5	31	99.1	25	99.3	23	100	35	-	-	81.3	25	99	20	100	32	99.6	23	-	-	Autotransporter of unknown function		IPR005546: Autotransporter beta-domain;IPR024973: ESPR domain;IPR006315: Outer membrane autotransporter barrel;IPR012332: P22 tailspike C-terminal domain-like;IPR011050: Pectin lyase fold/virulence factor	Yes	STCGDGSAVASGGTCALGSYSPTVNDNLAGATTVSGGDTVGVTGAWTSAGGDPGYTLTPIGNTSIVSGNPNQPLLSLGGKTQSVSTPDSITGTHTSIATYDSSAFAASTAGATNVPVYQDVNGNQYVNLRLGTVDNTGGTLNVSIGNPANAPDAAGNAISIAPKQTDLTFADGTGSAKSVVNWNSRNQIWLGTGDYLASGGAVGQVQLDVPTYAGTFTAFDGSTWTVSDAASLAAYNDFLARAVRSGALGTQAAYDTAFGQAVTFTQETFQYANNVSAGDKNTLPIDHLSVMHGTGANATLQIGKDGQIDFRGTNTIESSSAVLAENGAHFVNDGRLSGDFTLVRLLSGASGVNNGVISAGYASGDNVDTSSSTPPDNFGFHAYTEGNGVYASGTGTTF…	1DAB;Class b: All beta proteins; Fold b.80: Single-stranded right-handed beta-helix; superhelix turns are made of parallel beta-strands and (short) turns	n.d.	180-297	L1 (1146-1214;1072-1139)
YP_001807307.1	Outer membrane autotransporter	Burkholderia ambifaria MC40−6	MRFHRTAVDTTSKKREGLVVNHSFRSIWSEAAGCWVAVAETARARGKRSGGESGASRRAGRMAGRRSPLRVAALGAALAALSAGSAYASTCGDGSAVTNGGACALGSYSPTVNDNLAGATTVSGGDTVGVTGAWTSAAGDPGYTLTPIGNTSIVSGNPNQPLLSLGGKTQSVSTPDSITGTHTSIATYDSSAFAASTAGATNVPVYQDVNGNQYVNLRLGTVDSTGGTLNVSIGNPANAPGAAGNAISIAPKQTDLTFADGTGSAKSVVSWNSRNQIWLGTGDYLASGGAVGQVQLDVPTYAGTFTAFDGSTWTVSDAASLAAYNDFLARSVRSGALGSQAAYDTAFGQAVTFTQETFQYANNVSAGDKNTLPIDHLSVMHGTGANATLQIGKDGQIDF…	LNNAGLVAFAAPSGAPTAAGSYRTLTTGSYVGYGGTISLNTYLGADASPTDRLIVNGGTASGTTGLKIANTAGTGAQTTGDGIPVVVTANGGTTAASAFHLAGPVQAGAYEYRL	Г	100	134	99.7	33	99.2	20	-	-	98.9	22	99.6	33	99.4	28	99.5	22	100	37	-	-	90.6	27	98.9	22	99.9	33	99.7	24	-	-	Autotransporter of unknown function		IPR005546: Autotransporter beta-domain;IPR024973: ESPR domain;IPR006315: Outer membrane autotransporter barrel;IPR012332: P22 tailspike C-terminal domain-like;IPR011050: Pectin lyase fold/virulence factor	Yes	STCGDGSAVTNGGACALGSYSPTVNDNLAGATTVSGGDTVGVTGAWTSAAGDPGYTLTPIGNTSIVSGNPNQPLLSLGGKTQSVSTPDSITGTHTSIATYDSSAFAASTAGATNVPVYQDVNGNQYVNLRLGTVDSTGGTLNVSIGNPANAPGAAGNAISIAPKQTDLTFADGTGSAKSVVSWNSRNQIWLGTGDYLASGGAVGQVQLDVPTYAGTFTAFDGSTWTVSDAASLAAYNDFLARSVRSGALGSQAAYDTAFGQAVTFTQETFQYANNVSAGDKNTLPIDHLSVMHGTGANATLQIGKDGQIDFRGTNTIESSSAILAENGAHFVNDGRLSGDFTLVRLLSGASGVNNGVISAGYASGDNVDTSSSTPPDNFGFHAYTEGNGVYASGPGTTF…	1DAB;Class b: All beta proteins; Fold b.80: Single-stranded right-handed beta-helix; superhelix turns are made of parallel beta-strands and (short) turns	n.d.	428-554	L1 (1146-1214;1072-1139)
YP_001945027.1	Outer membrane autotransporter barrel	Burkholderia multivorans ATCC 17616	MNHSFRSIWSDTSGCWIAVAETARARGKQARSATDRACRLARRAAGRSPLRIAALGAALAALAAGNAYASTCGDGTSVASGGSCALGTFSPTVNDNLVGSATVSGGDTVAVTGAWSGAAGDSGYAELPFGSTTIVSGNPNQPLLSLGGKTQSVATPDTITSAHTSVATYDSSAFVGSTAGAHEVPVFHDVNGNQYVNARIGTVERSGGTLDVSIGDPAAAPSAPGNLISIAPKQTDLTLADGTGTASSTINWHSRNQIQFTTGDYLANGGPLGSVALDVPTYAGTFTAFDGSRWTVNDATSLAAYNDFLVRSIQSGALGSQAAYDAAFGQAVTMSTQTFEYANHVSPGDENALPTDHLSVMHGTGANATVQIGKDGQIDFRGTNLVESSSAVLADNGAH…	LTNAGTVAFAAPTGSPALTGSYKTLTTGSYVGNGGTIALNTFLGADASPTDRVVVDGGSATGTTGLKIANTAGTGAQTTGDGIPVVVTANGGTTSASAFHLAGPVQAGAYEYRL	Г	100	109	99.5	33	98.8	19	-	-	98.4	19	99.4	31	98.9	28	99.1	25	100	33	-	-	92.2	26	99.1	19	99.9	29	99.7	25	-	-	Autotransporter of unknown function		IPR005546: Autotransporter beta-domain;IPR024973: ESPR domain;IPR006315: Outer membrane autotransporter barrel;IPR012332: P22 tailspike C-terminal domain-like;IPR011050: Pectin lyase fold/virulence factor	Yes	STCGDGTSVASGGSCALGTFSPTVNDNLVGSATVSGGDTVAVTGAWSGAAGDSGYAELPFGSTTIVSGNPNQPLLSLGGKTQSVATPDTITSAHTSVATYDSSAFVGSTAGAHEVPVFHDVNGNQYVNARIGTVERSGGTLDVSIGDPAAAPSAPGNLISIAPKQTDLTLADGTGTASSTINWHSRNQIQFTTGDYLANGGPLGSVALDVPTYAGTFTAFDGSRWTVNDATSLAAYNDFLVRSIQSGALGSQAAYDAAFGQAVTMSTQTFEYANHVSPGDENALPTDHLSVMHGTGANATVQIGKDGQIDFRGTNLVESSSAVLADNGAHFVNDGRLSGDFTLVRLLSGASGVNNGAISSGYASGDNFDTGGSAQPDNFGFHAYTEGNGVYANGAGTTF…	1DAB;Class b: All beta proteins; Fold b.80: Single-stranded right-handed beta-helix; superhelix turns are made of parallel beta-strands and (short) turns	n.d.	132-263	L1 (1130-1198;1029-1098)
YP_001581276.1	Outer membrane autotransporter	Burkholderia multivorans ATCC 17616	MTASLSPLPKACTARRRAGPGGNTAAGMPDMPPVRRSLCSALIAAILGPLPAAAQVVNNPQYAIGEHVEIAAGDYATVNHDPVLNVSKGGLMTVAGPVRVFSKGIGAMGLSVHGAGSRIELQDSQVHTTGNSAYGLYLFNGSGAPNGASALLDNTTLNTLDDNAAGVRMYGAGNRLDMAGGSIDTLGREAYGIYVGPGPGASIAVGDTRIRTVGAFAPAIALGSDGNHAKLERIDVTTEGQESAALSQIGENTMTVADSTLRTNGVLAPAVDVREGAMTMARTDVITTGESSHGLYASRELALDAQTAQLDVADSRVTTQGLGAAGAIARDGAEVTVTGTAVETHGDKAIGALSVRDDSIASLVDSTVVTHGELARGVQASYGGLVDLVDTTVRTEGER…	TGDSAVQGVRLDGSTIAFAAPAGGAHKTLVVHGDYAAKDGKVVLNTVYGDDLAPSDKLVIDGGRASGNTALVVKRTSGDGATTKVGIPLVETRNGGTTDAAAFALDAASDGYRKDFGTVSAGGYDYML	Д	100	113	98.7	30	97.2	20	-	-	96.8	19	97.6	27	97.6	29	96.8	28	100	31	-	-	96.2	24	99.4	22	100	32	99.8	28	-	-	Autotransporter of unknown function		IPR005546: Autotransporter beta-domain;IPR006315: Outer membrane autotransporter barrel;IPR012332: P22 tailspike C-terminal domain-like;IPR011050: Pectin lyase fold/virulence factor;IPR004899: Pertactin, central region	Yes	QVVNNPQYAIGEHVEIAAGDYATVNHDPVLNVSKGGLMTVAGPVRVFSKGIGAMGLSVHGAGSRIELQDSQVHTTGNSAYGLYLFNGSGAPNGASALLDNTTLNTLDDNAAGVRMYGAGNRLDMAGGSIDTLGREAYGIYVGPGPGASIAVGDTRIRTVGAFAPAIALGSDGNHAKLERIDVTTEGQESAALSQIGENTMTVADSTLRTNGVLAPAVDVREGAMTMARTDVITTGESSHGLYASRELALDAQTAQLDVADSRVTTQGLGAAGAIARDGAEVTVTGTAVETHGDKAIGALSVRDDSIASLVDSTVVTHGELARGVQASYGGLVDLVDTTVRTEGERAAGAGIFGGELHLDGGSIVSAQGSAIEATTGLVRASRGAHIEGGNGTLLAVAAK…	1DAB;Class b: All beta proteins; Fold b.80: Single-stranded right-handed beta-helix; superhelix turns are made of parallel beta-strands and (short) turns	n.d.	428-554	L1 (109-183)
YP_001809728.1	Outer membrane autotransporter	Burkholderia ambifaria MC40−6	MNRRRFPFSQARSGRRLAHSALIAGAVIPWPSAAQVVSGPQQANGVELEVAPGDYSTSQTGQSVLSAINGGRLTTAGKTRVFSTGHVAAGVAASGAGSRVELRDTEIRTRGRTSVGIDVRQGASASAARTSIDTDGDFAHGAYVYGANGRLRISDSVIVTRGKESSGIAVNGAPGGTVDVADTLIRTSGLFATGLSISYDGARATLDRTDIRTDGDYASVLYLPSASTVAFNDSYLETGGEAAVGIDTREGDVALARTRVVTHGTSAHGLYASKEYAGTPVIDAIDTHVTTTGDRSIGAIARLGGKIAMTRGSIETDGDRARGAMSTGTDSVVALTGMTVDTHGTGATALHASAGGKIDLLRTDARASGDDAYAAGVYDGALTIDDGSLVSERHGAIDA…	NSSVGSVALNDSTIAFADPAAGAPATPRTLVVTGDYAARNGKLVLHTTLQDDASPTDRLVIDGGHASGDTGVVIKRAGGDGAPTTVGIPIVETRNGGTTDASAFALDAASDGYRQGFGTLSAGGYDYML	Д	100	35	96.3	32	63.3	18	-	-	78.3	16	76.9	30	75.8	25	76.4	19	100	36	-	-	89.7	27	99.3	21	100	30	99.8	24	-	-	Autotransporter of unknown function		IPR005546: Autotransporter beta-domain;IPR006315: Outer membrane autotransporter barrel;IPR012332: P22 tailspike C-terminal domain-like;IPR011050: Pectin lyase fold/virulence factor;IPR004899: Pertactin, central region	Yes	QVVSGPQQANGVELEVAPGDYSTSQTGQSVLSAINGGRLTTAGKTRVFSTGHVAAGVAASGAGSRVELRDTEIRTRGRTSVGIDVRQGASASAARTSIDTDGDFAHGAYVYGANGRLRISDSVIVTRGKESSGIAVNGAPGGTVDVADTLIRTSGLFATGLSISYDGARATLDRTDIRTDGDYASVLYLPSASTVAFNDSYLETGGEAAVGIDTREGDVALARTRVVTHGTSAHGLYASKEYAGTPVIDAIDTHVTTTGDRSIGAIARLGGKIAMTRGSIETDGDRARGAMSTGTDSVVALTGMTVDTHGTGATALHASAGGKIDLLRTDARASGDDAYAAGVYDGALTIDDGSLVSERHGAIDASGATIMLRNGTHASGGNGTLLSVHAQTGAPVRLT…	1DAB;Class b: All beta proteins; Fold b.80: Single-stranded right-handed beta-helix; superhelix turns are made of parallel beta-strands and (short) turns	n.d.	428-554	L1 (90-158;167-236)
YP_001121008.1	Outer membrane autotransporter	Burkholderia vietnamiensis G4	MNHRSFPLSRTRTGRRLAHSALIAGAVMPWASSAQIAGGPQQANGVALEVAPGDYSTTQVGRAVLSAINGGHLTTTAKTRAFSTGPVAAGAAASGAGSRVELRDTEIRTRGGNSVGIDVRGGASASAERVSIDTDGDYAHGAYLYGANGEFRIADSAIVTRGKESAGINVIGTPGGTIDVATTSIRTSGLYASGLSISYDGAHATLDRTEIRTDGNYAPVLFLPSTSTVAFSDSYLHASGVGSLGVDMRAGDVALARTRVITEGTSAHGLYASKEYADTPVIDATDTRVTTTGARAAGAIARRGGKIAMTRGGIDTRGAGSPGAMSSDSGSVVTATDMSVDTYGDGAVALHASTGGRIDLLRSDARTRGDGAYAASVYGGALNVDGGSLVSDRYGALDA…	DSSVGSVALNDSTIAFAEPVARALATPRTLVVTGDYAAHNGKLVIHTTLQDDASPTDRLVIDGGHAAGDTGIVVKRAGGTGAQTTVGIPIVETRNGGTTDVSAFTLDAGSDGYRAGFGTLSAGGYDYML	Д	100	92	99.2	33	98.1	20	-	-	97.6	17	98.7	28	98.8	27	98.5	19	100	35	-	-	92.4	26	99.2	20	100	27	99.8	29	-	-	Autotransporter of unknown function		IPR005546: Autotransporter beta-domain;IPR006315: Outer membrane autotransporter barrel;IPR012332: P22 tailspike C-terminal domain-like;IPR011050: Pectin lyase fold/virulence factor;IPR004899: Pertactin, central region	Yes	AGGPQQANGVALEVAPGDYSTTQVGRAVLSAINGGHLTTTAKTRAFSTGPVAAGAAASGAGSRVELRDTEIRTRGGNSVGIDVRGGASASAERVSIDTDGDYAHGAYLYGANGEFRIADSAIVTRGKESAGINVIGTPGGTIDVATTSIRTSGLYASGLSISYDGAHATLDRTEIRTDGNYAPVLFLPSTSTVAFSDSYLHASGVGSLGVDMRAGDVALARTRVITEGTSAHGLYASKEYADTPVIDATDTRVTTTGARAAGAIARRGGKIAMTRGGIDTRGAGSPGAMSSDSGSVVTATDMSVDTYGDGAVALHASTGGRIDLLRSDARTRGDGAYAASVYGGALNVDGGSLVSDRYGALDAAGGSIALRNGARATGGDGTLLAVHAQYDAPVRLTLD…	1DAB;Class b: All beta proteins; Fold b.80: Single-stranded right-handed beta-helix; superhelix turns are made of parallel beta-strands and (short) turns	n.d.	428-554	L1 (90-158)
NP_753187.1	Antigen 43	Escherichia coli CFT073	MQTHRHEIQGTTEPHVRNFHQPDLRHCNPSPAGIHICGYRLFIHPHSDKEMLMKRHLNTSYRLVWNHITGAFVVASELARARGKRAGVAVALSLAAATSLPALAADSVVPAGETVNGGTLINHDRQFVSGTADGMTVSTGLELGADSDNNTGGQQIARGGTARNTRVTANGLQDVMAGGSTSDTVISTGGGQNLRGKASGTVLNGGDQWIHAGGRASGTVINQDGYQTIKHGGLVTGTIVNTGAEGGPDSENVSTGQMVGGIAESTTINKNGRQVIWSSGIARDTLIYTGGDQTVHGEAHNTRLEGGNQYVHKYGLALNTVINEGGWQVVKAGGTAGNTTINQNGELRVHAGGEASDVTQNTGGALVTSTAATVTGTNRLGAFSVVEGKADNVVLENGG…	DLSHAGQIHFTSARTGKFVPTTLQVKNLNGQNGTISLRVRPDMAQNNADRLVIDGGRATGKTILNLVNAGNSGTGLATTGKGIQVVEAINGATTEEGAFVQGNMLQAGAFNYTL	Е	100	119	99.7	31	98.9	23	-	-	98.4	22	99.5	22	99.3	24	99.4	24	100	30	-	-	21.9	22	98.7	21	99.9	20	99.4	22	-	-	Self-Associating AutoTransporter (SAAT)		IPR030930: Adhesin of bacterial autotransporter system;IPR005546: Autotransporter beta-domain;IPR024973: ESPR domain;IPR012332: P22 tailspike C-terminal domain-like;IPR011050: Pectin lyase fold/virulence factor	Yes	ADSVVPAGETVNGGTLINHDRQFVSGTADGMTVSTGLELGADSDNNTGGQQIARGGTARNTRVTANGLQDVMAGGSTSDTVISTGGGQNLRGKASGTVLNGGDQWIHAGGRASGTVINQDGYQTIKHGGLVTGTIVNTGAEGGPDSENVSTGQMVGGIAESTTINKNGRQVIWSSGIARDTLIYTGGDQTVHGEAHNTRLEGGNQYVHKYGLALNTVINEGGWQVVKAGGTAGNTTINQNGELRVHAGGEASDVTQNTGGALVTSTAATVTGTNRLGAFSVVEGKADNVVLENGGRLDVLSGHTATRTLVDDGGTLDVRNGGTATAVSMGNGGVLLADSGAAVSGTRSDGTAFRIGGGQADALMLEKGSSFTLNAGDTATDTTVNGGLFTARGGSLAGT…	1DAB;Class b: All beta proteins; Fold b.80: Single-stranded right-handed beta-helix; superhelix turns are made of parallel beta-strands and (short) turns	n.d.	n.d.	T4 (195-251;129-194;296-349;242-295;387-441;461-513) ; T5 (461-514;387-441;333-386)
YP_002404320.1	Antigen 43 (ag43) phase-variable biofilm formation autotransporter; cp4-44 prophage	Escherichia coli 55989	MLMKRHLNTCYRLVWNHITGAFVVASELARARGKRGGVAVALSLAAVTSLPVLAADIVVHPGETVNGGTLVNHDNQFVSGTADGVTVSTGLELGPDSDDNTGGQQIARGGTARNTTVTANGLQDVMAGGSATDTVISAGGGQNLRGQAYGTVLNGGEQWIHAGGSASGTVINQSGYQTIKHGGQATGTIVNTGAEGGPESENVSSGQMVGGTAESTTINKNGRQVIWSSGMARDTLIYAGGDQTVHGEAHNTRLEGGNQYVHKYGLALNTVINEGGWQVIKEGGTTAHTTINQKGKLQVNAGGKASDVTQNTGGALVTSTAATVTGTNRLGAFSVLAGKADNVVLENGGRLDVLSGHTATNTRVDDGGTLDVRNGGAATTVSMGNGGVLLADSGAAVSG…	DLSHAGQIHFTSTRTGKFVPATLKVKNLNGQNGTISLRVRPDMAQNNADRLVIDGGRATGKTILNLVNAGNSASGLATSGKGIQVVEAINGATTEEGAFVQGNMLQAGAFNYTL	Е	100	69	99.5	25	98.7	19	-	-	98.4	21	99.3	23	99	21	99.1	24	100	27	-	-	27.6	25	98.7	23	99.9	20	99.5	21	-	-	Self-Associating AutoTransporter (SAAT)		IPR030930: Adhesin of bacterial autotransporter system;IPR005546: Autotransporter beta-domain;IPR024973: ESPR domain;IPR012332: P22 tailspike C-terminal domain-like;IPR011050: Pectin lyase fold/virulence factor	Yes	ADIVVHPGETVNGGTLVNHDNQFVSGTADGVTVSTGLELGPDSDDNTGGQQIARGGTARNTTVTANGLQDVMAGGSATDTVISAGGGQNLRGQAYGTVLNGGEQWIHAGGSASGTVINQSGYQTIKHGGQATGTIVNTGAEGGPESENVSSGQMVGGTAESTTINKNGRQVIWSSGMARDTLIYAGGDQTVHGEAHNTRLEGGNQYVHKYGLALNTVINEGGWQVIKEGGTTAHTTINQKGKLQVNAGGKASDVTQNTGGALVTSTAATVTGTNRLGAFSVLAGKADNVVLENGGRLDVLSGHTATNTRVDDGGTLDVRNGGAATTVSMGNGGVLLADSGAAVSGTRSDGTAFRIGGGQADALMLEKGSSFTLNAGDTATDTTVNGGLFTARGGTLAGT…	1DAB;Class b: All beta proteins; Fold b.80: Single-stranded right-handed beta-helix; superhelix turns are made of parallel beta-strands and (short) turns	n.d.	473-603	T4 (109-179;210-280;337-391) ; T5 (337-391;283-336;430-490)
YP_002414067.1	Antigen 43 (ag43) phase-variable biofilm formation autotransporter; cp4-44 prophage	Escherichia coli UMN026	MLMKRHLNTCYRLVWNHITGAFVVASELARARGKRGGVAVALSLAAVTSLPVLAADIVVHPGETVNGGTLVNHDNQFVSGTADGVTVSTGLELGPDSDDNTGGQQIARGGTARNTTVTANGLQDVMAGGSATDTVISAGGGQNLRGQAYGTVLNGGEQWIHAGGSASGTVINQSGYQTIKHGGQATGTIVNTGAEGGPESENVSSGQMVGGTAESTTINKNGRQVIWSSGMARDTLIYAGGDQTVHGEAHNTRLEGGNQYVHKYGLALNTVINEGGWQVVKAGGTAGNTTINQNGELKVHAGGEASDVTQNTGGALVTSTAATVTGTNRLGAFSVVAGKADNVVLENGGRLDVLSGHTATNTRVDDGGTLDVRNGGTATTVSMGNGGVLLADSGAAVSG…	DLSHAGQIHFTSTRTGKFVPATLKVKNLNGQNGTISLRVRPDMAQNNADRLVIDGGRATGKTILNLVNAGNSASGLATSGKGIQVVEAINGATTEEGAFIQGNKLQAGAFNYSL	Е	100	69	99.3	26	98.3	18	-	-	97.7	24	99	24	98.6	22	98.7	24	100	27	-	-	90.1	25	99	23	100	23	99.7	20	-	-	Self-Associating AutoTransporter (SAAT)		IPR030930: Adhesin of bacterial autotransporter system;IPR005546: Autotransporter beta-domain;IPR024973: ESPR domain;IPR012332: P22 tailspike C-terminal domain-like;IPR011050: Pectin lyase fold/virulence factor	Yes	ADIVVHPGETVNGGTLVNHDNQFVSGTADGVTVSTGLELGPDSDDNTGGQQIARGGTARNTTVTANGLQDVMAGGSATDTVISAGGGQNLRGQAYGTVLNGGEQWIHAGGSASGTVINQSGYQTIKHGGQATGTIVNTGAEGGPESENVSSGQMVGGTAESTTINKNGRQVIWSSGMARDTLIYAGGDQTVHGEAHNTRLEGGNQYVHKYGLALNTVINEGGWQVVKAGGTAGNTTINQNGELKVHAGGEASDVTQNTGGALVTSTAATVTGTNRLGAFSVVAGKADNVVLENGGRLDVLSGHTATNTRVDDGGTLDVRNGGTATTVSMGNGGVLLADSGAAVSGTRSDGKAFSIGGGQADALMLEKGSSFTLNAGDTATDTTVNGGLFTARGGTLAGT…	1DAB;Class b: All beta proteins; Fold b.80: Single-stranded right-handed beta-helix; superhelix turns are made of parallel beta-strands and (short) turns	n.d.	473-603	T4 (109-179;246-299;182-245;337-391) ; T5 (337-391;283-336;411-463)
NP_755530.1	Antigen 43	Escherichia coli CFT073	MLMKRHLNTCYRLVWNHITGAFVVASELARARGKRGGVAVALSLAAVTPLPVLSADIVVHPGETVNGGTLVNHDNQFVSGTANGVTVSTGLELGPDSDENTGGQWIKAGGTGRNTTVTANGRQIVQAGGTASDTVIRDGGGQSLNGLAVNTTLDNRGEQWVHGGGKAAGTIINQDGYQTIKHGGLATGTIVNTGAEGGPESENVSSGQMVGGTAESTTINKNGRQVIWSSGMARDTLIYAGGDQTVHGEAHNTRLEGGNQYVHNGGTATETLINRDGWQVIKEGGTAAHTTINQKGKLQVNAGGKASDVTQNTGGALVTSTAATVTGTNRLGAFSVVAGKADNVVLENGGRLDVLSGHTATNTRVDDGGTLDIRNGGAATTVSMGNGGVLLADSGAAVS…	DLSHAGQIHFTSSRTGTFVPATLKVKNLNGQNGTISLRVRPDMAQNNADRLVIDGGRATGKTILNLVNAGNSASGLATSGKGIQVVEAINGATTEEGAFVQGNRLQAGAFNYSL	Е	100	69	99.1	24	98.1	18	-	-	97.5	22	98.9	23	98.4	20	98.6	22	100	28	-	-	94.2	27	99	22	100	22	99.7	20	-	-	Self-Associating AutoTransporter (SAAT)		IPR030930: Adhesin of bacterial autotransporter system;IPR005546: Autotransporter beta-domain;IPR024973: ESPR domain;IPR012332: P22 tailspike C-terminal domain-like;IPR011050: Pectin lyase fold/virulence factor	Yes	ADIVVHPGETVNGGTLVNHDNQFVSGTANGVTVSTGLELGPDSDENTGGQWIKAGGTGRNTTVTANGRQIVQAGGTASDTVIRDGGGQSLNGLAVNTTLDNRGEQWVHGGGKAAGTIINQDGYQTIKHGGLATGTIVNTGAEGGPESENVSSGQMVGGTAESTTINKNGRQVIWSSGMARDTLIYAGGDQTVHGEAHNTRLEGGNQYVHNGGTATETLINRDGWQVIKEGGTAAHTTINQKGKLQVNAGGKASDVTQNTGGALVTSTAATVTGTNRLGAFSVVAGKADNVVLENGGRLDVLSGHTATNTRVDDGGTLDIRNGGAATTVSMGNGGVLLADSGAAVSGTRSDGKAFSIGGGQADALMLEKGSSFTLNAGDTATDTTVNGGLFTARGGTLAG…	1DAB;Class b: All beta proteins; Fold b.80: Single-stranded right-handed beta-helix; superhelix turns are made of parallel beta-strands and (short) turns	n.d.	n.d.	T4 (145-202;79-144;211-281;338-392;284-337) ; T5 (265-319;338-392;412-464)
YP_668265.1	Autotransporter	Escherichia coli 536	MLMKRHLNTCYRLVWNHITGAFVVASELARARGKRGGVAVALSLAAVTSLPVLAADIVVHPGETVNGGTLVNHDNQFVSGTADGVTVSTGLELGPDSDENTGGQWIKAGGTGRNTTVTANGRQIVQAGGTASDTVIRDGGGQSLNGLAVNTTLDNRGEQWVHGGGKAAGTIINQDGYQTIKHGGLATGTIVNTGAEGGPESENVSTGQMVGGTAESTTINNNGRQVIWSSGVSRDTLIYTGGDQTVHGEAHNTRLEGGNQYVHKYGLALNTVINEGGWQVVKAGGTAGNTTINQNGELKVHAGGEASDVTQNTGGALVTSTAATVTGTNRLGAFSVVEGKADNVVLENGGRLDVLSGHTATNTRVDDGGTLDVRNGGTATTVSMGNGGVLLADSGAAVS…	DLSHAGQIHFTSTRTGKFVPATLKVKNLNGQNGTISLRVRPDMAQNNADRLVIDGGRATGKTILNLVNAGNSASGLATSGKGIQVVEAINGATTEEGAFVQGNRLQAGAFNYSL	Е	100	70	99.2	24	98.1	18	-	-	97.3	20	98.9	23	98.4	21	98.7	25	100	27	-	-	92.2	27	99.1	23	100	21	99.7	20	-	-	Self-Associating AutoTransporter (SAAT)		IPR030930: Adhesin of bacterial autotransporter system;IPR005546: Autotransporter beta-domain;IPR024973: ESPR domain;IPR012332: P22 tailspike C-terminal domain-like;IPR011050: Pectin lyase fold/virulence factor	Yes	ADIVVHPGETVNGGTLVNHDNQFVSGTADGVTVSTGLELGPDSDENTGGQWIKAGGTGRNTTVTANGRQIVQAGGTASDTVIRDGGGQSLNGLAVNTTLDNRGEQWVHGGGKAAGTIINQDGYQTIKHGGLATGTIVNTGAEGGPESENVSTGQMVGGTAESTTINNNGRQVIWSSGVSRDTLIYTGGDQTVHGEAHNTRLEGGNQYVHKYGLALNTVINEGGWQVVKAGGTAGNTTINQNGELKVHAGGEASDVTQNTGGALVTSTAATVTGTNRLGAFSVVEGKADNVVLENGGRLDVLSGHTATNTRVDDGGTLDVRNGGTATTVSMGNGGVLLADSGAAVSGTRSDGTAFRIGGGQADALMLEKGSSFTLNAGDTATDTTVNGGLFTARGGSLAG…	1DAB;Class b: All beta proteins; Fold b.80: Single-stranded right-handed beta-helix; superhelix turns are made of parallel beta-strands and (short) turns	n.d.	180-297	T4 (145-202;79-144;247-300;193-246;338-392;412-464) ; T5 (357-446;284-354;449-505)
YP_002400911.1	Antigen 43 (ag43) phase-variable biofilm formation autotransporter; cp4-44 prophage	Escherichia coli ED1a	MLMKRHLNTCYRLVWNHITGAFVVVSELARTRGKRGGVAVALSLAAVTSLPVLSADIVVHPGETVNGGTLVNHDNQFVSGTANGVTVSTGLELGPDSDENTGGQWIKAGGTGRNTTVTANGRQIVQAGGTASDTVIRDGGGQSLNGLAVNTTLDNRGEQWVHGEGKATGTIINQDGYQTIKHGGLATGTIVNTGAEGGPESENVSTGQMVGGTAESTTINNNGRQVIWSSGVSRDTLIYTGGDQTVHGEAHNTRLEGGNQYVHKYGLALNTVINEGGWQVVKAGGTAGNTTINQNGELKVHAGGEASDVTQNTGGALVTSTAATVTGTNRLGAFSVVAGKADNVVLENGGRLDVLSGHTATNTRVDDGGTLDVRNGGAATTVSMGNGGVLLADSGAAVS…	DLSHAGQIHFTSARTGKFVPTTLQVKNLNGQNGTISLRVRPDMAQNNADRLVIDGGRATGKTILNLVNAGNSGTGLATTGKGIQVVEAINGATTEEGAFVQGNMLQAGAFNYTL	Е	100	69	99	25	98	19	-	-	97.1	21	98.6	23	98.2	23	98.3	24	100	30	-	-	24.3	23	98.5	21	99.9	20	99.5	24	-	-	Self-Associating AutoTransporter (SAAT)		IPR030930: Adhesin of bacterial autotransporter system;IPR005546: Autotransporter beta-domain;IPR024973: ESPR domain;IPR012332: P22 tailspike C-terminal domain-like;IPR011050: Pectin lyase fold/virulence factor	Yes	ADIVVHPGETVNGGTLVNHDNQFVSGTANGVTVSTGLELGPDSDENTGGQWIKAGGTGRNTTVTANGRQIVQAGGTASDTVIRDGGGQSLNGLAVNTTLDNRGEQWVHGEGKATGTIINQDGYQTIKHGGLATGTIVNTGAEGGPESENVSTGQMVGGTAESTTINNNGRQVIWSSGVSRDTLIYTGGDQTVHGEAHNTRLEGGNQYVHKYGLALNTVINEGGWQVVKAGGTAGNTTINQNGELKVHAGGEASDVTQNTGGALVTSTAATVTGTNRLGAFSVVAGKADNVVLENGGRLDVLSGHTATNTRVDDGGTLDVRNGGAATTVSMGNGGVLLADSGAAVSGTRSDGTAFRIGGGQADALMLEKGSSFTLNAGDTATDTTVNGGLLTARGGSLAG…	1DAB;Class b: All beta proteins; Fold b.80: Single-stranded right-handed beta-helix; superhelix turns are made of parallel beta-strands and (short) turns	n.d.	473-603	L1 (425-510) ; T4 (145-202;79-144;247-300;193-246;338-392;412-464) ; T5 (338-392;284-337;412-465)
YP_002415461.1	Antigen 43 (ag43) phase-variable biofilm formation autotransporter; cp4-44 prophage	Escherichia coli UMN026	MKRHLNTSYRLVWNHITGTLVVASELARSRGKRAGVAVALSLAAVTSVPALAADKVVQAGETVNDGTLTNHDNQIVLGTANGMTISTGLEYGPDNEANTGGQWIQNGGIANNTTVTGGGLQRVNAGGSVSDTVISAGGGQSLQGQAVNTTLNGGEQWVHEGGIATGTVINEKGWQAIKSGAVATDTVVNTGAEGGPDAENGDTGQTVYGDAVRTTINKNGRQIVAAEGTANTTVVYAGGDQTVHGHALDTTLNGGYQYVHNGGTASGTVVNSDGWQIVKNGGVAGNTTVNQKGRLQVDAGGTATNVTLKQGGALVTSTAATVTGINRLGAFSVVEGKADNVVLENGGRLDVLTGHTATNTRVDDGGTLDVRNGGTATTVSMGNGGVLLADSGAAVSGTR…	DLSHAGQIHFTSTRTGKFVPATLKVKNLNGQNGTISLRVRPDMAQNNADRLVIDGGRATGKTILNLVNAGNSASGLATSGKGIQVVEAINGATTEEGAFIQGNKLQAGAFNYSL	Е	100	67	98.6	25	96.7	18	-	-	94.4	21	98.1	25	97.3	21	97.7	24	100	28	-	-	45.8	26	98.6	24	99.9	22	99.5	21	-	-	Self-Associating AutoTransporter (SAAT)		IPR030930: Adhesin of bacterial autotransporter system;IPR005546: Autotransporter beta-domain;IPR024973: ESPR domain;IPR012332: P22 tailspike C-terminal domain-like;IPR011050: Pectin lyase fold/virulence factor	Yes	ADKVVQAGETVNDGTLTNHDNQIVLGTANGMTISTGLEYGPDNEANTGGQWIQNGGIANNTTVTGGGLQRVNAGGSVSDTVISAGGGQSLQGQAVNTTLNGGEQWVHEGGIATGTVINEKGWQAIKSGAVATDTVVNTGAEGGPDAENGDTGQTVYGDAVRTTINKNGRQIVAAEGTANTTVVYAGGDQTVHGHALDTTLNGGYQYVHNGGTASGTVVNSDGWQIVKNGGVAGNTTVNQKGRLQVDAGGTATNVTLKQGGALVTSTAATVTGINRLGAFSVVEGKADNVVLENGGRLDVLTGHTATNTRVDDGGTLDVRNGGTATTVSMGNGGVLLADSGAAVSGTRSDGKAFSIGGGQADALMLEKGSSFTLNAGDTATDTTVNGGLFTARGGTLAGT…	1DAB;Class b: All beta proteins; Fold b.80: Single-stranded right-handed beta-helix; superhelix turns are made of parallel beta-strands and (short) turns	n.d.	473-603	T4 (107-177;244-297;180-243;335-389) ; T5 (107-158;262-316;354-407;409-461)
AP_002599.1	Antigen 43 (ag43) phase-variable biofilm formation autotransporter	Escherichia coli str K−12 substr W3110	MKRHLNTCYRLVWNHMTGAFVVASELARARGKRGGVAVALSLAAVTSLPVLAADIVVHPGETVNGGTLANHDNQIVFGTTNGMTISTGLEYGPDNEANTGGQWVQDGGTANKTTVTSGGLQRVNPGGSVSDTVISAGGGQSLQGRAVNTTLNGGEQWMHEGAIATGTVINDKGWQVVKPGTVATDTVVNTGAEGGPDAENGDTGQFVRGDAVRTTINKNGRQIVRAEGTANTTVVYAGGDQTVHGHALDTTLNGGYQYVHNGGTASDTVVNSDGWQIVKNGGVAGNTTVNQKGRLQVDAGGTATNVTLKQGGALVTSTAATVTGINRLGAFSVVEGKADNVVLENGGRLDVLTGHTATNTRVDDGGTLDVRNGGTATTVSMGNGGVLLADSGAAVSGTR…	DLSHAGQIHFTSTRTGKFVPATLKVKNLNGQNGTISLRVRPDMAQNNADRLVIDGGRATGKTILNLVNAGNSASGLATSGKGIQVVEAINGATTEEGAFVQGNRLQAGAFNYSL	Е	100	67	98.9	26	97.7	18	-	-	96.5	21	98.5	22	97.9	22	98.1	24	100	27	-	-	88.4	26	98.8	22	99.9	21	99.6	21	-	-	Self-Associating AutoTransporter (SAAT)		IPR030930: Adhesin of bacterial autotransporter system;IPR005546: Autotransporter beta-domain;IPR024973: ESPR domain;IPR012332: P22 tailspike C-terminal domain-like;IPR011050: Pectin lyase fold/virulence factor	Yes	ADIVVHPGETVNGGTLANHDNQIVFGTTNGMTISTGLEYGPDNEANTGGQWVQDGGTANKTTVTSGGLQRVNPGGSVSDTVISAGGGQSLQGRAVNTTLNGGEQWMHEGAIATGTVINDKGWQVVKPGTVATDTVVNTGAEGGPDAENGDTGQFVRGDAVRTTINKNGRQIVRAEGTANTTVVYAGGDQTVHGHALDTTLNGGYQYVHNGGTASDTVVNSDGWQIVKNGGVAGNTTVNQKGRLQVDAGGTATNVTLKQGGALVTSTAATVTGINRLGAFSVVEGKADNVVLENGGRLDVLTGHTATNTRVDDGGTLDVRNGGTATTVSMGNGGVLLADSGAAVSGTRSDGKAFSIGGGQADALMLEKGSSFTLNAGDTATDTTVNGGLFTARGGTLAGT…	1DAB;Class b: All beta proteins; Fold b.80: Single-stranded right-handed beta-helix; superhelix turns are made of parallel beta-strands and (short) turns	n.d.	n.d.	T4 (107-177;244-297;180-243;335-389) ; T5 (107-158;262-316;354-407;409-461)
NP_838479.1	Outer membrane fluffing protein	Shigella flexneri 2a str 2457T	MEGKADNVVLENGGRLDVLTGHTATNTRVDDGGTLDVRNGGTATTVSMGNGGVLLADSGAAVSGTRSDGKAFSIGGGQADALMLEKGSSFTLNAGDTATDTTVNGGLFTARGGTLAGTTTLNNGAILTLSGKTVNNDTLTIREGDALLQGGALTGNGSVEKSGSGTLTVSNTTLTQKAVNLNEGTLTLNDSTVTTDVIAQRGTALKLTGSTVLNGAIDPTNVTLASGATWNIPDNATVQSVVDDLSHAGQIHFTSTRTGKFVPATLKVKNLNGQNGTISLRVRPDMAQNNADRLVIDGGRATGKTILNLVNAGNSASGLATSGKGIQVVEAINGATTEEGAFIQGNKLQAGAFNYSLNRDSDESWYLRSENAYRAEVPLYASMLTQAMDYDRILAGSRS…	DLSHAGQIHFTSTRTGKFVPATLKVKNLNGQNGTISLRVRPDMAQNNADRLVIDGGRATGKTILNLVNAGNSASGLATSGKGIQVVEAINGATTEEGAFIQGNKLQAGAFNYSL	Е	100	71	88.3	23	-	-	-	-	-	-	23.3	21	-	-	-	-	100	27	-	-	39.1	26	98.7	23	99.9	20	99.5	21	-	-	Self-Associating AutoTransporter (SAAT)		IPR030930: Adhesin of bacterial autotransporter system;IPR005546: Autotransporter beta-domain;IPR012332: P22 tailspike C-terminal domain-like;IPR011050: Pectin lyase fold/virulence factor;IPR004899: Pertactin, central region	Yes	DSGAAVSGTRSDGKAFSIGGGQADALMLEKGSSFTLNAGDTATDTTVNGGLFTARGGTLAGTTTLNNGAILTLSGKTVNNDTLTIREGDALLQGGALTGNGSVEKSGSGTLTVSNTTLTQKAVNLNEGTLTLNDSTVTTDVIAQRGTALKLTGSTVLNGAIDPTNVTLASGATWNIPDNATVQSVVDDLSHAGQIHFTSTRTGKFVPATLKVKNLNGQNGTISLRVRPDMAQNNADRLVIDGGRATGKTILNLVNAGNSASGLATSGKGIQVVEAINGATTEEGAFIQGNKLQAGAFNYSLNRDSDESWYLRSEN	1DAB;Class b: All beta proteins; Fold b.80: Single-stranded right-handed beta-helix; superhelix turns are made of parallel beta-strands and (short) turns	n.d.	n.d.	T5 (95-155)
YP_003230356.1	Aida-i adhesin	Escherichia coli O26−H11 str 11368	MKRHLNTSYRLVWNHITGTLVVASELARSRGKRAGVAVALSLAAVTSVPALAADTVVQAGETVNGGTLTNHDNQIVFGTANGMTISTGLEYGPDNEANTGGQWIQNGGIANNTTVTGGGLQRVNAGGSVSDTVISAGGGQSLQGQAVNTTLNGGEQWVHEGGIATVTVINEKGWQAVKSGAMATDTVVNTGAEGGPDAENGDTGQNVYGDAVRTTINKNGRQIVAAEGTANTTVVYAGGDQTVHGHALDTTLNGGYQYVHNGGTASGTVVNSDGWQIIKEGGLADFTTVNQKGKLQVNAGGTATHVTLKQGGALVTSTAATVLGSNRLGNFTVENGKADGVVLESGGRLDVLEGHSAQKTRVDDGGTLAVSAGGKATDVTMTSGGALIADSGATVEGTN…	AVLSRAVAKGDSPVTFHKLTTTNLTGQGGTINMRVRLDGSNTSDQLVINGGQATGKTWLAFTNVGNSNLGVATTGQGIRVVDAQNGATTEEGAFALSRPLQAGAFNYTL	Ж	100	67	99.3	27	98.4	17	-	-	98	15	99	23	98.9	23	98.9	22	100	25	-	-	92.2	24	99	17	99.9	17	99.7	24	-	-	Self-Associating AutoTransporter (SAAT)		IPR030930: Adhesin of bacterial autotransporter system;IPR005546: Autotransporter beta-domain;IPR024973: ESPR domain;IPR012332: P22 tailspike C-terminal domain-like;IPR011050: Pectin lyase fold/virulence factor	Yes	ADTVVQAGETVNGGTLTNHDNQIVFGTANGMTISTGLEYGPDNEANTGGQWIQNGGIANNTTVTGGGLQRVNAGGSVSDTVISAGGGQSLQGQAVNTTLNGGEQWVHEGGIATVTVINEKGWQAVKSGAMATDTVVNTGAEGGPDAENGDTGQNVYGDAVRTTINKNGRQIVAAEGTANTTVVYAGGDQTVHGHALDTTLNGGYQYVHNGGTASGTVVNSDGWQIIKEGGLADFTTVNQKGKLQVNAGGTATHVTLKQGGALVTSTAATVLGSNRLGNFTVENGKADGVVLESGGRLDVLEGHSAQKTRVDDGGTLAVSAGGKATDVTMTSGGALIADSGATVEGTNASGKFSIDGISGQASGLLLENGGSFTVNAGGQAGNTTVGHRGTLTLAAGGSL…	1DAB;Class b: All beta proteins; Fold b.80: Single-stranded right-handed beta-helix; superhelix turns are made of parallel beta-strands and (short) turns	n.d.	265-383	T4 (107-177;244-297;180-243;335-389) ; T5 (107-158;262-316;354-426;429-483)
YP_003224716.1	Aida-i adhesin-like protein	Escherichia coli O103−H2 str 12009	MKRHLNTSYRLVWNHITGTLVVASELARSRGKRAGVAVALSLAAVTSVPALAADTVVQAGETVSGGTLVNHDNQIVFGTANGMTISTGLEYGPDNEANTGGQWIQNGGTANNTTVTGGGLQRVNTGGSVSDTVISAGGGQSLQGQAVNTTLNGGEQWVHEGGIATGTVINEKGWQAIKSGAVATDTVVNTGAEGGPDAENGDTGQTVYGDAVRTTINKNGRQIVAAEGTANTTVVYAGGDQTVHGHALDTTLNGGYQYVHNGGTASGTVVNSDGWQIIKEGGLADFTTVNQKGKLQVNAGGTATNVTLKQGGALVTSTAATVLGSNRLGNFTVENGKADGVVLESGGRLDVLEGHSAWKTLVDDGGTLAVSAGGKATGVTMTSGGALIADSGATVEGTN…	YFDNQTTPDAVLSRAVAKGNAPVTFHKLTTSNLTGQGGTINMRVRLDGSNTSDQLVINGGQATGKTWLAFTNVGNSNLGVATSGQGIRVVDAQNGATTEEGAFALSRPLQAGAFNYTL	Ж	100	67	99.1	23	97.8	17	-	-	96.8	16	98.7	21	98.5	21	98.6	17	100	23	-	-	12.6	18	98.4	20	99.9	16	99.4	22	-	-	Self-Associating AutoTransporter (SAAT)		IPR030930: Adhesin of bacterial autotransporter system;IPR005546: Autotransporter beta-domain;IPR024973: ESPR domain;IPR012332: P22 tailspike C-terminal domain-like;IPR011050: Pectin lyase fold/virulence factor	Yes	ADTVVQAGETVSGGTLVNHDNQIVFGTANGMTISTGLEYGPDNEANTGGQWIQNGGTANNTTVTGGGLQRVNTGGSVSDTVISAGGGQSLQGQAVNTTLNGGEQWVHEGGIATGTVINEKGWQAIKSGAVATDTVVNTGAEGGPDAENGDTGQTVYGDAVRTTINKNGRQIVAAEGTANTTVVYAGGDQTVHGHALDTTLNGGYQYVHNGGTASGTVVNSDGWQIIKEGGLADFTTVNQKGKLQVNAGGTATNVTLKQGGALVTSTAATVLGSNRLGNFTVENGKADGVVLESGGRLDVLEGHSAWKTLVDDGGTLAVSAGGKATGVTMTSGGALIADSGATVEGTNASGKFSIDGISGQASGLLLENGGSFTVNAGGQASNTTVGHRGTLMLAAGGSL…	1DAB;Class b: All beta proteins; Fold b.80: Single-stranded right-handed beta-helix; superhelix turns are made of parallel beta-strands and (short) turns	n.d.	265-383	T4 (107-177;244-297;180-243;335-389;410-464) ; T5 (107-158;262-316;373-453;312-370)
YP_003368339.1	Adhesin autotransporter	Citrobacter rodentium ICC168	MKRHLNTSYRLVWNHITGTLVVASELARSRGKRTGVAVALSFAAVTSVPALAADTVVQAGETVSGGTLANHDNQIVFGTTNEMTISTGLEYGPDNEANTGGQWIQNGGTANNTTVTGGGLQRVNAGGSVSDTVISAGGGQSLQGQALNTTLNGGEQWVHEGGIATGTVINEKGWQVVKPGAVATDTVVNTGAEGGPDAENGDTGQFVRGDAVRTTINENGRQIVAAEGTANTTVVYAGGDQTVHGHALDTTLNGGYQYVHNGGTASGTVVNSDGWQIIKEGGLADFTTVNQKGKLQVNAGGTATNVTLKQGGALVTSTAATVTGSNRLGNFTVENGNADGVVLESGGRLDVLEGHSAWKTLVDDGGTLAVSAGGKATDVTMTSGGALIADSGATVEGTN…	AALSRAVAKGDSPVTFHKLTTSNLTGQGGTINMRVRLDGSNASDQLVINGGQATGKTWLAFTNVGNSNLGVATSGQGIRVVDAQNGATTEEGSFALSRPLQAGAFNYTL	Ж	100	67	99.1	22	97.6	20	-	-	97	18	98.6	24	98.2	21	98.3	17	100	23	-	-	-	-	98.1	16	99.9	17	99.4	21	-	-	Self-Associating AutoTransporter (SAAT)		IPR030930: Adhesin of bacterial autotransporter system;IPR005546: Autotransporter beta-domain;IPR024973: ESPR domain;IPR012332: P22 tailspike C-terminal domain-like;IPR011050: Pectin lyase fold/virulence factor	Yes	ADTVVQAGETVSGGTLANHDNQIVFGTTNEMTISTGLEYGPDNEANTGGQWIQNGGTANNTTVTGGGLQRVNAGGSVSDTVISAGGGQSLQGQALNTTLNGGEQWVHEGGIATGTVINEKGWQVVKPGAVATDTVVNTGAEGGPDAENGDTGQFVRGDAVRTTINENGRQIVAAEGTANTTVVYAGGDQTVHGHALDTTLNGGYQYVHNGGTASGTVVNSDGWQIIKEGGLADFTTVNQKGKLQVNAGGTATNVTLKQGGALVTSTAATVTGSNRLGNFTVENGNADGVVLESGGRLDVLEGHSAWKTLVDDGGTLAVSAGGKATDVTMTSGGALIADSGATVEGTNASGKFSIDGISGQASGLLLENGGSFTVNAGGQAGNTTVGHRGTLTLAAGGSL…	1DAB;Class b: All beta proteins; Fold b.80: Single-stranded right-handed beta-helix; superhelix turns are made of parallel beta-strands and (short) turns	n.d.	265-383	T4 (107-177;244-297;180-243;335-389) ; T5 (107-158;262-316;373-445;312-370)
YP_001744298.1	Antigen 43	Escherichia coli SMS−3−5	MKRHLNTSYRLVWNHITGTLVVASELARSRGKRAGVAVALSLAAVTPVPALAADTVVEAGETVNGGTLTNHDNQIVFGTTNGMTISTGLEYGTDNEANTGGQWVQDGGTASNTTISSGGLQFVGAGGKATDTIINEGGGQSLKGLALNTTLNGGEQWMHEGAIATGTVINDKGWQVVKPGAVATDTVVNTGAEGGPDAENGDTGQFVRGNAVRTTINKNGRQIVTVEGTANTTVVYAGGDQTVHGHALDTTLNGGNQYVHNGGTTSDTVVNSDGWQIIKEGGLADFTTVNQKGKLQVNAGGTATNVTLKQGGALVTSTAATVTGSNRLGNFAVENGKADGVVLESGGRLDVLEGHSAQKTRVDDGGTLAVSAGGKATGVTMTSGGALIADSGATVEGTN…	AVLSRAVAKGDAPVTFHKLTTSNLTGQGGTINMRVRLDGSNASDQLVINGGQATGKTWLAFTNVGNSNLGVATSGQGIRVVDAQNGATTEEGAFALSRPLQAGAFNYTL	Ж	100	67	99.1	24	97.7	20	-	-	97.2	16	98.7	23	98.4	23	98.6	21	100	23	-	-	90.8	24	98.7	19	99.9	19	99.6	25	-	-	Self-Associating AutoTransporter (SAAT)		IPR030930: Adhesin of bacterial autotransporter system;IPR005546: Autotransporter beta-domain;IPR024973: ESPR domain;IPR012332: P22 tailspike C-terminal domain-like;IPR011050: Pectin lyase fold/virulence factor	Yes	ADTVVEAGETVNGGTLTNHDNQIVFGTTNGMTISTGLEYGTDNEANTGGQWVQDGGTASNTTISSGGLQFVGAGGKATDTIINEGGGQSLKGLALNTTLNGGEQWMHEGAIATGTVINDKGWQVVKPGAVATDTVVNTGAEGGPDAENGDTGQFVRGNAVRTTINKNGRQIVTVEGTANTTVVYAGGDQTVHGHALDTTLNGGNQYVHNGGTTSDTVVNSDGWQIIKEGGLADFTTVNQKGKLQVNAGGTATNVTLKQGGALVTSTAATVTGSNRLGNFAVENGKADGVVLESGGRLDVLEGHSAQKTRVDDGGTLAVSAGGKATGVTMTSGGALIADSGATVEGTNASGKFSIDGISGQASGLLLENGGSFTVNAGGQAGNTTVGHRGTLTLAAGGSL…	1DAB;Class b: All beta proteins; Fold b.80: Single-stranded right-handed beta-helix; superhelix turns are made of parallel beta-strands and (short) turns	n.d.	428-554	T4 (107-177;244-297;180-243;335-389) ; T5 (107-158;262-316;354-426;429-483)
YP_003045987.1	Antigen 43 (ag43) phase-variable biofilm formation autotransporter	Escherichia coli B str REL606	MKRHLNTSYRLVWNHITGTLVVASELARSRGKRAGVAVALSLAAVTSVPALAADTVVQAGETVNGGTLTNHDNQIVFGATNGMTISTGLEYGPDNEANTGGQWVQDGGTASNTTISSGGLQFVGAGGKATDTIINEGGGQSLKGLALNTTLNGGEQWMHEGAIATGTVINDKGWQVVKPGAVATDTVVNTGAEGGPDVENGDTGQFVRGNAVRTTINENGRQIVAAEGTANTTVVYAGGDQTVHGHALDTTLNGGYQYVHNGGTASDTVVNSDGWQIIKEGGLANFTTVNQKGKLQVNAGGTATNVTLKQGGVLVTSTAATVTGSNRLGNFAVENGKADGVVLESGGRLDVLESHSAQNTLVDDGGTLAVSAGGQATGVTMTSGGALIADSGATVEGTN…	AALSRAVAKSNSPVTFHKLTTTNLTGQGGTINMRVSLDGSNASDQLVINGGQATGKTWLAFTNVGNSNLGVATSGQGIRVVDAQNGATTEEGAFALSRPLQAGAFNYTL	Ж	100	67	98.5	24	95.9	17	-	-	94.3	18	97.8	23	97.3	23	97.7	17	100	24	-	-	13.4	23	98.5	18	99.9	19	99.5	25	-	-	Self-Associating AutoTransporter (SAAT)		IPR030930: Adhesin of bacterial autotransporter system;IPR005546: Autotransporter beta-domain;IPR024973: ESPR domain;IPR012332: P22 tailspike C-terminal domain-like;IPR011050: Pectin lyase fold/virulence factor	Yes	ADTVVQAGETVNGGTLTNHDNQIVFGATNGMTISTGLEYGPDNEANTGGQWVQDGGTASNTTISSGGLQFVGAGGKATDTIINEGGGQSLKGLALNTTLNGGEQWMHEGAIATGTVINDKGWQVVKPGAVATDTVVNTGAEGGPDVENGDTGQFVRGNAVRTTINENGRQIVAAEGTANTTVVYAGGDQTVHGHALDTTLNGGYQYVHNGGTASDTVVNSDGWQIIKEGGLANFTTVNQKGKLQVNAGGTATNVTLKQGGVLVTSTAATVTGSNRLGNFAVENGKADGVVLESGGRLDVLESHSAQNTLVDDGGTLAVSAGGQATGVTMTSGGALIADSGATVEGTNASGKFSIDGISGQASGLLLENGGSFTVNVGGQASNTTVGHRGTLTLAAGGSL…	1DAB;Class b: All beta proteins; Fold b.80: Single-stranded right-handed beta-helix; superhelix turns are made of parallel beta-strands and (short) turns	n.d.	265-383	T4 (107-177;244-297;180-243;335-389;410-464) ; T5 (107-158;262-316;373-445;316-370)
YP_670893.1	Autotransporter	Escherichia coli 536	MKRHLNTSYRLVWNHITGTLVVASELARSRGKRAGVAVALSLAAVTSVPALAADTVVQAGETVNDGTLTNHDNQIVLGTANGMTISTGLEYGPDNEANTGGQWIQNGGIANNTTVTGGGLQRVNAGGSVSDTVISAGGGQSLQGQAVNTTLNGGEQWVHEGGIATGTVINEKGWQAVKSGAMATDTVVNTGAEGGPDAENGDTGQFVRGNAVRTTINENGRQIVAAEGTANTTVVYAGGDQTVHGYALDTTLNGGNQYVHNGGTASGTVVNSDGWQIVKEGGLADFTIVNQKGKLQVNAGGTATNVTLKQGGALVTSTAATVTGSNRLGNFTVENGNADGVVLESGGRLDVLEGHSAWKTLVDDGGTLAVSAGGKATDVTMTSGGALIADSGATVEGTN…	AALSRAVAKGDSPVTFHKLTTSNLTGQGGTINMRVRLDGSNTSDQLVINGGQATGKTWLAFTNVGNSNLGVATTGQGIRVVDAQNGATTEEGAFALSRPLQAGAFNYTL	Ж	100	67	99.4	27	98.4	20	-	-	98	16	99.1	23	98.9	24	99	22	100	25	-	-	73	26	98.8	16	99.9	19	99.6	24	-	-	Self-Associating AutoTransporter (SAAT)		IPR030930: Adhesin of bacterial autotransporter system;IPR005546: Autotransporter beta-domain;IPR024973: ESPR domain;IPR012332: P22 tailspike C-terminal domain-like;IPR011050: Pectin lyase fold/virulence factor	Yes	ADTVVQAGETVNDGTLTNHDNQIVLGTANGMTISTGLEYGPDNEANTGGQWIQNGGIANNTTVTGGGLQRVNAGGSVSDTVISAGGGQSLQGQAVNTTLNGGEQWVHEGGIATGTVINEKGWQAVKSGAMATDTVVNTGAEGGPDAENGDTGQFVRGNAVRTTINENGRQIVAAEGTANTTVVYAGGDQTVHGYALDTTLNGGNQYVHNGGTASGTVVNSDGWQIVKEGGLADFTIVNQKGKLQVNAGGTATNVTLKQGGALVTSTAATVTGSNRLGNFTVENGNADGVVLESGGRLDVLEGHSAWKTLVDDGGTLAVSAGGKATDVTMTSGGALIADSGATVEGTNASGKFSIDGISGQASGLLLENGGSFTVNAGGQAGNTTVGHRGTLTLAAGGSL…	1DAB;Class b: All beta proteins; Fold b.80: Single-stranded right-handed beta-helix; superhelix turns are made of parallel beta-strands and (short) turns	n.d.	180-297	T4 (107-177;244-297;180-243;335-389) ; T5 (107-158;262-316;373-445;312-370)
YP_001464349.1	Antigen 43	Escherichia coli E24377A	MKRHLNTSYRLVWNHITGTLVVASELARSRGKRAGVAIALSLAAVTSVPALAADTVVQAGETVNDGTLTNHDNQIVLGTANGMTISTGLEYGPDNEANTGGQWIQNGGIANNTTVTGGGLQRVNAGGSVSDTVISAGGGQSLQGQAVNTTLNGGEQWVHEGGIATGTVINEKGWQAVKSGAMATDTVVNTGAEGGPDAENGDTGQFVRGNAVRTTINKNGRQIVAAEGTANTTVVYAGGDQTVHGHALDTTLNGGYQYVHNGGTASGTVVNSDGWQIIKEGGLADFTTVNQKGKLQVNAGGTATNVTLKQGGALVTSTAATVTGSNRLGNFTVENGKADGVVLESGGRLDVLEGHSAWKTLVDDGGTLAVSAGGKATDVTMTSGGALIADSGATVEGTN…	AVLSRAVAKGDSPVTFHKLTTSNLTGQGGTINMRVRLDGSNTSDQLVINGGQATGKTWLAFTNVGNSNLGVATSGQGIRVVDAQNGATTEEGAFALSRPLQAGAFNYTL	Ж	100	67	99.5	23	98.7	17	-	-	98.4	17	99.1	22	99	21	99.1	20	100	23	-	-	17.8	22	98.3	18	99.9	19	99.5	21	-	-	Self-Associating AutoTransporter (SAAT)		IPR030930: Adhesin of bacterial autotransporter system;IPR005546: Autotransporter beta-domain;IPR024973: ESPR domain;IPR012332: P22 tailspike C-terminal domain-like;IPR011050: Pectin lyase fold/virulence factor	Yes	ADTVVQAGETVNDGTLTNHDNQIVLGTANGMTISTGLEYGPDNEANTGGQWIQNGGIANNTTVTGGGLQRVNAGGSVSDTVISAGGGQSLQGQAVNTTLNGGEQWVHEGGIATGTVINEKGWQAVKSGAMATDTVVNTGAEGGPDAENGDTGQFVRGNAVRTTINKNGRQIVAAEGTANTTVVYAGGDQTVHGHALDTTLNGGYQYVHNGGTASGTVVNSDGWQIIKEGGLADFTTVNQKGKLQVNAGGTATNVTLKQGGALVTSTAATVTGSNRLGNFTVENGKADGVVLESGGRLDVLEGHSAWKTLVDDGGTLAVSAGGKATDVTMTSGGALIADSGATVEGTNASGKFSIDGTSGQASGLLLENGGSFTVNAGGLASNTTVGHRGTLTLAAGGSL…	1DAB;Class b: All beta proteins; Fold b.80: Single-stranded right-handed beta-helix; superhelix turns are made of parallel beta-strands and (short) turns	n.d.	428-554	T4 (107-177;244-297;180-243;335-389;410-464) ; T5 (107-158;262-316;373-445;312-370)
YP_001465820.1	Antigen 43	Escherichia coli E24377A	MKRHLNTSYRLVWNHITGTLVVASELARSRGKRTGVAVALSLAAVTSVPVLAADTVVQAGETVSGGTLTNHDNQIVFGTANGMTISTGLEYGPDNEANTGGQWIQNGGIANNTTVTGGGLQRVNAGGSVSDTVISAGGGQSLQGQAVNTTLNGGEQWVHEGGIATGTVINEKGWQAVKSGAMATDTVVNTGAEGGPDAENGDTGQFVRGNAVRTTINENGRQIVAAEGTANTTVVYAGGDQTVHGHALDTTLNGGYQYVHNGGTASDTVVNSDGWQIVKEGGLADFTTVNQKGKLQVNAGGTATNVTLKQGGALVTSTAATVTGSNRLGNFTVENGNADGVVLESGGRLDVLEGHSAWKTLVDDGGTLAVSAGGKATDVTMTSGSALIADSGATVEGTN…	AALSRAVAKGDSPVTFHKLTTSNLTGQGGTINMRVRLDGSNTSDQLVINGGQATGKTWLAFTNVGNSNLGVATSGQGIRVVDAQNGATTEEGAFALSRPLQAGAFNYTL	Ж	100	67	99.5	26	98.7	17	-	-	98.4	17	99.1	22	99.1	21	99.1	19	100	25	-	-	-	-	98.1	18	99.9	17	99.3	21	-	-	Self-Associating AutoTransporter (SAAT)		IPR030930: Adhesin of bacterial autotransporter system;IPR005546: Autotransporter beta-domain;IPR024973: ESPR domain;IPR012332: P22 tailspike C-terminal domain-like;IPR011050: Pectin lyase fold/virulence factor	Yes	ADTVVQAGETVSGGTLTNHDNQIVFGTANGMTISTGLEYGPDNEANTGGQWIQNGGIANNTTVTGGGLQRVNAGGSVSDTVISAGGGQSLQGQAVNTTLNGGEQWVHEGGIATGTVINEKGWQAVKSGAMATDTVVNTGAEGGPDAENGDTGQFVRGNAVRTTINENGRQIVAAEGTANTTVVYAGGDQTVHGHALDTTLNGGYQYVHNGGTASDTVVNSDGWQIVKEGGLADFTTVNQKGKLQVNAGGTATNVTLKQGGALVTSTAATVTGSNRLGNFTVENGNADGVVLESGGRLDVLEGHSAWKTLVDDGGTLAVSAGGKATDVTMTSGSALIADSGATVEGTNASGKFSIDGTSGQASGLLLENGGSFTVNAGGLASNTTVGHRGTLTLAAGGSL…	1DAB;Class b: All beta proteins; Fold b.80: Single-stranded right-handed beta-helix; superhelix turns are made of parallel beta-strands and (short) turns	n.d.	428-554	T1 (425-481)
YP_540153.1	Autotransporter	Escherichia coli UTI89	MKRHLNTSYRLVWNHITGTLVVASELARSRGKGAGVAVALSLAAVTSVPALAADTVVQAGETVNGGTLTNHDNQIVLGTANGMTISTGLEYGPDNEANTGGQWIQNGGIANNTTVTGGGLQRVNAGGSVSDTVISAGGGQSLQGQAVNTTLNGGEQWVHEGGIATGTVINEKGWQAVKSGAMATDTVVNTGAEGGPDAENGDTGQTVYGDAVRTTINKNGRQIVAAEGTANTTVVYAGGDQTVHGHALDTTLNGGYQYVHNGGTASDTVVNSDGWQIIKEGGLADFTTVNQKGKLQVNAGGTATNVTLTQGGALVTSTAATVTGSNRLGNFTVENGNADGVVLESGGRLDVLEGHSAWKTLVDDGGTLAVSAGGKATDVTMTSGGALIADSGATVEGTN…	AALSRAVAKGDSPVTFHKLTTSNLTGQGGTINMRVRLDGSNASDQLVINGGQATGKTWLAFTNVGNSNLGVATSGQGIRVVDAQNGATTEEGAFALSRPLQAGAFNYTL	Ж	99.9	67	99.3	23	98.1	19	-	-	97.6	16	98.9	23	98.6	18	98.8	17	99.9	24	-	-	8.1	20	97.8	18	99.9	17	99.4	21	-	-	Self-Associating AutoTransporter (SAAT)		IPR030930: Adhesin of bacterial autotransporter system;IPR005546: Autotransporter beta-domain;IPR024973: ESPR domain;IPR012332: P22 tailspike C-terminal domain-like;IPR011050: Pectin lyase fold/virulence factor	Yes	ADTVVQAGETVNGGTLTNHDNQIVLGTANGMTISTGLEYGPDNEANTGGQWIQNGGIANNTTVTGGGLQRVNAGGSVSDTVISAGGGQSLQGQAVNTTLNGGEQWVHEGGIATGTVINEKGWQAVKSGAMATDTVVNTGAEGGPDAENGDTGQTVYGDAVRTTINKNGRQIVAAEGTANTTVVYAGGDQTVHGHALDTTLNGGYQYVHNGGTASDTVVNSDGWQIIKEGGLADFTTVNQKGKLQVNAGGTATNVTLTQGGALVTSTAATVTGSNRLGNFTVENGNADGVVLESGGRLDVLEGHSAWKTLVDDGGTLAVSAGGKATDVTMTSGGALIADSGATVEGTNASGKFSIDGISGQASGLLLENGGSFTVNAGGLASNTTVGHRGTLTLAAGGSL…	1DAB;Class b: All beta proteins; Fold b.80: Single-stranded right-handed beta-helix; superhelix turns are made of parallel beta-strands and (short) turns	n.d.	180-297	T4 (107-177;244-297;180-243;335-389;410-464) ; T5 (107-158;262-316;373-445;312-370)
YP_003228395.1	Aida-i adhesin	Escherichia coli O26−H11 str 11368	MQNGIAHNRLILLCLMKGESVYARDVSLCPITLFCTCRYPLLWVPAFLFTLCKEKLMKRHLNTSYRLVWNHITGTLVVASELARSRGKRAGVAVALSLAAVTSVPALAADKVVQAGETVNDGTLTNHDNQIVFGTANGMTISTGLELGPDSEENTGGQWIQNGGIAGNTTVTTNGRQVVLEGGTASDTVIRDGGGQSLNGLAVNTTLNNRGEQWVHEGGVATGTIINRDGYQSVKSGGLATGTIINTGAEGGPDSDNSYTGQKVQGTAESTTINKNGRQIILFSGLARDTLIYAGGDQSVHGRALNTTLNGGYQYVHRDGLALNTVINEGGWQVVKAGGAAGNTTINQNGELRVHAGGEATAVTQNTGGALVTSTAATVIGTNRLGNFTVENGKADGVV…	AALSRAVAKSNSPVTFHKLTTTNLTGQGGTINMRVRLDGSNASDQLVINGGQATGKTWLAFTNVGNSNLGVATTGQGIRVVDAQNGATTEEGAFALSRPLQAGAFNYTL	Ж	100	123	99.5	25	98.6	20	-	-	98.3	17	99.2	22	99.1	24	99	22	100	25	-	-	21.5	27	98.7	16	99.9	17	99.5	25	-	-	Self-Associating AutoTransporter (SAAT)		IPR030930: Adhesin of bacterial autotransporter system;IPR005546: Autotransporter beta-domain;IPR024973: ESPR domain;IPR012332: P22 tailspike C-terminal domain-like;IPR011050: Pectin lyase fold/virulence factor	Yes	ADKVVQAGETVNDGTLTNHDNQIVFGTANGMTISTGLELGPDSEENTGGQWIQNGGIAGNTTVTTNGRQVVLEGGTASDTVIRDGGGQSLNGLAVNTTLNNRGEQWVHEGGVATGTIINRDGYQSVKSGGLATGTIINTGAEGGPDSDNSYTGQKVQGTAESTTINKNGRQIILFSGLARDTLIYAGGDQSVHGRALNTTLNGGYQYVHRDGLALNTVINEGGWQVVKAGGAAGNTTINQNGELRVHAGGEATAVTQNTGGALVTSTAATVIGTNRLGNFTVENGKADGVVLESGGRLDVLESHSAQNTLVDDGGTLAVSAGGKATSVTITSGGALIADSGATVEGTNASGKFSIDGTSGQASGLLLENGGSFTVNAGGQAGNTTVGHRGTLTLAAGGS…	1DAB;Class b: All beta proteins; Fold b.80: Single-stranded right-handed beta-helix; superhelix turns are made of parallel beta-strands and (short) turns	n.d.	265-383	T4 (199-256;133-198;301-354;247-300;392-446) ; T5 (163-223;319-373;430-502;369-427)
YP_002394365.1	Antigen 43 precursor (ag43) (fluffing protein)	Escherichia coli S88	MLFCTCRYPLLWVPAFLFTLCKEKLMKRHLNTSYRLVWNHITGTLVVASELARSRGKRAGVAVVLSLAAVTSVPALAADTVVQAGETVNGGTLTNHDNQIVLGTANGMTISSGLEYGPDNEANTGGQWIQNGGIANNTTVTGGGLQRVNAGGSVSDTVISAGGGQSLQGQAVNTTLNGGEQWVHEGGIATGTVINEKGWQAVKSGAMATDTVVNTGAEGGPDAENGDTGQFVRGNAVRTTINKNGRQIVAVEGTANTTVVYAGGDQTVHGHALDTTLNGGYQYVHNGGTASDTVVNSDGWQIVKEGGLADFTTVNQKGKLQVNAGGTATNVTLKQGGALVTSTAATVTGSNRLGNFTVENGNADGVVLESGGRLDVLEGHSAQKTRVDDGGTLAVSAGG…	AVLSRAVAKGNAPVTFHKLTTSNLTGQGGTINMRVRLDGSNASDQLVINGGQATGKTWLAFTNVGNSNLGVATTGQGIRVVDAQNGATTEEGAFALSRPLQAGAFNYTL	Ж	100	92	99.4	21	98.5	19	-	-	98.2	17	99	22	98.8	22	98.8	24	100	24	-	-	10.1	25	98.5	18	99.9	15	99.5	23	-	-	Self-Associating AutoTransporter (SAAT)		IPR030930: Adhesin of bacterial autotransporter system;IPR005546: Autotransporter beta-domain;IPR024973: ESPR domain;IPR012332: P22 tailspike C-terminal domain-like;IPR011050: Pectin lyase fold/virulence factor	Yes	ADTVVQAGETVNGGTLTNHDNQIVLGTANGMTISSGLEYGPDNEANTGGQWIQNGGIANNTTVTGGGLQRVNAGGSVSDTVISAGGGQSLQGQAVNTTLNGGEQWVHEGGIATGTVINEKGWQAVKSGAMATDTVVNTGAEGGPDAENGDTGQFVRGNAVRTTINKNGRQIVAVEGTANTTVVYAGGDQTVHGHALDTTLNGGYQYVHNGGTASDTVVNSDGWQIVKEGGLADFTTVNQKGKLQVNAGGTATNVTLKQGGALVTSTAATVTGSNRLGNFTVENGNADGVVLESGGRLDVLEGHSAQKTRVDDGGTLAVSAGGKATDVTMTSGSALIADSGATVEGTNASGKFSIDGISGQASGLLLENGGSFTVNAGGQASNTTVGHRGTLMLAAGGSL…	1DAB;Class b: All beta proteins; Fold b.80: Single-stranded right-handed beta-helix; superhelix turns are made of parallel beta-strands and (short) turns	n.d.	473-603	T4 (132-202;269-322;205-268;360-413;435-489) ; T5 (132-183;287-341;379-478)
NP_309423.1	Aida-i	Escherichia coli O157−H7 str Sakai	MKRHLNTSYRLVWNHITGTLVVASELARSRGKRAGVAVALSLAAVTSVPALAADKVVQAGETVNDGTLTNHDNQIVFGTANGMTISTGLELGPDSEENTGGQWIQNGGIAGNTTVTTNGRQVVLEGGTASDTVIRDGGGQSLNGLAVNTTLNNRGEQWVHEGGVATGTIINRDGYQSVKSGGLATGTIINTGAEGGPDSDNSYTGQKVQGTAESTTINKNGRQIILFSGLARDTLIYAGGDQSVHGRALNTTLNGGYQYVHRDGLALNTVINEGGWQVVKAGGAAGNTTINQNGELRVHAGGEATAVTQNTGGALVTSTAATVIGTNRLGNFTVENGKADGVVLESGGRLDVLESHSAQNTLVDDGGTLAVSAGGKATSVTITSGGALIADSGATVEGT…	AALSRAVAKSNSPVTFHKLTTTNLTGQGGTINMRVRLDGSNASDQLVINGGQATGKTWLAFTNVGNSNLGVATTGQGIRVVDAQNGATTEEGAFALSRPLQAGAFNYTL	Ж	100	67	99.3	25	98.3	20	-	-	97.8	16	98.9	19	98.6	25	98.7	25	100	25	-	-	32.5	27	98.6	18	99.9	16	99.4	22	-	-	Self-Associating AutoTransporter (SAAT)		IPR030930: Adhesin of bacterial autotransporter system;IPR005546: Autotransporter beta-domain;IPR024973: ESPR domain;IPR012332: P22 tailspike C-terminal domain-like;IPR011050: Pectin lyase fold/virulence factor	Yes	ADKVVQAGETVNDGTLTNHDNQIVFGTANGMTISTGLELGPDSEENTGGQWIQNGGIAGNTTVTTNGRQVVLEGGTASDTVIRDGGGQSLNGLAVNTTLNNRGEQWVHEGGVATGTIINRDGYQSVKSGGLATGTIINTGAEGGPDSDNSYTGQKVQGTAESTTINKNGRQIILFSGLARDTLIYAGGDQSVHGRALNTTLNGGYQYVHRDGLALNTVINEGGWQVVKAGGAAGNTTINQNGELRVHAGGEATAVTQNTGGALVTSTAATVIGTNRLGNFTVENGKADGVVLESGGRLDVLESHSAQNTLVDDGGTLAVSAGGKATSVTITSGGALIADSGATVEGTNASGKFSIDGTSGQASGLLLENGGSFTVNAGGQAGNTTVGHRGTLTLAAGGS…	1DAB;Class b: All beta proteins; Fold b.80: Single-stranded right-handed beta-helix; superhelix turns are made of parallel beta-strands and (short) turns	n.d.	n.d.	T4 (143-200;77-142;245-298;191-244;336-390) ; T5 (107-167;263-317;374-446;313-371)
YP_002945733.1	Outer membrane autotransporter barrel domain-containing protein	Variovorax paradoxus S110	MNKTFRTLWNPALGAWVAAPEIARGHVRTTGLHAVAMAVLCLGAGPTLAQGGAGGQPVDSALHAGTGGSNGSGGAGGLNDTSVAAHGGDGGSSTDAAVTAGSAADVGSFSGATAGAGGAAGSSSTVVSPGVLQGASGGAGQSQTGDFSNGNGYGGGGGGGYYGLLLGSSTFASSGSYTGGSGGAGGNGYWAAGGGGAGGYGSVLIGPLSNYDAFGSSVGGTGGNGGNAYSQGGGGGSGGGGFFISAATPGLGFGNSGTLAGGAGGAGGSELLPARSNAAGGGGGAGGAGATLAGSTLDVTNTGQITGGAGGAGGAGGGGAGGTGAPGGGGDGGVGLLSTGSGAAIANSGTIAGGAGGTGGANSNGGASGAPGAGGAGIAGANLNISNSGSISGGLGGDG…	ANSGIVSLLSGTPGATLTVHGPWVGNDGTLRLGTALGNSASLSDRLILCGTTAIASGTTNIQVTNLGGLGALTIGNGIEVVTAMNGATTTAQTTRDAFRLAGGHVDAGAYEYRL	З	100	83	95.7	38	-	-	-	-	-	-	55.7	28	29.6	28	20.1	22	100	41	-	-	-	-	98.7	17	99.9	28	99.6	32	-	-	Autotransporter of unknown function		IPR005546: Autotransporter beta-domain;IPR000095: CRIB domain;IPR024973: ESPR domain;IPR006315: Outer membrane autotransporter barrel;IPR012332: P22 tailspike C-terminal domain-like;IPR011050: Pectin lyase fold/virulence factor;IPR004899: Pertactin, central region	Yes	QGGAGGQPVDSALHAGTGGSNGSGGAGGLNDTSVAAHGGDGGSSTDAAVTAGSAADVGSFSGATAGAGGAAGSSSTVVSPGVLQGASGGAGQSQTGDFSNGNGYGGGGGGGYYGLLLGSSTFASSGSYTGGSGGAGGNGYWAAGGGGAGGYGSVLIGPLSNYDAFGSSVGGTGGNGGNAYSQGGGGGSGGGGFFISAATPGLGFGNSGTLAGGAGGAGGSELLPARSNAAGGGGGAGGAGATLAGSTLDVTNTGQITGGAGGAGGAGGGGAGGTGAPGGGGDGGVGLLSTGSGAAIANSGTIAGGAGGTGGANSNGGASGAPGAGGAGIAGANLNISNSGSISGGLGGDGATRAPAVAFTGGSNSLTVNTGSSMLGAIAIGSGASASVIAGADGLSLDN…	1DAB;Class b: All beta proteins; Fold b.80: Single-stranded right-handed beta-helix; superhelix turns are made of parallel beta-strands and (short) turns	n.d.	473-603	TS (486-507)
YP_004157390.1	Outer membrane autotransporter barrel domain-containing protein	Variovorax paradoxus EPS	MNKIFRTLWNPTLGTWVAAPEISRGLARSSSTGGVRAIAAAALVACVVPVLAAGGAGGQPVGDTRLNGGAGGSDGSGGSGGFNDTIFNAFGGAGGASTPGGGATAGAGASIGSFGTATPGAGGAAGAASTSSGPGVFQGDAGGAGQAQTGGPGAGDGYGGGGGGGFQGASIANNIPGSSDSYTGGAGGAGGDGYWAAGGGGAGGYGAILNGPLGNYMATGSSAGGAGGQGGNAFSQGGGGGSGGGGFYLNATTPGLGATNTGTLAGGAGGTGGAELAGSRANASGGGGGAGGIGATLAGAAVVFSNTGAITGGAGGAGGASGGGAGGTGSPGGGGDGGAGLASVGAGATLTNTGVIAGGAGGAGGANSNGGPAGANGAGGVGVTGAGLALINGGVISGG…	ANSGTVSLVGAVPGTTLTVNGPWAGNGGTLRLGTSLGGSASASDRLILSGATAIASGTTSVQITNLGGLGALTTGNGIEVISAINGATTTAQTTRSAFNLAGGHVDAGAYEYRL	З	100	94	97.9	39	84.5	15	-	-	85.5	11	96.1	25	95.2	34	91.7	21	100	41	-	-	-	-	98.7	15	99.9	25	99.7	33	-	-	Autotransporter of unknown function		IPR005546: Autotransporter beta-domain;IPR024973: ESPR domain;IPR006315: Outer membrane autotransporter barrel;IPR012332: P22 tailspike C-terminal domain-like;IPR011050: Pectin lyase fold/virulence factor;IPR004899: Pertactin, central region	Yes	AGGAGGQPVGDTRLNGGAGGSDGSGGSGGFNDTIFNAFGGAGGASTPGGGATAGAGASIGSFGTATPGAGGAAGAASTSSGPGVFQGDAGGAGQAQTGGPGAGDGYGGGGGGGFQGASIANNIPGSSDSYTGGAGGAGGDGYWAAGGGGAGGYGAILNGPLGNYMATGSSAGGAGGQGGNAFSQGGGGGSGGGGFYLNATTPGLGATNTGTLAGGAGGTGGAELAGSRANASGGGGGAGGIGATLAGAAVVFSNTGAITGGAGGAGGASGGGAGGTGSPGGGGDGGAGLASVGAGATLTNTGVIAGGAGGAGGANSNGGPAGANGAGGVGVTGAGLALINGGVISGGLGADGVTRAAAVAFTGGANSLTLRTGTSMTGAISIGTGATASVIADVDGLAV…	n.d.	IPR011050;IPR012332;IPR004899	91-203	n.d.
YP_002944730.1	Outer membrane autotransporter barrel domain-containing protein	Variovorax paradoxus S110	MNNIHCSVWNAALGAWVAVSELSRRRARGASVSSSAAAAVCLLALASLPGTASAQAAGGGAAMVAGGTGGRGGAGNGAGAGGGSVGEYPTSNGQPPTAGAGGAGGNGAAGAGGTGGAVGATSAAGSATGASGTNGVADPDPVYGAGGGGGGGAAVYTTDTSITVVGGTTLLGGNGGNGGIGRLSGGGGGGGAGLQAVAANAVVNNASLTVTGGNGGNGGVGQWAGGGGGGGDGIVLQGGGAIVNNTGTATGGNGGSGGTVTTGGLVGGGGEGGAGMALESSGNSVLNTGALVGGAGGAGGSSAANGIGGAGLRIRGNTNTIVNTGILTGGLAGDGATRGDAVRITGNDNSLELQGGSVITGTLTANGIGNVLRLAGALTDGTTSLDAATYRGFDRYEKT…	ANSGTVSLVGSAPGTTLTVSGPYIGNNGVLRLGTALGADGSASDRLVLDGPTAAASGSTTVQVTNLSGLGALTSGNGIEVISARNGATTTAQTTKNAFSLAGGHVDAGAYEYRL	З	100	57	98	43	87.8	18	-	-	85.9	10	94.7	30	96.4	31	93.1	33	100	40	-	-	13.6	18	98.9	17	99.9	28	99.7	31	-	-	Autotransporter of unknown function		IPR005546: Autotransporter beta-domain;IPR013425: Autotransporter-associated beta strand repeat;IPR024973: ESPR domain;IPR006315: Outer membrane autotransporter barrel;IPR012332: P22 tailspike C-terminal domain-like;IPR011050: Pectin lyase fold/virulence factor	Yes	AGGGAAMVAGGTGGRGGAGNGAGAGGGSVGEYPTSNGQPPTAGAGGAGGNGAAGAGGTGGAVGATSAAGSATGASGTNGVADPDPVYGAGGGGGGGAAVYTTDTSITVVGGTTLLGGNGGNGGIGRLSGGGGGGGAGLQAVAANAVVNNASLTVTGGNGGNGGVGQWAGGGGGGGDGIVLQGGGAIVNNTGTATGGNGGSGGTVTTGGLVGGGGEGGAGMALESSGNSVLNTGALVGGAGGAGGSSAANGIGGAGLRIRGNTNTIVNTGILTGGLAGDGATRGDAVRITGNDNSLELQGGSVITGTLTANGIGNVLRLAGALTDGTTSLDAATYRGFDRYEKTGASTWTLTGTTTELTPWHVLGGTLAIADDAALGSSAGTLTLDGGTLRATGTTAGTR…	n.d.	n.d.	473-603	L1 (275-358) ; L3 (704-790) ; T5 (405-468;619-678)
YP_582769.1	Hypothetical protein	Cupriavidus metallidurans CH34	MNHIYRLVWNRTLCALKVAPETAGSQGSGGTGTATIAPTASRRRTGWSVGLPALSALSAGLLPAIAMAATPIAGTLPTGPVWISGSGTVNSIGTTTTVNQYSSSGTINWSSFDVAAYSTVNFTTGSNAVTLNNISGTTASQIYGSVSAAGQTILANANGLVFGGTTSTGGLLATSLGVSAPATTGGSYSLDAAATRGTVAFAGGATFNGNSAALVGAGVSNNGLLMANGGRISLVAADHATMTFDDSGLMNVAISGALSTTQGSTAVVNTGTLLATGGTIVMAAAAQPGLYGTLVNNSGVINANGGNVRLSGTGGAVVNNGSIDVSQGGQSQAGQVQITSDAAVSLGGNIDASGTTTGGSIAISGGSVQLGGTLTAGTGQINLQSLGDVLQTWGSLTAG…	AGLNNGGVVSLMGTTPGATLTVTGPYTGNNGSLRMGTALGDSTGVSDRLILSGPAAIASGQTTLQITNLNGLGALTAGNGIEVISAVNGASTTAQTSKNAFVLAGGHVDAGAYQYRL	З	100	111	99.4	39	97.9	22	-	-	97.6	21	98.7	36	98.8	28	98.3	25	100	35	-	-	28.4	15	99	23	100	30	99.6	29	-	-	Autotransporter of unknown function		IPR005546: Autotransporter beta-domain;IPR013425: Autotransporter-associated beta strand repeat;IPR024973: ESPR domain;IPR008638: Filamentous haemagglutinin, N-terminal;IPR006315: Outer membrane autotransporter barrel;IPR012332: P22 tailspike C-terminal domain-like;IPR011050: Pectin lyase fold/virulence factor	Yes	ATPIAGTLPTGPVWISGSGTVNSIGTTTTVNQYSSSGTINWSSFDVAAYSTVNFTTGSNAVTLNNISGTTASQIYGSVSAAGQTILANANGLVFGGTTSTGGLLATSLGVSAPATTGGSYSLDAAATRGTVAFAGGATFNGNSAALVGAGVSNNGLLMANGGRISLVAADHATMTFDDSGLMNVAISGALSTTQGSTAVVNTGTLLATGGTIVMAAAAQPGLYGTLVNNSGVINANGGNVRLSGTGGAVVNNGSIDVSQGGQSQAGQVQITSDAAVSLGGNIDASGTTTGGSIAISGGSVQLGGTLTAGTGQINLQSLGDVLQTWGSLTAGTLTGSAIGSMKLDQSSNNIAALGPISTGGDFALTTTRSLGQSGMLMVGGDTTINAGTNAITLTNASNA…	1DAB;Class b: All beta proteins; Fold b.80: Single-stranded right-handed beta-helix; superhelix turns are made of parallel beta-strands and (short) turns	n.d.	180-297	L3 (304-399;595-692;483-569;1105-1195;1007-1093) ; T3 (1107-1145)
YP_004157217.1	Outer membrane autotransporter barrel domain-containing protein	Variovorax paradoxus EPS	MNTIFRVIWNSALALWTVASEFGRGHARSTSATRGVPLLAAAALAAASFSASAACTTDTAAQTITCTGTDQTATVGAGLATPAGTAISIASGATVSTGNQAGISAGNAASIVVQSGAVVQNNATNKGTSPYGFIGANTIEVNDNSTITIEAGAAVTASGAGTSTEAINPVGSGNTITNHGTVSSSHTAIWFQSNSGANTVVNTGTIIAGAGTNSTQTTVIGASGTMAIDFTNRGSLVGSLAFAGASDALRWYTGASITGNISGGGGADLLTLNSDNNATDTFAPLSLTGFETLVNNSGTWNFNVALAPAGITSTTVLGGTLILGADNSAYTGSMTVAQGGVLQSRAQFAPAAITDNGLVRFAQPDNATYAGLVSGAGGIEKTGAGTLTLTRDQAFTGTT…	ANSGTVSLVGTAPGTTLTVNGAYVGSGGVLRLGTFLGDSSSVSDRLVLNGGTASGRTSVQITQLGGLGALTTGNGIEVVSARNGATTTAQTTKDAFALSGGHVDAGAFEYRL	З	100	97	96.6	32	-	-	-	-	28.6	11	84.3	28	64.4	23	46.5	27	100	36	-	-	53.3	19	99	17	99.9	27	99.7	31	-	-	Autotransporter of unknown function		IPR005546: Autotransporter beta-domain;IPR013425: Autotransporter-associated beta strand repeat;IPR024973: ESPR domain;IPR006315: Outer membrane autotransporter barrel;IPR012332: P22 tailspike C-terminal domain-like;IPR011050: Pectin lyase fold/virulence factor	Yes	ACTTDTAAQTITCTGTDQTATVGAGLATPAGTAISIASGATVSTGNQAGISAGNAASIVVQSGAVVQNNATNKGTSPYGFIGANTIEVNDNSTITIEAGAAVTASGAGTSTEAINPVGSGNTITNHGTVSSSHTAIWFQSNSGANTVVNTGTIIAGAGTNSTQTTVIGASGTMAIDFTNRGSLVGSLAFAGASDALRWYTGASITGNISGGGGADLLTLNSDNNATDTFAPLSLTGFETLVNNSGTWNFNVALAPAGITSTTVLGGTLILGADNSAYTGSMTVAQGGVLQSRAQFAPAAITDNGLVRFAQPDNATYAGLVSGAGGIEKTGAGTLTLTRDQAFTGTTTISAGVLQLGNGGTTGSVKGSIVNNATLAIDRSDAHTVSNTISGSGSLVKQGA…	n.d.	n.d.	91-203	L3 (451-541)
YP_003979693.1	Outer membrane autotransporter barrel domain-containing protein 5	Achromobacter xylosoxidans A8	MNHVYRVVFNAAAGVWQAVSEIARGPAKSSSPARRLRRSAAQLTGAVGIALVATGAQAAGGNPPLHWDGSHSVANGTVDGASGIWDYANTNWTSSDGSDNQAWTGGDAVFEGATGTVAVGGQHSVSGMTFRTDGYRLVGGANGQLNTSGGMVITVNPAVTATLGVAIGGSGSLIKSDSGTLVLNGDNSYSGATHLSAGRLVVGSNTALGTGDLLAFPSTVLDANRQVALNNNVQLVIGGLEIGGSADLTLNGTVGGPGWLIKNGAANLTLNGTNSYLGGVTLNAGTLTVGNNQALGGGALTVGGNSTLTANQATSLVNPIALNANLAVTGDNDLSLNGSISGPGQLVKSGNGTLSLGGVNTSSGGVALSGGTLELKHGSGLGTGMLVTSGTATLKNSLQ…	ASLNNSGVVNLSGSTPGAVLKVTGPYVGNNGKLGVSTVLGADGSATDKLLLSGPSAIASGNTAVQITNAGGLGAQTGSQGIQVIATENGASLQPGSFTLAGNHIDAGAYEYRL	З	100	85	99.9	42	99.4	17	-	-	99.2	15	99.7	30	99.7	28	99.5	21	100	43	-	-	77.8	16	98.8	13	99.9	29	99.7	28	-	-	Autotransporter of unknown function		IPR005546: Autotransporter beta-domain;IPR013425: Autotransporter-associated beta strand repeat;IPR024973: ESPR domain;IPR006315: Outer membrane autotransporter barrel;IPR012332: P22 tailspike C-terminal domain-like;IPR011050: Pectin lyase fold/virulence factor	Yes	AGGNPPLHWDGSHSVANGTVDGASGIWDYANTNWTSSDGSDNQAWTGGDAVFEGATGTVAVGGQHSVSGMTFRTDGYRLVGGANGQLNTSGGMVITVNPAVTATLGVAIGGSGSLIKSDSGTLVLNGDNSYSGATHLSAGRLVVGSNTALGTGDLLAFPSTVLDANRQVALNNNVQLVIGGLEIGGSADLTLNGTVGGPGWLIKNGAANLTLNGTNSYLGGVTLNAGTLTVGNNQALGGGALTVGGNSTLTANQATSLVNPIALNANLAVTGDNDLSLNGSISGPGQLVKSGNGTLSLGGVNTSSGGVALSGGTLELKHGSGLGTGMLVTSGTATLKNSLQGAALTIPISVHGDLTVDTPQSLLLAGPLSGTGKLTKTGADALIFHANSSYGGSFDIAQ…	1DAB;Class b: All beta proteins; Fold b.80: Single-stranded right-handed beta-helix; superhelix turns are made of parallel beta-strands and (short) turns	n.d.	91-203	L3 (141-238;523-602;1023-1130;1222-1330;1633-1734;1549-1641;1752-1830;1874-1972)
YP_004154607.1	Outer membrane autotransporter barrel domain-containing protein	Variovorax paradoxus EPS	MNTAYKTIWNAAIGAWVAVSEATCARGKRSTSRRAGRTARLAGPLLAATGFAMTLPAWGACAPAAPADGAAVSCTGVPMLLPPNPNSFLSNANNLDVTVQAGAIMSTLPGGTAMTLGGTGGTLTNLGAIDANAAGSLVLARALAMGSLLTPGSGALAVNNQGSIEGTFNGTFSLNGAAMVIANRGTTTVNNAGGIGLAPLGLFDPVNGIAIGIYGGGNVDFTNAETGTITGRIGFEGAASGGNRFVNAGTINGSVLLGTGASSDTFIAVTGSSVNGGLVPLPGILVPTPGITPLGFAAGGTVDAGAGATDTLTLRNVASGPGSGNGGSGAIASSQYLNFENLQVDSGTWTLNGAVASGGALLNGGVAIFDNALAFGTGTLTGNGGAMQAAANGLALAQN…	AGLANSGTVALAGATPGTTLTVKGNYVGNNGVLKLGTVLNGGAGPSDRLVIDGGAASGKSSVQIANIGGLGARTSGAGIEVVSARNGATTTAQTTKDAFVLAGGHVDAGAFEYRL	З	100	96	98.6	36	90.6	21	-	-	87.3	18	97.1	28	97.1	29	95.5	22	100	39	-	-	37.3	23	98.8	17	99.9	27	99.6	29	-	-	Autotransporter of unknown function		IPR005546: Autotransporter beta-domain;IPR013425: Autotransporter-associated beta strand repeat;IPR024973: ESPR domain;IPR012332: P22 tailspike C-terminal domain-like;IPR011050: Pectin lyase fold/virulence factor	Yes	ACAPAAPADGAAVSCTGVPMLLPPNPNSFLSNANNLDVTVQAGAIMSTLPGGTAMTLGGTGGTLTNLGAIDANAAGSLVLARALAMGSLLTPGSGALAVNNQGSIEGTFNGTFSLNGAAMVIANRGTTTVNNAGGIGLAPLGLFDPVNGIAIGIYGGGNVDFTNAETGTITGRIGFEGAASGGNRFVNAGTINGSVLLGTGASSDTFIAVTGSSVNGGLVPLPGILVPTPGITPLGFAAGGTVDAGAGATDTLTLRNVASGPGSGNGGSGAIASSQYLNFENLQVDSGTWTLNGAVASGGALLNGGVAIFDNALAFGTGTLTGNGGAMQAAANGLALAQNVNLTGGLIVQGDNSLTLGGTVGGTGGLIKNGTGTLTLNGSNNFSGGFALNGGGVTLGNA…	1DAB;Class b: All beta proteins; Fold b.80: Single-stranded right-handed beta-helix; superhelix turns are made of parallel beta-strands and (short) turns	IPR011050;IPR012332	91-203	L3 (152-249;430-529;547-644;690-791;865-963;1513-1610;1878-1959;2137-2236;2505-2586;3035-3116) ; T5 (2166-2225;2114-2175;2526-2591)
YP_004158047.1	Outer membrane autotransporter barrel domain-containing protein	Variovorax paradoxus EPS	MTSKRMNRLALAMALAGLATHQAWAIQTYAGDPGMIGAPASWRTAEFMRDWGLVAMGTEYAYAAGVSGTGIRIGEVDSGYDASHPEFPFSRYHGVLVGAIPGAYDGAYNDRHGTHVGGTIAASRDGGAAVQNMHGVAFNADLFVANTAKTDGANFGRPLPGDSALITVDNQHIADAYRAANAQGVRIISTSWGSPPAGEQYNTLAQMHTANGYYMANNTWIQGAFDAAKTGTLMVFSAGNGGWLNPSPRAAAPYFNPELEKNWLGVSALSAIGQSFNADGSINVPGTQRYNKCGVAKWTCVTAPGHLINGTVLAGGYASLSGTSMAAPHASGALALIMERFSYMTNEQVLTVLKTTATQNATIVDAAGTGTMANPEAGQQVKVPDVVNGWGTPSLRRAM…	PSLANSGVVSLVGAAPGTTLTITGAYVGNNGTLRMGIVPGLGSPASDRLVLDGAGASASGRTSVQIANFGSLGAMTIGNGVELISAINGATTTAQTTKDAFAVAGGHVDAGAYEYRL	З	100	56	98.8	35	96.5	15	-	-	94.4	16	97.7	36	98	25	96.5	23	100	36	-	-	11.5	18	98.9	17	99.9	31	99.6	26	-	-	Protease AutoTransporter (PAT)	Peptidase S8/S53, Serine Protease AutoTransporter (SPAT)	IPR005546: Autotransporter beta-domain;IPR013425: Autotransporter-associated beta strand repeat;IPR006315: Outer membrane autotransporter barrel;IPR011050: Pectin lyase fold/virulence factor;IPR000209: Peptidase S8/S53 domain;IPR022398: Peptidase S8, subtilisin, His-active site;IPR023828: Peptidase S8, subtilisin, Ser-active site;IPR015500: Peptidase S8, subtilisin-related;IPR034061: Autotranspor…	Yes	IQTYAGDPGMIGAPASWRTAEFMRDWGLVAMGTEYAYAAGVSGTGIRIGEVDSGYDASHPEFPFSRYHGVLVGAIPGAYDGAYNDRHGTHVGGTIAASRDGGAAVQNMHGVAFNADLFVANTAKTDGANFGRPLPGDSALITVDNQHIADAYRAANAQGVRIISTSWGSPPAGEQYNTLAQMHTANGYYMANNTWIQGAFDAAKTGTLMVFSAGNGGWLNPSPRAAAPYFNPELEKNWLGVSALSAIGQSFNADGSINVPGTQRYNKCGVAKWTCVTAPGHLINGTVLAGGYASLSGTSMAAPHASGALALIMERFSYMTNEQVLTVLKTTATQNATIVDAAGTGTMANPEAGQQVKVPDVVNGWGTPSLRRAMNGPGQFIGPFAVNTQGQNDTWSNDI…	1R6V;Class c: Alpha and beta proteins (a/b); Fold c.41: Subtilisin-like; 3 layers: a/b/a, parallel beta-sheet of 7 strands, order 2314567; left-handed crossover connection between strands 2 & 3	n.d.	91-203	n.d.
YP_002232816.1	Putative autotransporter protein	Burkholderia cenocepacia J2315	MKRKARNLGLGGMAILTGAVPVSAYAACSATAPGSGTTVTCTGANAPSVVATAGSTGVTINLDSTVTGSYVLTSTPTPFSVDASSTITNNGSLSMSGNGTGVANRGAVLLGVNNGNTLTNAATGVIATSGTYNDGMAANGNNNTLVNNGTITTTGNNSYGMTAAWGQSNPGASGNQIVNTGTVTTSGNNARAASLLGGNGTITNGGTLTSNGRDAPAVYMQGNNDTLVNSGTIQTTGTATSGGSVDAVVSNTLGSSFTATITNQAGGRIISNNGIGVRSTNGATTITNAGLIQGGGGTAIQGGNGNVTLILQTGSQIVGTANGGAGTNTLTLQGTGTASNAFTNFQSLTMAGTDWTWAGTGTFSTALVQSGTLNLTGTLGTTTASVVATVNAGATLQAN…	LTNAGRVQLGGSGVGNTLTVAGNYVGQNAMLTLNTTLAGDGAPSDKLVVSGGTASGSSTLKVTNVGGAGAQTTGDGIQVVQAANGATTSAGAFSLSGGTVSAGAYTYFL	И	100	93	73.9	35	-	-	-	-	-	-	-	-	-	-	-	-	100	39	-	-	81.8	28	98.7	25	99.9	34	99.7	33	-	-	Autotransporter of unknown function		IPR005546: Autotransporter beta-domain;IPR013425: Autotransporter-associated beta strand repeat;IPR006315: Outer membrane autotransporter barrel;IPR012332: P22 tailspike C-terminal domain-like;IPR011050: Pectin lyase fold/virulence factor	Yes	ACSATAPGSGTTVTCTGANAPSVVATAGSTGVTINLDSTVTGSYVLTSTPTPFSVDASSTITNNGSLSMSGNGTGVANRGAVLLGVNNGNTLTNAATGVIATSGTYNDGMAANGNNNTLVNNGTITTTGNNSYGMTAAWGQSNPGASGNQIVNTGTVTTSGNNARAASLLGGNGTITNGGTLTSNGRDAPAVYMQGNNDTLVNSGTIQTTGTATSGGSVDAVVSNTLGSSFTATITNQAGGRIISNNGIGVRSTNGATTITNAGLIQGGGGTAIQGGNGNVTLILQTGSQIVGTANGGAGTNTLTLQGTGTASNAFTNFQSLTMAGTDWTWAGTGTFSTALVQSGTLNLTGTLGTTTASVVATVNAGATLQANASNLPLSVTDNGLVRFQQDSAGTYTG…	1DAB;Class b: All beta proteins; Fold b.80: Single-stranded right-handed beta-helix; superhelix turns are made of parallel beta-strands and (short) turns	n.d.	132-263	L3 (532-624)
YP_373694.1	Outer membrane autotransporter barrel	Burkholderia sp 383	MKRTTRNLGLGGVAILTGAMPVGAYAACIPAAPPGSGTTVTCSGAGIPSVMAATGSTGVTININAGATGSYVLTSTPTPFSVDTQSAITNNGNLSMSGNGTGVANRGAVLLGVNNGNTLTNAAPGVISTTGAYNDGMAANGNNNTLVNNGSITTTGNNSYGMTAAWGQSNPGASGNQIVNTGTVTTSGNNARAASLLGGNGTITNSGTLTSNGRDAPAVYMQGNNDTLVNSGTIQTTGTATSGGSVDAVVSNTLGSSFTATITNQAGGKIISNNGIGVRSTNGATTITNAGLIQGGGGTAIQGGNGNVTLILQTGSQIVGTANGGAGTNTVTLQGTGTASNAFTNFQSLTMTGADWTWAGTGTFSTALVQSGTLNLTGTLGTTTASVVATVNAGATLQA…	LTNAGLLQLGGSGVGNTLTIIGGGYSGQSGTVAVNTYLAGDGAASDRLIVGAGGIDGSSMLKVTNVGGPGAQTTGDGIEVVQVTNGATSSAGAFSLSGGTVSAGAYSYFL	И	100	93	94.6	27	-	-	-	-	-	-	-	-	-	-	-	-	100	31	-	-	16.1	18	98.5	14	99.9	29	99.7	27	-	-	Autotransporter of unknown function		IPR005546: Autotransporter beta-domain;IPR013425: Autotransporter-associated beta strand repeat;IPR006315: Outer membrane autotransporter barrel;IPR012332: P22 tailspike C-terminal domain-like;IPR011050: Pectin lyase fold/virulence factor	Yes	ACIPAAPPGSGTTVTCSGAGIPSVMAATGSTGVTININAGATGSYVLTSTPTPFSVDTQSAITNNGNLSMSGNGTGVANRGAVLLGVNNGNTLTNAAPGVISTTGAYNDGMAANGNNNTLVNNGSITTTGNNSYGMTAAWGQSNPGASGNQIVNTGTVTTSGNNARAASLLGGNGTITNSGTLTSNGRDAPAVYMQGNNDTLVNSGTIQTTGTATSGGSVDAVVSNTLGSSFTATITNQAGGKIISNNGIGVRSTNGATTITNAGLIQGGGGTAIQGGNGNVTLILQTGSQIVGTANGGAGTNTVTLQGTGTASNAFTNFQSLTMTGADWTWAGTGTFSTALVQSGTLNLTGTLGTTTASVVATVNAGATLQANASNLPLSVTDNGLVRFQQDSAGTYT…	n.d.	n.d.	180-297	TS (443-468)
YP_001777943.1	Outer membrane autotransporter	Burkholderia cenocepacia MC0−3	MAILTGAVPVSAYAACSATAPGSGTTVTCTGANAPSVVATAGSTNVTINLDSTVTGSYVLTSTPTPFSIDTSSTITNNGNLSMSGNGTGVANRGAVLLGVNNGNTLTNAATGVISTSGTYNDGMAANGNNNTLVNNGTITTTGNNAYGMTAAWGQSNPGASGNQIVNTGTVTTSGNNARAASLLGGNGTITNSGTLTSNGRDAPAVYMQGNNDTLVNSGTIQTTGTATSGGSVDAVVSNTLGSSFTATITNQAGGRIISNNGIGVRSTNGATTITNAGLIQGGGGTAIQGGNGNVTLILQTGSQIVGTANGGAGTNTVTLQGTGTASNAFTNFQSLTMAGADWTWAGTGTFSTALVQSGTLNLTGTLGTTTASVVATVNAGATLQANASNLPLSVTDNG…	LTNAGLVQLGGSGVGNTLTVAGNYVGQNATLALNTTLAGDGAPSDKLVVSGGTASGSSTLKVTNVGGAGAQTTGDGIQVVQATNGATTSANAFSLSGGTVSAGAYTYFL	И	100	81	92.7	37	-	-	-	-	-	-	-	-	33.3	24	-	-	100	39	-	-	80.2	28	98.7	23	99.9	35	99.7	30	-	-	Autotransporter of unknown function		IPR005546: Autotransporter beta-domain;IPR013425: Autotransporter-associated beta strand repeat;IPR006315: Outer membrane autotransporter barrel;IPR012332: P22 tailspike C-terminal domain-like;IPR011050: Pectin lyase fold/virulence factor	Yes	ACSATAPGSGTTVTCTGANAPSVVATAGSTNVTINLDSTVTGSYVLTSTPTPFSIDTSSTITNNGNLSMSGNGTGVANRGAVLLGVNNGNTLTNAATGVISTSGTYNDGMAANGNNNTLVNNGTITTTGNNAYGMTAAWGQSNPGASGNQIVNTGTVTTSGNNARAASLLGGNGTITNSGTLTSNGRDAPAVYMQGNNDTLVNSGTIQTTGTATSGGSVDAVVSNTLGSSFTATITNQAGGRIISNNGIGVRSTNGATTITNAGLIQGGGGTAIQGGNGNVTLILQTGSQIVGTANGGAGTNTVTLQGTGTASNAFTNFQSLTMAGADWTWAGTGTFSTALVQSGTLNLTGTLGTTTASVVATVNAGATLQANASNLPLSVTDNGLVRFQQDSAGTYTG…	1DAB;Class b: All beta proteins; Fold b.80: Single-stranded right-handed beta-helix; superhelix turns are made of parallel beta-strands and (short) turns	n.d.	428-554	L3 (493-583)
YP_001669027.1	Outer membrane autotransporter	Pseudomonas putida GB−1	MRCHRLLLPVALPLLTLPLLAHSQSLTVSAGENLGALVQTNAADEFTLTGGTVQSLQQGNGQDTFNMSGGTLGSLNQGGDFDTFSMTGGTITGAFEDGDSAFFKGGSIGRIDLKLADNFLEISQDLGVETLVVGNVVSGLGNDTIIMTGGTIGGDISTSSGVDKITISGGTLKGEIRTGNDDDVFTWTGGQVGKRVILENGNDTATVRTLDLGNSTVTLDGGTGTDTLTFEQAQVGKGALYVNWESIALKQGSQLTLNDTLTLGDVGATQPRVIPATGTGTLQIDANSTLISRQGSIVSIQVENKASVVNAGTIDLSSGNDARGRLTLQGDYTGNNGTLRLNSVLAGDDAASDRLVVSRGAIGGSTQMFINNFKGAGAATTQNGIQVVEARDGATSTAT…	NAGTIDLSSGNDARGRLTLQGDYTGNNGTLRLNSVLAGDDAASDRLVVSRGAIGGSTQMFINNFKGAGAATTQNGIQVVEARDGATSTATAFVQTQTLLAGAFDYRL	Й	100	116	98.3	30	94.7	17	-	-	90.1	19	97.4	23	96.5	29	94.1	22	100	31	-	-	13	17	98.8	16	100	25	99.6	28	-	-	Autotransporter of unknown function		IPR005546: Autotransporter beta-domain;IPR006315: Outer membrane autotransporter barrel;IPR012332: P22 tailspike C-terminal domain-like;IPR011050: Pectin lyase fold/virulence factor;IPR004899: Pertactin, central region	Yes	GENLGALVQTNAADEFTLTGGTVQSLQQGNGQDTFNMSGGTLGSLNQGGDFDTFSMTGGTITGAFEDGDSAFFKGGSIGRIDLKLADNFLEISQDLGVETLVVGNVVSGLGNDTIIMTGGTIGGDISTSSGVDKITISGGTLKGEIRTGNDDDVFTWTGGQVGKRVILENGNDTATVRTLDLGNSTVTLDGGTGTDTLTFEQAQVGKGALYVNWESIALKQGSQLTLNDTLTLGDVGATQPRVIPATGTGTLQIDANSTLISRQGSIVSIQVENKASVVNAGTIDLSSGNDARGRLTLQGDYTGNNGTLRLNSVLAGDDAASDRLVVSRGAIGGSTQMFINNFKGAGAATTQNGIQVVEARDGATSTATAFVQTQTLLAGAFDYRLFKGGVTAGSENSW…	1DAB;Class b: All beta proteins; Fold b.80: Single-stranded right-handed beta-helix; superhelix turns are made of parallel beta-strands and (short) turns	n.d.	428-554	n.d.
YP_608716.1	Outer membrane autotransporter	Pseudomonas entomophila L48	MRYLPLLAPITLPLLTLPLLAHAQTLTVSPGDNLGAVVQTEAIDDVIMTGGTVDSLNQRDGYDTFKMTGGHIKGVFENGDSARFEGGTIGRVDLNLANNVFIMSQDTAVDTRIEGDLLSERGDDTFTLRGGSIGGRVYTGSGDDRVTVSGLGGKTQLTRLDGGAGNDSLVFQGSQLSTGTDYTYWEVIWLNDNSHLRLDDTLTLGDGTSATGILTIDASSTLSSRQGMVAAFIPGQKITVRNAGLIDLSTGNDAQGRLTLNGDYLGDNGTLKLKSVLAGDEAASDRLVVSLGSISGSTNLQVDNLGGAGAATARNGIQVVEAREGATSGDTAFVQTQTLSAGAYDYRLFKGGVTAGSENNWYLRSTLVAPPPASAGEPTIQVPIAAPAPGLDALPTPIP…	NAGLIDLSTGNDAQGRLTLNGDYLGDNGTLKLKSVLAGDEAASDRLVVSLGSISGSTNLQVDNLGGAGAATARNGIQVVEAREGATSGDTAFVQTQTLSAGAYDYRL	Й	100	78	99	34	97.4	17	-	-	96.6	18	98.4	27	98.1	29	97.5	24	100	35	-	-	74.2	20	98.9	16	100	27	99.7	29	-	-	Autotransporter of unknown function		IPR005546: Autotransporter beta-domain;IPR006315: Outer membrane autotransporter barrel;IPR011050: Pectin lyase fold/virulence factor	Yes	QTLTVSPGDNLGAVVQTEAIDDVIMTGGTVDSLNQRDGYDTFKMTGGHIKGVFENGDSARFEGGTIGRVDLNLANNVFIMSQDTAVDTRIEGDLLSERGDDTFTLRGGSIGGRVYTGSGDDRVTVSGLGGKTQLTRLDGGAGNDSLVFQGSQLSTGTDYTYWEVIWLNDNSHLRLDDTLTLGDGTSATGILTIDASSTLSSRQGMVAAFIPGQKITVRNAGLIDLSTGNDAQGRLTLNGDYLGDNGTLKLKSVLAGDEAASDRLVVSLGSISGSTNLQVDNLGGAGAATARNGIQVVEAREGATSGDTAFVQTQTLSAGAYDYRLFKGGVTAGSENNWYLRSTLVAPPPASAGEPTIQVPIAAPAPGLDALPTPIPGRN	1DAB;Class b: All beta proteins; Fold b.80: Single-stranded right-handed beta-helix; superhelix turns are made of parallel beta-strands and (short) turns	IPR011050	180-297	n.d.
NP_745213.1	Outer membrane autotransporter	Pseudomonas putida KT2440	MEVFLMRLRLMLTLGSLPLLGMASPAAHAACTFSPGPGNDTYTCDSGTAPALVDSSGDNRLVFPASGSGAITGDVTFGAGKDSIDMASGSVGGNVNQGAGIDDFVMSGGVIEGNLNQGDGLDTFHMSGGWIKGTFDSGDYAEMDDGRIGNVNMRLDENTFIMRGGSVDRNVITAFDKDYIEVFEGNIGGNISVSGGDDQVLVHGGQVGGDVLLSTGNDRFTWDGGRIGGRVDAGPGDDTALLKGLTPEVLSITLDGGEGNDSLTFDASQPAGGAHYVNWERVALNNGSRLALDDTLVLGDSNSSTGSLALDASSRITSRQGVITAFAPGQRAAISNAGTLDLTAGNDAMGRLRIEGDYTGNNGTLRLNSVLAGDGAASDRLVVSRGAIAGSTQVLINNL…	NAGTLDLTAGNDAMGRLRIEGDYTGNNGTLRLNSVLAGDGAASDRLVVSRGAIAGSTQVLINNLNGAGAATAQNGIQVVEARNGATSTATAFVQTQRLSAGAYDYRL	Й	100	96	98.2	32	88	20	-	-	89.5	13	97.7	23	96.2	27	94.2	19	100	33	-	-	52.6	15	99	16	100	27	99.7	25	-	-	Autotransporter of unknown function		IPR005546: Autotransporter beta-domain;IPR006315: Outer membrane autotransporter barrel;IPR012332: P22 tailspike C-terminal domain-like;IPR011050: Pectin lyase fold/virulence factor	Yes	ACTFSPGPGNDTYTCDSGTAPALVDSSGDNRLVFPASGSGAITGDVTFGAGKDSIDMASGSVGGNVNQGAGIDDFVMSGGVIEGNLNQGDGLDTFHMSGGWIKGTFDSGDYAEMDDGRIGNVNMRLDENTFIMRGGSVDRNVITAFDKDYIEVFEGNIGGNISVSGGDDQVLVHGGQVGGDVLLSTGNDRFTWDGGRIGGRVDAGPGDDTALLKGLTPEVLSITLDGGEGNDSLTFDASQPAGGAHYVNWERVALNNGSRLALDDTLVLGDSNSSTGSLALDASSRITSRQGVITAFAPGQRAAISNAGTLDLTAGNDAMGRLRIEGDYTGNNGTLRLNSVLAGDGAASDRLVVSRGAIAGSTQVLINNLNGAGAATAQNGIQVVEARNGATSTATAFV…	1DAB;Class b: All beta proteins; Fold b.80: Single-stranded right-handed beta-helix; superhelix turns are made of parallel beta-strands and (short) turns	n.d.	n.d.	n.d.
NP_882803.1	Autotransporter	Bordetella parapertussis 12822	MRRLKAQAFEGSRSRPAGHGVAPTLLALALGFQGAAAWANCTTSGSNTTCTAAGGAHRAKVGGGSTGNNQHVTVQAGARIEAGDSGAISVGNNSRVQIQDGAVVQSTVNTAASGQYAKTLEAASNNNISIQVGAQLLAKGSASQSSALGLSGAGNTVTNHGTIRADNAAAIWITANTANAANTIDNYGTIETVLNGGYANAIGSTRNNSATGAGVTVRNHANGRIVGNVKFEAGDDSVILDGGSTITGSLNGGSGNNSLTLKAGDGTLGRAIRNFGTITKQEAGTWTLNGQVGRNDNNFKSTVKVEGGTLVLRGDNSGATQGGVLQVSAGATADVTAASAMQSISNAGTVQFTQDSNAAYAGVLSGTGSIVKRGGGDLTLTGNNTHTGKVVVEAGSLSV…	GDVANRGVVAPGNSIGALTVAGNYAGTGGSLEVEAVLGGDAAPADRLVLDGGAASGVTPVVVKPQGGVGGLTLRGIPVVVAQGGATTAPGAFRLAQPLVAGAYEYQL	К	100	72	99.8	36	98.8	17	-	-	98.8	17	99.4	20	99.2	27	99.2	18	100	41	-	-	56.9	23	98.7	17	99.9	21	99.5	25	-	-	Autotransporter of unknown function		IPR005546: Autotransporter beta-domain;IPR013425: Autotransporter-associated beta strand repeat;IPR006315: Outer membrane autotransporter barrel;IPR012332: P22 tailspike C-terminal domain-like;IPR011050: Pectin lyase fold/virulence factor	Yes	AWANCTTSGSNTTCTAAGGAHRAKVGGGSTGNNQHVTVQAGARIEAGDSGAISVGNNSRVQIQDGAVVQSTVNTAASGQYAKTLEAASNNNISIQVGAQLLAKGSASQSSALGLSGAGNTVTNHGTIRADNAAAIWITANTANAANTIDNYGTIETVLNGGYANAIGSTRNNSATGAGVTVRNHANGRIVGNVKFEAGDDSVILDGGSTITGSLNGGSGNNSLTLKAGDGTLGRAIRNFGTITKQEAGTWTLNGQVGRNDNNFKSTVKVEGGTLVLRGDNSGATQGGVLQVSAGATADVTAASAMQSISNAGTVQFTQDSNAAYAGVLSGTGSIVKRGGGDLTLTGNNTHTGKVVVEAGSLSVSAANNLGGAGSSVQLKGGALALKKTIAVNRGLTLDS…	1DAB;Class b: All beta proteins; Fold b.80: Single-stranded right-handed beta-helix; superhelix turns are made of parallel beta-strands and (short) turns	n.d.	n.d.	L3 (610-698)
NP_879378.1	Autotransporter	Bordetella pertussis Tohama I	MGSGPSGMNERVTVNQGARIETNASAAISVGTSGQVRIEGGAVVQSTVNTAASGQYAKTLEAASNNNISIQVNAQLLAKGSASQSSALGLSGAGNTVTNHGTIRADNAAAIWVTANTANAANTIDNYGTIETVLNGGYANAIGSTRNNSATGAGVTVRNHANGRIVGNVKFEAGDDSVILDGGSTITGSLNGGSGNNSLTLKAGDGTLGRAIRNFGTITKQEAGTWTLNGQVGRNDNNLKSTVKVEGGTLVLRGDNSGATQGGVLQVSAGATADVTAASAMQSISNAGTVQFTQDSNAAYAGVLSGTGSIVKRGGGDLTLTGNNTHTGKVVVEAGSLSVSAANNLGGAGSSVQLKGGALALKKTIVVNRGLTLDSGAQTLIIEPGTTTTWQGQVSGAGK…	GDVANRGVVAPGNSIGALTVAGNYAGTGGSLEVEAVLGGDAAPADRLVLDGGAASGVTPVVVKPQGGVGGLTLRGIPVVVAQGGATTAPGAFRLAQPLVAGAYEYQL	К	100	128	99.9	40	99.2	17	-	-	99.1	17	99.6	24	99.5	27	99.4	22	100	42	-	-	56.5	23	98.7	18	99.9	22	99.5	27	-	-	Autotransporter of unknown function		IPR005546: Autotransporter beta-domain;IPR013425: Autotransporter-associated beta strand repeat;IPR006315: Outer membrane autotransporter barrel;IPR012332: P22 tailspike C-terminal domain-like;IPR011050: Pectin lyase fold/virulence factor	Yes	AGNTVTNHGTIRADNAAAIWVTANTANAANTIDNYGTIETVLNGGYANAIGSTRNNSATGAGVTVRNHANGRIVGNVKFEAGDDSVILDGGSTITGSLNGGSGNNSLTLKAGDGTLGRAIRNFGTITKQEAGTWTLNGQVGRNDNNLKSTVKVEGGTLVLRGDNSGATQGGVLQVSAGATADVTAASAMQSISNAGTVQFTQDSNAAYAGVLSGTGSIVKRGGGDLTLTGNNTHTGKVVVEAGSLSVSAANNLGGAGSSVQLKGGALALKKTIVVNRGLTLDSGAQTLIIEPGTTTTWQGQVSGAGKLVTQGGTLVLEHASNTYSGGTEINNGTLRAAHDASLGSGTLALKNSQLAATDSFTATRALTLAGNESIDVAATKILSWNGEISGAGTLVKEG…	1DAB;Class b: All beta proteins; Fold b.80: Single-stranded right-handed beta-helix; superhelix turns are made of parallel beta-strands and (short) turns	n.d.	n.d.	L3 (1137-1227)
NP_886999.1	Autotransporter	Bordetella bronchiseptica RB50	MPQRSQPFNSYTGHSGVRGHGVAPTVLVLALGFHGTAAWADCQTAGSAVTCDASSPNPYTGTVGSGASSGNLTITVGPGARIESGNAHAISVGTGNTISLDGNAQVSNSVTTGGPGNYNAGLNTIEFEHTNTLMIGADARVAAEGTDPAAHAIAFTGRTNVVTNYGTVSSASGAAIWNQLEDNFVSNTIYNYGVIETTANGGDAVVIGSATGNGATDRGMTLYNYAGGRITGNVVLGEGDDTVRLEAGSTLTGSLDGGAAGTDVLYLEGTSGSGELTQDISNFDEINKIESGATWTLSGSLGANSSGKATVVNAYNGELIVTGDNSAAAAGSAMTVWGGARLQVNTTSAMAAIQSNGSGVAAFSQQTDGTYAGVLSGGGNFAKEGAGSLTLTGVNTYTG…	GAVANSGTVAPGNSIGTLTIVGNYAGTGGRLEMEAQLGGDASPADRLVIDGGAATGRTDVVVINQGGLGGQTDQGIPLVVARNGATTTADAFSLASPVAAGAYEYKL	К	100	84	99.6	33	98.4	19	-	-	98.3	19	98.9	27	98.8	28	98.6	20	100	40	-	-	47.9	26	98.5	20	99.9	23	99.5	27	-	-	Autotransporter of unknown function		IPR005546: Autotransporter beta-domain;IPR013425: Autotransporter-associated beta strand repeat;IPR006315: Outer membrane autotransporter barrel;IPR012332: P22 tailspike C-terminal domain-like;IPR011050: Pectin lyase fold/virulence factor	Yes	DCQTAGSAVTCDASSPNPYTGTVGSGASSGNLTITVGPGARIESGNAHAISVGTGNTISLDGNAQVSNSVTTGGPGNYNAGLNTIEFEHTNTLMIGADARVAAEGTDPAAHAIAFTGRTNVVTNYGTVSSASGAAIWNQLEDNFVSNTIYNYGVIETTANGGDAVVIGSATGNGATDRGMTLYNYAGGRITGNVVLGEGDDTVRLEAGSTLTGSLDGGAAGTDVLYLEGTSGSGELTQDISNFDEINKIESGATWTLSGSLGANSSGKATVVNAYNGELIVTGDNSAAAAGSAMTVWGGARLQVNTTSAMAAIQSNGSGVAAFSQQTDGTYAGVLSGGGNFAKEGAGSLTLTGVNTYTGALQLKEGKVIVSAAENLGAANSRLEFDGGTLNTTSDMTSA…	1DAB;Class b: All beta proteins; Fold b.80: Single-stranded right-handed beta-helix; superhelix turns are made of parallel beta-strands and (short) turns	n.d.	n.d.	L1 (911-991) ; L3 (447-533;533-633;799-917;979-1081;1247-1349) ; T3 (495-541;1028-1076;1296-1344;1474-1522) ; T5 (417-473;859-913;949-1003)
NP_882800.1	Autotransporter	Bordetella parapertussis 12822	MPQRSQPFNSYTGHSGVRGHGVAPTVLVLALGFHGTAAWADCQTVGSAVTCDASSPNPYTGTVGSGASSGNLTITVGPGARIESGNAHAISVGTGNTISLDGNAQVSNSVTTGGPGNYNAGLNTIEFEHTNTLMIGADVRVAAEGTDPAAHAIAFTGRTNVVTNYGTVSSASGAAIWNQLEDNFVSNTIYNYGVIETTANGGDAVVIGSATGNGATDRGMTLYNYAGGRITGNVVLGEGDDTVRLEAGSTLTGSLDGGAAGTDVLYLEGTSGSGELTQDISNFDEINKIESGATWTLSGSLGANSSGKATVVNAYNGELIVTGDNSAAAAGSAMTVWGGARLQVNTTSAMAAIQSNGSGVAAFSQQTDGTYAGVLSGGGNFAKEGAGSLTLTGVNTYTG…	GAVANSGTVAPGNSIGTLTIVGNYAGTGGQLEMEAQLGGDASPADRLVIDGGAATGRTDVVVINQGGLGGQTDQGIPLVVARNGATTTADAFSLASPVAAGAYEYKL	К	100	84	99.6	33	98.5	16	-	-	98.2	21	98.9	23	98.8	30	98.8	20	100	40	-	-	60.6	26	99	21	100	24	99.6	27	-	-	Autotransporter of unknown function		IPR005546: Autotransporter beta-domain;IPR013425: Autotransporter-associated beta strand repeat;IPR006315: Outer membrane autotransporter barrel;IPR012332: P22 tailspike C-terminal domain-like;IPR011050: Pectin lyase fold/virulence factor	Yes	DCQTVGSAVTCDASSPNPYTGTVGSGASSGNLTITVGPGARIESGNAHAISVGTGNTISLDGNAQVSNSVTTGGPGNYNAGLNTIEFEHTNTLMIGADVRVAAEGTDPAAHAIAFTGRTNVVTNYGTVSSASGAAIWNQLEDNFVSNTIYNYGVIETTANGGDAVVIGSATGNGATDRGMTLYNYAGGRITGNVVLGEGDDTVRLEAGSTLTGSLDGGAAGTDVLYLEGTSGSGELTQDISNFDEINKIESGATWTLSGSLGANSSGKATVVNAYNGELIVTGDNSAAAAGSAMTVWGGARLQVNTTSAMAAIQSNGSGVAAFSQQTDGTYAGVLSGGGNFAKEGAGSLTLTGVNTYTGALQLKEGKVIVSAAENLGAANSRLEFDGGTLNTTSDMTSA…	1DAB;Class b: All beta proteins; Fold b.80: Single-stranded right-handed beta-helix; superhelix turns are made of parallel beta-strands and (short) turns	n.d.	n.d.	L3 (447-533;533-633;800-902) ; T3 (495-541;849-897;938-986) ; T5 (417-473;770-824)
YP_003208728.1	Hypothetical protein	Cronobacter turicensis z3032	MLSSPMMVNAETIISKDTNSSYIVSGDTDYIVNADVTMSSSKSKPAVSVQGEDIVTFTNNGTIKNDFGNAMQVEIDGQSSDMFTLKNNGSINGINNGISITDAQNVTIINTGTISGGDSAISFESSGNNALVLKAGSSLGGDVTTTGSATNTITLNDSGNEDSNFIGANAGDGFKSLTMDGSDWTLTGNVDLTGTGDSLIVKTGNLTLGGDVKNSGASLINAAASLQIGTGSGDNASLEGNVTNNGTLIFNQAADYTFAGDISGTGNLVKENASTLTLTGNNSFSGDTTLKAGTTLVAENAVMGPTGGTGLISVESGATFASAGTVNNSVAIAAGGVLASWNAVSGNENASTPATGNTINGDVTNQGTLQIAGGNNVGNAFTINGNYTGDDNSRIVMNT…	NGDVTNQGTLQIAGGNNVGNAFTINGNYTGDDNSRIVMNTAAGEDNSPTDHLAITGDSAGSSALEVANIGGQGAQTINGIELISVGGASDASFTLGKPVVAGMWEYDL	Л	100	194	95.8	25	-	-	-	-	-	-	43.7	26	-	-	-	-	100	31	-	-	80.3	22	99	19	100	27	99.7	26	-	-	Autotransporter of unknown function		IPR005546: Autotransporter beta-domain;IPR013425: Autotransporter-associated beta strand repeat;IPR006315: Outer membrane autotransporter barrel;IPR012332: P22 tailspike C-terminal domain-like;IPR011050: Pectin lyase fold/virulence factor;IPR004899: Pertactin, central region	Yes	TNTITLNDSGNEDSNFIGANAGDGFKSLTMDGSDWTLTGNVDLTGTGDSLIVKTGNLTLGGDVKNSGASLINAAASLQIGTGSGDNASLEGNVTNNGTLIFNQAADYTFAGDISGTGNLVKENASTLTLTGNNSFSGDTTLKAGTTLVAENAVMGPTGGTGLISVESGATFASAGTVNNSVAIAAGGVLASWNAVSGNENASTPATGNTINGDVTNQGTLQIAGGNNVGNAFTINGNYTGDDNSRIVMNTAAGEDNSPTDHLAITGDSAGSSALEVANIGGQGAQTINGIELISVGGASDASFTLGKPVVAGMWEYDLYQHDDGNWYLESKASDTPDPTPDPDDNGGDNGGNDNGDNGGDTP	1DAB;Class b: All beta proteins; Fold b.80: Single-stranded right-handed beta-helix; superhelix turns are made of parallel beta-strands and (short) turns	n.d.	265-383	L3 (229-335)
YP_001439654.1	Hypothetical protein	Cronobacter sakazakii ATCC BAA−894	MDTSKTFRMNVVTKLIRNIFPLIVLSSPVMANAETIISKDTSSSYIVSGDTDYIVNPDVTMSSSKTKPAVSVQGEDIVTFTNNGTIKNDYGNAMQVEIDGQSSDMFTLQNKGTISSVNTGISVTDAQNVTLVNTGTISGNDYAISFENDGNNALVLKAGSSLGGDVITTGSANTTITLNDSGNEDSNFTGANEGDGFKSLTMDGSDWTLTGNVDLTGEGDSLIVKTGNLTLGGDVKNSGATLINDAASLQIGTGTGDNASLEGNVTNNGTLIFNQAADYIFAGDISGTGNLVKEDANTLTLTGNNSFSGDTTLKGGTTLVAENATMGPDGGTGIINIDSGATLASAGTVNSSVAIAAGGVLASWNAVSGNENASTPAAGNTINGDVTNQGTLQIAGNNS…	NGDVTNQGTLQIAGNNSVGNTFTINGNYTGDENSRIVMNTEAGADNSPTDHLAITGNSAGSSSLEVANIGGQGAQTINGIELISVGGASDASFTLGKPVVAGMWEYDL	Л	100	92	98.4	26	94.6	13	-	-	90	17	96.8	25	94.1	27	95.6	19	100	31	-	-	89.2	24	99.1	21	100	26	99.8	27	-	-	Autotransporter of unknown function		IPR005546: Autotransporter beta-domain;IPR013425: Autotransporter-associated beta strand repeat;IPR006315: Outer membrane autotransporter barrel;IPR012332: P22 tailspike C-terminal domain-like;IPR011050: Pectin lyase fold/virulence factor;IPR004899: Pertactin, central region	Yes	ETIISKDTSSSYIVSGDTDYIVNPDVTMSSSKTKPAVSVQGEDIVTFTNNGTIKNDYGNAMQVEIDGQSSDMFTLQNKGTISSVNTGISVTDAQNVTLVNTGTISGNDYAISFENDGNNALVLKAGSSLGGDVITTGSANTTITLNDSGNEDSNFTGANEGDGFKSLTMDGSDWTLTGNVDLTGEGDSLIVKTGNLTLGGDVKNSGATLINDAASLQIGTGTGDNASLEGNVTNNGTLIFNQAADYIFAGDISGTGNLVKEDANTLTLTGNNSFSGDTTLKGGTTLVAENATMGPDGGTGIINIDSGATLASAGTVNSSVAIAAGGVLASWNAVSGNENASTPAAGNTINGDVTNQGTLQIAGNNSVGNTFTINGNYTGDENSRIVMNTEAGADNSPTD…	1DAB;Class b: All beta proteins; Fold b.80: Single-stranded right-handed beta-helix; superhelix turns are made of parallel beta-strands and (short) turns	n.d.	428-554	L3 (252-358)
YP_003363698.1	Adhesin autotransporter	Citrobacter rodentium ICC168	MVNKCFSLNHATRILKQIFPAVILFTPIISHAETIISESTSTPQTFAEDSSFTINKDVTISSSSDEAAVTMNSTMISSMTNKGNISGTGDALYVNTGAQRVTITNDEQAVISSTTANAINIRSLRGDIVNNGKITGATNGIYIGPGLSGLNITNSETGNITGTTGIYTKSGLGLDNTGVIKGTNGDGIHSESGDAKITNTSTISGTRYGIYASNTTKMDIISSGIISGKEAAIFFNSASINTLTLDTGSELVGNVVSAVSKENTITLIGSGSEDSSFIGLEEDDGFASLTMKGKDWSLTGDVDLIGTGETLLVNSGKLTLGGNVANSGSTHIQQNATLQLGDGQKKASLTGKVINEGTFIFNQGENSTYSGDITGSGNVEKTDANVLTLSGNNTYTGNT…	NGNVSNSGTLLIGGQNNAVGNNFIINGDYTGAAGSRIVMNSKPGDDNAPTDRLSIKGSSYGVSDLVVNNVGGMGALTVNGMEVINVGGNSNAEFTLAKPVVAGAWEYNL	Л	100	101	97.6	23	23.9	11	-	-	41.7	15	93.6	24	69.6	23	92.9	15	100	29	-	-	76.4	15	99	14	99.9	26	99.7	25	-	-	Autotransporter of unknown function		IPR005546: Autotransporter beta-domain;IPR013425: Autotransporter-associated beta strand repeat;IPR006315: Outer membrane autotransporter barrel;IPR012332: P22 tailspike C-terminal domain-like;IPR011050: Pectin lyase fold/virulence factor;IPR004899: Pertactin, central region	Yes	ETIISESTSTPQTFAEDSSFTINKDVTISSSSDEAAVTMNSTMISSMTNKGNISGTGDALYVNTGAQRVTITNDEQAVISSTTANAINIRSLRGDIVNNGKITGATNGIYIGPGLSGLNITNSETGNITGTTGIYTKSGLGLDNTGVIKGTNGDGIHSESGDAKITNTSTISGTRYGIYASNTTKMDIISSGIISGKEAAIFFNSASINTLTLDTGSELVGNVVSAVSKENTITLIGSGSEDSSFIGLEEDDGFASLTMKGKDWSLTGDVDLIGTGETLLVNSGKLTLGGNVANSGSTHIQQNATLQLGDGQKKASLTGKVINEGTFIFNQGENSTYSGDITGSGNVEKTDANVLTLSGNNTYTGNTQLHAGVTLVAEGATLGAEGSNATLTIEDGAAF…	n.d.	n.d.	265-383	L1 (57-157)
YP_003611354.1	Hypothetical protein	Enterobacter cloacae subsp cloacae ATCC 13047	MQGNLINEGNIKGVQTGIFISENSSTVNITNTATGKVEGNTGLSTEVATAINNEGTFNGLEGDGIALKNGNSKISNSGTITGTQNGIYVSGNAKVDITNSGSLGGGNAAVFFASDKNNTLVLNTGSSLSGDVISTVSKGNTLTLVGTGTEDSNFIGLNEGDGFASVKMNGEDWTLTGNVDIIGAGDSLQVNSGNLTLAGTVSNAGNTLVANEATLQLGNGEGMASLSGGLTNNGTVIFNQGGNFTFSTDMTGSGNVEKVDANTLTLTGNNSYTGDTTLRNGTTLVAAGATLGVENSNATLTVQNGAKFATAGTVYNNITILSGGTLAAWNAIEGNTTLRDVGIDTINGNVTNSGTLLLSAADHSVGNDFTINGDYTGAEGSQIVLNSELGTDTAPTDHL…	NGNVTNSGTLLLSAADHSVGNDFTINGDYTGAEGSQIVLNSELGTDTAPTDHLTITGSSFGQSGVTVSNMGGLGAQTVNGMEIVSVAGSSEAQLTLAKPVVAGAYEYSL	Л	100	193	94.3	33	-	-	-	-	-	-	-	-	-	-	-	-	100	32	-	-	86	17	98.9	15	99.9	24	99.7	29	-	-	Autotransporter of unknown function		IPR005546: Autotransporter beta-domain;IPR013425: Autotransporter-associated beta strand repeat;IPR006315: Outer membrane autotransporter barrel;IPR012332: P22 tailspike C-terminal domain-like;IPR011050: Pectin lyase fold/virulence factor	Yes	SDKNNTLVLNTGSSLSGDVISTVSKGNTLTLVGTGTEDSNFIGLNEGDGFASVKMNGEDWTLTGNVDIIGAGDSLQVNSGNLTLAGTVSNAGNTLVANEATLQLGNGEGMASLSGGLTNNGTVIFNQGGNFTFSTDMTGSGNVEKVDANTLTLTGNNSYTGDTTLRNGTTLVAAGATLGVENSNATLTVQNGAKFATAGTVYNNITILSGGTLAAWNAIEGNTTLRDVGIDTINGNVTNSGTLLLSAADHSVGNDFTINGDYTGAEGSQIVLNSELGTDTAPTDHLTITGSSFGQSGVTVSNMGGLGAQTVNGMEIVSVAGSSEAQLTLAKPVVAGAYEYSLYQHSDGNWYLESKATPPVDPTDDTDDGDNTDNGGNTDDGGNTDNGGNNDNGSNTDDG…	n.d.	n.d.	200-322	T6 (234-287)
YP_003368469.1	Putative serine protease autotransporter	Citrobacter rodentium ICC168	MNKIYSLKYCPVTQGLIAVSELASRVSAKTGRKLLATIVGTSFLGIIGYTDAAQMDTRNFWIRDYLDLAQNKGAFQAGAFGVKTPLKNGGEFSFPEVTIPDFSPVSAKGATTAIGNAYSVTASHNGTIHHAIHTQTWGQSDYHYVDRVTKGDFAVQRLDKFVVETAGATEHVDFGLSATEALERYGVEFNGKKQIIGFRVGSGATGVTSYRVGQAYNPLLRSASMFQLDWKSMHANNNTGGFHNETTGGDSGSGFYLYDNKNKKWVILGTLTGIVYSNNWQRSIFARYDQSTVDNLKSIFTQDISLNNQNMTINNKNMAVNGKTTAIELTRSNKNKDLSFHGGGTIELTDNLNSGTGGMIFDGGQHYSVTGKDKTYKGAGVEIGKGTVVDWSVKGVAND…	DSTVNNLTARNSRVQSEEKGAFRTLTVNSLDATGSDFVLRTDLKNADKISVTGKASGSDNTLNVSFMKNPAPGQSLNIPLVSAPAGTAENVFKAGTRVTGFSRVTPTL	М	100	74	99	15	99.5	45	98.8	51	99.5	40	98.9	30	98.9	25	99	29	99.9	17	-	-	99.7	50	100	40	99.8	32	99.3	25	-	-	Protease AutoTransporter (PAT)	Peptidase S6, Serine Protease AutoTransporter (SPAT)	IPR005546: Autotransporter beta-domain;IPR024973: ESPR domain;IPR006315: Outer membrane autotransporter barrel;IPR012332: P22 tailspike C-terminal domain-like;IPR011050: Pectin lyase fold/virulence factor;IPR000710: Peptidase S6, IgA endopeptidase;IPR030396: Peptidase family S6 domain	Yes	QMDTRNFWIRDYLDLAQNKGAFQAGAFGVKTPLKNGGEFSFPEVTIPDFSPVSAKGATTAIGNAYSVTASHNGTIHHAIHTQTWGQSDYHYVDRVTKGDFAVQRLDKFVVETAGATEHVDFGLSATEALERYGVEFNGKKQIIGFRVGSGATGVTSYRVGQAYNPLLRSASMFQLDWKSMHANNNTGGFHNETTGGDSGSGFYLYDNKNKKWVILGTLTGIVYSNNWQRSIFARYDQSTVDNLKSIFTQDISLNNQNMTINNKNMAVNGKTTAIELTRSNKNKDLSFHGGGTIELTDNLNSGTGGMIFDGGQHYSVTGKDKTYKGAGVEIGKGTVVDWSVKGVANDNLHKTGAGTLNVNVAQGNNLKTGDGTVFLNAEKAFNAIYVASGRGTVKLGQVD…	1DAB;Class b: All beta proteins; Fold b.80: Single-stranded right-handed beta-helix; superhelix turns are made of parallel beta-strands and (short) turns	n.d.	265-383	L1 (669-760) ; T3 (698-749;805-854)
YP_668278.1	Protein sepa	Escherichia coli 536	MNKIYALKYCYITNTVKVVSELARRVCKGSTRRGKRLSVLTSLALSALLPTVAGASTVGGNNPYQTYRDFAENKGQFQAGATNIPIFNNKGELVGHLDKAPMVDFSSVNVSSNPGVATLINPQYIASVKHNKGYQSVSFGDGQNSYHIVDRNEHSSSDLHTPRLDKLVTEVAPATVTSSSTADILTPSKYSAFYRAGSGSQYIQDSQGKRHWVTGGYGYLTGGILPTSFFYHGSDGIQLYMGGNIHDHSILPSFGEAGDSGSPLFGWNTAKGQWELVGVYSGVGGGTNLIYSLIPQSFLSQIYSEDNDAPVFFNASSGAPLQWKFDSSTGTGSLKQGSDEYAMHGQKGSDLNAGKNLTFLGHNGQIDLENSVTQGAGSLTFTDDYTVTTSNGSTWTGAG…	NSTAGNMKLNRTIVGFNGGTSSFTTLTTDNLDAVQSAFVMRTDLNKADKLVINKSATGHDNSIWVNFLKKPSDKDTLDIPLVSAPEATADNLFRASTRVVGFSDVTPTL	М	100	73	97.7	20	98.9	42	98.5	97	99.1	41	97	26	97.5	22	97.1	26	97.9	23	-	-	99.9	97	100	41	98	27	97.9	24	-	-	Protease AutoTransporter (PAT)	Peptidase S6, Serine Protease AutoTransporter (SPAT)	IPR005546: Autotransporter beta-domain;IPR006315: Outer membrane autotransporter barrel;IPR012332: P22 tailspike C-terminal domain-like;IPR011050: Pectin lyase fold/virulence factor;IPR000710: Peptidase S6, IgA endopeptidase;IPR030396: Peptidase family S6 domain	Yes	TVGGNNPYQTYRDFAENKGQFQAGATNIPIFNNKGELVGHLDKAPMVDFSSVNVSSNPGVATLINPQYIASVKHNKGYQSVSFGDGQNSYHIVDRNEHSSSDLHTPRLDKLVTEVAPATVTSSSTADILTPSKYSAFYRAGSGSQYIQDSQGKRHWVTGGYGYLTGGILPTSFFYHGSDGIQLYMGGNIHDHSILPSFGEAGDSGSPLFGWNTAKGQWELVGVYSGVGGGTNLIYSLIPQSFLSQIYSEDNDAPVFFNASSGAPLQWKFDSSTGTGSLKQGSDEYAMHGQKGSDLNAGKNLTFLGHNGQIDLENSVTQGAGSLTFTDDYTVTTSNGSTWTGAGIIVDKDASVNWQVNGVKGDNLHKIGEGTLVVQGTGVNEGGLKVGDGTVVLNQQADS…	1DAB;Class b: All beta proteins; Fold b.80: Single-stranded right-handed beta-helix; superhelix turns are made of parallel beta-strands and (short) turns	n.d.	180-297	L1 (748-842) ; T3 (769-814;709-750)
YP_001481228.1	Hbp, Tsh	Escherichia coli APEC O1	MNRIYSLRYSAVARGFIAVSEFARKCVHKSVRRLCFPVLLLIPVLFSAGSLAGTVNNELGYQLFRDFAENKGMFRPGATNIAIYNKQGEFVGTLDKAAMPDFSAVDSEIGVATLINPQYIASVKHNGGYTNVSFGDGENRYNIVDRNNAPSLDFHAPRLGKLVTEVAPTAVTAQGAVAGAYLDKERYPVFYRLGSGTQYIKDSNGQLTKMGGAYSWLTGGTVGSLSSYQNGEMISTSSGLVFDYKLNGAMPIYGEAGDSGSPLFAFDTVQNKWVLVGVLTAGNGAGGRGNNWAVIPLDFIGQKFNEDNDAPVTFRTSEGGALEWSFNSSTGAGALTQGTTTYAMHGQQGNDLNAGKNLIFQGQNGQINLKDSVSQGAGSLTFRDNYTVTTSNGSTWTGA…	NSTAGNMKLNRTIVGFNGGTSPFTTLTTDNLDAVQSAFVMRTDLNKADKLVINKSATGHDNSIWVNFLKKPSNKDTLDIPLVSAPEATADNLFRASTRVVGFSDVTPIL	М	100	70	97.4	19	99	42	98.5	99	99.2	42	96.5	25	97.7	24	97	27	97.8	21	-	-	99.9	101	100	43	98	26	98.1	24	-	-	Protease AutoTransporter (PAT)	Peptidase S6, Serine Protease AutoTransporter (SPAT)	IPR005546: Autotransporter beta-domain;IPR006315: Outer membrane autotransporter barrel;IPR012332: P22 tailspike C-terminal domain-like;IPR011050: Pectin lyase fold/virulence factor;IPR009003: Peptidase S1, PA clan;IPR000710: Peptidase S6, IgA endopeptidase;IPR030396: Peptidase family S6 domain	Yes	TVNNELGYQLFRDFAENKGMFRPGATNIAIYNKQGEFVGTLDKAAMPDFSAVDSEIGVATLINPQYIASVKHNGGYTNVSFGDGENRYNIVDRNNAPSLDFHAPRLGKLVTEVAPTAVTAQGAVAGAYLDKERYPVFYRLGSGTQYIKDSNGQLTKMGGAYSWLTGGTVGSLSSYQNGEMISTSSGLVFDYKLNGAMPIYGEAGDSGSPLFAFDTVQNKWVLVGVLTAGNGAGGRGNNWAVIPLDFIGQKFNEDNDAPVTFRTSEGGALEWSFNSSTGAGALTQGTTTYAMHGQQGNDLNAGKNLIFQGQNGQINLKDSVSQGAGSLTFRDNYTVTTSNGSTWTGAGIVVDNGVSVNWQVNGVKGDNLHKIGEGTLTVQGTGINEGGLKVGDGKVVLNQ…	1DAB;Class b: All beta proteins; Fold b.80: Single-stranded right-handed beta-helix; superhelix turns are made of parallel beta-strands and (short) turns	n.d.	428-554	L1 (749-843) ; T3 (770-815;710-751)
YP_001570771.1	Hypothetical protein sari_01743	Salmonella enterica subsp arizonae serovar 62−z4z23−−− str RSK2980	MNKIYALKYSVRQGALVPVSELATHAKKSSRTGLIKRLIPSVIINTLLLGYSVTSLASVVRYDIPYQTIRDFAENKGQFTPGSMNIPVYSKTGTVIGYLNNAPMPDFSSANHQSAVATLVSPQYIMSVKHNGGYQSVSFGDGENGYRLVDRNNQPGRDFHAPRLNKLVTEVEPSLMTQSGMVSGAYSDKNRYPAFYRVGSGTQEIKETDGHIISISGAYSYLTGGTAGAPGSYNQGQMISTNTNKELYSLAQGPMGTHPRVGDSGSPLFAYDSVLQKWVIVGVDSSGGGGGTNWAVVDANFVNQAIQDDTDALVTFMADQGPLRWAFNSTDGTGTLIQQETVYQMHGQKGTDLNEGKNLVFNGADGQIALEDAVNQGAGALAFNGNYTVFTTNGSTWRG…	DSRIGALRMTRSLAGFTGRGFHTLATDTLQANQSAFALRTDLKDSDKIVVNQNAEGRDNTLFVNFLKKPSGKESLNIPLVSAPAGTSPTMFKAAERVTGFSLVTPTL	М	100	75	98.7	11	99.4	46	98.9	54	99.5	39	98.6	27	98.6	20	98.7	22	97.7	13	-	-	99.9	56	100	40	97.7	32	97.6	22	-	-	Protease AutoTransporter (PAT)	Peptidase S6, Serine Protease AutoTransporter (SPAT)	IPR005546: Autotransporter beta-domain;IPR024973: ESPR domain;IPR006315: Outer membrane autotransporter barrel;IPR012332: P22 tailspike C-terminal domain-like;IPR011050: Pectin lyase fold/virulence factor;IPR000710: Peptidase S6, IgA endopeptidase;IPR030396: Peptidase family S6 domain	Yes	VVRYDIPYQTIRDFAENKGQFTPGSMNIPVYSKTGTVIGYLNNAPMPDFSSANHQSAVATLVSPQYIMSVKHNGGYQSVSFGDGENGYRLVDRNNQPGRDFHAPRLNKLVTEVEPSLMTQSGMVSGAYSDKNRYPAFYRVGSGTQEIKETDGHIISISGAYSYLTGGTAGAPGSYNQGQMISTNTNKELYSLAQGPMGTHPRVGDSGSPLFAYDSVLQKWVIVGVDSSGGGGGTNWAVVDANFVNQAIQDDTDALVTFMADQGPLRWAFNSTDGTGTLIQQETVYQMHGQKGTDLNEGKNLVFNGADGQIALEDAVNQGAGALAFNGNYTVFTTNGSTWRGAGLDITQDAEVSWQVNGVQGDNLHKIGEGVLKVNGTGINPGGLKVGDGTVILAQRPDE…	1DAB;Class b: All beta proteins; Fold b.80: Single-stranded right-handed beta-helix; superhelix turns are made of parallel beta-strands and (short) turns	n.d.	428-554	T3 (712-755)
YP_003368482.1	Putative serine protease autotransporter	Citrobacter rodentium ICC168	MNKIYSLKYCPVTQGLIAVSELASRVIKKISRKLKSITLITFSVASLAYPAISQAGIVRADIPYQLFRDFAENKGIFVPGAADIPVYDKDGKLVGHLDKAPMADFSSVTTNAVATLVSPQYLVSVKHNGGYQTVSFGDGKNSYSLVDRNNHPSTDFHAPRLSKLVTEVIPASVTAEGTKRNAYKNTERYTEFYRVGSGTQYTKDRDGKLTKIAGGYAFKTGGTIGTPLISNGTIVTNPGQTFNPVNGLLPSYGVPGDSGSPLFAYDSLQKKWVIVGVLKSYEGLRGATSWWNVIPTDYLNKVMEEDFDAPVAAVSGKEPLAWNFDKNTGTGTLSQGTTTWDMHGQKGKDLNAGKNLVFSGQNGAILLKDSVTQGAGYLEFKDSYTVSADSGKTWTGAGI…	DSGINNLTARNSRVQSEEKGAFRTLTVNSLDATGSDFVLRTDLKNADKISVTGKASGSDNTLNVSFMKNPVPGQSLNIPLVSAPAGTAENVFKAGTRVTGFSRVTPTL	М	100	84	98.7	16	99.4	45	98.8	50	99.5	40	98.7	29	98.7	23	98.7	28	99.9	18	-	-	99.7	49	100	40	99.9	31	99.2	23	-	-	Protease AutoTransporter (PAT)	Peptidase S6, Serine Protease AutoTransporter (SPAT)	IPR005546: Autotransporter beta-domain;IPR024973: ESPR domain;IPR006315: Outer membrane autotransporter barrel;IPR012332: P22 tailspike C-terminal domain-like;IPR011050: Pectin lyase fold/virulence factor;IPR000710: Peptidase S6, IgA endopeptidase;IPR030396: Peptidase family S6 domain	Yes	IPYQLFRDFAENKGIFVPGAADIPVYDKDGKLVGHLDKAPMADFSSVTTNAVATLVSPQYLVSVKHNGGYQTVSFGDGKNSYSLVDRNNHPSTDFHAPRLSKLVTEVIPASVTAEGTKRNAYKNTERYTEFYRVGSGTQYTKDRDGKLTKIAGGYAFKTGGTIGTPLISNGTIVTNPGQTFNPVNGLLPSYGVPGDSGSPLFAYDSLQKKWVIVGVLKSYEGLRGATSWWNVIPTDYLNKVMEEDFDAPVAAVSGKEPLAWNFDKNTGTGTLSQGTTTWDMHGQKGKDLNAGKNLVFSGQNGAILLKDSVTQGAGYLEFKDSYTVSADSGKTWTGAGIITDKGTDVTWKVNGVAGDNLHKLGEGTLTVNGSGVNPGGLKTGDGTVILAQKPDAAGNVQA…	1DAB;Class b: All beta proteins; Fold b.80: Single-stranded right-handed beta-helix; superhelix turns are made of parallel beta-strands and (short) turns	n.d.	265-383	T3 (677-719;757-808;864-913)
NP_752289.1	Pic serine protease	Escherichia coli CFT073	MNKVYSLKYCPVTGGLIVVSELASRVIKKTCRRLTHILLAGIPAVYLYYPQISQAGIVRSDIAYQIYRDFAENKGLFVPGATDIPVYDKDGKLVGRLDKAPMADFSSVSSNGVATLVSPQYIVSVKHNGGYQSVSFGNGKNTYSLVDRNNHSSVDFHAPRLNKLVTEVIPSAITSEGTKANAYKDTERYTAFYRVGSGTQYTKDKDGNLVKVAGGYAFKTGGTTGVPLISDATIVSNPGQTYNPVNGPLPDYGAPGDSGSPLFAYDEQQKKWVIVAVLRAYAGINGATNWWNVIPTDYLNQVMQDDFDAPVDFVSGLPPLNWTYDKTSGTGTLSQGSKNWTMHGQKDNDLNAGKNLVFSGQNGAIVLKDSVTQGAGYLEFKDSYTVSAESGKTWTGAGI…	LWTLGGDSAIHTLTVRNSRISSEGDRTFRTLTVNKLDATGSDFVLRTDLKNADKINVTEKATGSDNSLNVSFMKDPAQGQSLNIPLVTAPAGTSAEMFKAGTRMIGFSRVTPTL	М	100	75	98.7	10	99.5	42	98.9	46	99.5	40	98.6	26	98.7	23	98.7	27	99.9	10	-	-	99.8	45	100	40	99.9	26	99.7	25	-	-	Protease AutoTransporter (PAT)	Peptidase S6, Serine Protease AutoTransporter (SPAT)	IPR005546: Autotransporter beta-domain;IPR006315: Outer membrane autotransporter barrel;IPR012332: P22 tailspike C-terminal domain-like;IPR011050: Pectin lyase fold/virulence factor;IPR000710: Peptidase S6, IgA endopeptidase;IPR030396: Peptidase family S6 domain	Yes	IVRSDIAYQIYRDFAENKGLFVPGATDIPVYDKDGKLVGRLDKAPMADFSSVSSNGVATLVSPQYIVSVKHNGGYQSVSFGNGKNTYSLVDRNNHSSVDFHAPRLNKLVTEVIPSAITSEGTKANAYKDTERYTAFYRVGSGTQYTKDKDGNLVKVAGGYAFKTGGTTGVPLISDATIVSNPGQTYNPVNGPLPDYGAPGDSGSPLFAYDEQQKKWVIVAVLRAYAGINGATNWWNVIPTDYLNQVMQDDFDAPVDFVSGLPPLNWTYDKTSGTGTLSQGSKNWTMHGQKDNDLNAGKNLVFSGQNGAIVLKDSVTQGAGYLEFKDSYTVSAESGKTWTGAGIITDKGTNVTWKVNGVAGDNLHKLGEGTLTINGTGVNPGGLKTGDGTVVLNQQADTA…	1DAB;Class b: All beta proteins; Fold b.80: Single-stranded right-handed beta-helix; superhelix turns are made of parallel beta-strands and (short) turns	n.d.	n.d.	L1 (806-868) ; T3 (700-741;760-811;866-907)
NP_708747.2	Serine protease precurser	Shigella flexneri 2a str 301	MNKVYSLKYCPVTGGLIAVSELARRVIKKTCRRLTHILLAGIPAICLCYSQISQAGIVRSDIAYQIYRDFAENKGLFVPGANDIPVYDKDGKLVGRLGKAPMADFSSVSSNGVATLVSPQYIVSVKHNGGYRSVSFGNGKNTYSLVDRNNHPSIDFHAPRLNKLVTEVIPSAVTSEGTKANAYKYTERYTAFYRVGSGTQYTKDKDGNLVKVAGGYAFKTGGTTGVPLISDATIVSNPGQTYNPVNGPLPDYGAPGDSGSPLFAYDKQQKKWVIVAVLRAYAGINGATNWWNVIPTDYLNQVMQDDFDAPVDFVSGLGPLNWTYDKTSGTGTLSQGSKNWTMHGQKDNDLNAGKNLVFSGQNGAIILKDSVTQGAGYLEFKDSYTVSAESGKTWTGAGI…	DSAIHSLTVRNSRISSEGDRTFRTLTVNKLDATGSDFVLRTDLKNADKINVTEKATGSDNSLNVSFMNNPAQGQALNIPLVTAPAGTSAEMFKAGTRVTGFSRVTPTL	М	100	79	97.9	13	99	40	98.7	46	99.2	39	97.5	25	97.7	24	97.6	27	97.7	14	-	-	99.9	45	100	39	97.8	27	97.7	25	-	-	Protease AutoTransporter (PAT)	Peptidase S6, Serine Protease AutoTransporter (SPAT)	IPR005546: Autotransporter beta-domain;IPR024973: ESPR domain;IPR006315: Outer membrane autotransporter barrel;IPR012332: P22 tailspike C-terminal domain-like;IPR011050: Pectin lyase fold/virulence factor;IPR000710: Peptidase S6, IgA endopeptidase;IPR030396: Peptidase family S6 domain	Yes	IVRSDIAYQIYRDFAENKGLFVPGANDIPVYDKDGKLVGRLGKAPMADFSSVSSNGVATLVSPQYIVSVKHNGGYRSVSFGNGKNTYSLVDRNNHPSIDFHAPRLNKLVTEVIPSAVTSEGTKANAYKYTERYTAFYRVGSGTQYTKDKDGNLVKVAGGYAFKTGGTTGVPLISDATIVSNPGQTYNPVNGPLPDYGAPGDSGSPLFAYDKQQKKWVIVAVLRAYAGINGATNWWNVIPTDYLNQVMQDDFDAPVDFVSGLGPLNWTYDKTSGTGTLSQGSKNWTMHGQKDNDLNAGKNLVFSGQNGAIILKDSVTQGAGYLEFKDSYTVSAESGKTWTGAGIITDKGTNVTWKVNGVAGDNLHKLGEGTLTINGTGVNPGGLKTGDGIVVLNQQADTA…	1DAB;Class b: All beta proteins; Fold b.80: Single-stranded right-handed beta-helix; superhelix turns are made of parallel beta-strands and (short) turns	n.d.	n.d.	T3 (701-744;761-812)
AP_003226.1	Adhesin-like autotransporter	Escherichia coli str K−12 substr W3110	MNRTSPYYCRRSVLSLLISALIYAPPGMAAFTTNVIGVVNDETVDGNQKVDERGTTNNTHIINHGQQNVHGGVSNGSLIESGGYQDIGSHNNFVGQANNTTINGGRQSIHDGGISTGTTIESGNQDVYKGGISNGTTIKGGASRVEGGSANGILIDGGSQIVKVQGHADGTTINKSGSQDVVQGSLATNTTINGGRQYVEQSTVETTTIKNGGEQRVYESRALDTTIEGGTQSLNSKSTAKNTHIYSGGTQIVDNTSTSDVIEVYSGGVLDVRGGTATNVTQHDGAILKTNTNGTTVSGTNSEGAFSIHNHVADNVLLENGGHLDINAYGSANKTIIKDKGTMSVLTNAKADATRIDNGGVMDVAGNATNTIINGGTQNINNYGIATGTNINSGTQNIK…	RVNSLLLNDGDVYLSAQTAAPATTNGIYNTLTTNELSGSGNFYLHTNVAGSRGDQLVVNNNATGNFKIFVQDTGVSPQSDDAMTLVKTGGGDASFTLGNTGGFVDLGTYEYVL	Н	100	87	99.5	23	98.7	22	-	-	98.3	17	99.7	40	99.5	30	99.6	39	99.9	23	-	-	91.9	26	98.7	24	100	39	99.8	34	-	-	Self-Associating AutoTransporter (SAAT)		IPR030930: Adhesin of bacterial autotransporter system;IPR005546: Autotransporter beta-domain;IPR006315: Outer membrane autotransporter barrel;IPR012332: P22 tailspike C-terminal domain-like;IPR011050: Pectin lyase fold/virulence factor;IPR004899: Pertactin, central region;IPR003991: Pertactin virulence factor family	Yes	AFTTNVIGVVNDETVDGNQKVDERGTTNNTHIINHGQQNVHGGVSNGSLIESGGYQDIGSHNNFVGQANNTTINGGRQSIHDGGISTGTTIESGNQDVYKGGISNGTTIKGGASRVEGGSANGILIDGGSQIVKVQGHADGTTINKSGSQDVVQGSLATNTTINGGRQYVEQSTVETTTIKNGGEQRVYESRALDTTIEGGTQSLNSKSTAKNTHIYSGGTQIVDNTSTSDVIEVYSGGVLDVRGGTATNVTQHDGAILKTNTNGTTVSGTNSEGAFSIHNHVADNVLLENGGHLDINAYGSANKTIIKDKGTMSVLTNAKADATRIDNGGVMDVAGNATNTIINGGTQNINNYGIATGTNINSGTQNIKSGGKADTTIISSGSRQVVEKDGTAIGSNI…	1DAB;Class b: All beta proteins; Fold b.80: Single-stranded right-handed beta-helix; superhelix turns are made of parallel beta-strands and (short) turns	n.d.	n.d.	T4 (147-199;94-145;31-87;201-253;365-416;310-364;476-530;659-710;607-657;807-858) ; T5 (310-364;254-308;495-549;769-822;695-748;823-877;877-933)
YP_002927598.1	Adhesin-like autotransporter	Escherichia coli BW2952	MNRTSPYYCRRSVLSLLISALIYAPPGMAAFTTNVIGVVNDETVDGNQKVDERGTTNNTHIINHGQQNVHGGVSNGSLIESGGYQDIGSHNNFVGQANNTTINGGRQSIHDGGISTGTTIESGNQDVYKGGISNGTTIKGGASRVEGGSANGILIDGGSQIVKVQGHADGTTINKSGSQDVVQGSLATNTTINGGRQYVEQSTVETTTIKNGGEQRVYESRALDTTIEGGTQSLNSKSTAKNTHIYSGGTQIVDNTSTSDVIEVYSGGVLDVRGGTATNVTQHDGAILKTNTNGTTVSGTNSEGAFSIHNHVADNVLLENGGHLDINAYGSANKTIIKDKGTMSVLTNAKADATRIDNGGVMDVAGNATNTIINGGTQNINNYGIATGTNINSGTQNIK…	YRVNSLLLNDGDVYLSAQTAAPATTNGIYNTLTTNELSGSGNFYLHTNVAGSRGDQLVVNNNATGNFKIFVQDTGVSPQSDDAMTLVKTGGGDASFTLGNTGGFVDLGTYEYVL	Н	100	87	99.5	23	98.7	22	-	-	98.3	17	99.7	40	99.5	30	99.6	39	99.9	23	-	-	93	26	98.8	24	100	39	99.8	34	-	-	Self-Associating AutoTransporter (SAAT)		IPR030930: Adhesin of bacterial autotransporter system;IPR005546: Autotransporter beta-domain;IPR006315: Outer membrane autotransporter barrel;IPR012332: P22 tailspike C-terminal domain-like;IPR011050: Pectin lyase fold/virulence factor;IPR004899: Pertactin, central region;IPR003991: Pertactin virulence factor family	Yes	AFTTNVIGVVNDETVDGNQKVDERGTTNNTHIINHGQQNVHGGVSNGSLIESGGYQDIGSHNNFVGQANNTTINGGRQSIHDGGISTGTTIESGNQDVYKGGISNGTTIKGGASRVEGGSANGILIDGGSQIVKVQGHADGTTINKSGSQDVVQGSLATNTTINGGRQYVEQSTVETTTIKNGGEQRVYESRALDTTIEGGTQSLNSKSTAKNTHIYSGGTQIVDNTSTSDVIEVYSGGVLDVRGGTATNVTQHDGAILKTNTNGTTVSGTNSEGAFSIHNHVADNVLLENGGHLDINAYGSANKTIIKDKGTMSVLTNAKADATRIDNGGVMDVAGNATNTIINGGTQNINNYGIATGTNINSGTQNIKSGGKADTTIISSGSRQVVEKDGTAIGSNI…	1DAB;Class b: All beta proteins; Fold b.80: Single-stranded right-handed beta-helix; superhelix turns are made of parallel beta-strands and (short) turns	n.d.	473-603	T4 (147-199;94-145;31-87;201-253;365-416;310-364;476-530;659-710;607-657;807-858) ; T5 (310-364;254-308;495-549;769-822;695-748;823-877;877-933)
YP_001724046.1	Outer membrane autotransporter	Escherichia coli ATCC 8739	MNRTSPYYCRRSVLSLLISALIYAPPGMAAFTTNVIGVVNDETVDGNQKVDERGTTNNTHIINHGQQNVHGGVSNGSLIESGGYQDIGSHNNFVGQANNTTINGGRQSIHDGGISTGTTIESGNQDVYKGGISNGTTIKGGASRVEGGSANGILIDGGSQIVKVQGHADGTTINKSGSQDVVQGSLATNTTINGGRQYVEQSTVETTTIKNGGEQRVYESRALDTTIEGGTQSLNSKSTAKNTHIYSGGTQIVDNTSTSDVIEVYSGGVLDVSGGTATNVTQHDGAILKTNTNGTTVSGTNSEGAFSIHNHVADNVLLENGGHLDINAYGSANKTIIKDKGTMSVLTNAKADATRIDNGGVMDVAGNATNTIINGGTQNINNYGIATGTNINSGTQNIK…	EYRVNSLLLNDGDVYLSAQTAAPATTNGIYNTLTTNELSGSGNFYLHTNVAGSRGDQLVVNNNATGNFKIFVQDTGVSPQSDDAMTLVKTGGGDASFTLGNTGGFVDLGTYEYVLK	Н	100	81	99.5	22	98.8	23	-	-	98.4	22	99.7	38	99.5	34	99.6	38	99.9	23	-	-	95.1	29	98.9	21	100	36	99.9	32	-	-	Self-Associating AutoTransporter (SAAT)		IPR030930: Adhesin of bacterial autotransporter system;IPR005546: Autotransporter beta-domain;IPR006315: Outer membrane autotransporter barrel;IPR012332: P22 tailspike C-terminal domain-like;IPR011050: Pectin lyase fold/virulence factor;IPR004899: Pertactin, central region;IPR003991: Pertactin virulence factor family	Yes	AFTTNVIGVVNDETVDGNQKVDERGTTNNTHIINHGQQNVHGGVSNGSLIESGGYQDIGSHNNFVGQANNTTINGGRQSIHDGGISTGTTIESGNQDVYKGGISNGTTIKGGASRVEGGSANGILIDGGSQIVKVQGHADGTTINKSGSQDVVQGSLATNTTINGGRQYVEQSTVETTTIKNGGEQRVYESRALDTTIEGGTQSLNSKSTAKNTHIYSGGTQIVDNTSTSDVIEVYSGGVLDVSGGTATNVTQHDGAILKTNTNGTTVSGTNSEGAFSIHNHVADNVLLENGGHLDINAYGSANKTIIKDKGTMSVLTNAKADATRIDNGGVMDVAGNATNTIINGGTQNINNYGIATGTNINSGTQNIKSGGKADTTIISSGSRQVVEKDGTAIGSNI…	1DAB;Class b: All beta proteins; Fold b.80: Single-stranded right-handed beta-helix; superhelix turns are made of parallel beta-strands and (short) turns	n.d.	428-554	T4 (147-199;94-145;31-87;201-253;365-416;310-364;476-530;659-710;607-657;807-858) ; T5 (310-364;254-308;495-549;769-822;695-748;823-877;877-933)
YP_002413670.1	Adhesin-like autotransporter	Escherichia coli UMN026	MNTIHLRCLFRMNPLVWCLWADVAAKLRSLKRYSVFTFQRMKFMNRTSPYYFRRSVLSLLISALIYAQPGMAAFTTNVIGVVNDETVDGNQRVDERGTTNNTHIINHGRQEVYGGISNSSIIETGGEQLVSIHADINGQANNTTINGGRQSIEYGGISTGTIIESGNQYVYKGGTSNDTTIKGGTSRIEGGTANGTIIDGGGQSVSTQGHVDGTTINKSGYQDITQGSLATNTTINGGRQYVEQSTVETTAIKNGGEQRVYESRALDTTIEGGTQSLNSKSTAKNTQIYSGGTQIVDNTSSSDVIEVYSGGVLDVRGGTATNITQHDGAALKVTTYDLTVSGTNSEGAFSIHNNVAENVLLENGGHLDINAYGSANKTIIKDKGTMSVLTNAKADATRI…	RVNSLLLNDGDVYLSAQTAAPATTNGIYNTLTTSELSGSGNFYLHTNVADSRGDQLVVNNNATGNFKIFVQDTGVSPQSDDAMTLVKTGGGDASFTLGNTGGFVDLGTYEYVL	Н	100	123	98.9	22	97.8	24	-	-	97.1	23	99.2	37	99	29	99.1	38	100	23	-	-	94.1	26	98.8	25	100	38	99.8	33	-	-	Self-Associating AutoTransporter (SAAT)		IPR030930: Adhesin of bacterial autotransporter system;IPR005546: Autotransporter beta-domain;IPR006315: Outer membrane autotransporter barrel;IPR012332: P22 tailspike C-terminal domain-like;IPR011050: Pectin lyase fold/virulence factor;IPR004899: Pertactin, central region;IPR003991: Pertactin virulence factor family	Yes	AFTTNVIGVVNDETVDGNQRVDERGTTNNTHIINHGRQEVYGGISNSSIIETGGEQLVSIHADINGQANNTTINGGRQSIEYGGISTGTIIESGNQYVYKGGTSNDTTIKGGTSRIEGGTANGTIIDGGGQSVSTQGHVDGTTINKSGYQDITQGSLATNTTINGGRQYVEQSTVETTAIKNGGEQRVYESRALDTTIEGGTQSLNSKSTAKNTQIYSGGTQIVDNTSSSDVIEVYSGGVLDVRGGTATNITQHDGAALKVTTYDLTVSGTNSEGAFSIHNNVAENVLLENGGHLDINAYGSANKTIIKDKGTMSVLTNAKADATRIDNGGVMDVAGNATNTIINGGTQNINNHGIATGTNINSGTQNIKSGGKADTTNISSGSRQVVEKDGTATGSNI…	1DAB;Class b: All beta proteins; Fold b.80: Single-stranded right-handed beta-helix; superhelix turns are made of parallel beta-strands and (short) turns	n.d.	473-603	T4 (137-188;74-130;190-242;244-296;408-459;353-407;519-573;702-753;650-700;850-901) ; T5 (173-242;353-407;444-498;538-592;812-865;738-791;866-920;920-976)
YP_001744804.1	Hypothetical protein	Escherichia coli SMS−3−5	MNTIHLRCLFRMNPLVWCLWADVAAKLRSLKRYSVFTFQRMKFMNRTSLHYCRRSVLSLWISALIYAPPGMAAFTPDVIGVVNDETVDGSQKVDERGTTNNTHIINHGQQNVYGGISNESLIESGGYQDIGRHNNYVGQANNTTINGGRQTIHDGGISTGTIIESGNQDVYTGGISNGTTIKGGNSHISGGTANGTIIDGGSQRVTTQGHVDSTTINKSGSQDVVQGSLATNTTINGGRQYVEQSTVETTTIKNGGEQRVYESRALDTTIEGGTQSLNSNSTAKNTQIYSGGTQIVDYTSTSDVIEIYSGGVLDVRGGMATNVTQHDGAALKVTTYDLTVSGTNSEGAFSIHNNVADNVLLENGGHLDVYGSATRTIIKDKGTMSVLTNAKADATRIDN…	EYRVNSLLLNDGDVYLSAQTAAPATTNGIYNTLTTSELSGSGNFYLHTNVAGSRGDQLVVNNNATGNFKIFVQDTGVSPQSDDAMTLVKTGGGDASFTLGNTGGFVDLGTYEYVL	Н	100	125	99.2	22	98.5	23	-	-	98.2	21	99.5	39	99.3	30	99.4	38	100	22	-	-	95.3	27	99	21	100	36	99.9	28	-	-	Self-Associating AutoTransporter (SAAT)		IPR030930: Adhesin of bacterial autotransporter system;IPR005546: Autotransporter beta-domain;IPR006315: Outer membrane autotransporter barrel;IPR012332: P22 tailspike C-terminal domain-like;IPR011050: Pectin lyase fold/virulence factor;IPR004899: Pertactin, central region;IPR003991: Pertactin virulence factor family	Yes	AFTPDVIGVVNDETVDGSQKVDERGTTNNTHIINHGQQNVYGGISNESLIESGGYQDIGRHNNYVGQANNTTINGGRQTIHDGGISTGTIIESGNQDVYTGGISNGTTIKGGNSHISGGTANGTIIDGGSQRVTTQGHVDSTTINKSGSQDVVQGSLATNTTINGGRQYVEQSTVETTTIKNGGEQRVYESRALDTTIEGGTQSLNSNSTAKNTQIYSGGTQIVDYTSTSDVIEIYSGGVLDVRGGMATNVTQHDGAALKVTTYDLTVSGTNSEGAFSIHNNVADNVLLENGGHLDVYGSATRTIIKDKGTMSVLTNAKADATRIDNGGVMDVAGNATNTIINGGTQNINNHGIATGTNINSGTQNIKSGGKADTTNISSGSRQIVEKDGTATGSNISA…	1DAB;Class b: All beta proteins; Fold b.80: Single-stranded right-handed beta-helix; superhelix turns are made of parallel beta-strands and (short) turns	n.d.	428-554	T4 (137-188;74-130;190-242;244-296;406-458;517-571;700-751;648-698;848-899) ; T5 (173-242;370-421;442-496;536-590;810-863;736-789;864-918;918-974)
NP_311542.1	Abc transporter atp-binding protein	Escherichia coli O157−H7 str Sakai	MNTIHLRCLFRMNPLVWCLWADVAAKLRSLKRYSVFTFQRMKFMNRTSPYYCRRSVLSLLISALIYAPPGMAAFTPDVIGVVNDETVDGSQRVDERGTTNNTHIINHGQQNVYGGVSNGSLIESGGYQDVGRHNNYVGQSNNTTINGGRQSIHDGGISTGTIIESGNQDVYKGGISNGTTIKGGASRVEGGSANGTLIDGGSQIVKVQGHADGTTINKSGSQDVVQGSLATNTTINGGRQYVEQSTVETTTIKNGGEQRVYESRALDTTIEGGTQSLNSKSTAKNTQIYSGGTQIIDNTSSSDVIEVYSGGVLDVSGGTATNVTQHDGAILKTNTNGTTVSGTNSEGAFSIHNHVADNVLLENGGHLDINAYGSANKTIIKDKGTMSVLTNAKADATRI…	RVNSLLLNDGNVYLSAQTAAPATTNGIYNTLTTNELSGSGNFYLHTNVAGSRGDQLVVNNNATGNFKIFVQDTGVSPQSDDAMTLVKTGGGDASFSLGNTGGFVDLGTYEYVL	Н	100	127	99.5	22	98.7	23	-	-	98.2	22	99.7	37	99.6	34	99.6	38	99.9	23	-	-	94.3	27	98.8	21	100	35	99.8	32	-	-	Self-Associating AutoTransporter (SAAT)		IPR030930: Adhesin of bacterial autotransporter system;IPR005546: Autotransporter beta-domain;IPR006315: Outer membrane autotransporter barrel;IPR012332: P22 tailspike C-terminal domain-like;IPR011050: Pectin lyase fold/virulence factor;IPR004899: Pertactin, central region;IPR003991: Pertactin virulence factor family	Yes	AFTPDVIGVVNDETVDGSQRVDERGTTNNTHIINHGQQNVYGGVSNGSLIESGGYQDVGRHNNYVGQSNNTTINGGRQSIHDGGISTGTIIESGNQDVYKGGISNGTTIKGGASRVEGGSANGTLIDGGSQIVKVQGHADGTTINKSGSQDVVQGSLATNTTINGGRQYVEQSTVETTTIKNGGEQRVYESRALDTTIEGGTQSLNSKSTAKNTQIYSGGTQIIDNTSSSDVIEVYSGGVLDVSGGTATNVTQHDGAILKTNTNGTTVSGTNSEGAFSIHNHVADNVLLENGGHLDINAYGSANKTIIKDKGTMSVLTNAKADATRIDNGGVMDVAGNATNTIINGGTQNINNYGIATGTNINSGTQNIKSGGKADTTIISSGSRQVVEKDGTAIGSNI…	1DAB;Class b: All beta proteins; Fold b.80: Single-stranded right-handed beta-helix; superhelix turns are made of parallel beta-strands and (short) turns	n.d.	n.d.	T4 (137-188;74-130;190-242;244-296;408-459;353-407;519-573;702-753;650-700;850-901) ; T5 (173-242;353-407;297-351;538-592;812-865;738-791;866-920;920-976)
YP_003499005.1	Atp-binding component of a transporter	Escherichia coli O55−H7 str CB9615	MNRISRYYFHRSVLSLLIAAMIYAPPGMTAFTSNVIGVVNDETVDGSQRVDERGTTNNAHIINHGNQEVYGGISNGSVIDTGGHQEVSGHGSYQGQANNTVINGGSQTISEGGISTGTIINDKGTMSVLTNAKADATRIDNGGAMDVAGNATNTIINGGTQNIYNHGIATGTNINSGTQNIKSGGKADTTNISSGSKQVVEKGGTATGSNIRAGGTLIVDTGGIAHGVYLDTGSALVANTGAGTDIDGYQRSSHFTITGGRAEHVVLENTGELTVVAQTSAVDTIVDAGGKLIVHEEAVAYTTRLNNGGTLDVREKGSATGILQSTQGALVATTRATRVTGTRADGVAFSIEQGAANNILLANGGVLTVESDTTSAKTQVNTGGREIVKTKATATGTTL…	EYRVNSLLLNDGNVYLSAQTVAPATTNGIYNTLTTNELSGSGNFYLHTNVAGSRGDQLVVNNNATGNFKIFVQDTGVSPQSDDAMTLVKTGGGDASFTLGNTGGFVDLGTYEYVL	Н	100	68	54.8	19	-	-	-	-	-	-	94.6	38	91.3	29	92.1	35	99.9	22	-	-	94.2	27	98.8	23	100	35	99.8	33	-	-	Self-Associating AutoTransporter (SAAT)		IPR030930: Adhesin of bacterial autotransporter system;IPR005546: Autotransporter beta-domain;IPR006315: Outer membrane autotransporter barrel;IPR012332: P22 tailspike C-terminal domain-like;IPR011050: Pectin lyase fold/virulence factor;IPR004899: Pertactin, central region;IPR003991: Pertactin virulence factor family	Yes	AFTSNVIGVVNDETVDGSQRVDERGTTNNAHIINHGNQEVYGGISNGSVIDTGGHQEVSGHGSYQGQANNTVINGGSQTISEGGISTGTIINDKGTMSVLTNAKADATRIDNGGAMDVAGNATNTIINGGTQNIYNHGIATGTNINSGTQNIKSGGKADTTNISSGSKQVVEKGGTATGSNIRAGGTLIVDTGGIAHGVYLDTGSALVANTGAGTDIDGYQRSSHFTITGGRAEHVVLENTGELTVVAQTSAVDTIVDAGGKLIVHEEAVAYTTRLNNGGTLDVREKGSATGILQSTQGALVATTRATRVTGTRADGVAFSIEQGAANNILLANGGVLTVESDTTSAKTQVNTGGREIVKTKATATGTTLTGGEQIVEGVANETTINDGGIQTVSANGE…	1DAB;Class b: All beta proteins; Fold b.80: Single-stranded right-handed beta-helix; superhelix turns are made of parallel beta-strands and (short) turns	n.d.	265-383	T4 (71-128;148-199;203-275;391-442) ; T5 (112-163;184-238;259-313;353-406;407-461;461-517)
YP_402848.1	Atpase	Shigella dysenteriae Sd197	MAFRVLTMAVDLCRLTTRTMNVNAGHERTSKARIIHQIQLIRGITVDTIVDAGGKLIVHEEAVAYTTRLNNGGTLDVREKGSATGIQQSSQGALVATTRATRVTGTRADGVAFSIEQGAANNILLANGGVLTVESDTSSDKTQVNTGGREIVKTKATATGTTLTGGEQIVEGVANETTINDGGIQTVSANGEAIKTKINEGGTLTVNDNGKATDIVQNSGAALQTSTANGIEISGTHQYGTFSIAGNLATNMLLENGGNLLVLAGTEAHDSTVGKGGAMQNLGQDSATKVNSGGQYTLGRSKDEFQPLARAEDLQVAGGTAIVYAGTLADASVSGATGSLSLMTPRDNVTPVKLEGAIRIPDSATLTIGNGVDTTLADLTAASRGNVWLNSNNSCAGTS…	CEYRVNSLLLNDGDVYLSAPATTNGIYNTLTTSELFGSGNFYLHTNVAGSRGDQLVVNNNATGNFKIFVQDTGVSPQSDDAMTLVKTGGGDASFTLGNTGGFVDLGTYEYVL	Н	100	143	83.8	20	-	-	-	-	-	-	96.5	34	93.4	28	93.7	36	99.9	22	-	-	96.1	27	98.9	21	100	34	99.8	27	-	-	Self-Associating AutoTransporter (SAAT)		IPR030930: Adhesin of bacterial autotransporter system;IPR005546: Autotransporter beta-domain;IPR006315: Outer membrane autotransporter barrel;IPR012332: P22 tailspike C-terminal domain-like;IPR011050: Pectin lyase fold/virulence factor;IPR004899: Pertactin, central region;IPR003991: Pertactin virulence factor family	Yes	TTRATRVTGTRADGVAFSIEQGAANNILLANGGVLTVESDTSSDKTQVNTGGREIVKTKATATGTTLTGGEQIVEGVANETTINDGGIQTVSANGEAIKTKINEGGTLTVNDNGKATDIVQNSGAALQTSTANGIEISGTHQYGTFSIAGNLATNMLLENGGNLLVLAGTEAHDSTVGKGGAMQNLGQDSATKVNSGGQYTLGRSKDEFQPLARAEDLQVAGGTAIVYAGTLADASVSGATGSLSLMTPRDNVTPVKLEGAIRIPDSATLTIGNGVDTTLADLTAASRGNVWLNSNNSCAGTSNCEYRVNSLLLNDGDVYLSAPATTNGIYNTLTTSELFGSGNFYLHTNVAGSRGDQLVVNNNATGNFKIFVQDTGVSPQSDDAMTLVKTGGGDASFT…	1DAB;Class b: All beta proteins; Fold b.80: Single-stranded right-handed beta-helix; superhelix turns are made of parallel beta-strands and (short) turns	n.d.	180-297	T4 (155-206) ; T5 (117-170;171-225;225-281)
YP_001573539.1	Hypothetical protein	Salmonella enterica subsp arizonae serovar 62−z4z23−−− str RSK2980	MVIFFSKTFVINKALELVKLKFFGFISSALYYHTAVFAADYNRNIIDYHQILTNGDSVTNSTVVSSGRLTLYSGAKSNGINIESDGIMEVNKNATDKSSIIHTGGIQYVDGFSLNTTIYGEQKISGSVEGTLIKGGYQSVYGSAQAINTTLSNGGVQYVAGIAKDTIIESGQQYIQSGGKGSDTTINNGGIQNVEGGSVTNTTINDGGTQNVTGGSVTNTIINDGGTQNVDGGTATDTTINYGGIQNVNGGIVTNTTINEVGEMYAWGGSVSNTIVNGGYLDVAGSSTIIKNTVVNNGGYVNVLDGKVKNVEVSGQNASLYIGSAGYNVKPVISGAITASDRGHIFLGYGADSSGADITLNSDAFLQLNNAGMCTTDCLYTLNSLALSGGRVFHSNGGW…	HSNGGWNTLNLSSLSGNGDFYMYTEVASGKGDLLNVTGNATGAFRLFVQDSGVSPTSDDSLLLVKTGGGDAVFTLGNKGGIVELGTWEYRL	Н	100	120	-	-	-	-	-	-	-	-	25	41	-	-	-	-	99.9	24	-	-	82.1	27	98	27	100	43	99.8	31	-	-	Self-Associating AutoTransporter (SAAT)		IPR030930: Adhesin of bacterial autotransporter system;IPR005546: Autotransporter beta-domain;IPR006315: Outer membrane autotransporter barrel;IPR012332: P22 tailspike C-terminal domain-like;IPR011050: Pectin lyase fold/virulence factor;IPR004899: Pertactin, central region;IPR003991: Pertactin virulence factor family	Yes	ADYNRNIIDYHQILTNGDSVTNSTVVSSGRLTLYSGAKSNGINIESDGIMEVNKNATDKSSIIHTGGIQYVDGFSLNTTIYGEQKISGSVEGTLIKGGYQSVYGSAQAINTTLSNGGVQYVAGIAKDTIIESGQQYIQSGGKGSDTTINNGGIQNVEGGSVTNTTINDGGTQNVTGGSVTNTIINDGGTQNVDGGTATDTTINYGGIQNVNGGIVTNTTINEVGEMYAWGGSVSNTIVNGGYLDVAGSSTIIKNTVVNNGGYVNVLDGKVKNVEVSGQNASLYIGSAGYNVKPVISGAITASDRGHIFLGYGADSSGADITLNSDAFLQLNNAGMCTTDCLYTLNSLALSGGRVFHSNGGWNTLNLSSLSGNGDFYMYTEVASGKGDLLNVTGNATGAF…	1DAB;Class b: All beta proteins; Fold b.80: Single-stranded right-handed beta-helix; superhelix turns are made of parallel beta-strands and (short) turns	n.d.	428-554	T4 (196-248;125-194;56-109;250-303) ; T5 (55-109;196-248;250-303)
YP_003943616.1	Outer membrane autotransporter barrel domain-containing protein	Enterobacter cloacae SCF1	MKSKIVGFISGALYYPAAVLASDYNSRMIDYHLILNSDDSISGRTVETSGRLTLNDDARSHNIQIHSGGVMEINKNALDESSVVLAGGVQHVAGTALNTLIFGEQKVSGTVSDTVINGGYQAVYGSGRATGTTLSNGGTQYVTGIAERTIIESGNQYIQFGGRASNTIINDGGVQNVDGGTVTNTTIRYGGEMYMQGGSASNTIVDGGLMDVGGESTTVTNTVVTNDGGLYAIQGHVTDTVINRGEMAVYYQASASGIIINDGGRLISRAFVTDTTVNSGGVQYVNEGSSSNITVNEGGALYLNEGRVENVALSGPNARFLIATDKYTNHYRTPTLSGVVTASDRGQIVLGYDADASGADITLNSGASLQLLNNSALCRTDCLYTLNSLTLAGGHVALY…	YTLNSLTLAGGHVALYNMSPGAVAGWNTLALSSLSGNGDFYMHTEVAKGKGDILNVTGNATGAFRLFVQDSGVSPSSDDSLLLVKTGGGDAVFTLGNNGGVVELGTWEYRL	Н	100	59	29.5	18	-	-	-	-	-	-	95.3	35	82.3	20	90.7	37	99.9	25	-	-	94.2	30	98.5	23	100	37	99.8	33	-	-	Self-Associating AutoTransporter (SAAT)		IPR030930: Adhesin of bacterial autotransporter system;IPR005546: Autotransporter beta-domain;IPR006315: Outer membrane autotransporter barrel;IPR012332: P22 tailspike C-terminal domain-like;IPR011050: Pectin lyase fold/virulence factor;IPR004899: Pertactin, central region;IPR003991: Pertactin virulence factor family	Yes	SDYNSRMIDYHLILNSDDSISGRTVETSGRLTLNDDARSHNIQIHSGGVMEINKNALDESSVVLAGGVQHVAGTALNTLIFGEQKVSGTVSDTVINGGYQAVYGSGRATGTTLSNGGTQYVTGIAERTIIESGNQYIQFGGRASNTIINDGGVQNVDGGTVTNTTIRYGGEMYMQGGSASNTIVDGGLMDVGGESTTVTNTVVTNDGGLYAIQGHVTDTVINRGEMAVYYQASASGIIINDGGRLISRAFVTDTTVNSGGVQYVNEGSSSNITVNEGGALYLNEGRVENVALSGPNARFLIATDKYTNHYRTPTLSGVVTASDRGQIVLGYDADASGADITLNSGASLQLLNNSALCRTDCLYTLNSLTLAGGHVALYNMSPGAVAGWNTLALSSLSGN…	1DAB;Class b: All beta proteins; Fold b.80: Single-stranded right-handed beta-helix; superhelix turns are made of parallel beta-strands and (short) turns	n.d.	91-203	T4 (108-177;179-233;234-303) ; T5 (161-212;252-303)
YP_001720037.1	Outer membrane autotransporter	Yersinia pseudotuberculosis YPIII	MGGDNDGQFSLNNGAIAQNTKVNGGQFNVNEGATAEGVTVKGGEFNLRARAQAMKLTIEFGEAQIAGTLTDVTLRGGNTTLASTADVAGTIHSISGSALKVYQGAHTAQADLNLAGRVVLFADDVAPMAALPSRAVRAADNRLSAPFTFKRINMSGGTLDLRNVKNAQLVMDSLAGNGTFKLGSMLQQDASAPLNVTGNADGDFILQIDGSGIDPTNLNVVSTGGGDARFTLTDGPIGLGNRVYNLVKDASGKITLVANESTVTPGTASILAVANTTPVIFNAELSSVQQRLDKQSTEANESGIWGTYLHNNFAVKGRAANFDQTLNGMTLGGDKATALTDGVLSVGGFASASTSSIKTDYQSKGNVDSHSFGAYAQYLANNGYYVNGVVKANKFNQDI…	APFTFKRINMSGGTLDLRNVKNAQLVMDSLAGNGTFKLGSMLQQDASAPLNVTGNADGDFILQIDGSGIDPTNLNVVSTGGGDARFTLTDGPIGLGNRVYNL	О	100	119	83.7	23	-	-	-	-	-	-	92.7	31	93.4	28	95.3	27	99.9	25	-	-	95.6	17	98.7	16	100	29	99.8	28	-	-	Autotransporter of unknown function		IPR005546: Autotransporter beta-domain;IPR006315: Outer membrane autotransporter barrel;IPR012332: P22 tailspike C-terminal domain-like;IPR011050: Pectin lyase fold/virulence factor;IPR004899: Pertactin, central region;IPR003991: Pertactin virulence factor family	Yes	GAHTAQADLNLAGRVVLFADDVAPMAALPSRAVRAADNRLSAPFTFKRINMSGGTLDLRNVKNAQLVMDSLAGNGTFKLGSMLQQDASAPLNVTGNADGDFILQIDGSGIDPTNLNVVSTGGGDARFTLTDGPIGLGNRVYNLVKDASGKITLVANES	1DAB;Class b: All beta proteins; Fold b.80: Single-stranded right-handed beta-helix; superhelix turns are made of parallel beta-strands and (short) turns	n.d.	428-554	n.d.
YP_071356.1	Pertactin family virulence factor/autotransporter	Yersinia pseudotuberculosis IP 32953	MKSRSNLNTRLLPLSILISSLIPGAVLAAPSVAIPPPVQDLINQVQSYANAHVISPEQAETLIKRLTVTPEKLKEEEARVKQELAAVEKKQKEANTEIITTSLEKDQFNKALNNTQKAKLAAETVFINANSKQNEAIKAVNKNWSLADENISKKLSVIVNGESKTQAILAEKIKLTETADINQQEQIIKAQQLDAEIQQIKSALADAESNGTTGTLVLRQKLAQAKEKLEIAKNDPKSKLFDAKAAHDRTSKNLEGPEGLAKRAAIQNKKVYEQELKVLQDPIDVAQKQFTAAQDNTFALMDEQIALAKQKIDSTALTNSLQEVFKQAKNAQLQAEQAAQQAKDATTAQQAMAEAAAAEKSLQEVEQKLAVIAAIAQEAEVKFTAAQLAKADAELQLAD…	LSAPFTFRRVNMSGGTLDLRNVKDAQLVMDSLAGNGTFKLGSMLQQDASALVNVTGNADGDFTLQIDGSGIDPTNLNVVSTGGGDARFTLTDGPIGLGNRVYNLV	О	100	47	97.4	22	94.3	16	-	-	92.9	14	98.1	31	98.1	25	98.4	30	99.9	23	-	-	97.2	15	99	14	100	29	99.9	26	-	-	Autotransporter of unknown function		IPR005546: Autotransporter beta-domain;IPR006315: Outer membrane autotransporter barrel;IPR012332: P22 tailspike C-terminal domain-like;IPR011050: Pectin lyase fold/virulence factor;IPR004899: Pertactin, central region	Yes	APSVAIPPPVQDLINQVQSYANAHVISPEQAETLIKRLTVTPEKLKEEEARVKQELAAVEKKQKEANTEIITTSLEKDQFNKALNNTQKAKLAAETVFINANSKQNEAIKAVNKNWSLADENISKKLSVIVNGESKTQAILAEKIKLTETADINQQEQIIKAQQLDAEIQQIKSALADAESNGTTGTLVLRQKLAQAKEKLEIAKNDPKSKLFDAKAAHDRTSKNLEGPEGLAKRAAIQNKKVYEQELKVLQDPIDVAQKQFTAAQDNTFALMDEQIALAKQKIDSTALTNSLQEVFKQAKNAQLQAEQAAQQAKDATTAQQAMAEAAAAEKSLQEVEQKLAVIAAIAQEAEVKFTAAQLAKADAELQLADKMEQLTNISQNLAALNDALNDLDPKVNS…	1CII;Class f: Membrane and cell surface proteins and peptides; Fold f.1: Toxins' membrane translocation domains;multi-helical domains of various folds which is thought to unfold in the membrane	n.d.	91-203	T4 (424-476;555-606) ; T5 (555-606)
YP_001873372.1	Outer membrane autotransporter	Yersinia pseudotuberculosis PB1/+	MKSRSNLNTRLLPLSILISSLIPGAVLAAPSVAIPPSVQDLINQVQSYANAHVISPEQAETLIKRLTITPEKLKEEEARVKQELAAVEKKQTEAKKEIITTSIEKDQFNKTLNNTQKAKLAAETVFINANSKQNEAIKAVNKNWSLSTDNLSTKLSIIVNGESKTQAILTEKIKLTEIANINQQEQIIKAQQLDAEIQQIKSALADAESNGTTGTLVLRQKLAQAEEKLEIAKNNPKSKLSGAKAEHDITSKNLESTNELARRAAIQNKKVYEQELKVLQDPIDEAEEQLNTAQDNTFALMDKKIALAGQKINSIALTNSLQEVFKQAKNAQLQAEQAAQQAKDATTAQQAMAEAAAAEKSFQEVEQKLAAIAAIAQEAEVKFTAAQLAKTDAELQLAN…	LSAPFTFRRVNMSGGTLDLRNVKNPQLRMDSLAGNGTFKLGSMLQQDTSAPVNVTGNADGDFTLQIDGSGIDPTNLNVISTGGGDARFTLTDGPIGLGNRVYNLV	О	100	50	97.3	23	92.8	15	-	-	94	13	97.8	30	97.9	26	98.2	28	99.9	23	-	-	96.9	14	99	14	100	28	99.9	25	-	-	Autotransporter of unknown function		IPR005546: Autotransporter beta-domain;IPR006315: Outer membrane autotransporter barrel;IPR012332: P22 tailspike C-terminal domain-like;IPR011050: Pectin lyase fold/virulence factor;IPR004899: Pertactin, central region	Yes	APSVAIPPSVQDLINQVQSYANAHVISPEQAETLIKRLTITPEKLKEEEARVKQELAAVEKKQTEAKKEIITTSIEKDQFNKTLNNTQKAKLAAETVFINANSKQNEAIKAVNKNWSLSTDNLSTKLSIIVNGESKTQAILTEKIKLTEIANINQQEQIIKAQQLDAEIQQIKSALADAESNGTTGTLVLRQKLAQAEEKLEIAKNNPKSKLSGAKAEHDITSKNLESTNELARRAAIQNKKVYEQELKVLQDPIDEAEEQLNTAQDNTFALMDKKIALAGQKINSIALTNSLQEVFKQAKNAQLQAEQAAQQAKDATTAQQAMAEAAAAEKSFQEVEQKLAAIAAIAQEAEVKFTAAQLAKTDAELQLANKIEQLTNISQNLAALNDALNNLDPKVNS…	1CII;Class f: Membrane and cell surface proteins and peptides; Fold f.1: Toxins' membrane translocation domains;multi-helical domains of various folds which is thought to unfold in the membrane	n.d.	428-554	T4 (555-606) ; T5 (555-606)
YP_001400158.1	Autotransporter protein	Yersinia pseudotuberculosis IP 31758	MKSRSNLNTRLLPLSILISSLISGAVLAAPSVAIPPSVQDLINQVQSYANAHVISPEQAETLIKRLTVTPEKLKEEEARVKQELAAVEKKQTEAKKEIITTSIEKDQFNKALNNTQKAKLAAETVFINANSKQNEAIKAVNKNWSLADENISTKLSVIVNGESKTQAILTEKIKLTEIANINQQEQIIKAQQLDADIQQIKSALADAESNGTTGTLVLRQKLAQAEEKLEIAKNNPKSKLFDAKAAHDRTSKNLEGPEGLAKRAAIQNKKVYEQELKVLQDPIDAAEEQLNTAQENTFALMDKQSALAGQKINSIALTNSLQEVFKQAKNAQLQAEQAAQQAKDATTAQQAMAEAAAAEKLLQEVEQKITTIAVIAQEAEAKLTAAQRAKADAELQLAD…	LSAPFTFRRVNMSGGTLDLRNVKNAQLVMDSLAGNGTFKLGSMLQQDASAPVNVTGNADGDFTLQIDGSGIDPTNLNVVSTGGGDARFTLTDGPIGLGNRVYNLV	О	100	50	97.2	21	94.4	17	-	-	94.3	14	97.9	30	97.9	26	98.1	29	99.9	22	-	-	96	16	98.7	15	100	29	99.8	25	-	-	Autotransporter of unknown function		IPR005546: Autotransporter beta-domain;IPR006315: Outer membrane autotransporter barrel;IPR012332: P22 tailspike C-terminal domain-like;IPR011050: Pectin lyase fold/virulence factor;IPR004899: Pertactin, central region	Yes	APSVAIPPSVQDLINQVQSYANAHVISPEQAETLIKRLTVTPEKLKEEEARVKQELAAVEKKQTEAKKEIITTSIEKDQFNKALNNTQKAKLAAETVFINANSKQNEAIKAVNKNWSLADENISTKLSVIVNGESKTQAILTEKIKLTEIANINQQEQIIKAQQLDADIQQIKSALADAESNGTTGTLVLRQKLAQAEEKLEIAKNNPKSKLFDAKAAHDRTSKNLEGPEGLAKRAAIQNKKVYEQELKVLQDPIDAAEEQLNTAQENTFALMDKQSALAGQKINSIALTNSLQEVFKQAKNAQLQAEQAAQQAKDATTAQQAMAEAAAAEKLLQEVEQKITTIAVIAQEAEAKLTAAQRAKADAELQLADKMEQLANINLDLTALNNLDPKVISQQTL…	4CGK;Class a: All alpha proteins; Fold: Alpha helices	n.d.	428-554	T4 (551-602) ; T5 (551-602)
YP_071357.1	Pertactin family virulence factor/autotransporter	Yersinia pseudotuberculosis IP 32953	MKSRHHLNTRLLPLSILISALIPAAVLAAPSVAIPPPVQDLINQVQSYANAHVISPEQAETLIKRLTVTPEKLKEEEARVKQELAAVEKKQKEANTEIITTSIEKDQFNKALNNKQKAKLVAEAVLINTNNRQNEAIKAVNENWSLSTDNLSTKLITMVNRESEIQTALDERTKRLETANAQQQEQEKKLQQLGDDIQEKQSKIADATTNKTSGTIALQNKLSQAQKKLTTDQKNPKSALKLAETEHNKTQKDLNSPIKKTQSQAIQNENTYKAALKALQDPIDEAEKQLTAAHKRIDTLGNEQADLYEQQSASYALIDNLKNEVKQAKKAQQQAEKAVKIIQNAKLAQQAMAETTAAEKLLQEVEQKITTIAVIAQEAEAKLTAAQRAKADAELQLAD…	LSAPFTFRRVNMSGGTLDLRNVKNAQLVMDSLAGNGTFKLGSMLQQDTSAPVNVTGNADGDFTLQIDGSGIDPTNLNVISTGGGDARFTLTDGPIGLGNRVYNLV	О	100	50	97.3	24	92.8	16	-	-	93.4	13	97.9	30	97.9	26	98.2	28	99.9	24	-	-	96.9	14	98.9	13	100	28	99.8	25	-	-	Autotransporter of unknown function		IPR005546: Autotransporter beta-domain;IPR006315: Outer membrane autotransporter barrel;IPR012332: P22 tailspike C-terminal domain-like;IPR011050: Pectin lyase fold/virulence factor;IPR004899: Pertactin, central region	Yes	APSVAIPPPVQDLINQVQSYANAHVISPEQAETLIKRLTVTPEKLKEEEARVKQELAAVEKKQKEANTEIITTSIEKDQFNKALNNKQKAKLVAEAVLINTNNRQNEAIKAVNENWSLSTDNLSTKLITMVNRESEIQTALDERTKRLETANAQQQEQEKKLQQLGDDIQEKQSKIADATTNKTSGTIALQNKLSQAQKKLTTDQKNPKSALKLAETEHNKTQKDLNSPIKKTQSQAIQNENTYKAALKALQDPIDEAEKQLTAAHKRIDTLGNEQADLYEQQSASYALIDNLKNEVKQAKKAQQQAEKAVKIIQNAKLAQQAMAETTAAEKLLQEVEQKITTIAVIAQEAEAKLTAAQRAKADAELQLADKMEQLANINLDLTALNNLDPKVISQQTL…	1CII;Class f: Membrane and cell surface proteins and peptides; Fold f.1: Toxins' membrane translocation domains;multi-helical domains of various folds which is thought to unfold in the membrane	n.d.	91-203	T4 (605-656) ; T5 (551-602;605-656)
YP_071355.1	Pertactin family virulence factor/autotransporter	Yersinia pseudotuberculosis IP 32953	MKNSNTLNTRLLPLSILISSLVSGGAMAVPVVIDGGNNGLVDNISTPVADGGAVAVEPAVEQPGLLDKIKDLLGLGEITEDQAKALTENVKAKAEKVDAQAAAKLALESAQAEAQKAAEDALYLKTENVSYQAFAQTEEKIKKEADEAKKKQDKSKEDAIKAVIVNNAPLVPGADDIAEQVTKAVTDTKKVQEEKAVELDEKTTKATEALEAKEANTKALEEIKGRLGTVTKDLETATNTDKPALAELVVEAKAAQADDEKKPLTAIAIAKAADKKTEAELNNNTDTDEGRAKKAEAVKNRKEYERLAAEYEEKIAEAEQKVKDIEAKIQELTKNQGFIKKEQSTEDAKTADLDSTLKKANSAKVAAQGEFDKAETAAKLAETAAKAIEAAKLTDKAVE…	AHFALNDVVMTGGTVDMSNAKNAQLTMASLNGTGNFNLGSVMQSDSVAPLNVSGDANGDFIIAMNSSGQAPTNLNVVNTNGGDARFALANGPIALGNYMTNL	О	99.9	44	96.9	22	86.9	18	-	-	92.9	15	97.6	32	97.8	26	98.1	21	99.9	22	-	-	95.6	15	98.7	14	99.9	29	99.8	26	-	-	Autotransporter of unknown function		IPR005546: Autotransporter beta-domain;IPR006315: Outer membrane autotransporter barrel;IPR012332: P22 tailspike C-terminal domain-like;IPR011050: Pectin lyase fold/virulence factor;IPR004899: Pertactin, central region	Yes	VPVVIDGGNNGLVDNISTPVADGGAVAVEPAVEQPGLLDKIKDLLGLGEITEDQAKALTENVKAKAEKVDAQAAAKLALESAQAEAQKAAEDALYLKTENVSYQAFAQTEEKIKKEADEAKKKQDKSKEDAIKAVIVNNAPLVPGADDIAEQVTKAVTDTKKVQEEKAVELDEKTTKATEALEAKEANTKALEEIKGRLGTVTKDLETATNTDKPALAELVVEAKAAQADDEKKPLTAIAIAKAADKKTEAELNNNTDTDEGRAKKAEAVKNRKEYERLAAEYEEKIAEAEQKVKDIEAKIQELTKNQGFIKKEQSTEDAKTADLDSTLKKANSAKVAAQGEFDKAETAAKLAETAAKAIEAAKLTDKAVEDATAAHKEAADKAEQTKAAVEAAEKVKT…	1CII;Class f: Membrane and cell surface proteins and peptides; Fold f.1: Toxins' membrane translocation domains;multi-helical domains of various folds which is thought to unfold in the membrane	n.d.	91-203	T4 (481-540;596-647;848-911) ; T5 (499-551;614-683;722-773;848-899;794-845)
YP_001400161.1	Autotransporter protein	Yersinia pseudotuberculosis IP 31758	MKNSNTLNTRLLPLSILISSLVSGGAMAVSQIATTDTPAVTPIKSTLTGPFERNSSGTSFGSNVDVDVIDNTSTPTRVIAETTPEAESTIGEATGQESGNATAVTPPTTTPEQEITEPEQPGLLDKITELLGLGEITQKQADALEKNVKAKAEKVKAQADAQKVLDEAKELAQKEAENVATLEKDNALNQELAYIQNNAKNEANIEKIRRDKSKEDAIKAVIVNNAPLVPTALDIADQVTKAVATTTQAQKEKAVDLDEKTTLAKEALDKKEENTAALEEIKGRLGTVTKDLETATDIDKPALAELVVEAKAAQATDEKKPSTAIAIAKAADVRTEAELNNNTDTDEGRAKKAEAVKNRKEYERLAAEYEEKIAEAEKAVKAIDAKIEELTKNQGLIKK…	AQFALNDVVMTGGTVDMSNAKNAQLTMASLNGTGNFNLGSVMQSDSVAPLNVSGDANGDFIIAINSSGQAPTNLNVVNTHGGDARFALANGPVALGNYMTNL	О	99.9	44	95.4	21	41.1	19	-	-	53.1	15	96.8	34	97.3	25	97.6	21	99.9	23	-	-	95.9	16	98.8	14	99.9	30	99.8	26	-	-	Self-Associating AutoTransporter (SAAT)		IPR030930: Adhesin of bacterial autotransporter system;IPR005546: Autotransporter beta-domain;IPR006315: Outer membrane autotransporter barrel;IPR012332: P22 tailspike C-terminal domain-like;IPR011050: Pectin lyase fold/virulence factor;IPR004899: Pertactin, central region	Yes	VSQIATTDTPAVTPIKSTLTGPFERNSSGTSFGSNVDVDVIDNTSTPTRVIAETTPEAESTIGEATGQESGNATAVTPPTTTPEQEITEPEQPGLLDKITELLGLGEITQKQADALEKNVKAKAEKVKAQADAQKVLDEAKELAQKEAENVATLEKDNALNQELAYIQNNAKNEANIEKIRRDKSKEDAIKAVIVNNAPLVPTALDIADQVTKAVATTTQAQKEKAVDLDEKTTLAKEALDKKEENTAALEEIKGRLGTVTKDLETATDIDKPALAELVVEAKAAQATDEKKPSTAIAIAKAADVRTEAELNNNTDTDEGRAKKAEAVKNRKEYERLAAEYEEKIAEAEKAVKAIDAKIEELTKNQGLIKKEQSTEDAKTADLDSTLKKANSAKVAAQG…	1CII;Class f: Membrane and cell surface proteins and peptides; Fold f.1: Toxins' membrane translocation domains;multi-helical domains of various folds which is thought to unfold in the membrane	n.d.	428-554	T4 (539-598;652-703;940-1003) ; T5 (576-632;670-739;832-901;742-811;940-991)
NP_994063.1	Autotransporter protein	Yersinia pestis biovar Microtus str 91001	MKNSNTLNTRLLPLSILISSLVSGGAMAVSQIATTDTPAVTPIKSTLTGPFERNSAGTSFGSNVDVDVIDNTSTATRVIAETTPEAESTIGEATGQEGGNATAVIPPTTTPSEQEITEPEQPGLLDKIKDLLGLGEITQEQADALEKNVKTKVEKVDAQTAAKLALESAQAEAQKAAEDALYLKTENVSYQAFAQTEEKIKKEADEAKKKQDKTKEDAIKAVKVNNTPLVPGDKDIAEKVTKAVTDTTKVQGEKAVTLATKITDAKVAQEKKDANTEALAEIDGRLISVSNALIQATGTDKGPLDQKLKEAQQAKTEQDGKELASGGYKELFEEDKKTSGYFGIAENDNGSGQQEKLAEAKKNRDAYNKAAKKELDAIAKAQKAVEAIDAQIVKLKKDK…	AHFALNDVVMTGGTVDMSNAKNAQLTMASLNGTGNFNLGSVMQSDSVAPLNVSGDANGDFIIAMNSSGQAPTNLNVVNTNGGDARFALANGPVALGNYMTNL	О	100	49	97.3	22	93.4	19	-	-	95.7	15	97.8	28	98	28	98.1	17	99.9	21	-	-	96.3	15	98.8	15	100	30	99.8	26	-	-	Self-Associating AutoTransporter (SAAT)		IPR030930: Adhesin of bacterial autotransporter system;IPR005546: Autotransporter beta-domain;IPR006315: Outer membrane autotransporter barrel;IPR012332: P22 tailspike C-terminal domain-like;IPR011050: Pectin lyase fold/virulence factor;IPR004899: Pertactin, central region	Yes	VSQIATTDTPAVTPIKSTLTGPFERNSAGTSFGSNVDVDVIDNTSTATRVIAETTPEAESTIGEATGQEGGNATAVIPPTTTPSEQEITEPEQPGLLDKIKDLLGLGEITQEQADALEKNVKTKVEKVDAQTAAKLALESAQAEAQKAAEDALYLKTENVSYQAFAQTEEKIKKEADEAKKKQDKTKEDAIKAVKVNNTPLVPGDKDIAEKVTKAVTDTTKVQGEKAVTLATKITDAKVAQEKKDANTEALAEIDGRLISVSNALIQATGTDKGPLDQKLKEAQQAKTEQDGKELASGGYKELFEEDKKTSGYFGIAENDNGSGQQEKLAEAKKNRDAYNKAAKKELDAIAKAQKAVEAIDAQIVKLKKDKGDIEQEQSTEKGKTGGLDIALSGANDAK…	n.d.	n.d.	428-554	T4 (544-603;659-710;893-956) ; T5 (562-614;659-710;785-854;731-782;893-944)
YP_652236.1	Putative autotransporter protein	Yersinia pestis Antiqua	MKNSNTLNTRLLPLSILISSLVSGGAMAVSQIATTDTPAVTPIKSTLTGPFERNSAGTSFGSNVDVDVIDNTSTATRVIAETTPEAESTIGEATGQEGGNATAVIPPTTTPSEQEITEPEQPGLLDKIKDLLGLGEITQEQADALEKNVKTKVEKVDAQTAAKLALESAQAEAQKAAEDALYLKTENVSYQAFAQTEEKIKKEADEAKKKQDKTKEDAIKAVKVNNTPLVPGDKDIAEKVTKAVTDTTKVQGEKAVTLATKITDAKVAQEKKDANTEALAEIDGRLISVSNALIQATGTDKGPLDQKLKEAQQAKTEQDGKELASGGYKELFEEDKKTSGYFGIAENDNGSGQQEKLAEAKKNRDAYNKAAKKELDAIAKAQKAVEAIDAQIVKLKKDK…	AHFALNDVVMTGGTVDMSNAKNAQLTMASLNGTGNFNLGSVMQSDSVAPLNVSGDANGDFIIAMNSSGQAPTNLNVVNTNGGDARFALANGPVALGNYMTNL	О	99.9	48	97.1	15	73.3	18	-	-	82.5	15	97.2	34	97.6	27	97.8	16	99.9	21	-	-	96	16	98.8	14	99.9	30	99.8	26	-	-	Self-Associating AutoTransporter (SAAT)		IPR030930: Adhesin of bacterial autotransporter system;IPR005546: Autotransporter beta-domain;IPR006315: Outer membrane autotransporter barrel;IPR012332: P22 tailspike C-terminal domain-like;IPR011050: Pectin lyase fold/virulence factor;IPR004899: Pertactin, central region	Yes	VSQIATTDTPAVTPIKSTLTGPFERNSAGTSFGSNVDVDVIDNTSTATRVIAETTPEAESTIGEATGQEGGNATAVIPPTTTPSEQEITEPEQPGLLDKIKDLLGLGEITQEQADALEKNVKTKVEKVDAQTAAKLALESAQAEAQKAAEDALYLKTENVSYQAFAQTEEKIKKEADEAKKKQDKTKEDAIKAVKVNNTPLVPGDKDIAEKVTKAVTDTTKVQGEKAVTLATKITDAKVAQEKKDANTEALAEIDGRLISVSNALIQATGTDKGPLDQKLKEAQQAKTEQDGKELASGGYKELFEEDKKTSGYFGIAENDNGSGQQEKLAEAKKNRDAYNKAAKKELDAIAKAQKAVEAIDAQIVKLKKDKGDIEQEQSTEKGKTGGLDIALSGANDAK…	n.d.	n.d.	180-297	T4 (544-603;659-710;857-920) ; T5 (562-614;659-710;731-782;857-908;803-854)
NP_668668.1	Autotransporter	Yersinia pestis KIM 10	MKNSNTLNTRLLPLSILISSLVSGGAMAVSQIATTDTPAVTPIKSTLTGPFERNSAGTSFGSNVDVDVIDNTSTATRVIAETTPEAESTIGEATGQEGGNATAVIPPTTTPSEQEITEPEQPGLLDKIKDLLGLGEITQEQADALEKNVKTKVEKVDAQTAAKLALESAQAEAQKAAEDALYLKTENVSYQAFAQTEEKIKKEADEAKKKQDKTKEDAIKAVKVNNTPLVPGDKDIAEKVTKAVTDTTKVQGEKAVTLATKITDAKVAQEKKDANTEALAEIDGRLISVSNALIQATGTDKGPLDQKLKEAQQAKTEQDGKELASGGYKELFEEDKKTSGYFGIAENDNGSGQQEKLAEAKKNRDAYNKAAKKELDAIAKAQKAVEAIDAQIVKLKKDK…	AHFALNDVVMTGGTVDMSNAKNAQLTMASLNGTGNFNLGSVMQSDSVAPLNVSGDANGDFIIAMNSSGQAPTNLNVVNTNGGDARFALANGPVALGNYMTNL	О	99.9	48	98.1	14	73.3	18	-	-	82.5	15	97.2	34	97.6	27	97.8	16	99.9	23	-	-	95.7	17	98.8	15	99.9	31	99.8	28	-	-	Self-Associating AutoTransporter (SAAT)		IPR030930: Adhesin of bacterial autotransporter system;IPR005546: Autotransporter beta-domain;IPR006315: Outer membrane autotransporter barrel;IPR012332: P22 tailspike C-terminal domain-like;IPR011050: Pectin lyase fold/virulence factor;IPR004899: Pertactin, central region	Yes	VSQIATTDTPAVTPIKSTLTGPFERNSAGTSFGSNVDVDVIDNTSTATRVIAETTPEAESTIGEATGQEGGNATAVIPPTTTPSEQEITEPEQPGLLDKIKDLLGLGEITQEQADALEKNVKTKVEKVDAQTAAKLALESAQAEAQKAAEDALYLKTENVSYQAFAQTEEKIKKEADEAKKKQDKTKEDAIKAVKVNNTPLVPGDKDIAEKVTKAVTDTTKVQGEKAVTLATKITDAKVAQEKKDANTEALAEIDGRLISVSNALIQATGTDKGPLDQKLKEAQQAKTEQDGKELASGGYKELFEEDKKTSGYFGIAENDNGSGQQEKLAEAKKNRDAYNKAAKKELDAIAKAQKAVEAIDAQIVKLKKDKGDIEQEQSTEKGKTGGLDIALSGANDAK…	n.d.	n.d.	n.d.	T4 (544-603;659-710;857-920) ; T5 (562-614;659-710;731-782;857-908;803-854)
AP_001827.1	Predicted adhesin	Escherichia coli str K−12 substr W3110	MGIKQHNGNTKADRLAELKIRSPSIQLIKFGAIGLNAIIFSPLLIAADTGSQYGTNITINDGDRITGDTADPSGNLYGVMTPAGNTPGNINLGNDVTVNVNDASGYAKGIIIQGKNSSLTANRLTVDVVGQTSAIGINLIGDYTHADLGTGSTIKSNDDGIIIGHSSTLTATQFTIENSNGIGLTINDYGTSVDLGSGSKITTDGSTGVYIGGLNGNNANGAARFTATDLTIDVQGYSAMGINVQKNSVVDLGTNSTIKTNGDNAHGLWSFGQVSANALTVDVTGAAANGVEVRGGTTTIGADSHISSAQGGGLVTSGSDAIINFTGTAAQRNSIFSGGSYGASAQTATAVVNMQNTDITVDRNGSLALGLWALSGGRITGDSLAITGAAGARGIYAMT…	NSNLDTLALSHSTVDFASHGSTAGTFATLNVENLSGNSTFIMRADVVGEGNGVNNKGDLLNISGSSAGNHVLAIRNQGSEATTGNEVLTVVKTTDGAASFSASSQVELGGYLYDV	П	100	91	97.8	19	92.8	21	-	-	87.6	19	97.5	33	95.5	32	96.9	25	100	19	-	-	94.8	30	99	26	100	32	99.8	32	-	-	Autotransporter of unknown function		IPR005546: Autotransporter beta-domain;IPR006315: Outer membrane autotransporter barrel;IPR012332: P22 tailspike C-terminal domain-like;IPR011050: Pectin lyase fold/virulence factor;IPR004899: Pertactin, central region;IPR003991: Pertactin virulence factor family	Yes	ADTGSQYGTNITINDGDRITGDTADPSGNLYGVMTPAGNTPGNINLGNDVTVNVNDASGYAKGIIIQGKNSSLTANRLTVDVVGQTSAIGINLIGDYTHADLGTGSTIKSNDDGIIIGHSSTLTATQFTIENSNGIGLTINDYGTSVDLGSGSKITTDGSTGVYIGGLNGNNANGAARFTATDLTIDVQGYSAMGINVQKNSVVDLGTNSTIKTNGDNAHGLWSFGQVSANALTVDVTGAAANGVEVRGGTTTIGADSHISSAQGGGLVTSGSDAIINFTGTAAQRNSIFSGGSYGASAQTATAVVNMQNTDITVDRNGSLALGLWALSGGRITGDSLAITGAAGARGIYAMTNSQIDLTSDLVIDMSTPDQMAIATQHDDGYAASRINASGRMLINGS…	1DAB;Class b: All beta proteins; Fold b.80: Single-stranded right-handed beta-helix; superhelix turns are made of parallel beta-strands and (short) turns	n.d.	n.d.	L1 (160-232)
YP_003036631.1	Outer membrane autotransporter barrel domain protein	Escherichia coli BL21−GoldDE3pLysS AG	MGIKQHNGNTKADRLAELKIRSPSIQLIKFGAIGLNAIIFPPLLIAADTGSQYGTNITINDGDRITGDTADPSGNLYSVMTPAGNTPGNINLGNDVTVNVNDASGYAKGIIIQGKNSSLTANRLTVDVVGQTSAIGINLIGDYTHADLGTGSTIKSNDDGIIIGHSSTLTATQFTIENSNGIGLTINDYGTSVDLGSGSKITTDGSTGVYIGGLNGNNANGAARFTATDLTIDVQGYSAMGINVQKNSVVDLGTNSTIKTNGDNAHGLWSFGQVSANALTVDVTGAAANGVEVRGGTTTIGADSHISSAQGGGLVTSGSDAIINFTGTAAQRNSIFSGGSYGASAQTATAVVNMQNTDITVDRNGSLALGLWALSGGRITGDSLAITGAAGARGIYAMT…	NSNLDTLALSHSTVDFASHGSTAGTFATLNVENLSGNSTFIMRADVVGEGNGVNNKGDLLNISGSSAGNHVLAIRNQGSEATTGNEVLTVVKTTDGAASFSASSQVELGGYLYDV	П	100	93	98.9	20	98.2	21	-	-	97.5	20	98.8	33	98.4	35	98.7	27	100	22	-	-	91.2	25	98.7	24	100	30	99.7	35	-	-	Autotransporter of unknown function		IPR005546: Autotransporter beta-domain;IPR006315: Outer membrane autotransporter barrel;IPR012332: P22 tailspike C-terminal domain-like;IPR011050: Pectin lyase fold/virulence factor;IPR004899: Pertactin, central region;IPR003991: Pertactin virulence factor family	Yes	ADTGSQYGTNITINDGDRITGDTADPSGNLYSVMTPAGNTPGNINLGNDVTVNVNDASGYAKGIIIQGKNSSLTANRLTVDVVGQTSAIGINLIGDYTHADLGTGSTIKSNDDGIIIGHSSTLTATQFTIENSNGIGLTINDYGTSVDLGSGSKITTDGSTGVYIGGLNGNNANGAARFTATDLTIDVQGYSAMGINVQKNSVVDLGTNSTIKTNGDNAHGLWSFGQVSANALTVDVTGAAANGVEVRGGTTTIGADSHISSAQGGGLVTSGSDAIINFTGTAAQRNSIFSGGSYGASAQTATAVVNMQNTDITVDRNGSLALGLWALSGGRITGDSLAITGAAGARGIYAMTNSQIDLTSDLVIDMSTPDQMAIATQHDDGYAASRINASGRMLINGS…	1DAB;Class b: All beta proteins; Fold b.80: Single-stranded right-handed beta-helix; superhelix turns are made of parallel beta-strands and (short) turns	n.d.	322-432	L1 (160-232)
YP_001730150.1	Adhesin	Escherichia coli str K−12 substr DH10B	MGIKQHNGNTKADRLAELKIRSPSIQLIKFGAIGLNAIIFSPLLIAADTGSQYGTNITINDGDRITGDTADPSGNLYGVMTPAGNTPGNINLGNDVTVNVNDASGYAKGIIIQGKNSSLTANRLTVDVVGQTSAIGINLIGDYTHADLGTGSTIKSNDDGIIIGHSSTLTATQFTIENSNGIGLTINDYGTSVDLGSGSKITTDGSTGVYIGGLNGNNANGAARFTATDLTIDVQGYSAMGINVQKNSVVDLGTNSTIKTNGDNAHGLWSFGQVSANALTVDVTGAAANGVEVRGGTTTIGADSHISSAQGGGLVTSGSDAIINFTGTAAQRNSIFSGGSYGASAQTATAVVNMQNTDITVDRNGSLALGLWALSGGRITGDSLAITGAAGARGIYAMT…	NSNLDTLALSHSTVDFASHGSTAGTFATLNVENLSGNSTFIMRADVVGEGNGVNNKGDLLNISGSSAGNHVLAIRNQGSEATTGNEVLTVVKTTDGAASFSASSQVELGGYLYDV	П	100	91	97.8	19	92.8	21	-	-	87.6	19	97.5	33	95.5	32	96.9	25	100	19	-	-	91.5	29	98.8	23	100	31	99.8	34	-	-	Autotransporter of unknown function		IPR005546: Autotransporter beta-domain;IPR006315: Outer membrane autotransporter barrel;IPR012332: P22 tailspike C-terminal domain-like;IPR011050: Pectin lyase fold/virulence factor;IPR004899: Pertactin, central region;IPR003991: Pertactin virulence factor family	Yes	ADTGSQYGTNITINDGDRITGDTADPSGNLYGVMTPAGNTPGNINLGNDVTVNVNDASGYAKGIIIQGKNSSLTANRLTVDVVGQTSAIGINLIGDYTHADLGTGSTIKSNDDGIIIGHSSTLTATQFTIENSNGIGLTINDYGTSVDLGSGSKITTDGSTGVYIGGLNGNNANGAARFTATDLTIDVQGYSAMGINVQKNSVVDLGTNSTIKTNGDNAHGLWSFGQVSANALTVDVTGAAANGVEVRGGTTTIGADSHISSAQGGGLVTSGSDAIINFTGTAAQRNSIFSGGSYGASAQTATAVVNMQNTDITVDRNGSLALGLWALSGGRITGDSLAITGAAGARGIYAMTNSQIDLTSDLVIDMSTPDQMAIATQHDDGYAASRINASGRMLINGS…	1DAB;Class b: All beta proteins; Fold b.80: Single-stranded right-handed beta-helix; superhelix turns are made of parallel beta-strands and (short) turns	n.d.	428-554	L1 (160-232)
YP_001462453.1	Outer membrane autotransporter	Escherichia coli E24377A	MGIKQHNGNTKADRLAELKIRSPSIQLIKFGAIGLNAIIFSPLLIAADTGSQYGTNITINEGDRITGDTADPSGNLYGVMTPAGNTPGNINLGNDVTVNVNDASGYAKGIIIQGKNSSLTANRLTVDVVGQTSAIGINLIGDYTHADLGTGSTIKSNDDGIIIGHSSTLTATQFTIENSNGIGLTINDYGTSVDLGSGSKITTDGSTGVYIGGLNGNNANGAARFTATDLTIDVQGYSAMGINVQKNSVVDLGTNSSIKTNGDNAHGLWSFGQVSANALTVDVTGAAANGVEVRGGTTTIGADSHISSAQGGGLVTSGSDATINFSGTAAQRNSIFSGGSYGASAQTATAVVNMQNTDITVDRNGSLALGLWALSGGRITGDSLAITGAAGARGIYAMT…	NSNLDTLALSHSTVDFASHGSTAGTFATLNVENLSGNSTFIMRADVVGEGNGVNNKGDLLNISGSSAGNHVLAIRNQGSEATTGNEVLTVVKTTDGAASFSASSQVELGGYLYDV	П	100	97	98.9	20	98	21	-	-	97	19	98.6	37	98.2	34	98.5	24	100	23	-	-	97.4	30	99.3	28	100	32	99.8	32	-	-	Autotransporter of unknown function		IPR005546: Autotransporter beta-domain;IPR006315: Outer membrane autotransporter barrel;IPR012332: P22 tailspike C-terminal domain-like;IPR011050: Pectin lyase fold/virulence factor;IPR004899: Pertactin, central region;IPR003991: Pertactin virulence factor family	Yes	ADTGSQYGTNITINEGDRITGDTADPSGNLYGVMTPAGNTPGNINLGNDVTVNVNDASGYAKGIIIQGKNSSLTANRLTVDVVGQTSAIGINLIGDYTHADLGTGSTIKSNDDGIIIGHSSTLTATQFTIENSNGIGLTINDYGTSVDLGSGSKITTDGSTGVYIGGLNGNNANGAARFTATDLTIDVQGYSAMGINVQKNSVVDLGTNSSIKTNGDNAHGLWSFGQVSANALTVDVTGAAANGVEVRGGTTTIGADSHISSAQGGGLVTSGSDATINFSGTAAQRNSIFSGGSYGASAQTATAVVNMQNTDITVDRNGSLALGLWALSGGRITGDSLAITGAAGARGIYAMTNSQIDLTSDLVIDMSTPDQMAIATQHDDGYAASRINASGRMLINGS…	1DAB;Class b: All beta proteins; Fold b.80: Single-stranded right-handed beta-helix; superhelix turns are made of parallel beta-strands and (short) turns	n.d.	428-554	L1 (160-232)
YP_003228754.1	Adhesin	Escherichia coli O26−H11 str 11368	MGIKQHNGNTKADRLAELKIRSPSIQLIKFGAIGLNAIIFSPLLIAADTGSQYGTNITINEGDRITGDTADPSGNLYGVMTPAGNTPGNINLGNDVTVNVNDASGYAKGIIIQGKNSSLTANRLTVDVVGQTSAIGINLIGDYTHADLGTGSTIKSNDDGIIIGHSSTLTATQFTIENSNGIGLTINDYGTSVDLGSGSKITTDGSTGVYIGGLNGNNANGAARFTATDLTIDVQGYSAMGINVQKNSVVDLGTNSSIKTNGDNAHGLWSFGQVSANALTVDVTGAAANGVEVRGGTTTIGADSHISSAQGGGLVTSGSDATINFSGTAAQRNSIFSGGSYGASAQTATAVVNMQNTDITVDRNGSLALGLWALSGGRITGDSLAITGAAGARGIYAMT…	NSNLDTLALSHSTVDFASHGSTAGTFATLNVENLSGNSTFIMRADVVGEGNGVNNKGDLLNISGSSAGNHVLAIRNQGSEATTGNEVLTVVKTTDGAASFSASSQVELGGYLYDV	П	100	97	98.6	21	97.3	21	-	-	96	19	98.3	33	97.7	34	98.1	25	100	20	-	-	97.9	29	99.5	28	100	33	99.8	35	-	-	Autotransporter of unknown function		IPR005546: Autotransporter beta-domain;IPR006315: Outer membrane autotransporter barrel;IPR012332: P22 tailspike C-terminal domain-like;IPR011050: Pectin lyase fold/virulence factor;IPR004899: Pertactin, central region;IPR003991: Pertactin virulence factor family	Yes	ADTGSQYGTNITINEGDRITGDTADPSGNLYGVMTPAGNTPGNINLGNDVTVNVNDASGYAKGIIIQGKNSSLTANRLTVDVVGQTSAIGINLIGDYTHADLGTGSTIKSNDDGIIIGHSSTLTATQFTIENSNGIGLTINDYGTSVDLGSGSKITTDGSTGVYIGGLNGNNANGAARFTATDLTIDVQGYSAMGINVQKNSVVDLGTNSSIKTNGDNAHGLWSFGQVSANALTVDVTGAAANGVEVRGGTTTIGADSHISSAQGGGLVTSGSDATINFSGTAAQRNSIFSGGSYGASAQTATAVVNMQNTDITVDRNGSLALGLWALSGGRITGDSLAITGAAGARGIYAMTNSQIDLTSDLVIDMSTPDQMAIATQHDDGYAASRINASGRMLINGS…	1DAB;Class b: All beta proteins; Fold b.80: Single-stranded right-handed beta-helix; superhelix turns are made of parallel beta-strands and (short) turns	n.d.	265-383	n.d.
YP_003234009.1	Putative adhesin	Escherichia coli O111−H− str 11128	MGIKQHNGNTKADRLAELKIRSPSIQLIKFGAIGLNAIIFSPLLIAADTGSQYGTNITINEGDRITGDTADPSGNLYGVMTPAGNTPGNINLGNDVTVNVNDASGYAKGIIIQGKNSSLTANRLTVDVVGQTSAIGINLIGDYTHADLGTGSTIKSNDDGIIIGHSSTLTATQFTIENSNGIGLTINDYGTSVDLGSGSKITTDGSTGVYIGGLNGNNANGAARFTATDLTIDVQGYSAMGINVQKNSVVDLGTNSSIKTNGDNAHGLWSFGQVSANALTVDVTGAAANGVEVRGGTTTIGADSHISSAQGGGLVTSGSDATINFSGTAAQRNSIFSGGSYGASAQTATAVVNMQNTDITVDRNGSLALGLWALSGGRITGDSLAITGAAGARGIYAMT…	NSNLDTLALSHSTVDFASHGSTAGTFATLNVENLSGNSTFIMRADVVGEGNGVNNKGDLLNISGSSAGNHVLAIRNQGSEATTGNEVLTVVKTTDGAASFSASSQVELGGYLYDV	П	100	97	98.6	21	97.3	21	-	-	96	19	98.3	33	97.7	34	98.1	25	99.9	18	-	-	95.8	31	98.9	26	100	32	99.8	34	-	-	Autotransporter of unknown function		IPR005546: Autotransporter beta-domain;IPR006315: Outer membrane autotransporter barrel;IPR012332: P22 tailspike C-terminal domain-like;IPR011050: Pectin lyase fold/virulence factor;IPR004899: Pertactin, central region;IPR003991: Pertactin virulence factor family	Yes	ADTGSQYGTNITINEGDRITGDTADPSGNLYGVMTPAGNTPGNINLGNDVTVNVNDASGYAKGIIIQGKNSSLTANRLTVDVVGQTSAIGINLIGDYTHADLGTGSTIKSNDDGIIIGHSSTLTATQFTIENSNGIGLTINDYGTSVDLGSGSKITTDGSTGVYIGGLNGNNANGAARFTATDLTIDVQGYSAMGINVQKNSVVDLGTNSSIKTNGDNAHGLWSFGQVSANALTVDVTGAAANGVEVRGGTTTIGADSHISSAQGGGLVTSGSDATINFSGTAAQRNSIFSGGSYGASAQTATAVVNMQNTDITVDRNGSLALGLWALSGGRITGDSLAITGAAGARGIYAMTNSQIDLTSDLVIDMSTPDQMAIATQHDDGYAASRINASGRMLINGS…	1DAB;Class b: All beta proteins; Fold b.80: Single-stranded right-handed beta-helix; superhelix turns are made of parallel beta-strands and (short) turns	n.d.	265-383	L1 (160-232)
YP_003499044.1	Outer membrane autotransporter	Escherichia coli O55−H7 str CB9615	MGIKQHNGNTKADRLAELKIRSPSIQLIKFGAIGLNAILFSPLLIAADTGSQYGTNITINDGDRITGDTADPSGNLYGVMTPAGNTPGNINLGNDVTVNVNDASGYAKGIIIQGKNSSLTANRLTVDVVGQTSAIGINLIGDYTHADLGTGSTIKSNDDGIIIGHSSTLTATQFTIENSNGIGLTINDYGTSVDLGSGSKIKTDGSTGVYIGGLNGNNANGAARFTATDLTIDVQGYSAMGINVQKNSVVDLGTNSSIKTSGDNAHGLWSFGQVSANALTVDVTGAAANGVEVRGGTTTIGADSHISSAQGGGLVTSGSDATINFSGTAAQRNSIFSGGSYGASAQTATAVINMQNTDITVDRNGSLALGLWALSGGRITGDSLAITGAAGARGIYAMT…	NSNLDTLALSHSTVDFASHGSTAGTFTTLNVENLSGNSTFIMRADVVGEGNGVNNKGDLLNISGSSAGNHVLAIRNQGSEATTGNEVLTVVKTTDGAASFSASSQVELGGYLYDV	П	100	97	98.5	21	97.5	21	-	-	96.8	19	98.3	33	97.9	34	98.1	25	100	18	-	-	97.7	32	99.4	29	100	32	99.8	33	-	-	Autotransporter of unknown function		IPR005546: Autotransporter beta-domain;IPR006315: Outer membrane autotransporter barrel;IPR012332: P22 tailspike C-terminal domain-like;IPR011050: Pectin lyase fold/virulence factor;IPR004899: Pertactin, central region;IPR003991: Pertactin virulence factor family	Yes	ADTGSQYGTNITINDGDRITGDTADPSGNLYGVMTPAGNTPGNINLGNDVTVNVNDASGYAKGIIIQGKNSSLTANRLTVDVVGQTSAIGINLIGDYTHADLGTGSTIKSNDDGIIIGHSSTLTATQFTIENSNGIGLTINDYGTSVDLGSGSKIKTDGSTGVYIGGLNGNNANGAARFTATDLTIDVQGYSAMGINVQKNSVVDLGTNSSIKTSGDNAHGLWSFGQVSANALTVDVTGAAANGVEVRGGTTTIGADSHISSAQGGGLVTSGSDATINFSGTAAQRNSIFSGGSYGASAQTATAVINMQNTDITVDRNGSLALGLWALSGGRITGDSLAITGAAGARGIYAMTNSQIDLTSDLVIDMSTPDQMAIATQHDDGYAASRINASGRMLINGS…	1DAB;Class b: All beta proteins; Fold b.80: Single-stranded right-handed beta-helix; superhelix turns are made of parallel beta-strands and (short) turns	n.d.	200-322	L1 (160-232)
YP_688727.1	Adhesion and penetration protein	Shigella flexneri 5 str 8401	MGIKQHNGNTKADRLAELKIRSPSIQLIKFGAIGLNAIIFSPLLIAADTGSQYGTNITINDGDRITGDTADPSGNLYGVMTPAGNTPGNINLGNDVTVNVNDASGYAKGIIIQGKNSSLTANRLTVDVVGQTSAIGINLIGDYTHADLSTGSTSKSNDDGIIIGHSSTLTATQFTIENSNGIGLTINDYGTSVDLGSGSKIKTDGSTGVYIGGLNGNNANGAARFTATDLTIDVQGYSAMGINVQKNSVVDLGTNSTIKTNGDNAHGLWSFGQVSANALTVDVTGAAANGVEVRGGTTTIGADSHISSAQGGGLVTSSSDATINFSGTAAQRNSIFSGGSYGASAQTATAVINMQNTDITVDRNGSLALGLWALSGGRITGDSLAITGAAGARGIYAMT…	NSNLDTLALSHSTVDFASHGSTAGTFTTLNVENLSGNSTFIMRADVVGEGNGVNNRGDLLNISGSSAGNHVLAIRNQGSEATTGNEVLTVVKTTDGAASFSASSQVELGGYLYDV	П	100	91	98.8	17	98.1	21	-	-	97.4	19	98.6	33	98.3	32	98.6	25	100	19	-	-	94.7	30	98.8	24	100	32	99.8	31	-	-	Autotransporter of unknown function		IPR005546: Autotransporter beta-domain;IPR006315: Outer membrane autotransporter barrel;IPR012332: P22 tailspike C-terminal domain-like;IPR011050: Pectin lyase fold/virulence factor;IPR004899: Pertactin, central region;IPR003991: Pertactin virulence factor family	Yes	ADTGSQYGTNITINDGDRITGDTADPSGNLYGVMTPAGNTPGNINLGNDVTVNVNDASGYAKGIIIQGKNSSLTANRLTVDVVGQTSAIGINLIGDYTHADLSTGSTSKSNDDGIIIGHSSTLTATQFTIENSNGIGLTINDYGTSVDLGSGSKIKTDGSTGVYIGGLNGNNANGAARFTATDLTIDVQGYSAMGINVQKNSVVDLGTNSTIKTNGDNAHGLWSFGQVSANALTVDVTGAAANGVEVRGGTTTIGADSHISSAQGGGLVTSSSDATINFSGTAAQRNSIFSGGSYGASAQTATAVINMQNTDITVDRNGSLALGLWALSGGRITGDSLAITGAAGARGIYAMTNSQIDLTSDLVIDMSTPDQMAIATQHDDGYAASRINASGRMLINGS…	1DAB;Class b: All beta proteins; Fold b.80: Single-stranded right-handed beta-helix; superhelix turns are made of parallel beta-strands and (short) turns	n.d.	180-297	L1 (160-232)
YP_002412243.1	Putative adhesin	Escherichia coli UMN026	MGIKQHNGNTKADRLAELKIRSPSIQLIKYGAIGLNAIIFSPLLIAADLGSQNGTNITISDGDRITGDTADPSGNLYGVMTPAGNTPGNINLGNDVTVNVNDASGYAKGIIIQGKNSSLTANRLTVDVVGQTSAIGINLIGDYTHADLGTGSTIKSNDDGIIIGHSSTLTATQFTIENSNGIGLTINDYGTSVDLGSGSKIKTDGSTGVYIGGLNGNNANGAARFTATDLTIDVQGYSAMGINVQKNSVVDLGTNSTIKTNGDNAHGLWSFGQVSANALTVDVTGAVANGVEVRGGTTTIGADSHISSAQGGGLVTSGSDATINFSGTAAQRNSIFSSGSYGASAQTATAVINMQNTDITVDRNDSLALGLWALSGGRITGDSLAITGAAGARGIYAMT…	NSNLDTLALSHSTVDFASHTSTAGTFTTLNVENLSGNSTFIMRADVVGEGNGVNNKGDLLNISGSSAGNHVLAIRNQGSEATTGNEVLTVVKTTDGAASFSASSQVELGGYLYDV	П	100	95	98.5	18	96.9	21	-	-	95.1	19	98.1	37	97.4	33	97.9	25	100	19	-	-	95.8	31	98.9	25	100	32	99.8	32	-	-	Autotransporter of unknown function		IPR005546: Autotransporter beta-domain;IPR006315: Outer membrane autotransporter barrel;IPR012332: P22 tailspike C-terminal domain-like;IPR011050: Pectin lyase fold/virulence factor;IPR004899: Pertactin, central region;IPR003991: Pertactin virulence factor family	Yes	ADLGSQNGTNITISDGDRITGDTADPSGNLYGVMTPAGNTPGNINLGNDVTVNVNDASGYAKGIIIQGKNSSLTANRLTVDVVGQTSAIGINLIGDYTHADLGTGSTIKSNDDGIIIGHSSTLTATQFTIENSNGIGLTINDYGTSVDLGSGSKIKTDGSTGVYIGGLNGNNANGAARFTATDLTIDVQGYSAMGINVQKNSVVDLGTNSTIKTNGDNAHGLWSFGQVSANALTVDVTGAVANGVEVRGGTTTIGADSHISSAQGGGLVTSGSDATINFSGTAAQRNSIFSSGSYGASAQTATAVINMQNTDITVDRNDSLALGLWALSGGRITGDSLAITGAAGARGIYAMTNSQIDLTSDLVIDMSTPDQMAIATQHDDGYAASRINASGRMLINGS…	1DAB;Class b: All beta proteins; Fold b.80: Single-stranded right-handed beta-helix; superhelix turns are made of parallel beta-strands and (short) turns	n.d.	473-603	L1 (160-232)
YP_003364788.1	Adhesin autotransporter	Citrobacter rodentium ICC168	MEITAFRQFSETQRIFGLGIFCIGLAIYPGYSLGATIGSQNGALIEVSDGDHIVADTAGDNLYGVTTTPGQQATVRLGSGVSVTVDDPDRNARGVLVQGANSVLTADRLTVNVNGKNAKGLWLSSDTIQADLGTGSVIAASASGSSLAEGISVGNGSALTADHLTVEATGLSSTGLNISGYGSRADLGSGSVINTSGSNSTGIYVAGMNGNAARGPAQLTATALTIKAEAEGSIAYGMYIRENAVVDIGTGSVITAASDYAMGVLIEDSGQFNADALTIDVQGIFAGGIDVRGGSATVGADSHISSAAGSALFAFGADSTITFRGSENARNTLFSGFAAVGAQEYASITLSDTDITVDGGGDFAAGLATSDDGTISGENLSVTGAAGTAGLYVMRGGSI…	SSNLDNLSLTGSTVDFASMASDPDVFSTLTVASLSGNGSFVMRTDLVGDGNGVNNGGDLLRVTGSSAGSHLLTIKNQGSMATTGNEVLTVVETADGGASFAAASDVELGGYLYSV	П	100	202	96.2	16	-	-	-	-	-	-	92.7	31	61.5	23	84.1	32	100	20	-	-	95.1	27	98.9	28	100	30	99.8	33	-	-	Autotransporter of unknown function		IPR005546: Autotransporter beta-domain;IPR006315: Outer membrane autotransporter barrel;IPR012332: P22 tailspike C-terminal domain-like;IPR011050: Pectin lyase fold/virulence factor;IPR004899: Pertactin, central region;IPR003991: Pertactin virulence factor family	Yes	EGISVGNGSALTADHLTVEATGLSSTGLNISGYGSRADLGSGSVINTSGSNSTGIYVAGMNGNAARGPAQLTATALTIKAEAEGSIAYGMYIRENAVVDIGTGSVITAASDYAMGVLIEDSGQFNADALTIDVQGIFAGGIDVRGGSATVGADSHISSAAGSALFAFGADSTITFRGSENARNTLFSGFAAVGAQEYASITLSDTDITVDGGGDFAAGLATSDDGTISGENLSVTGAAGTAGLYVMRGGSIDLTGDLSVSMASADETAFGTQHYNGYAPGSISATGKMLIVGSADARGGKIDIDMAPGSVWTGKAFSDNVNGGYLNVALNNSVWNLSGSSNLDNLSLTGSTVDFASMASDPDVFSTLTVASLSGNGSFVMRTDLVGDGNGVNNGGDLLR…	1DAB;Class b: All beta proteins; Fold b.80: Single-stranded right-handed beta-helix; superhelix turns are made of parallel beta-strands and (short) turns	n.d.	265-383	L1 (150-226)
YP_003364782.1	Adhesin autotransporter	Citrobacter rodentium ICC168	MKITAFRQFSETQRAFSLGICCIGLAVYPGYTQAATIGSQTGVLIEVSNGDHIVADTADDDLYGIKTPLGQQAATVRLGSGVTVTADDPERNAKGVMVEGADSVLTADRLTINVSGKDATGLWLFANNIQADLGTGSVITASTSEGSSTNGVVIRNGSALTADQLTVETAGYASTGLNIGGYGSLVDLGSESIISASGRNSYGIFISGIDGDAARGPAQLTATALSIKAEGNSAYGMYIQKNAVVDIGTGSVITAAGDYAMGITSFGQFNADALTIDVQGSDADGIEARGGSATIGADTHISSAAGSALVASEGATIDFRGSESARNTLFSGGGYAAAAVTGAAITLSDTDITVGPGGDLGLGLVALDGGTISGKNLSITGAAGTRGIYAMTGGSIDLT…	SSNLDNLSLTGSTVDFASMASDPDVFSTLTVASLSGNGSFVMRTDLVGDGNGVNNGGDLLRVTGSSAGSHLLTFKNQGSMATTGNEVLTVVETADGGASFTAASDVELGGYLYRVR	П	100	75	97.3	18	93.4	21	-	-	85.1	22	97.4	33	95.5	34	96.6	32	99.9	19	-	-	90.9	26	98.6	28	100	31	99.7	34	-	-	Autotransporter of unknown function		IPR005546: Autotransporter beta-domain;IPR006315: Outer membrane autotransporter barrel;IPR012332: P22 tailspike C-terminal domain-like;IPR011050: Pectin lyase fold/virulence factor;IPR004899: Pertactin, central region;IPR003991: Pertactin virulence factor family	Yes	ATIGSQTGVLIEVSNGDHIVADTADDDLYGIKTPLGQQAATVRLGSGVTVTADDPERNAKGVMVEGADSVLTADRLTINVSGKDATGLWLFANNIQADLGTGSVITASTSEGSSTNGVVIRNGSALTADQLTVETAGYASTGLNIGGYGSLVDLGSESIISASGRNSYGIFISGIDGDAARGPAQLTATALSIKAEGNSAYGMYIQKNAVVDIGTGSVITAAGDYAMGITSFGQFNADALTIDVQGSDADGIEARGGSATIGADTHISSAAGSALVASEGATIDFRGSESARNTLFSGGGYAAAAVTGAAITLSDTDITVGPGGDLGLGLVALDGGTISGKNLSITGAAGTRGIYAMTGGSIDLTGDLSVSMASADETAFYSTYYEGYAPGSISATGKM…	1DAB;Class b: All beta proteins; Fold b.80: Single-stranded right-handed beta-helix; superhelix turns are made of parallel beta-strands and (short) turns	n.d.	265-383	L1 (151-227)
YP_003365252.1	Adhesin autotransporter	Citrobacter rodentium ICC168	MKITAFRKFSETQRVFGLGICCLGLAVYPGYAQAATIGSQTGVLIEVSDGDHIIADTADYGFFGVKTDAGQQATVRLGSGVTVTADDPDNSARGVMVQGADSVLTADRLTINVSGKNAKGLWLSSDTIQADLGAGSVITASASDGSAEGVIVENGSALTADQLTVEVTGDNNNKGLNISDYGSRADLGSGSVISTNGINSTGIFVAGLNGNAALGAAQLTATELSIKAEGYGAYGINIQKDAVVDIGTGSVITAAGKYAMGIWNLGQFSADGLTIDVQGDNANGIEVRSGSATVGADSHISSATGNALVASDSDATIIFRGSDSARNTLFSGGSAASAQTPESSITLSDTDITVDRGGNLALGLWAMNGGTISGENLSVTGAAGTVGLYVMTRGHIDLT…	SSNLDNLSLTGSTVDFASMASDPDVFSTLTVASLSGNGSFVMRTDLVGDGNGVNNGGDLLRVTGSSAGSHLLTFKNQGSMATTGNEVLTVVETADGGASFTAASDIELGGYLYRVR	П	100	79	98.5	18	97.4	22	-	-	96.4	22	98.4	32	98	34	98.1	32	99.9	20	-	-	92.6	26	98.7	28	100	31	99.7	36	-	-	Autotransporter of unknown function		IPR005546: Autotransporter beta-domain;IPR006315: Outer membrane autotransporter barrel;IPR012332: P22 tailspike C-terminal domain-like;IPR011050: Pectin lyase fold/virulence factor;IPR004899: Pertactin, central region;IPR003991: Pertactin virulence factor family	Yes	ATIGSQTGVLIEVSDGDHIIADTADYGFFGVKTDAGQQATVRLGSGVTVTADDPDNSARGVMVQGADSVLTADRLTINVSGKNAKGLWLSSDTIQADLGAGSVITASASDGSAEGVIVENGSALTADQLTVEVTGDNNNKGLNISDYGSRADLGSGSVISTNGINSTGIFVAGLNGNAALGAAQLTATELSIKAEGYGAYGINIQKDAVVDIGTGSVITAAGKYAMGIWNLGQFSADGLTIDVQGDNANGIEVRSGSATVGADSHISSATGNALVASDSDATIIFRGSDSARNTLFSGGSAASAQTPESSITLSDTDITVDRGGNLALGLWAMNGGTISGENLSVTGAAGTVGLYVMTRGHIDLTGDLSVSMASADEIAFYSAHYEGYAPGSISATGKM…	1DAB;Class b: All beta proteins; Fold b.80: Single-stranded right-handed beta-helix; superhelix turns are made of parallel beta-strands and (short) turns	n.d.	265-383	n.d.
YP_003929594.1	Outer membrane autotransporter ycgv	Pantoea vagans C9−1	MNNNTDLNKRVKAMILAGGMGMLPLVSSAAVVGSQRGGDITLADGTTLIADQSSGDGYYGILVTGAIAAEVTAGSGSTVTVKDPEHYAKGIFIQAANSHFTADKLILNVSGISAVAMELSGKQVTANLGSGSSVTSIGSGIAYAEGVVVSNQSSLQAEASSISTQGTNGIALRVSGYGSNVDLGSDSSIQTNGTNSHGVQVDTLTGDAINGAATLKAEALTINTLGDASQGINIQDNGSVDLGSHSTIITTGKTSAGIWSLGELTADHLTISTSGTTSLGISARENSLINVGAGSVISSAQTGGLVAMDNNATLNFSGSEEERNTIQSGGYGASAQSAGAVINLANTDIVLKQSDMVSRGLWSLGGGVINGEDISITGPETGIGVVAWNGGQTNLTGDF…	TSNLDNLTLNNSLTDLSAATDDATYSTLTIANLSGSGNFTLRTNLVGDGEGVNNTGDKIVVTKSSAGEYGLNILNRGSAITTGNEVLTVVETTDGIATFRGNTDVELGGYVYSV	П	100	89	97.5	17	94.6	19	-	-	86	14	97.6	31	96.4	29	96.9	34	100	18	-	-	92.4	27	98.8	17	100	29	99.8	35	-	-	Autotransporter of unknown function		IPR005546: Autotransporter beta-domain;IPR006315: Outer membrane autotransporter barrel;IPR012332: P22 tailspike C-terminal domain-like;IPR011050: Pectin lyase fold/virulence factor;IPR004899: Pertactin, central region	Yes	AVVGSQRGGDITLADGTTLIADQSSGDGYYGILVTGAIAAEVTAGSGSTVTVKDPEHYAKGIFIQAANSHFTADKLILNVSGISAVAMELSGKQVTANLGSGSSVTSIGSGIAYAEGVVVSNQSSLQAEASSISTQGTNGIALRVSGYGSNVDLGSDSSIQTNGTNSHGVQVDTLTGDAINGAATLKAEALTINTLGDASQGINIQDNGSVDLGSHSTIITTGKTSAGIWSLGELTADHLTISTSGTTSLGISARENSLINVGAGSVISSAQTGGLVAMDNNATLNFSGSEEERNTIQSGGYGASAQSAGAVINLANTDIVLKQSDMVSRGLWSLGGGVINGEDISITGPETGIGVVAWNGGQTNLTGDFSIDMASPDGVAIATLYAEGFEPGIITSQG…	1DAB;Class b: All beta proteins; Fold b.80: Single-stranded right-handed beta-helix; superhelix turns are made of parallel beta-strands and (short) turns	n.d.	159-288	n.d.
YP_001598809.1	Iga-specific serine endopeptidase	Neisseria meningitidis 053442	MVRDDVDYQIFRDFAENKGKFFVGATDLSVKNKQGQNIGNALSNVPMIDFSVANVNRRTLTVIDPQYAVSVKHVKGDEISYYGHHNGHLDVSNDENEYRSVAQNDYEPNKNWHHGNQGRLEDYNMARLNKFVTEVAPIAPTSAGGGVETYKDKNRFSEFVRVGAGTQFEYNSRYNMTELSRAYRYAIAGTPYQDVNVTSNLNQEGLIGFGDNSKHHSPEKLKEVLSQNALTNYAVLGDSGSPLFAYDKQEKRWVFLGAYDYWAGYQKNSWQEWNIYKKEFADKIKQRDNAGTIKGYGEHHWKTTGTNSHIGSTAVRLANNERDANNGQNVTFEDNGTLVLDQNINQGAGGLFFKGDYTVKGANNDITWLGAGIDVADGKKVVWQVKNPNGDRLAKIGKG…	WHLTGDSQVHNLSLADSHIHLNNASDAQSANKYHTLKINHLSGNGHFHYLTHLAKNLGDKVLVKESASGHYQLHVQDKTGEPNQEGLNLFDASSVQDRSRLSVSLANNHVDLGALRYTI	Р	100	727	98.3	21	97.8	24	57.1	24	97.3	21	99	26	99.1	39	99.3	47	99.9	19	-	-	97.9	24	99.2	22	100	27	99.8	37	-	-	Protease AutoTransporter (PAT)	Peptidase S6, Serine Protease AutoTransporter (SPAT)	IPR005546: Autotransporter beta-domain;IPR012332: P22 tailspike C-terminal domain-like;IPR011050: Pectin lyase fold/virulence factor;IPR000710: Peptidase S6, IgA endopeptidase;IPR030396: Peptidase family S6 domain;IPR004899: Pertactin, central region	Yes	GVETYKDKNRFSEFVRVGAGTQFEYNSRYNMTELSRAYRYAIAGTPYQDVNVTSNLNQEGLIGFGDNSKHHSPEKLKEVLSQNALTNYAVLGDSGSPLFAYDKQEKRWVFLGAYDYWAGYQKNSWQEWNIYKKEFADKIKQRDNAGTIKGYGEHHWKTTGTNSHIGSTAVRLANNERDANNGQNVTFEDNGTLVLDQNINQGAGGLFFKGDYTVKGANNDITWLGAGIDVADGKKVVWQVKNPNGDRLAKIGKGTLEINGTGVNQGQLKVGDGTVILNQQADADKKVQAFSQVGIVSGRGTLVLNSSNQINPDNLYFGFRGGRLDANGNDLTFEHIRNVDEGARIVNHNTGHASTITLTGKSLITDPKTISIHYIQNNDDDDDGYYYYRPRKPIPQGKD…	1DAB;Class b: All beta proteins; Fold b.80: Single-stranded right-handed beta-helix; superhelix turns are made of parallel beta-strands and (short) turns	n.d.	428-554	T6 (749-800)
NP_273742.1	Iga-specific serine endopeptidase	Neisseria meningitidis MC58	MKTKRFKINAISLSIFLAYALTPYSEAALVRDDVDYQIFRDFAENKGKFFVGATDLSVKNKQGQNIGNALSNVPMIDFSVADVNRRTLTVIDPQYAVSVKHVKGDEISYYGHHNGHLDVSNDENEYRSVAQNDYEPNKNWHHGNQGRLEDYNMARLNKFVTEVAPIAPTSAGGGVETYKDKNRFSEFVRVGAGTQFEYNSRYNMTELSRAYRYAIAGTPYQDVNVTSNLNQEGLIGFGDNSKHHSPEKLKEVLSQNALTNYAVLGDSGSPLFAYDKQEKRWVFLGAYDYWAGYQKNSWQEWNIYKKEFADEIKQRDNAGTIKGNGEHHWKTTGTNSHIGSTAVRLANNERDANNGQNVTFENNGTLVLDQNINQGAGGLFFKGDYTVKGINNDITWLGA…	WHLTGDSQVHNLSLADSHIHLNNASDAQSANKYHTLKINHLSGNGHFHYLTHLAKNLGDKVLVKESASGHYQLHVQDKTGEPNQEGLNLFDASSVQDRSRLSVSLANNHVDLGALRYTI	Р	100	609	98.3	21	98	25	77.5	18	97.6	20	99.1	26	99.2	39	99.4	47	99.9	20	-	-	97.1	23	98.9	21	100	26	99.8	36	-	-	Protease AutoTransporter (PAT)	Peptidase S6, Serine Protease AutoTransporter (SPAT)	IPR005546: Autotransporter beta-domain;IPR012332: P22 tailspike C-terminal domain-like;IPR011050: Pectin lyase fold/virulence factor;IPR000710: Peptidase S6, IgA endopeptidase;IPR030396: Peptidase family S6 domain;IPR004899: Pertactin, central region	Yes	ALVRDDVDYQIFRDFAENKGKFFVGATDLSVKNKQGQNIGNALSNVPMIDFSVADVNRRTLTVIDPQYAVSVKHVKGDEISYYGHHNGHLDVSNDENEYRSVAQNDYEPNKNWHHGNQGRLEDYNMARLNKFVTEVAPIAPTSAGGGVETYKDKNRFSEFVRVGAGTQFEYNSRYNMTELSRAYRYAIAGTPYQDVNVTSNLNQEGLIGFGDNSKHHSPEKLKEVLSQNALTNYAVLGDSGSPLFAYDKQEKRWVFLGAYDYWAGYQKNSWQEWNIYKKEFADEIKQRDNAGTIKGNGEHHWKTTGTNSHIGSTAVRLANNERDANNGQNVTFENNGTLVLDQNINQGAGGLFFKGDYTVKGINNDITWLGAGIDVADGKKVVWQVKNPNGDRLAKIGK…	1DAB;Class b: All beta proteins; Fold b.80: Single-stranded right-handed beta-helix; superhelix turns are made of parallel beta-strands and (short) turns	n.d.	n.d.	T6 (777-828)
YP_974743.1	Iga1 protease	Neisseria meningitidis FAM18	MKTKRFKINAISLSIFLAYALTPYSEAALVRDDVDYQIFRDFAENKGKFFVGATDLSVKNKQGQNIGNALSNVPMIDFSVADVNRRTLTVIDPQYAVSVKHVKGDEISYYGHHNGHLDVSNDENEYRSVAQNDYEPNKNWHHGNQGRLEDYNMARLNKFVTEVAPIAPTSAGGGVETYKDKNRFSEFVRVGAGTQFEYNSRYNMTELSRAYRYAIAGTPYQDVNVTSNLNQEGLIGFGDNSKHHSPEKLKEVLSQNALTNYAVLGDSGSPLFAYDKQEKRWVFLGAYDYWAGYQKNSWQEWNIYKKEFADKIKQRDNAGTIKGNGEHHWNITFGTNSKIGSTAVRLAGNEKDANNGQNVTFEDNGTLVLDQNINQGAGGLFFKGDYTVKGINNDITWLG…	WHLTGDSQVHNLSLADSHIHLNNASDAQSANQYHTLKINHLSGNGHFHYLTHLAENLGDKVLVKESASGHYQLHVQDKTGEPNQEGLNLFDASSVQDRSRLSVSLANNHVDLGALRYTI	Р	100	351	95.4	21	93.6	24	-	-	86	20	98	26	98	39	98.6	47	99.9	19	-	-	98	22	99.4	24	100	27	99.9	37	-	-	Protease AutoTransporter (PAT)	Peptidase S6, Serine Protease AutoTransporter (SPAT)	IPR005546: Autotransporter beta-domain;IPR012332: P22 tailspike C-terminal domain-like;IPR011050: Pectin lyase fold/virulence factor;IPR000710: Peptidase S6, IgA endopeptidase;IPR030396: Peptidase family S6 domain;IPR004899: Pertactin, central region	Yes	ALVRDDVDYQIFRDFAENKGKFFVGATDLSVKNKQGQNIGNALSNVPMIDFSVADVNRRTLTVIDPQYAVSVKHVKGDEISYYGHHNGHLDVSNDENEYRSVAQNDYEPNKNWHHGNQGRLEDYNMARLNKFVTEVAPIAPTSAGGGVETYKDKNRFSEFVRVGAGTQFEYNSRYNMTELSRAYRYAIAGTPYQDVNVTSNLNQEGLIGFGDNSKHHSPEKLKEVLSQNALTNYAVLGDSGSPLFAYDKQEKRWVFLGAYDYWAGYQKNSWQEWNIYKKEFADKIKQRDNAGTIKGNGEHHWNITFGTNSKIGSTAVRLAGNEKDANNGQNVTFEDNGTLVLDQNINQGAGGLFFKGDYTVKGINNDITWLGAGIDVTDGKKVVWQVKNPNGDRLAKIG…	1DAB;Class b: All beta proteins; Fold b.80: Single-stranded right-handed beta-helix; superhelix turns are made of parallel beta-strands and (short) turns	n.d.	358-469	T6 (778-829)
YP_248687.1	Iga-specific serine endopeptidase	Haemophilus influenzae 86−028NP	MLNKKFKLNFIALTVAYALTPYTEAALVRNDVDYQIFRDFAENKGKFSVGATNVEVRDNKNNNLGSALPKDIPMIDFSAVDVDKRIATLVNPQYVVGVKHVGNGVGELHFGNLNGNWNPKFGNSIQHRDVSWEENRYYTVEKNNFSSELNGKTQNNEKDKQYTSNKKDVPSELYGQALVKEQQNQKRREDYYMPRLDKFVTEVAPIEASTTSSDAGTYNDQNKYPAFVRLGSGSQFIYKKGSHYELILEEKNEKKEIIHRWDVGGDNLKLVGNAYTYGIAGTPYKVNHTDDGLIGFGDSTEDHNDPKEILSRKPLTNYAVLGDSGSPLFVYDKSKEKWLFLGAYDFWGGYKKKSWQEWNIYKPQFAENILKKDSAGLLKGNTQYNWTSKGNTSLISGTS…	NSDVHQLDLANGHIHLNNVSDATKETKYHTLNISNLSGNGSFYYWVDFTKNQGDKVVVTKSAKGTFTLQVANKTGEPNHNELTLFDASNATERSGLNVSLANGKVDRGAWSYTL	Р	100	531	99	24	98.8	22	95.5	28	98.6	19	99.4	28	99.5	31	99.6	61	99.9	20	-	-	98	26	99.4	21	100	28	99.9	32	-	-	Protease AutoTransporter (PAT)	Peptidase S6, Serine Protease AutoTransporter (SPAT)	IPR005546: Autotransporter beta-domain;IPR012332: P22 tailspike C-terminal domain-like;IPR011050: Pectin lyase fold/virulence factor;IPR000710: Peptidase S6, IgA endopeptidase;IPR030396: Peptidase family S6 domain;IPR004899: Pertactin, central region	Yes	ALVRNDVDYQIFRDFAENKGKFSVGATNVEVRDNKNNNLGSALPKDIPMIDFSAVDVDKRIATLVNPQYVVGVKHVGNGVGELHFGNLNGNWNPKFGNSIQHRDVSWEENRYYTVEKNNFSSELNGKTQNNEKDKQYTSNKKDVPSELYGQALVKEQQNQKRREDYYMPRLDKFVTEVAPIEASTTSSDAGTYNDQNKYPAFVRLGSGSQFIYKKGSHYELILEEKNEKKEIIHRWDVGGDNLKLVGNAYTYGIAGTPYKVNHTDDGLIGFGDSTEDHNDPKEILSRKPLTNYAVLGDSGSPLFVYDKSKEKWLFLGAYDFWGGYKKKSWQEWNIYKPQFAENILKKDSAGLLKGNTQYNWTSKGNTSLISGTSESLSVDLVDNKNLNHGKNVTFEGSG…	1DAB;Class b: All beta proteins; Fold b.80: Single-stranded right-handed beta-helix; superhelix turns are made of parallel beta-strands and (short) turns	n.d.	180-297	T6 (854-920)
YP_001291115.1	Recombination protein f	Haemophilus influenzae PittEE	MLKNKKFKLNFIALTVAYALAPYTEAALVRDDVDYQIFRDFAENKGRFSVGATNVEVRDKNNQSLGNALPNGIPMIDFSVVDVDKRIATLINPQYVVGVKHVSNGVSELHFGNLNGNMKNGNAKAHRDVSSEENRYFSVEKNEYPTKLNGKTVTTEDQTQKRREDYYMPRLDKFVTEVAPIEVSTASSDAGTYNDQNKYPAFVRLGSGSQFIYKKGDNYSLILNNHEVGGNNLKLVGDAYTYGIAGTPYKVNHKNNGLIGFGNSKEEHSDPKGILSQDPLTNYAVLGDSGSPLFVYDREKGKWLFLGSYDFWAGYNKKSWQEWNIYKPEFAKTVLDKDTAGSLTGSNTQYSWKATGNTSTITGGGGEPLSVSLFDDTKKTDGEKANNGKSITLKGSGTL…	DSNVNQLNLDKGHIHLNNVSDATKATKYHTLNISNLSGNGSFYYLTDLSKKQGDKVVVTQSATGNFTLQVADKTGEPTKNELTLFDASTVAERSNLKVTLANGSVDIGAWKYTL	Р	100	540	98.9	23	98.8	22	95.8	20	98.5	19	99.3	28	99.4	32	99.6	74	99.9	21	-	-	98.4	26	99.5	21	100	29	99.9	31	-	-	Protease AutoTransporter (PAT)	Peptidase S6, Serine Protease AutoTransporter (SPAT)	IPR005546: Autotransporter beta-domain;IPR012332: P22 tailspike C-terminal domain-like;IPR011050: Pectin lyase fold/virulence factor;IPR000710: Peptidase S6, IgA endopeptidase;IPR030396: Peptidase family S6 domain;IPR004899: Pertactin, central region	Yes	ALVRDDVDYQIFRDFAENKGRFSVGATNVEVRDKNNQSLGNALPNGIPMIDFSVVDVDKRIATLINPQYVVGVKHVSNGVSELHFGNLNGNMKNGNAKAHRDVSSEENRYFSVEKNEYPTKLNGKTVTTEDQTQKRREDYYMPRLDKFVTEVAPIEVSTASSDAGTYNDQNKYPAFVRLGSGSQFIYKKGDNYSLILNNHEVGGNNLKLVGDAYTYGIAGTPYKVNHKNNGLIGFGNSKEEHSDPKGILSQDPLTNYAVLGDSGSPLFVYDREKGKWLFLGSYDFWAGYNKKSWQEWNIYKPEFAKTVLDKDTAGSLTGSNTQYSWKATGNTSTITGGGGEPLSVSLFDDTKKTDGEKANNGKSITLKGSGTLTLNNNIDQGAGGLFFEGDYEVKGTSD…	1DAB;Class b: All beta proteins; Fold b.80: Single-stranded right-handed beta-helix; superhelix turns are made of parallel beta-strands and (short) turns	n.d.	428-554	T6 (807-858)
YP_004137564.1	Iga1 protease type 2	Haemophilus influenzae F3047	MLNKKFKLNFIALTVAYALTPYTEAALVRDDVDYQIFRDFAENKGRFSVGATNVEVRDKDNHSLGNALPNGIPMIDFSVVDVDKRIATLINPQYVVGVKHVSNGVSELHFGNLNGNMNNGNAKAHRDVSSEENRYFSVEKNEYPTKLNGKAVTTEDQTQKRREDYYMPRLDKFVTEVAPIEASTASSDAGTYNDQNKYPAFVRLGSGSQFIYKKGDNYSLILNNHEVGGNNLKLVGDAYTYGIAGTPYKVNHENNGLIGFGNSKEEHSDPKGILSQDPLTNYAVLGDSGSPLFVYDREKGKWLFLGSYDFWAGYNKKSWQEWNIYKPEFAEKIYQQYSAGSLTGSNTQYNWNPTGKTSVISNGSESLNVDLFDSSQDTDSKKNNHGKTVILRGSGTLTL…	DSNVNQLNLDKGHIHLNSADNSNNVTKYNTLTLNSLSGNGSFYYWVDFTNNKNDKVVVTKSATGNFTLQVADKTGEPTKNELTIFDASKATRNDLKVTLANGKVDRGAWSYTL	Р	100	585	99	21	98.6	22	94.3	29	98.6	23	99.5	30	99.4	36	99.6	75	99.9	20	-	-	97.9	26	99.2	23	100	30	99.9	36	-	-	Protease AutoTransporter (PAT)	Peptidase S6, Serine Protease AutoTransporter (SPAT)	IPR005546: Autotransporter beta-domain;IPR012332: P22 tailspike C-terminal domain-like;IPR011050: Pectin lyase fold/virulence factor;IPR000710: Peptidase S6, IgA endopeptidase;IPR030396: Peptidase family S6 domain;IPR004899: Pertactin, central region	Yes	ALVRDDVDYQIFRDFAENKGRFSVGATNVEVRDKDNHSLGNALPNGIPMIDFSVVDVDKRIATLINPQYVVGVKHVSNGVSELHFGNLNGNMNNGNAKAHRDVSSEENRYFSVEKNEYPTKLNGKAVTTEDQTQKRREDYYMPRLDKFVTEVAPIEASTASSDAGTYNDQNKYPAFVRLGSGSQFIYKKGDNYSLILNNHEVGGNNLKLVGDAYTYGIAGTPYKVNHENNGLIGFGNSKEEHSDPKGILSQDPLTNYAVLGDSGSPLFVYDREKGKWLFLGSYDFWAGYNKKSWQEWNIYKPEFAEKIYQQYSAGSLTGSNTQYNWNPTGKTSVISNGSESLNVDLFDSSQDTDSKKNNHGKTVILRGSGTLTLNNNIDQGAGGLFFEGDYEVKGTSDS…	1DAB;Class b: All beta proteins; Fold b.80: Single-stranded right-handed beta-helix; superhelix turns are made of parallel beta-strands and (short) turns	n.d.	91-203	T6 (807-858)
NP_439153.1	Immunoglobin a1 protease	Haemophilus influenzae Rd KW20	MLNKKFKLNFIALTVAYALTPYTEAALVRDDVDYQIFRDFAENKGRFSVGATNVEVRDKNNHSLGNVLPNGIPMIDFSVVDVDKRIATLINPQYVVGVKHVSNGVSELHFGNLNGNMNNGNAKSHRDVSSEENRYFSVEKNEYPTKLNGKAVTTEDQTQKRREDYYMPRLDKFVTEVAPIEASTASSDAGTYNDQNKYPAFVRLGSGSQFIYKKGDNYSLILNNHEVGGNNLKLVGDAYTYGIAGTPYKVNHENNGLIGFGNSKEEHSDPKGILSQDPLTNYAVLGDSGSPLFVYDREKGKWLFLGSYDFWAGYNKKSWQEWNIYKPEFAKTVLDKDTAGSLTGSNTQYNWNPTGKTSVISNGSESLNVDLFDSSQDTDSKKNNHGKSVTLRGSGTLTL…	DSNVNQLNLDKGHIHLNAQNDANKVTTYNTLTVNSLSGNGSFYYLTDLSNKQGDKVVVTKSATGNFTLQVADKTGEPTKNELTLFDASNATRNNLNVSLVGNTVDLGAWKYKL	Р	100	450	96.7	20	96.5	21	-	-	95.5	21	98.3	30	98.3	33	98.8	96	99.9	19	-	-	98.1	31	99.4	27	100	29	99.9	35	-	-	Protease AutoTransporter (PAT)	Peptidase S6, Serine Protease AutoTransporter (SPAT)	IPR005546: Autotransporter beta-domain;IPR012332: P22 tailspike C-terminal domain-like;IPR011050: Pectin lyase fold/virulence factor;IPR000710: Peptidase S6, IgA endopeptidase;IPR030396: Peptidase family S6 domain;IPR004899: Pertactin, central region	Yes	ALVRDDVDYQIFRDFAENKGRFSVGATNVEVRDKNNHSLGNVLPNGIPMIDFSVVDVDKRIATLINPQYVVGVKHVSNGVSELHFGNLNGNMNNGNAKSHRDVSSEENRYFSVEKNEYPTKLNGKAVTTEDQTQKRREDYYMPRLDKFVTEVAPIEASTASSDAGTYNDQNKYPAFVRLGSGSQFIYKKGDNYSLILNNHEVGGNNLKLVGDAYTYGIAGTPYKVNHENNGLIGFGNSKEEHSDPKGILSQDPLTNYAVLGDSGSPLFVYDREKGKWLFLGSYDFWAGYNKKSWQEWNIYKPEFAKTVLDKDTAGSLTGSNTQYNWNPTGKTSVISNGSESLNVDLFDSSQDTDSKKNNHGKSVTLRGSGTLTLNNNIDQGAGGLFFEGDYEVKGTSDS…	1DAB;Class b: All beta proteins; Fold b.80: Single-stranded right-handed beta-helix; superhelix turns are made of parallel beta-strands and (short) turns	n.d.	n.d.	T6 (804-855)
YP_004135695.1	Iga1 protease type 2	Haemophilus influenzae F3031	MLNKKFKLNFIALTVAYALTPYTEAALVRDDVDYQIFRDFAENKGRFSVGATNVEVRDKNNHSLGNALPNGIPMIDFSVVDVNKRIGTLVDPQYIVSVKHAHQYMNDFYFGHYNGHRDVSNDENKYSVVTQNNVNSSEKWDVNKRLDDYNMPRLNKFVTEVAPTTPTLAGDDLETYKDKEKYPSFVRVGAGRQLVYEKGSRHVEGNEHGEDLKDLSVAYNYAIGGTPYEGINIDPSQSKKGLIGFGDSRKDHVIDTKILLSQAPLTNYGVLGDSGSPLFAFDKQQNKWIFIGPYTYWAGYEKKSWQEWNIYKTTFADGIKNRDNAKPVPFSNKEYRWTNTTNHQSEIKNTDHTITVTLPSDPDRLVNYQKEENKNTGQNVIFEGNGNSKNTLVLENNIN…	LTGDSNVHQLDLKNGHIHLNSADNKNNVTKYNTLNISNLSGNGSFYYLTDLSKNQGDKVVVTKSAKGNFTLQVADKTGEPTKNELTLFDASNATRSNLVVTLANGSVDRGAWKYKLRENNGRYDLYN	Р	100	530	99.1	24	99	26	96.8	26	98.8	21	99.5	27	99.5	38	99.7	73	100	24	-	-	96.2	21	98.9	18	100	27	99.9	36	-	-	Protease AutoTransporter (PAT)	Peptidase S6, Serine Protease AutoTransporter (SPAT)	IPR005546: Autotransporter beta-domain;IPR012332: P22 tailspike C-terminal domain-like;IPR011050: Pectin lyase fold/virulence factor;IPR000710: Peptidase S6, IgA endopeptidase;IPR030396: Peptidase family S6 domain;IPR004899: Pertactin, central region	Yes	ALVRDDVDYQIFRDFAENKGRFSVGATNVEVRDKNNHSLGNALPNGIPMIDFSVVDVNKRIGTLVDPQYIVSVKHAHQYMNDFYFGHYNGHRDVSNDENKYSVVTQNNVNSSEKWDVNKRLDDYNMPRLNKFVTEVAPTTPTLAGDDLETYKDKEKYPSFVRVGAGRQLVYEKGSRHVEGNEHGEDLKDLSVAYNYAIGGTPYEGINIDPSQSKKGLIGFGDSRKDHVIDTKILLSQAPLTNYGVLGDSGSPLFAFDKQQNKWIFIGPYTYWAGYEKKSWQEWNIYKTTFADGIKNRDNAKPVPFSNKEYRWTNTTNHQSEIKNTDHTITVTLPSDPDRLVNYQKEENKNTGQNVIFEGNGNSKNTLVLENNINQGAGGLFFKGNYEVKGTTDNITWVG…	1DAB;Class b: All beta proteins; Fold b.80: Single-stranded right-handed beta-helix; superhelix turns are made of parallel beta-strands and (short) turns	n.d.	91-203	T6 (797-848)
YP_002971630.1	Pertactin family virulence factor/autotransporter	Bartonella grahamii as4aup	MQRKLKLSFCALMTSGFFVKIASADGVATPKETLLTPVSISEHLEETKKLLSEVRGLKEKKGGSKRIENKQIVEGSKSSEEERKRLENLFFEVLTNSIISDGATIYITNQDSEDSEINSFKYEDAGYSINNTIQEGGKLYIDAASVSRDTTIESGGIEFVQNLSSSEYATVKKGGKQIVESGANAEGAKIYGGEQIIFGKGVLGTGFSRKDKESSAYNTEIYAEDGILGLQSVYSGGMVVDTKVMKGGVQNLDGKENFNNGFSEDTDTADTENEDFTINEGAFALSTELFKNGAQNILAGGNASEVTLYDRATQKIYDSGYADNLTINHQAQSWVFAGAILDKDTNVNDFGNLYLYAGNGEAVTEVENLILNGEDAKLYSIATENNATFSQVNIQNLTG…	GNTETYIKKLSGVGNIIFTSIESNLHYSKLYIDNLFGSLHFDFNVSLAEGEGDYLFIKNGRGSHTISIVDSGIEIVDPSSTELDLIVDQSGGAHFTLRSFSGANVKTIDGGTYMYGLKQ	С	100	167	97.8	19	96.3	21	-	-	35.6	20	98.9	29	98.5	24	98.2	21	99.9	21	-	-	95.5	19	98.6	17	100	28	99.8	24	-	-	Autotransporter of unknown function		IPR005546: Autotransporter beta-domain;IPR006315: Outer membrane autotransporter barrel;IPR012332: P22 tailspike C-terminal domain-like;IPR011050: Pectin lyase fold/virulence factor;IPR004899: Pertactin, central region	Yes	DGVATPKETLLTPVSISEHLEETKKLLSEVRGLKEKKGGSKRIENKQIVEGSKSSEEERKRLENLFFEVLTNSIISDGATIYITNQDSEDSEINSFKYEDAGYSINNTIQEGGKLYIDAASVSRDTTIESGGIEFVQNLSSSEYATVKKGGKQIVESGANAEGAKIYGGEQIIFGKGVLGTGFSRKDKESSAYNTEIYAEDGILGLQSVYSGGMVVDTKVMKGGVQNLDGKENFNNGFSEDTDTADTENEDFTINEGAFALSTELFKNGAQNILAGGNASEVTLYDRATQKIYDSGYADNLTINHQAQSWVFAGAILDKDTNVNDFGNLYLYAGNGEAVTEVENLILNGEDAKLYSIATENNATFSQVNIQNLTGGGRVIFTSFGADKHYSKLNIDDLS…	1DAB;Class b: All beta proteins; Fold b.80: Single-stranded right-handed beta-helix; superhelix turns are made of parallel beta-strands and (short) turns	n.d.	473-603	T4 (144-197;281-335;598-651;663-728;1057-1110;1122-1192)
YP_001609236.1	Hypothetical protein	Bartonella tribocorum CIP 105476	MQRKLKLSFCALMTSSFFVKIANADGVATLKEKLLTPVVINEQLEETKKLLSKVRGLKEKKEGAKMIVHEKTLERRKSSEEEKKGLENLLFEVLTNSIINDGATIYITNRVSEGSEINSFSYEDAAYSINNTVQEGGKLYIDAASVSRDTIIEHGGIEFVQSLSTSEYAVVKKGGQQIVESGANAEGTKIHGGEQIIFGKGILGEGSSRKDKESSAYGTEIYAADGMPGIQSIYSGGMAVDTRVMKGGVQNLDGKENFNNISSEDADTADIEEEDFTINEGAFALNTELFKNGMQNIFAGGNASEVTLYHRATQKIYDSGYTDDLTINHQARSWAFAGAILDKDTNVHDFGSLYLYAGNDEAVTEVENLNLNGEDTKLYIIASEDNSKKPHVNIQNLKG…	DKSTHIQQLSGVGKVIFTSSEDSLYYSKLYVDELSGNLHFDFNVSLAEGKGDYLFVKNGSGFHTISVLDSGIEIVEPSSAELDLILDQSGGASFTLQSFSGAKIPIVDGGTYMYGL	С	100	169	98.5	18	98.1	25	-	-	90.9	21	99.4	32	99.1	30	99.1	29	99.9	17	-	-	93.9	14	98.4	18	100	31	99.8	29	-	-	Self-Associating AutoTransporter (SAAT)		IPR030930: Adhesin of bacterial autotransporter system;IPR005546: Autotransporter beta-domain;IPR006315: Outer membrane autotransporter barrel;IPR012332: P22 tailspike C-terminal domain-like;IPR011050: Pectin lyase fold/virulence factor;IPR004899: Pertactin, central region	Yes	DGVATLKEKLLTPVVINEQLEETKKLLSKVRGLKEKKEGAKMIVHEKTLERRKSSEEEKKGLENLLFEVLTNSIINDGATIYITNRVSEGSEINSFSYEDAAYSINNTVQEGGKLYIDAASVSRDTIIEHGGIEFVQSLSTSEYAVVKKGGQQIVESGANAEGTKIHGGEQIIFGKGILGEGSSRKDKESSAYGTEIYAADGMPGIQSIYSGGMAVDTRVMKGGVQNLDGKENFNNISSEDADTADIEEEDFTINEGAFALNTELFKNGMQNIFAGGNASEVTLYHRATQKIYDSGYTDDLTINHQARSWAFAGAILDKDTNVHDFGSLYLYAGNDEAVTEVENLNLNGEDTKLYIIASEDNSKKPHVNIQNLKGNGRVIFTSLGIGKHYSELNIDNLS…	1DAB;Class b: All beta proteins; Fold b.80: Single-stranded right-handed beta-helix; superhelix turns are made of parallel beta-strands and (short) turns	n.d.	428-554	T4 (144-197;598-651;663-728;1046-1099;1165-1231;1111-1169) ; T5 (579-641)
YP_033384.1	Hypothetical protein	Bartonella henselae str Houston−1	MDKNIINGSFIIKEGEVESVGNGETSKGTLIDEYGLQSIEYGGQTEEVKVYGGEQIILGEGSYAYSSKIQGKGETLGQQNVYDDGVALFTDVMSGGEQNLSTWLGDIGGLAVDTRVFAAGVQNVFAGGRANTVTLEEGALQRVYAGGYVETLMINSGANSLVYSGAILEGAVKINGSGKLHLYAGDGGHQTTAEEILLNGKEAQLYSIATEVNGSSSLIGKLSGNGSVIFTSTATSPDSTKLNSYYSLLYVGDLSGSLHFNLRVNVKERYGDYLIIEEGAGDHTVSVLDSGAEIANNSFQSVNLITDKSGNAHFSLKNRSGEKAATIDGGAYMYSLQQKKGNDGEKKIWYLASAEKVSTSLTTSSNMGLPINGSLGKEEDVTVSQDPIVSSYASDFSFY…	DHQTTVEDIDLSGENARLYSISDEFDDKSSYIQKLSGVGEIVFTSAGNDLYYSRLYIDNLSGSMHFNFNVSLAEEKGDYLSIKNGSGYHTISIIDSGIEIANPSSTELDLIVDQSGGAHFTLQNLSGAKVKPVDAGTYLYGL	С	100	265	76.7	6	-	-	-	-	-	-	-	-	-	-	44.1	10	100	24	-	-	96.9	10	98.3	11	100	18	99.7	13	99.8	12	Self-Associating AutoTransporter (SAAT)		IPR030930: Adhesin of bacterial autotransporter system;IPR005546: Autotransporter beta-domain;IPR006315: Outer membrane autotransporter barrel;IPR012332: P22 tailspike C-terminal domain-like;IPR011050: Pectin lyase fold/virulence factor;IPR004899: Pertactin, central region	Yes	KGETLGQQNVYDDGVALFTDVMSGGEQNLSTWLGDIGGLAVDTRVFAAGVQNVFAGGRANTVTLEEGALQRVYAGGYVETLMINSGANSLVYSGAILEGAVKINGSGKLHLYAGDGGHQTTAEEILLNGKEAQLYSIATEVNGSSSLIGKLSGNGSVIFTSTATSPDSTKLNSYYSLLYVGDLSGSLHFNLRVNVKERYGDYLIIEEGAGDHTVSVLDSGAEIANNSFQSVNLITDKSGNAHFSLKNRSGEKAATIDGGAYMYSLQQKKGNDGEKKIWYLASAEKVSTSLTTSSNMGLPINGSLGKEEDVTVSQDPIVSSYASDFSFYPDDFIMEKEEESLQSSIISEDSVHISDDGESDDPKWSINTMVEGAGTLYVEAGGFSKNTTIEHGGSEIVAE…	1DAB;Class b: All beta proteins; Fold b.80: Single-stranded right-handed beta-helix; superhelix turns are made of parallel beta-strands and (short) turns	n.d.	91-203	T4 (108-161;452-505;517-587)
YP_001609237.1	Hypothetical protein btr_0833	Bartonella tribocorum CIP 105476	MLSSFFVQAAAASEGGASLFCQSSSYENNQVFQDQYNEDMKTGRCILGASNDGIVRTRNELGFLKKPSNFTLVKGTRVFASQQEFDSSHHNNVGYNVHEQNTTFFKKPELIFIKDGARLENYVLDNEGKAYISNDGEIDSPGRSIDNTVKNGAELYVYAGGLSENSKIEHGGIENVQALKGKQGFSKNAVVKEGGQQSVGNGGKVEGTKIYGGEQLVFGEGDVGGEIKGSSASHTVIYGQDEILGQQKVYDGGKVWNTKVMRGGVQEIGKKSQSAKNDGFAFDTEVFAGGKQRILGGGQAIGVTLNENAIQEIDTDGFVKNLTMNDETKSWVHAGATLEGKTQVNHSGQLHLYAGNEQHRTTVEDILLNGKETKLYSLTDESDGKSSLIQKLSGEGSVI…	SSLIQKLSGEGSVIFAFTGSDPYYSQLHVNNLSGSLHFAFNTTIAQNRGDYLFVEKGIGNHTISVADSGVEITDPFSNKRDLITDQSGGAHFTLTDLKGVNINAIDGGTYMYGL	С	100	55	97.9	22	96.7	19	-	-	91.4	16	98.6	31	97.8	23	97.7	26	99.9	23	-	-	58.6	21	98.4	23	100	31	99.8	21	-	-	Autotransporter of unknown function		IPR005546: Autotransporter beta-domain;IPR006315: Outer membrane autotransporter barrel;IPR012332: P22 tailspike C-terminal domain-like;IPR011050: Pectin lyase fold/virulence factor;IPR004899: Pertactin, central region	Yes	SLFCQSSSYENNQVFQDQYNEDMKTGRCILGASNDGIVRTRNELGFLKKPSNFTLVKGTRVFASQQEFDSSHHNNVGYNVHEQNTTFFKKPELIFIKDGARLENYVLDNEGKAYISNDGEIDSPGRSIDNTVKNGAELYVYAGGLSENSKIEHGGIENVQALKGKQGFSKNAVVKEGGQQSVGNGGKVEGTKIYGGEQLVFGEGDVGGEIKGSSASHTVIYGQDEILGQQKVYDGGKVWNTKVMRGGVQEIGKKSQSAKNDGFAFDTEVFAGGKQRILGGGQAIGVTLNENAIQEIDTDGFVKNLTMNDETKSWVHAGATLEGKTQVNHSGQLHLYAGNEQHRTTVEDILLNGKETKLYSLTDESDGKSSLIQKLSGEGSVIFAFTGSDPYYSQLHVNN…	1DAB;Class b: All beta proteins; Fold b.80: Single-stranded right-handed beta-helix; superhelix turns are made of parallel beta-strands and (short) turns	n.d.	428-554	T4 (160-217;252-313)
YP_002971631.1	Pertactin family virulence factor/autotransporter	Bartonella grahamii as4aup	MALQYKWKQHCWILMLSSCFVQAAAANEGGIPLFCQSSSYESGKIFQDQYNEDMKTGRCILGASNDVIIRTRNELDFLKKPSDFTEDKGARVFASQQELDSSRRDNVGYNLQEQNIAFLKKPELIFIKDGALLENYVLDNEGKAYISNDGESDSPGRSINNTVRNGAELYVYAGGLSENSKIEHGGTENVEALNGKQGFSKNAVVKEGGQQSVGNGGKVEGTKIYGGEQLVFGEGDVGGEVKGSSASHTVIYGQDEILGQQKVYDGGKVWDTKVMRGGVQEVGKKSQSAKNGGFAFDTEVFGGGKQRILKGGKAIGVTLNESAIQEIYADGSVKNLTMNDETKSWVHAGATLEGKTQVNHSGQIHLYAGNDQHHTIVEDIILNGKDTKLYSITDEFDGK…	SSLIQKLSGEGSVIFSFTGSDPYYSQLHVNNLSGNLHFAFNTTIAHNRGDYLFVEKGAGNHTISVADSGVEITDPFSNKRDLIMDQSGGAHFTLTDLKGDKINAVDGGTYMYDL	С	100	61	99.2	21	99	20	25.4	16	98.1	19	99.6	30	99.3	21	99.3	28	99.9	17	-	-	92	15	98.6	22	100	31	99.8	25	-	-	Autotransporter of unknown function		IPR005546: Autotransporter beta-domain;IPR006315: Outer membrane autotransporter barrel;IPR012332: P22 tailspike C-terminal domain-like;IPR011050: Pectin lyase fold/virulence factor;IPR004899: Pertactin, central region	Yes	AAANEGGIPLFCQSSSYESGKIFQDQYNEDMKTGRCILGASNDVIIRTRNELDFLKKPSDFTEDKGARVFASQQELDSSRRDNVGYNLQEQNIAFLKKPELIFIKDGALLENYVLDNEGKAYISNDGESDSPGRSINNTVRNGAELYVYAGGLSENSKIEHGGTENVEALNGKQGFSKNAVVKEGGQQSVGNGGKVEGTKIYGGEQLVFGEGDVGGEVKGSSASHTVIYGQDEILGQQKVYDGGKVWDTKVMRGGVQEVGKKSQSAKNGGFAFDTEVFGGGKQRILKGGKAIGVTLNESAIQEIYADGSVKNLTMNDETKSWVHAGATLEGKTQVNHSGQIHLYAGNDQHHTIVEDIILNGKDTKLYSITDEFDGKSSLIQKLSGEGSVIFSFTGSDPY…	1DAB;Class b: All beta proteins; Fold b.80: Single-stranded right-handed beta-helix; superhelix turns are made of parallel beta-strands and (short) turns	n.d.	473-603	T4 (174-231;266-327)
YP_033385.1	Hypothetical protein	Bartonella henselae str Houston−1	MRYKWKRSYWVLIVSSCFVQVAVAGEEGRSWLLCQPSSYNENEKTLHTQYNEDVRTGNCILGTPDKNILFGMNKGVDALEMLSGLTMKNSSGTLVRKIQGLESKSGGNAVQNAQRRSIPVLKSPELIFVKNGARLENFVLDHNGKAYISNDGEIDSPGQSINNTVRNGAEIYVYAGGLSENSKIEQGGTENVQALKGKQGFSKNAVVKEGGQQSVGNGGKVEGTKIYGGEQLVFGEGDVGGQIKGSSASNTVIYGQGETLGQQKIYDGGITWNTKVMRGGVQEIAKKTQSAKNGGSAFDTQVFGGGKQRILKEGKAIGVTLNETALQEIYADGSVKNLTINDEAKSLVYAGGTLEGKTLVSHSGQLHLYAGKEQHRTTVEEVILNGKETKLYSITDEFD…	SSLIQKLSGEGSVLFAFTGSDPYYSQLHVNNLSGSLHFEFNTTLAQNRGDYLFIENGKGNHTLSVADSGVEITDPFSNKRDLITDRSGEAYFTLTDLSGEKIHAIDGGTYMYDL	С	100	59	98.6	18	98	17	-	-	96.1	20	99.2	31	98.7	24	98.7	24	99.9	24	-	-	56.9	20	97.9	21	100	32	99.7	22	-	-	Autotransporter of unknown function		IPR005546: Autotransporter beta-domain;IPR006315: Outer membrane autotransporter barrel;IPR012332: P22 tailspike C-terminal domain-like;IPR011050: Pectin lyase fold/virulence factor;IPR004899: Pertactin, central region	Yes	GEEGRSWLLCQPSSYNENEKTLHTQYNEDVRTGNCILGTPDKNILFGMNKGVDALEMLSGLTMKNSSGTLVRKIQGLESKSGGNAVQNAQRRSIPVLKSPELIFVKNGARLENFVLDHNGKAYISNDGEIDSPGQSINNTVRNGAEIYVYAGGLSENSKIEQGGTENVQALKGKQGFSKNAVVKEGGQQSVGNGGKVEGTKIYGGEQLVFGEGDVGGQIKGSSASNTVIYGQGETLGQQKIYDGGITWNTKVMRGGVQEIAKKTQSAKNGGSAFDTQVFGGGKQRILKEGKAIGVTLNETALQEIYADGSVKNLTINDEAKSLVYAGGTLEGKTLVSHSGQLHLYAGKEQHRTTVEEVILNGKETKLYSITDEFDGKSSLIQKLSGEGSVLFAFTGSDP…	1DAB;Class b: All beta proteins; Fold b.80: Single-stranded right-handed beta-helix; superhelix turns are made of parallel beta-strands and (short) turns	n.d.	91-203	T4 (176-233;245-310)
YP_004158828.1	Hypothetical protein barcl_0565	Bartonella clarridgeiae 73	MQYKWKLGYWVLMISSSFVGVANANKNEIQSFCWSLDYSINGTYEVEKTEKCKEFSKIRNDMTLPISNELNSFSVFDDAMMDQNFTILKPDNNEEEENIAIFRKGQTTVIQDGAVLKNLMIDKDIRVYVGNGGEKDSPGKSIDNKVGNNGKLYIYAGGFSEGTKIENGGIETVQASIGKQGFSKNAVIYKGGQQKVESGGKVEGTQIYGGKQFVFGEGNVNGQMTGSVANGTVIYGQDGKLGQQNIYEGGVAWNTKVMQGGVQNIYQGNKGEGGFAVDTEVFKNGKQRVFAGGTAITVTLHDNAVQEIYPDGYVYDLTINGNASSWVYAGAVLEGDAIVNDSGKFYLYAGSEEHKSTIESFVLNGKDTKLFVVSARDTDSASIKNLSGKGSVHFTFDQI…	TDSASIKNLSGKGSVHFTFDQIHQARYSQLHVENLSGELGSIHFKFNTNIAENHGDYLLIEKGNGNHMISVVDSGAEIVNPFLRQLDLITDKSAGARFTLVDFSGANIKAVDGGTYMYGL	С	100	59	97.6	18	86.6	17	-	-	50.2	18	97.7	32	96.1	29	96.6	18	99.9	21	-	-	85.7	17	98.3	20	100	29	99.7	29	-	-	Self-Associating AutoTransporter (SAAT)		IPR030930: Adhesin of bacterial autotransporter system;IPR005546: Autotransporter beta-domain;IPR006315: Outer membrane autotransporter barrel;IPR012332: P22 tailspike C-terminal domain-like;IPR011050: Pectin lyase fold/virulence factor;IPR004899: Pertactin, central region	Yes	NKNEIQSFCWSLDYSINGTYEVEKTEKCKEFSKIRNDMTLPISNELNSFSVFDDAMMDQNFTILKPDNNEEEENIAIFRKGQTTVIQDGAVLKNLMIDKDIRVYVGNGGEKDSPGKSIDNKVGNNGKLYIYAGGFSEGTKIENGGIETVQASIGKQGFSKNAVIYKGGQQKVESGGKVEGTQIYGGKQFVFGEGNVNGQMTGSVANGTVIYGQDGKLGQQNIYEGGVAWNTKVMQGGVQNIYQGNKGEGGFAVDTEVFKNGKQRVFAGGTAITVTLHDNAVQEIYPDGYVYDLTINGNASSWVYAGAVLEGDAIVNDSGKFYLYAGSEEHKSTIESFVLNGKDTKLFVVSARDTDSASIKNLSGKGSVHFTFDQIHQARYSQLHVENLSGELGSIHFKF…	1DAB;Class b: All beta proteins; Fold b.80: Single-stranded right-handed beta-helix; superhelix turns are made of parallel beta-strands and (short) turns	n.d.	91-203	T4 (157-214;226-289)
YP_988827.1	Putative adhesin/invasin	Bartonella bacilliformis KC583	MQYKWKLSYWVLMVSSCLVQPTSASDWCDVVPPESDVRYRQYDCKVKKTGELIHVQETEEGMIIIKPYDKLTYFGGYYGVDNALIIIDDGKILKDSILAGGNVANISHEESDIPNNEKNSPGKSVNVIVKDEGKLYVNKGGMSKNTVIDRGGSELVEATGGLQGVSKNATVKKDGWQIIDQGGKSEGAQIYGGKQVILGEGLVGDKDTSSSAYDTVIYSDGETLGEQKVYDGGIAQNTKIMNGGVQEVAKVGPKEIKGGFVQNTEVFGGGKQYVSAGGSAESVTLNETAMQAIYSGGFVKDLTINNEASSWVYGGATLAGRVEINHNGSIYLYAGNDEHHTKVENVILNGRNATLFSVGTKEDNDFTQIENLSGTGIVQFILSGDNDKHYSQLHVKNLL…	FTQIENLSGTGIVQFILSGDNDKHYSQLHVKNLLGNLNFMFNTTIATSRGDYLVVENGQGKHTVSVFDSGVEITQPQSQTHDLITDKSGGADFTLVNLSGAKINAVDGGTYVYGL	С	100	57	98.9	17	97.9	16	-	-	94	16	99.1	27	98.5	27	98.7	21	99.9	19	-	-	79.4	18	98	19	100	27	99.7	24	-	-	Autotransporter of unknown function		IPR005546: Autotransporter beta-domain;IPR006315: Outer membrane autotransporter barrel;IPR012332: P22 tailspike C-terminal domain-like;IPR011050: Pectin lyase fold/virulence factor;IPR004899: Pertactin, central region;IPR003991: Pertactin virulence factor family	Yes	SDWCDVVPPESDVRYRQYDCKVKKTGELIHVQETEEGMIIIKPYDKLTYFGGYYGVDNALIIIDDGKILKDSILAGGNVANISHEESDIPNNEKNSPGKSVNVIVKDEGKLYVNKGGMSKNTVIDRGGSELVEATGGLQGVSKNATVKKDGWQIIDQGGKSEGAQIYGGKQVILGEGLVGDKDTSSSAYDTVIYSDGETLGEQKVYDGGIAQNTKIMNGGVQEVAKVGPKEIKGGFVQNTEVFGGGKQYVSAGGSAESVTLNETAMQAIYSGGFVKDLTINNEASSWVYGGATLAGRVEINHNGSIYLYAGNDEHHTKVENVILNGRNATLFSVGTKEDNDFTQIENLSGTGIVQFILSGDNDKHYSQLHVKNLLGNLNFMFNTTIATSRGDYLVVENG…	1DAB;Class b: All beta proteins; Fold b.80: Single-stranded right-handed beta-helix; superhelix turns are made of parallel beta-strands and (short) turns	n.d.	352-483	T4 (140-197;232-293)
YP_004158830.1	Hypothetical protein barcl_0567	Bartonella clarridgeiae 73	MQCKLVSGILVANISFSQVASADVERFNVASSPFNIKDKIQKVYNGQKVFDVIIDGREQFVFGILDNGGKIINSHAYNTVIYGQDGKLGQQNVYEGGVVWNTKVVQGGVQNIYQGNKGEGGFAVDTEVFKNGKQRVFAGGTAITVTLHDNAVQEIYPDGYVYNLTINDNASSWVYAGAVLEGDAIVNDSGKFYLYAGSEEHKSTIEGFVLNGKDTKLFVVSARDTDSASIKNLSGKGSVHFTFDQIHQARYSQLHVENLSGELGSIHFKFNTNIAENHGDYLLIEKGNGNHMISVVDSGAEIVNPLLQQLDLITDKSAGARFTLVDFSGANIKAVDGGTYMYGLKQRKDNSGQIWYLAADRTDEIGSLVPTPTPTPTPSTTPSTDAMLSLAVAPELVFN…	TDSASIKNLSGKGSVHFTFDQIHQARYSQLHVENLSGELGSIHFKFNTNIAENHGDYLLIEKGNGNHMISVVDSGAEIVNPLLQQLDLITDKSAGARFTLVDFSGANIKAVDGGTYMYGL	С	99.9	57	97.1	19	86.5	17	-	-	35.7	15	96.7	33	89.3	25	89.1	19	99.9	21	-	-	78.3	18	98.1	20	99.9	29	99.7	30	-	-	Autotransporter of unknown function		IPR005546: Autotransporter beta-domain;IPR006315: Outer membrane autotransporter barrel;IPR012332: P22 tailspike C-terminal domain-like;IPR011050: Pectin lyase fold/virulence factor;IPR004899: Pertactin, central region	Yes	DVERFNVASSPFNIKDKIQKVYNGQKVFDVIIDGREQFVFGILDNGGKIINSHAYNTVIYGQDGKLGQQNVYEGGVVWNTKVVQGGVQNIYQGNKGEGGFAVDTEVFKNGKQRVFAGGTAITVTLHDNAVQEIYPDGYVYNLTINDNASSWVYAGAVLEGDAIVNDSGKFYLYAGSEEHKSTIEGFVLNGKDTKLFVVSARDTDSASIKNLSGKGSVHFTFDQIHQARYSQLHVENLSGELGSIHFKFNTNIAENHGDYLLIEKGNGNHMISVVDSGAEIVNPLLQQLDLITDKSAGARFTLVDFSGANIKAVDGGTYMYGLKQRKDNSGQIWYLAADRTDEIGSLVPTPTPTPTP	1DAB;Class b: All beta proteins; Fold b.80: Single-stranded right-handed beta-helix; superhelix turns are made of parallel beta-strands and (short) turns	n.d.	91-203	T4 (73-136)
YP_002971632.1	Pertactin family virulence factor/autotransporter	Bartonella grahamii as4aup	MQYKHKLSFSVLMISSCLVQVANAVENRNGELTRATHVGNREKEQENLELIARIFKNNITIEYGDVELVDNGETSVGSTIKKGGMQIVTRAGIALSAKIFGGQQFIHEEPNIDLTRVIRQSSAYNATVTGGDGVIGQQNVYDGAGTWYTKVGDNGEQNLYAGQRKEGGKAMHTEVSGNGRQHVLALGESLSTTLKDQAIQVVYPRGFVNTLTITDSAKSWLHVGVKEVVGEVRVNGGGKLYLFAGDRTNHMTKKSIPIERKPDEIILEVGERNIGEKPQIEIEDLGGQGGTVIFTSIPYDPRHILLHVEKLSGDLHFRFNISATGDLNDYLSIGKGAGNHKISVADSGREITGSLSKRNSLVTELPLITDKSQEGGANFTLADFSGKDITAVDGGTYQY…	IEIEDLGGQGGTVIFTSIPYDPRHILLHVEKLSGDLHFRFNISATGDLNDYLSIGKGAGNHKISVADSGREITGSLSKRNSLVTELPLITDKSQEGGANFTLADFSGKDITAVDGGTYQYRL	С	99.9	180	94.2	5	-	-	-	-	-	-	74.6	10	60.2	9	85.6	11	99.9	17	-	-	96.1	14	98.1	20	99.9	36	99.8	27	99.9	25	Autotransporter of unknown function		IPR005546: Autotransporter beta-domain;IPR006315: Outer membrane autotransporter barrel;IPR012332: P22 tailspike C-terminal domain-like;IPR011050: Pectin lyase fold/virulence factor;IPR004899: Pertactin, central region	Yes	VENRNGELTRATHVGNREKEQENLELIARIFKNNITIEYGDVELVDNGETSVGSTIKKGGMQIVTRAGIALSAKIFGGQQFIHEEPNIDLTRVIRQSSAYNATVTGGDGVIGQQNVYDGAGTWYTKVGDNGEQNLYAGQRKEGGKAMHTEVSGNGRQHVLALGESLSTTLKDQAIQVVYPRGFVNTLTITDSAKSWLHVGVKEVVGEVRVNGGGKLYLFAGDRTNHMTKKSIPIERKPDEIILEVGERNIGEKPQIEIEDLGGQGGTVIFTSIPYDPRHILLHVEKLSGDLHFRFNISATGDLNDYLSIGKGAGNHKISVADSGREITGSLSKRNSLVTELPLITDKSQEGGANFTLADFSGKDITAVDGGTYQYRLLKRERCADSSGHSKIWYLSRAS…	1DAB;Class b: All beta proteins; Fold b.80: Single-stranded right-handed beta-helix; superhelix turns are made of parallel beta-strands and (short) turns	n.d.	473-603	T4 (72-135;167-228)
YP_988828.1	Putative adhesin/invasin	Bartonella bacilliformis KC583	MKNEYRLVFWSLVVSSFLTQNANAEEKKQGGRVFFNGYEVPIRKGNNLEKVLPKHLGASLMQGTVIGNGQIEVVKDGGTSMSATVKEGGIQVVTSRGYAHNTKIESGKQFVFEREGFGSSERRPQVVRPKGENSRSGRPPRDISAVVIGERKASAYDATVSGENGKWGEQNVYGGGEAWNTQVKKGGMQSVFNSGFASGTQVFDGGEQRVLAKGKVGSVTLHNGAKQVVYTGGELSDLLTIGNGARSWVEIGAKLGGKIDVKSGGHLYVYGSDNKARIIGERFKLDQEGAMELFSVNVQRGTGASSIHITDLSGHGKIHLPTSDYSGRYPQLNVDNLSGDLHFIINLGGGYYGNSFIRIKENSSGNHKVSIVDTGVEYANSSTLTSKLNLISDAVGGAQ…	GASSIHITDLSGHGKIHLPTSDYSGRYPQLNVDNLSGDLHFIINLGGGYYGNSFIRIKENSSGNHKVSIVDTGVEYANSSTLTSKLNLISDAVGGAQFALANLSGNGIENVDLGAYKYKL	С	100	102	90.6	16	58.3	16	-	-	-	-	97.4	27	94.2	25	93.1	24	99.9	20	-	-	94	19	98.1	17	100	26	99.8	25	-	-	Self-Associating AutoTransporter (SAAT)		IPR030930: Adhesin of bacterial autotransporter system;IPR005546: Autotransporter beta-domain;IPR006315: Outer membrane autotransporter barrel;IPR012332: P22 tailspike C-terminal domain-like;IPR011050: Pectin lyase fold/virulence factor;IPR004899: Pertactin, central region	Yes	EEKKQGGRVFFNGYEVPIRKGNNLEKVLPKHLGASLMQGTVIGNGQIEVVKDGGTSMSATVKEGGIQVVTSRGYAHNTKIESGKQFVFEREGFGSSERRPQVVRPKGENSRSGRPPRDISAVVIGERKASAYDATVSGENGKWGEQNVYGGGEAWNTQVKKGGMQSVFNSGFASGTQVFDGGEQRVLAKGKVGSVTLHNGAKQVVYTGGELSDLLTIGNGARSWVEIGAKLGGKIDVKSGGHLYVYGSDNKARIIGERFKLDQEGAMELFSVNVQRGTGASSIHITDLSGHGKIHLPTSDYSGRYPQLNVDNLSGDLHFIINLGGGYYGNSFIRIKENSSGNHKVSIVDTGVEYANSSTLTSKLNLISDAVGGAQFALANLSGNGIENVDLGAYKYKLG…	1DAB;Class b: All beta proteins; Fold b.80: Single-stranded right-handed beta-helix; superhelix turns are made of parallel beta-strands and (short) turns	n.d.	352-483	T4 (58-111;152-210)
YP_001163484.1	Autotransporter	Yersinia pestis Pestoides F	MNANADSCIDYTVTDICEQSKYAAGEFHNIKLGDGVTAGSEDHHFVFNGEGYELYNSNANFSAQIASGTIRYTEVNNSYFTVNAHHFPDDTIYAGRAENTTLNDSLMWVATSADQTLAKGNSMVVVSTQMAMVDQIFVTTLNDGSLPFDPVITNSRYEDTSYEMLWGMKNEAKGWDTKATSHDSVFVDASKQSIEANGHSIGATFYGRATQVVKAGGESQDTHLFDHSYSWVYAEAKLTGLTEVNDAATVYLNAAATQGAYAENVVLNGEDTTLMVRASLDNNAYATVDNLILNGGEVVFQQSSGDQYASLNIGTLSGSGSFLFNTSIAEGKGNFVTIANASGEHKVIVNDSGHEITSPDMTTLDLIHDLSGDATFTLASISGANIIEVDGGTYVYSLN…	AYATVDNLILNGGEVVFQQSSGDQYASLNIGTLSGSGSFLFNTSIAEGKGNFVTIANASGEHKVIVNDSGHEITSPDMTTLDLIHDLSGDATFTLASISGANIIEVDGGTYVYSL	С	100	164	98.4	21	97.9	15	-	-	96.7	13	98.8	40	98.4	24	98.5	21	99.9	23	-	-	94.1	22	98.8	14	100	39	99.8	30	-	-	Autotransporter of unknown function		IPR005546: Autotransporter beta-domain;IPR006315: Outer membrane autotransporter barrel;IPR012332: P22 tailspike C-terminal domain-like;IPR011050: Pectin lyase fold/virulence factor;IPR004899: Pertactin, central region;IPR003991: Pertactin virulence factor family	Yes	MVDQIFVTTLNDGSLPFDPVITNSRYEDTSYEMLWGMKNEAKGWDTKATSHDSVFVDASKQSIEANGHSIGATFYGRATQVVKAGGESQDTHLFDHSYSWVYAEAKLTGLTEVNDAATVYLNAAATQGAYAENVVLNGEDTTLMVRASLDNNAYATVDNLILNGGEVVFQQSSGDQYASLNIGTLSGSGSFLFNTSIAEGKGNFVTIANASGEHKVIVNDSGHEITSPDMTTLDLIHDLSGDATFTLASISGANIIEVDGGTYVYSLNTWDNSARAGGNLWYLGSGLNTGTELEPEPEE	1DAB;Class b: All beta proteins; Fold b.80: Single-stranded right-handed beta-helix; superhelix turns are made of parallel beta-strands and (short) turns	n.d.	428-554	n.d.
YP_001400267.1	Autotransporter protein	Yersinia pseudotuberculosis IP 31758	MNTNSKKTYLSIAISSILYASTAMNANADSCTDYTVTDICEQSKYGAGEFHNIKLGDGVTAGSEDHHFVFNGEGYELYNSNANFSAQIASGTIRYTEVNNSHFTVNAHHFPDDTIYAGRAENTTLNDSLMWVATSADQTLAKGNSMVVVSTQMAMVDQIFVTTLNDGSLPFDPVTTNSRYEDTSYEMLWGMKNEAKGWDTKATSHDSVFVDASKQSIEANGHSIGATFYGRATQVVKAGGESQDTHLFDHSYSWVYAEAKLTGLTEVNDAATVYLNAAATQGAYAENVVLNGEDTTLMVRASLDNNAYATVDNLILNGGEVVFQQSSGDQYASLNIGTLSGSGSFLFNTSIAEGKGNFVTIANASGEHKVIVNDSGHEITSPDMTTLDLIHDLSGDATF…	AYATVDNLILNGGEVVFQQSSGDQYASLNIGTLSGSGSFLFNTSIAEGKGNFVTIANASGEHKVIVNDSGHEITSPDMTTLDLIHDLSGDATFTLASISGANIIEVDGGTYVYSL	С	100	58	98.2	21	97.2	13	-	-	95.5	13	98.4	39	98.1	31	98.1	22	100	22	-	-	92.5	23	98.7	14	100	38	99.8	31	-	-	Autotransporter of unknown function		IPR005546: Autotransporter beta-domain;IPR006315: Outer membrane autotransporter barrel;IPR012332: P22 tailspike C-terminal domain-like;IPR011050: Pectin lyase fold/virulence factor;IPR004899: Pertactin, central region;IPR003991: Pertactin virulence factor family	Yes	ANADSCTDYTVTDICEQSKYGAGEFHNIKLGDGVTAGSEDHHFVFNGEGYELYNSNANFSAQIASGTIRYTEVNNSHFTVNAHHFPDDTIYAGRAENTTLNDSLMWVATSADQTLAKGNSMVVVSTQMAMVDQIFVTTLNDGSLPFDPVTTNSRYEDTSYEMLWGMKNEAKGWDTKATSHDSVFVDASKQSIEANGHSIGATFYGRATQVVKAGGESQDTHLFDHSYSWVYAEAKLTGLTEVNDAATVYLNAAATQGAYAENVVLNGEDTTLMVRASLDNNAYATVDNLILNGGEVVFQQSSGDQYASLNIGTLSGSGSFLFNTSIAEGKGNFVTIANASGEHKVIVNDSGHEITSPDMTTLDLIHDLSGDATFTLASISGANIIEVDGGTYVYSLNTW…	1DAB;Class b: All beta proteins; Fold b.80: Single-stranded right-handed beta-helix; superhelix turns are made of parallel beta-strands and (short) turns	n.d.	428-554	n.d.
NP_274990.1	Serine-type peptidase	Neisseria meningitidis MC58	MRFTHTTPFCSVLSTLGLFAVSPAYSSIVRNDVDYQYFRDFAENKGAFTVGASNISIQDKQGKILGRVLNGIPMPDFRVSNRQTAIATLVHPQYVNSVKHNVGYGSIQFGNDTQNPEEQAYTYRLVSRNPHPDYDYHLPRLNKLVTEISPTALSSVPLLGNGQPKANAYLDTDRFPYFVRLGSGTQQVRKADGTRTRTAPAYQYLTGGTPLKVLGFQNHGLLVGGSLTDQPLNTYAIAGDSGSPLFAFDKHENRWVLAGVLSTYAGFDNFFNKYIVTQPEFIRSTIRQYETRLDVGLTTNELIWRDNGNGNSTLQGLNERITLPIANPSLAPQNDSRHMPSEDAGKTLILSSRFDNKTLMLADNINQGAGALQFDSNFTVVGKNHTWQGAGVIVADGKR…	SSHTGALTLDGAQITLNPDFANNTHNNRFNTLTVNGTLDGFGTFRFLTGIVRKQNAPPLKLEGDSRGAFQIHVKNTGQEPQTTESLALVSLNPKHSHQARFTLQNGYADLGAYRYIL	Т	100	211	99.2	24	98.2	19	-	-	97.6	23	99.4	31	99.5	45	99.3	31	100	23	-	-	98.4	20	99.4	19	100	37	99.9	46	-	-	Protease AutoTransporter (PAT)	Peptidase S6, Serine Protease AutoTransporter (SPAT)	IPR005546: Autotransporter beta-domain;IPR012332: P22 tailspike C-terminal domain-like;IPR011050: Pectin lyase fold/virulence factor;IPR009003: Peptidase S1, PA clan;IPR000710: Peptidase S6, IgA endopeptidase;IPR030396: Peptidase family S6 domain;IPR004899: Pertactin, central region	Yes	SIVRNDVDYQYFRDFAENKGAFTVGASNISIQDKQGKILGRVLNGIPMPDFRVSNRQTAIATLVHPQYVNSVKHNVGYGSIQFGNDTQNPEEQAYTYRLVSRNPHPDYDYHLPRLNKLVTEISPTALSSVPLLGNGQPKANAYLDTDRFPYFVRLGSGTQQVRKADGTRTRTAPAYQYLTGGTPLKVLGFQNHGLLVGGSLTDQPLNTYAIAGDSGSPLFAFDKHENRWVLAGVLSTYAGFDNFFNKYIVTQPEFIRSTIRQYETRLDVGLTTNELIWRDNGNGNSTLQGLNERITLPIANPSLAPQNDSRHMPSEDAGKTLILSSRFDNKTLMLADNINQGAGALQFDSNFTVVGKNHTWQGAGVIVADGKRVFWQVSNPKGDRLSKLGAGTLIANGQ…	1DAB;Class b: All beta proteins; Fold b.80: Single-stranded right-handed beta-helix; superhelix turns are made of parallel beta-strands and (short) turns	n.d.	n.d.	n.d.
YP_209118.1	Adhesion and penetration protein	Neisseria gonorrhoeae FA 1090	MKTTDKRTTETHRKAPKTGRIRFSPAYLAICLSFGILPQARAGHTYFGINYQYYRDFAENKGKFAVGAKDIEVYNKKGELVGKSMTKAPMIDFSVVSRNGVAALAGDQYIVSVAHNGGYNNVDFGAEGSNPDQHRFSYQIVKRNNYKAGTNGHPYGGDYHMPRLHKFVTDAEPVEMTSYMDGWKYADLNKYPDRVRIGAGRQYWRSDEDEPNNRESSYHIASAYSWLVGGNTFAQNGSGGGTVNLGSEKIKHSPYGFLPTGGSFGDSGSPMFIYDAQKQKWLINGVLQTGNPYIGKSNGFQLVRKDWFYDEIFAGDTHSVFYEPHQNGKYFFNDNNNGAGKIDAKHKHYSLPYRLKTRTVQLFNVSLSETAREPVYHAAGGVNSYRPRLNNGENISFID…	GNLNLDNATITLNSAYRHDAAGAQTGSAADAPRRRSRRSLLSVTPPTSAESRFNTLTVNGKLNGQGTFRFMSELFGYRSGKLKLAESSEGTYTLAVNNTGNEPVSLEQLTVVEGKDNTPLSENLNFTLQNEHVDAGAWRYQL	Т	100	116	98.7	23	97.4	17	-	-	96.7	23	99.1	38	99.4	74	98.9	37	99.9	18	-	-	95.2	19	98.4	19	100	32	99.9	54	-	-	Protease AutoTransporter (PAT)	Peptidase S6, Serine Protease AutoTransporter (SPAT)	IPR005546: Autotransporter beta-domain;IPR006315: Outer membrane autotransporter barrel;IPR012332: P22 tailspike C-terminal domain-like;IPR011050: Pectin lyase fold/virulence factor;IPR000710: Peptidase S6, IgA endopeptidase;IPR030396: Peptidase family S6 domain;IPR004899: Pertactin, central region;IPR033116: Serine proteases, trypsin family, serine active site	Yes	GHTYFGINYQYYRDFAENKGKFAVGAKDIEVYNKKGELVGKSMTKAPMIDFSVVSRNGVAALAGDQYIVSVAHNGGYNNVDFGAEGSNPDQHRFSYQIVKRNNYKAGTNGHPYGGDYHMPRLHKFVTDAEPVEMTSYMDGWKYADLNKYPDRVRIGAGRQYWRSDEDEPNNRESSYHIASAYSWLVGGNTFAQNGSGGGTVNLGSEKIKHSPYGFLPTGGSFGDSGSPMFIYDAQKQKWLINGVLQTGNPYIGKSNGFQLVRKDWFYDEIFAGDTHSVFYEPHQNGKYFFNDNNNGAGKIDAKHKHYSLPYRLKTRTVQLFNVSLSETAREPVYHAAGGVNSYRPRLNNGENISFIDKGKGELILTSNINQGAGGLYFEGNFTVSPKNNETWQGAGVHI…	1DAB;Class b: All beta proteins; Fold b.80: Single-stranded right-handed beta-helix; superhelix turns are made of parallel beta-strands and (short) turns	n.d.	91-203	T3 (798-843) ; T6 (798-850;703-791;856-913)
YP_975887.1	Iga-specific serine endopeptidase	Neisseria meningitidis FAM18	MKTTDKRTTETHRKAPKTGRIRFSPAYLAICLSFGILPQAWAGHTYFGINYQYYRDFAENKGKFAVGAKDIEVYNKKGELVGKSMTKAPMIDFSVVSRNGVAALVGDQYIVSVAHNGGYNNVDFGAEGSNPDQHRFTYKIVKRNNYKAGTNGHPYGGDYHMPRLHKFVTDAEPVEMTSYMDGRKYIDQNNYPDRVRIGAGRQYWRSDEDEPNNRESSYHIASAYSWLVGGNTFAQNGSGGGTVNLGSEKIKHSPYGFLPTGGSFGDSGSPMFIYDAQKQKWLINGVLQTGNPYIGKSNGFQLVRKDWFYDEIFAGDTHSVFYEPRQNGKYSFHDNNNGTGKIDAKHEHNSLPNRLKTRTVQLFNVSLSETAQEPVYHAAGGVNSYRPRLNNGENISFID…	GNLNLDNATITLNSAYRHDAAGAQTGSATDAPRRRSRRSLLSVTPPASVESRFNTLTVNGKLNGQGTFRFMSELFGYRSDKLKLAESSEGTYTLAVNNTGNEPASLEQLTVVEGKDNKPLSENLNFTLQNEHVDAGAWRYQL	Т	100	108	98.9	21	97.2	19	32.4	20	95.6	18	99.1	39	99.4	75	98.9	36	100	20	-	-	97.3	22	98.9	20	100	32	99.9	58	-	-	Protease AutoTransporter (PAT)	Peptidase S6, Serine Protease AutoTransporter (SPAT)	IPR005546: Autotransporter beta-domain;IPR006315: Outer membrane autotransporter barrel;IPR012332: P22 tailspike C-terminal domain-like;IPR011050: Pectin lyase fold/virulence factor;IPR000710: Peptidase S6, IgA endopeptidase;IPR030396: Peptidase family S6 domain;IPR004899: Pertactin, central region;IPR033116: Serine proteases, trypsin family, serine active site	Yes	GHTYFGINYQYYRDFAENKGKFAVGAKDIEVYNKKGELVGKSMTKAPMIDFSVVSRNGVAALVGDQYIVSVAHNGGYNNVDFGAEGSNPDQHRFTYKIVKRNNYKAGTNGHPYGGDYHMPRLHKFVTDAEPVEMTSYMDGRKYIDQNNYPDRVRIGAGRQYWRSDEDEPNNRESSYHIASAYSWLVGGNTFAQNGSGGGTVNLGSEKIKHSPYGFLPTGGSFGDSGSPMFIYDAQKQKWLINGVLQTGNPYIGKSNGFQLVRKDWFYDEIFAGDTHSVFYEPRQNGKYSFHDNNNGTGKIDAKHEHNSLPNRLKTRTVQLFNVSLSETAQEPVYHAAGGVNSYRPRLNNGENISFIDEGKGELILTSNINQGAGGLYFQGDFTVSPENNETWQGAGVHI…	1DAB;Class b: All beta proteins; Fold b.80: Single-stranded right-handed beta-helix; superhelix turns are made of parallel beta-strands and (short) turns	n.d.	352-483	T3 (798-843) ; T6 (758-811;817-869)
YP_001598385.1	Adhesion and penetration protein	Neisseria meningitidis 053442	MKTTDKRTTETHRKAPKTGRIRFSPAYLAICLSFGIFPQAWAGHTYFGINYQYYRDFAENKGKFAVGAKDIEVYNKKGELVGKSMTKAPMIDFSVVSRNGVAALVGDQYIVSVAHNGGYNNVDFGAEGSNPDQHRFTYKIVKRNNYKAGTNGHPYGGDYHMPRLHKFVTDAEPVEMTSYMDGRKYIDQNNYPDRVRIGAGRQYWRSDEDEPNNRESSYHIASAYSWLVGGNTFAQNGSGGGTVNLGSEKIKHSPYGFLPTGGSFGDSGSPMFIYDAQKQKWLINGVLQTGNPYIGKSNGFQLVRKDWFYDEIFAGDTHSVFYEPRQNGKYSFHDNNNGTGKIDAKHEHNSLPNRLKTRTVQLFNVSLSETAQEPVYHAAGGVNSYRPRLNNGENISFID…	GNLNLDNATITLNSAYRHDAAGAQTGSATDAPRRRSRRSLLSVTPPASAESHFNTLTVNGKLNGQGTFRFMSELFGYRSDKLKLAESSEGTYTLAVNNTGNEPASLEQLTVVEGKDNKPLSENLNFTLQNEHVDAGAWRYQL	Т	100	160	99	23	97.8	19	30.6	21	96.8	19	99.2	41	99.5	63	99.1	36	99.9	20	-	-	96.4	21	98.8	20	100	31	99.9	58	-	-	Protease AutoTransporter (PAT)	Peptidase S6, Serine Protease AutoTransporter (SPAT)	IPR005546: Autotransporter beta-domain;IPR006315: Outer membrane autotransporter barrel;IPR012332: P22 tailspike C-terminal domain-like;IPR011050: Pectin lyase fold/virulence factor;IPR000710: Peptidase S6, IgA endopeptidase;IPR030396: Peptidase family S6 domain;IPR004899: Pertactin, central region;IPR033116: Serine proteases, trypsin family, serine active site	Yes	GHTYFGINYQYYRDFAENKGKFAVGAKDIEVYNKKGELVGKSMTKAPMIDFSVVSRNGVAALVGDQYIVSVAHNGGYNNVDFGAEGSNPDQHRFTYKIVKRNNYKAGTNGHPYGGDYHMPRLHKFVTDAEPVEMTSYMDGRKYIDQNNYPDRVRIGAGRQYWRSDEDEPNNRESSYHIASAYSWLVGGNTFAQNGSGGGTVNLGSEKIKHSPYGFLPTGGSFGDSGSPMFIYDAQKQKWLINGVLQTGNPYIGKSNGFQLVRKDWFYDEIFAGDTHSVFYEPRQNGKYSFHDNNNGTGKIDAKHEHNSLPNRLKTRTVQLFNVSLSETAQEPVYHAAGGVNSYRPRLNNGENISFIDEGKGELILTSNINQGAGGLYFQGDFTVSPENNETWQGAGVHI…	1DAB;Class b: All beta proteins; Fold b.80: Single-stranded right-handed beta-helix; superhelix turns are made of parallel beta-strands and (short) turns	n.d.	428-554	T3 (798-843) ; T6 (758-811;817-869)
YP_003082431.1	Iga-specific serine endopeptidase	Neisseria meningitidis alpha14	MKTTDKRTTETHRKAPKTGRIRFSPAYLAICLSFGILPQAWAGHTYFGINYQYYRDFAENKGKFAVGAKDIEVYNKKGELVGKSMTKAPMIDFSVVSRNGVAALVGDQYIVSVAHNGGYNNVDFGAEGSNPDQHRFTYKIVKRNNYKAGTKGHPYGGDYHMPRLHKFVTDAEPVEMTSYMDGRKYIDQNNYPDRVRIGAGRQYWRSDEDEPNNRESSYHIASAYSWLVGGNTFAQNGSGGGTVNLGSEKIKHSPYGFLPTGGSFGDSGSPMFIYDAQKQKWLINGVLQTGNPYIGKSNGFQLVRKDWFYDEIFAGDTHSVFYEPRQNGKYSFNDDNNGTGKINAKHEHNSLPNRLKTRTVQLFNVSLSETAREPVYHAAGGVNSYRPRLNNGENISFID…	GNLNLDNATITLNSAYRHDAAGAQTGSATDAPRRRSRRSLLSVTPPTSAESRFNTLTVNGKLNGQGTFRFMSELFGYRSDKLKLAESSEGTYTLAVNNTGNEPASLEQLTVVEGKDNKPLSENLNFTLQNEHVDAGAWRYQL	Т	100	164	98.9	22	97.3	24	54.9	21	96.1	18	99.1	39	99.4	71	98.9	32	99.9	22	-	-	97.6	18	99	20	100	32	99.9	54	-	-	Protease AutoTransporter (PAT)	Peptidase S6, Serine Protease AutoTransporter (SPAT)	IPR005546: Autotransporter beta-domain;IPR006315: Outer membrane autotransporter barrel;IPR012332: P22 tailspike C-terminal domain-like;IPR011050: Pectin lyase fold/virulence factor;IPR000710: Peptidase S6, IgA endopeptidase;IPR030396: Peptidase family S6 domain;IPR004899: Pertactin, central region;IPR033116: Serine proteases, trypsin family, serine active site	Yes	GHTYFGINYQYYRDFAENKGKFAVGAKDIEVYNKKGELVGKSMTKAPMIDFSVVSRNGVAALVGDQYIVSVAHNGGYNNVDFGAEGSNPDQHRFTYKIVKRNNYKAGTKGHPYGGDYHMPRLHKFVTDAEPVEMTSYMDGRKYIDQNNYPDRVRIGAGRQYWRSDEDEPNNRESSYHIASAYSWLVGGNTFAQNGSGGGTVNLGSEKIKHSPYGFLPTGGSFGDSGSPMFIYDAQKQKWLINGVLQTGNPYIGKSNGFQLVRKDWFYDEIFAGDTHSVFYEPRQNGKYSFNDDNNGTGKINAKHEHNSLPNRLKTRTVQLFNVSLSETAREPVYHAAGGVNSYRPRLNNGENISFIDEGKGELILTSNINQGAGGLYFQGDFTVSPENNETWQGAGVHI…	1DAB;Class b: All beta proteins; Fold b.80: Single-stranded right-handed beta-helix; superhelix turns are made of parallel beta-strands and (short) turns	n.d.	265-383	L1 (826-910) ; T3 (798-843) ; T6 (798-850;703-791;856-913)
YP_004049477.1	Iga-specific serine endopeptidase	Neisseria lactamica ST−640	MKTTDKRTTETHRKTPKTGRIRFSPAYLAICLSFGILPQARAGHTYFGINYQYYRDFAENKGKFAVGAKDIEVYNKKGELVGKSMTKAPMIDFSVVSRNGVAALVGDQYIVSVAHNGGYNNVDFGAEGSNPDQHRFSYQIVKRNNYKPDNSHPYNGDYHMPRLHKFVTDAEPVEMTGDMRGNTYSDKEKYPERVRIGSGHHYWRYDDDKHGDLSYSGAWLIGGNTHMQGWGNNGVVSLSGDVRHANDYGPMPIAGAAGDSGSPMFIYDKTNNKWLLNGVLQTGYPYSGRENGFQLIRKDWFYDDIYRGDTHTVFFEPRSNGHFSFTSNNNGTGTVTETNEKVSNPKLKVQTVRLFDESLNETDKEPVYAAGGVNQYRPRLNNGENISFIDYGNGKLILS…	GNLNLDNATITLNSAYRHDAAGAQTGSVSDTPRRRSRRSLLSVTPPTSAESRFNTLTVNGKLNGQGTFRFMSELFGYRSDKLKLAESSEGTYTLAVNNTGNEPVSLEQLTVVEGKDNKPLSDKLNFTLQNNYVDAGAWRYQL	Т	99.9	394	95.1	25	-	-	-	-	22	19	96.4	35	98.1	72	95.6	31	99.9	27	-	-	90.4	18	98.1	20	99.9	37	99.8	72	-	-	Protease AutoTransporter (PAT)	Peptidase S6, Serine Protease AutoTransporter (SPAT)	IPR005546: Autotransporter beta-domain;IPR006315: Outer membrane autotransporter barrel;IPR012332: P22 tailspike C-terminal domain-like;IPR011050: Pectin lyase fold/virulence factor;IPR000710: Peptidase S6, IgA endopeptidase;IPR030396: Peptidase family S6 domain;IPR004899: Pertactin, central region;IPR033116: Serine proteases, trypsin family, serine active site	Yes	GHTYFGINYQYYRDFAENKGKFAVGAKDIEVYNKKGELVGKSMTKAPMIDFSVVSRNGVAALVGDQYIVSVAHNGGYNNVDFGAEGSNPDQHRFSYQIVKRNNYKPDNSHPYNGDYHMPRLHKFVTDAEPVEMTGDMRGNTYSDKEKYPERVRIGSGHHYWRYDDDKHGDLSYSGAWLIGGNTHMQGWGNNGVVSLSGDVRHANDYGPMPIAGAAGDSGSPMFIYDKTNNKWLLNGVLQTGYPYSGRENGFQLIRKDWFYDDIYRGDTHTVFFEPRSNGHFSFTSNNNGTGTVTETNEKVSNPKLKVQTVRLFDESLNETDKEPVYAAGGVNQYRPRLNNGENISFIDYGNGKLILSNNINQGAGGLYFEGNFTVAPESNQTWQGAGVHISDGSTVTWK…	1DAB;Class b: All beta proteins; Fold b.80: Single-stranded right-handed beta-helix; superhelix turns are made of parallel beta-strands and (short) turns	n.d.	91-203	L1 (792-903) ; T3 (759-797) ; T6 (791-843;696-784;849-906)
YP_002341952.1	Iga-specific serine endopeptidase	Neisseria meningitidis Z2491	MKTTDKRTTETHRKAPKTGRIRFSPAYLAICLSFGILPQAWAGHTYFGINYQYYRDFAENKGKFAVGAKDIEVYNKKGELVGKSMTKAPMIDFSVVSRNGVAALVGDQYIVSVAHNGGYNNVDFGAEGRNPDQHRFSYQIVKRNNYKPDNSHPYNGDYHMPRLHKFVTDAEPVEMTSDMRGNTYSDKEKYPERVRIGSGHHYWRYDDDKHGDLSYSGAWLIGGNTHMQGWGNNGVVSLSGDVRHANDYGPMPIAGAAGDSGSPMFIYDKTNNKWLLNGVLQTGYPYSGRENGFQLIRKDWFYDDIYRGDTHTVFFEPRSNGHFSFTSNNNGTGTVTETNEKVSNPKLKVQTVRLFDESLNETDKEPVYAAGGVNQYRPRLNNGENLSFIDYGNGKLILS…	GNLNLDNATITLNSAYRHDAAGAQTGSVSDTPRRRSRRSLLSVTPPTSVESRFNTLTVNGKLNGQGTFRFMSELFGYRSDKLKLAESSEGTYTLAVNNTGNEPVSLDQLTVVEGKDNKPLSENLNFTLQNEHVDAGAWRYQL	Т	100	165	98.9	22	97.1	23	29.9	20	96.5	18	99.1	37	99.4	60	99.1	34	100	19	-	-	95.8	23	98.5	20	100	32	100	57	-	-	Protease AutoTransporter (PAT)	Peptidase S6, Serine Protease AutoTransporter (SPAT)	IPR005546: Autotransporter beta-domain;IPR006315: Outer membrane autotransporter barrel;IPR012332: P22 tailspike C-terminal domain-like;IPR011050: Pectin lyase fold/virulence factor;IPR000710: Peptidase S6, IgA endopeptidase;IPR030396: Peptidase family S6 domain;IPR004899: Pertactin, central region;IPR033116: Serine proteases, trypsin family, serine active site	Yes	GHTYFGINYQYYRDFAENKGKFAVGAKDIEVYNKKGELVGKSMTKAPMIDFSVVSRNGVAALVGDQYIVSVAHNGGYNNVDFGAEGRNPDQHRFSYQIVKRNNYKPDNSHPYNGDYHMPRLHKFVTDAEPVEMTSDMRGNTYSDKEKYPERVRIGSGHHYWRYDDDKHGDLSYSGAWLIGGNTHMQGWGNNGVVSLSGDVRHANDYGPMPIAGAAGDSGSPMFIYDKTNNKWLLNGVLQTGYPYSGRENGFQLIRKDWFYDDIYRGDTHTVFFEPRSNGHFSFTSNNNGTGTVTETNEKVSNPKLKVQTVRLFDESLNETDKEPVYAAGGVNQYRPRLNNGENLSFIDYGNGKLILSNNINQGAGGLYFEGDFTVSPENNETWQGAGVHISEDSTVTWK…	1DAB;Class b: All beta proteins; Fold b.80: Single-stranded right-handed beta-helix; superhelix turns are made of parallel beta-strands and (short) turns	n.d.	473-603	T3 (791-836) ; T6 (791-843;696-784;849-906)
YP_002003199.1	Hypothetical protein ngk_2574	Neisseria gonorrhoeae NCCP11945	MILTSNINQGAGGLYFEGNFTVSPKNNETWQGAGVHISDGSTVTWKVNGVANDRLSKIGKGTLLVQAKGENQGSVSVGDGKVILDQQADDQGKKQAFSEIGLVSGRGTVQLNADNQFNPDKLYFGFRGGRLDLNGHSLSFHRIQNTDEGAMIVNHNQDKESTVTITGNKDITTTGNNNNLDSKKEIAYNGWFGEKDATKTNGRLNLNYQPEEADRTLLLSGGTNLNGNITQTNGKLFFSGRPTPHAYNHLGSGWSKMEGIPQGEIVWDNDWIDRTFKAENFHIQGGQAVVSRNVAKVEGDWHLSNHAQAVFGVAPHQSHTICTRSDWTGLTSCTEKTITDDKVIASLSKTDIRGNVSLADHAHLNLTGLATLNGNLSAGGDTHYTVTRNATQNGNLSLV…	GNLNLDNATITLNSAYRHDAAGAQTGSAADAPRRRSRRSLLSVTPPTSAESRFNTLTVNGKLNGQGTFRFMSELFGYRSGKLKLAESSEGTYTLAVNNTGNEPVSLEQLTVVEGKDNTPLSENLNFTLQNEHVDAGAWRYQLIRKDGEFRLHN	Т	100	197	98.8	22	97.3	19	24.2	17	96.2	19	99	38	99.4	71	99	31	100	18	-	-	96.4	20	98.5	17	100	30	100	58	-	-	Protease AutoTransporter (PAT)	Peptidase S6, Serine Protease AutoTransporter (SPAT)	IPR005546: Autotransporter beta-domain;IPR006315: Outer membrane autotransporter barrel;IPR012332: P22 tailspike C-terminal domain-like;IPR011050: Pectin lyase fold/virulence factor;IPR000710: Peptidase S6, IgA endopeptidase;IPR004899: Pertactin, central region	Yes	LNADNQFNPDKLYFGFRGGRLDLNGHSLSFHRIQNTDEGAMIVNHNQDKESTVTITGNKDITTTGNNNNLDSKKEIAYNGWFGEKDATKTNGRLNLNYQPEEADRTLLLSGGTNLNGNITQTNGKLFFSGRPTPHAYNHLGSGWSKMEGIPQGEIVWDNDWIDRTFKAENFHIQGGQAVVSRNVAKVEGDWHLSNHAQAVFGVAPHQSHTICTRSDWTGLTSCTEKTITDDKVIASLSKTDIRGNVSLADHAHLNLTGLATLNGNLSAGGDTHYTVTRNATQNGNLSLVGNAQATFNQATLNGNTSASDNASFNLSNNAVQNGSLTLSDNAKANVSHSALNGNVSLADKAVFHFENSRFTGKISGGKDTALHLKDSEWTLPSGTELGNLNLDNATITLN…	1DAB;Class b: All beta proteins; Fold b.80: Single-stranded right-handed beta-helix; superhelix turns are made of parallel beta-strands and (short) turns	n.d.	132-263	T3 (394-439) ; T6 (394-446;299-387;452-509)
YP_247967.1	Adhesion and penetration protein hap	Haemophilus influenzae 86−028NP	MKKTVFRLNFLTACISLGIVSQAWAGHTYFGIDYQYYRDFAENKGKFTVGAQNIKVYNKQGQLVGTSMTKAPMIDFSVVSRNGVAALVENQYIVSVAHNVGYTDVDFGAEGNNPDQHRFTYKIVKRNNYKKDNLHPYEDDYHNPRLHKFVTEAAPIDMTSNMNGSTYSDRTKYPERVRIGSGRQFWRNDQDKGDQVAGAYHYLTAGNTHNQRGAGNGYSYLGGDVRKAGEYGPLPIAGSKGDSGSPMFIYDAEKQKWLINGILREGNPFEGKENGFQLVRKSYFDEIFERDLHTSLYTRAGNGVYTISGNDNGQGSITQKSGIPSEIKITLANMSLPLKEKDKVHNPRYDGPNIYSPRLNNGETLYFMDQKQGSLIFASDINQGAGGLYFEGNFTVSPN…	DTTLQNLTLNNSTVTLNSAYSASPNNTPRRRRRSLETETTPTSAEHRFNTLTVNGKLSGQGTFQFTSSLFGYKSDKLKLSNDAEGDYILSVRNTGKEPETLEQLTLVESKDNQPLSDKLTFTLENDHVDAGALRY	Т	100	164	99.2	24	98.2	25	44.7	25	97.4	22	99.5	39	99.6	97	99.4	29	100	21	-	-	95.3	25	98.4	18	100	34	100	79	-	-	Protease AutoTransporter (PAT)	Peptidase S6, Serine Protease AutoTransporter (SPAT)	IPR005546: Autotransporter beta-domain;IPR006315: Outer membrane autotransporter barrel;IPR012332: P22 tailspike C-terminal domain-like;IPR011050: Pectin lyase fold/virulence factor;IPR000710: Peptidase S6, IgA endopeptidase;IPR030396: Peptidase family S6 domain;IPR004899: Pertactin, central region;IPR033116: Serine proteases, trypsin family, serine active site	Yes	GHTYFGIDYQYYRDFAENKGKFAVGAKDIEVYNKKGELVGKSMTKAPMIDFASVARSGYAALVGDQYIVSVAHNGGYTNADFGAEGQNPDQHRFTYQIVKRNNYKPDQKHHYNGDYHMPRLHKFVTESSPFDMTGSMKGQTYADKEKYPMRVRIGSGDQYWRNEQDKGTQVAEAYGYLIAGNTHMQTGAGNGDVSLSGDVRKGNDYGPMPTAGSFGDSGSPMFIYDATEKKWLINGVLRTGNPSLGRENTFQLVRKNYFDEIFSANLKTTIFDFRTPKNQQNQHYTFHSKNDGSGTITSGAGKIYKVKLANYNLSMKGTEPVYTNGGVNNYSPALSHGENLYFIDYGKGVLTFSNNIDQGAGGLYFEGDFIVSPTHNETWKGAGISISDESTVIWKVNG…	1DAB;Class b: All beta proteins; Fold b.80: Single-stranded right-handed beta-helix; superhelix turns are made of parallel beta-strands and (short) turns	n.d.	180-297	L1 (758-842) ; T3 (729-775) ; T6 (749-801;674-742)
YP_003305567.1	Outer membrane autotransporter barrel domain-containing protein	Streptobacillus moniliformis DSM 12112	MVKGKYMTCLFFLISILANAKTVDEKINEDVANINEIESKIKYDKSYQDPKDEVHVGDDEKAKFEFNKDFKISKDKIYSKENEVPNSIKVINNANISIEKGTELIKLPEDKYGLMDYSNLMYIVNNKKIESNLQDIDLRSKYVYFKNSKNAILKNSLSKDKKWYHQTYIRSDELTVLDNAGIIYGHTLLHSRIKLSAINRKTGTINNALSMLAHEGELNFKNEGKIIGEKIYTKYMTESTFVNSGMIDVKMFDYNLSESTQDGEDKGTHFLNTKSGVIKSKNMFFTVENLNFQNFGNIESSEKIDISTSSGRIDNNNRIKGNMDITHYDYLKKVLKVNLQNGVLEGDLILNKESDGKTVVTIKSMENVTGNMISNGNNDTLRLIGSGEVTSKDKFKDFE…	VIVSDKFLNKGTVSFLKNKSETDIFTVKGNYVGDNGKILMRVDVENKNADIFKVEGSVTGNTGVEISSNSTLNKRMKDKLKLIETKNSTKDTFNLLNPEQGVFKYRLK	У	100	33	99.9	22	99.6	12	95.2	16	99.5	17	99.8	19	99.8	22	99.7	26	100	23	-	-	93.5	18	99.1	17	100	21	99.8	21	-	-	Autotransporter of unknown function		IPR005546: Autotransporter beta-domain;IPR011050: Pectin lyase fold/virulence factor;IPR004899: Pertactin, central region	Yes	KTVDEKINEDVANINEIESKIKYDKSYQDPKDEVHVGDDEKAKFEFNKDFKISKDKIYSKENEVPNSIKVINNANISIEKGTELIKLPEDKYGLMDYSNLMYIVNNKKIESNLQDIDLRSKYVYFKNSKNAILKNSLSKDKKWYHQTYIRSDELTVLDNAGIIYGHTLLHSRIKLSAINRKTGTINNALSMLAHEGELNFKNEGKIIGEKIYTKYMTESTFVNSGMIDVKMFDYNLSESTQDGEDKGTHFLNTKSGVIKSKNMFFTVENLNFQNFGNIESSEKIDISTSSGRIDNNNRIKGNMDITHYDYLKKVLKVNLQNGVLEGDLILNKESDGKTVVTIKSMENVTGNMISNGNNDTLRLIGSGEVTSKDKFKDFEKIHLQNSDWTFSNEEYKVND…	1DAB;Class b: All beta proteins; Fold b.80: Single-stranded right-handed beta-helix; superhelix turns are made of parallel beta-strands and (short) turns	IPR011050;IPR004899	265-383	n.d.
YP_003306168.1	Outer membrane autotransporter barrel domain-containing protein	Streptobacillus moniliformis DSM 12112	MVKNKYMGYVFLLMSILANAETVDEKINEDIKKMNEIESKIKYDKTYKDPEGEINVGNDEKANFEFNKDFTISKSAKIYSKEKELPNSLKIVNNANISLEKNKEFVIAPGIEPGIEGYSNLIHMMNNKKIETSENERLIDLRAKNIYFKNSANAIIENKLKEDNIYRTAIELFGEELTVLDNAGTIYGYSLLHGITKLSVINRKTGIIDGYLSLLSHQCSLNLKNEGKIKGERIYTKYMSESTFVNSGTIDVKMIDYNLSEISDEDKGTNFLNDKTGIIKIENMFFTLLNLNFQNFGNIEASGKIEISSSNGKIENNNRIKGNVNISHFDDVDGKLLVNLQNGVLEGDLKLEKEGFNETIVTIKSMSNVTGNLISEGNNDTLRLIGSGEVKSKDKFKDF…	EDKFVNKGLISFLNSKDNTSNLSIKGNYVGENSKLLMRTYIDKNESDILKLDGSASGSTGVEISNPNSTLNKRMKNKLKLIETKSSTKDAFTLLNSEYGIYRYGL	У	100	36	99.9	29	99.8	18	97.6	22	99.6	18	99.8	27	99.8	25	99.7	20	100	30	-	-	95.6	20	99	17	99.9	26	99.7	25	-	-	Autotransporter of unknown function		IPR005546: Autotransporter beta-domain;IPR012332: P22 tailspike C-terminal domain-like;IPR011050: Pectin lyase fold/virulence factor;IPR004899: Pertactin, central region	Yes	ETVDEKINEDIKKMNEIESKIKYDKTYKDPEGEINVGNDEKANFEFNKDFTISKSAKIYSKEKELPNSLKIVNNANISLEKNKEFVIAPGIEPGIEGYSNLIHMMNNKKIETSENERLIDLRAKNIYFKNSANAIIENKLKEDNIYRTAIELFGEELTVLDNAGTIYGYSLLHGITKLSVINRKTGIIDGYLSLLSHQCSLNLKNEGKIKGERIYTKYMSESTFVNSGTIDVKMIDYNLSEISDEDKGTNFLNDKTGIIKIENMFFTLLNLNFQNFGNIEASGKIEISSSNGKIENNNRIKGNVNISHFDDVDGKLLVNLQNGVLEGDLKLEKEGFNETIVTIKSMSNVTGNLISEGNNDTLRLIGSGEVKSKDKFKDFEKIHLQNSDWTFSDEEYKVN…	1DAB;Class b: All beta proteins; Fold b.80: Single-stranded right-handed beta-helix; superhelix turns are made of parallel beta-strands and (short) turns	n.d.	265-383	n.d.
YP_003306167.1	Outer membrane autotransporter barrel domain-containing protein	Streptobacillus moniliformis DSM 12112	MCINRSVFLFIFLSSIISNSESIDEKINEDIMKINEVEKQVKYDKIEDITEGSGNCLVFSDDNSSNMKIVNNSFLKSSNELIKKLSKGSYDLLHITNNKKIIGEDSAKLSQSKYIYFKNSENAVISNEIYNKSIHLKSEELIVLNNAGTIEGKIDIRSKYGSVINKESGIHKNADLEFREEGNYKNEGKVNGNVKLNAYLSFRFVNSGTINGNIETWTRSYSDKFNDKDIYLNNSREALFLNTSTGIINSESSIKLISGTANMNFQNFGNIETEDLIIMAAKGRIDNNKKIKGNLQIHSIGAEVAESPISDEKMQEIRENSVLNVNLQNGVLEGNLLLSRKGFKETIVTIKSMDNVTGELDSTEGDNDTLRLIGEGKITDSNKFKEFEKLHLDSSKWEF…	ASNIEVEDKFVNKGLISFLNSKDNTSNLSIKGNYIGENSKLLMRTYIDELKSDKLKLDGSVNGSTGVEISNPNSTLDKRMKNKLKLIETKSSTKDAFTLLNSEYGIYKYGL	У	100	35	99.8	28	99.6	17	94.3	21	99.5	17	99.7	24	99.7	25	99.6	21	100	28	-	-	96.1	19	99.1	17	100	24	99.7	25	-	-	Autotransporter of unknown function		IPR005546: Autotransporter beta-domain;IPR012332: P22 tailspike C-terminal domain-like;IPR011050: Pectin lyase fold/virulence factor;IPR004899: Pertactin, central region	Yes	ESIDEKINEDIMKINEVEKQVKYDKIEDITEGSGNCLVFSDDNSSNMKIVNNSFLKSSNELIKKLSKGSYDLLHITNNKKIIGEDSAKLSQSKYIYFKNSENAVISNEIYNKSIHLKSEELIVLNNAGTIEGKIDIRSKYGSVINKESGIHKNADLEFREEGNYKNEGKVNGNVKLNAYLSFRFVNSGTINGNIETWTRSYSDKFNDKDIYLNNSREALFLNTSTGIINSESSIKLISGTANMNFQNFGNIETEDLIIMAAKGRIDNNKKIKGNLQIHSIGAEVAESPISDEKMQEIRENSVLNVNLQNGVLEGNLLLSRKGFKETIVTIKSMDNVTGELDSTEGDNDTLRLIGEGKITDSNKFKEFEKLHLDSSKWEFINEEYKVNNEILVENSNPSI…	1DAB;Class b: All beta proteins; Fold b.80: Single-stranded right-handed beta-helix; superhelix turns are made of parallel beta-strands and (short) turns	n.d.	265-383	n.d.
YP_003306551.1	Outer membrane autotransporter barrel domain-containing protein	Streptobacillus moniliformis DSM 12112	MNINKTIFLFIFLSAIISNSKTIDEKINEDINKINEVEKQIKYDKFEDAKNSIHIETGKKVSLVFNKDIDNPTSYVVFSNGKPDSVRIVNNATLSSRAEVITSLHNHDFSNLIYVINNKKLVGTADNVNAVSLIGKYIYFKNSENALLTAKNYPTSMGFRARELGILDNAGTIEKDVYMTLKNGSIINRSSGLHNDLIAHFEENGNYKNEGKVNGRIVVLSMLYFKFVNSGIINDVKYGLPFLIGTEGNFKGKYLNYGKEILFLNTSTGVIKKDKMFVDSGVGIMNFQNFGNIESNVYITAIKGSVDNNKEIIGDVYLTNYYFSKIDSWKKIRNEDTVLNVNLQNGKVEGNLILKRKGLKETIVTIKSMDNITGMLDSTEGDNDILRLIGSGEVKSKDK…	EDKFVNKGLISFLNSKDNTSNLSIKGNYVGENSKLLMRTYIDELKSDKLKLDGSASGSTGVEISNPNFTLNKRMKNKLKLIETKSSTKDAFTLLNPEHGIYRYRL	У	100	35	99.7	31	99.4	18	85.4	20	99.3	17	99.5	26	99.5	26	99.3	21	100	32	-	-	95.3	20	99	18	99.9	27	99.7	26	-	-	Autotransporter of unknown function		IPR005546: Autotransporter beta-domain;IPR012332: P22 tailspike C-terminal domain-like;IPR011050: Pectin lyase fold/virulence factor;IPR004899: Pertactin, central region	Yes	KTIDEKINEDINKINEVEKQIKYDKFEDAKNSIHIETGKKVSLVFNKDIDNPTSYVVFSNGKPDSVRIVNNATLSSRAEVITSLHNHDFSNLIYVINNKKLVGTADNVNAVSLIGKYIYFKNSENALLTAKNYPTSMGFRARELGILDNAGTIEKDVYMTLKNGSIINRSSGLHNDLIAHFEENGNYKNEGKVNGRIVVLSMLYFKFVNSGIINDVKYGLPFLIGTEGNFKGKYLNYGKEILFLNTSTGVIKKDKMFVDSGVGIMNFQNFGNIESNVYITAIKGSVDNNKEIIGDVYLTNYYFSKIDSWKKIRNEDTVLNVNLQNGKVEGNLILKRKGLKETIVTIKSMDNITGMLDSTEGDNDILRLIGSGEVKSKDKFKDFEKIHLQNSDWTFNDEE…	1DAB;Class b: All beta proteins; Fold b.80: Single-stranded right-handed beta-helix; superhelix turns are made of parallel beta-strands and (short) turns	n.d.	265-383	n.d.
YP_003306613.1	Outer membrane autotransporter barrel domain-containing protein	Streptobacillus moniliformis DSM 12112	MYRKGIFLFIFLTSFSIISNSEQSTEKIVDEMIKKDFEKIEEIEKQIIYDEDGVEKTGDTFRVKDGKNGNIIINEDISSSEVIVNSNANANSLIFENNANISSSKEIILGGKETFQKDKVIDEVHYRKLVYVINNKEITQKGEGSALDLNAPYVHYVNSENSVLKGSLGIGAEKLAFLDNYGMIETLSFVSQNTGSIINGKHGIIKNFKMAGAGDLSLKNEGTINNGLFVDVNTAVSRIVNSGTIKGELYIQNTDLDINDDRESIFLNTKTGVIKDASAHMMSVLNMNFQNFGTIETENDFQLYALRGKIDNNGKIKGNMIIEDPSSNIDDKKEEISPLRVNLQNGVLEGNLLLSRKGFKETIVTIKSMDNVTGELDSTEGDNDTLRLIGEGKITDSNK…	EASNIEVEDKFVNKGLISFLNSKDNTSNLSIKGNYIGENSKLLMRTYIDELKSDKLKLDGSVNGSTGVEISNPNSTLDKRMKNKLKLIETKSSTKDAFTLLNSEYGIYKYGL	У	100	36	99.9	28	99.7	17	96.8	18	99.6	17	99.8	24	99.8	25	99.7	21	100	28	-	-	95.7	19	98.9	17	99.9	24	99.7	25	-	-	Autotransporter of unknown function		IPR005546: Autotransporter beta-domain;IPR012332: P22 tailspike C-terminal domain-like;IPR011050: Pectin lyase fold/virulence factor;IPR004899: Pertactin, central region	Yes	EQSTEKIVDEMIKKDFEKIEEIEKQIIYDEDGVEKTGDTFRVKDGKNGNIIINEDISSSEVIVNSNANANSLIFENNANISSSKEIILGGKETFQKDKVIDEVHYRKLVYVINNKEITQKGEGSALDLNAPYVHYVNSENSVLKGSLGIGAEKLAFLDNYGMIETLSFVSQNTGSIINGKHGIIKNFKMAGAGDLSLKNEGTINNGLFVDVNTAVSRIVNSGTIKGELYIQNTDLDINDDRESIFLNTKTGVIKDASAHMMSVLNMNFQNFGTIETENDFQLYALRGKIDNNGKIKGNMIIEDPSSNIDDKKEEISPLRVNLQNGVLEGNLLLSRKGFKETIVTIKSMDNVTGELDSTEGDNDTLRLIGEGKITDSNKFKEFEKLHLDSSKWEFINEEY…	1DAB;Class b: All beta proteins; Fold b.80: Single-stranded right-handed beta-helix; superhelix turns are made of parallel beta-strands and (short) turns	n.d.	265-383	n.d.
YP_001417690.1	Outer membrane autotransporter	Xanthobacter autotrophicus Py2	MFFRLVQGTGRLLGVQMANTGGTILSGASGELSLRHRRTRALLLSSALVPALAVGALLVPTAAEAACNNAINLFGNATLNCNSANGVGVIGTAGNNLTVNLTNGANVGGFGIVGTADNNIIVNTSGTTTSAGLLNGMSYTATNGDVTITNFSSTTSGGVNGLVIVADDQIDLTGFKGKATGVLGDGISATAGGDITADNFTAPASGSAPYISGLVNGMKLESDLGDISVKNFASSAQGGVTGINVSTKVGNINLSGFTGTSTGLLYDGIQAQTKSGNITANNFGANAQVTGLVNGLDLSASVVGNIKVNNFQGTATGTLGAGILAQTAQGDIEVKNFSGSATGGVAGLALTTDNGDLTVTNFSGTAKGTLPLVSSGLYGSADEVITVSTTGNANLSGAL…	GNSAVGLDTFVGAAGSTSDILQVGGRDVNGNDIVGLVTPGQTQLVIHDVNTGAGAWNLAGIKVVDVVDPTGVTYGKNTPGETASFVISSASTNYSSKFGGVIDKGLFFYDL	-	93.1	95	88.1	20	-	-	-	-	-	-	-	-	-	-	-	-	89.6	31	-	-	-	-	-	-	93.1	30	-	-	-	-	Autotransporter of unknown function		IPR005546: Autotransporter beta-domain	Yes	ACNNAINLFGNATLNCNSANGVGVIGTAGNNLTVNLTNGANVGGFGIVGTADNNIIVNTSGTTTSAGLLNGMSYTATNGDVTITNFSSTTSGGVNGLVIVADDQIDLTGFKGKATGVLGDGISATAGGDITADNFTAPASGSAPYISGLVNGMKLESDLGDISVKNFASSAQGGVTGINVSTKVGNINLSGFTGTSTGLLYDGIQAQTKSGNITANNFGANAQVTGLVNGLDLSASVVGNIKVNNFQGTATGTLGAGILAQTAQGDIEVKNFSGSATGGVAGLALTTDNGDLTVTNFSGTAKGTLPLVSSGLYGSADEVITVSTTGNANLSGALAGLNLVQGGDDVNVTLGGATQATGGPLGFGVLINSDSAATGNVDVNTAGGTTVSGGLAGIAINKT…	2AGM;Class b: All beta proteins; Fold b.80: Single-stranded right-handed beta-helix; superhelix turns are made of parallel beta-strands and (short) turns	n.d.	428-554	L1 (921-993;1255-1326) ; L3 (955-1045;1044-1139) ; T3 (888-933)
YP_002153711.1	Hypothetical protein	Burkholderia cenocepacia J2315	MGSNKKRAEARPKLLVPTGMLVALVGAGIVPADALAACVGTTTVSCTGATTTYSNGANNLNLTVGSGATVSVVPLIGGTALSLTGSGVTLTNNGRIDPALSGLSLVSNGTVVGNIASASTVNVTNASTGVMMGSTSSLLNGPALTVYNGIGGTTNITNAGTIGTTGLLGFSAGPTAQVVTTSGGAQVNFTNASGGAINGSVVLAPSGTPGAGNTFTNAGTVTGNVSLGAALGTSNTFNAQTGSSVGLGVDAGLGGNNTLNLQLNPAAGSSASGTLAVDTYGNFTHLAVQGGTWNITGASSAADASLAGGTAIINNSAGLGLGTIAAGGGTLEAGTAGLNLLNNVTLGADLTVDGATGLALSGTIAGGGALKASGTGTLTLNGANSFTGGTNLTGGGGLV…	GGLVVSGGGTASVLQLGQPLKVAGNATFQPGSTLQVGATPQQSGGLDVTGSATLNGGSVQVVAATGQYQPGKLYTIVNAGA	-	96	145	49.7	13	-	-	-	-	-	-	-	-	21.4	16	-	-	96	18	-	-	-	-	81	15	91.7	18	65.5	16	-	-	Autotransporter of unknown function		IPR005546: Autotransporter beta-domain;IPR013425: Autotransporter-associated beta strand repeat;IPR012332: P22 tailspike C-terminal domain-like;IPR011050: Pectin lyase fold/virulence factor	Yes	ACVGTTTVSCTGATTTYSNGANNLNLTVGSGATVSVVPLIGGTALSLTGSGVTLTNNGRIDPALSGLSLVSNGTVVGNIASASTVNVTNASTGVMMGSTSSLLNGPALTVYNGIGGTTNITNAGTIGTTGLLGFSAGPTAQVVTTSGGAQVNFTNASGGAINGSVVLAPSGTPGAGNTFTNAGTVTGNVSLGAALGTSNTFNAQTGSSVGLGVDAGLGGNNTLNLQLNPAAGSSASGTLAVDTYGNFTHLAVQGGTWNITGASSAADASLAGGTAIINNSAGLGLGTIAAGGGTLEAGTAGLNLLNNVTLGADLTVDGATGLALSGTIAGGGALKASGTGTLTLNGANSFTGGTNLTGGGGLVVGTDTALGGGALNVSGAGGTLGTSVGGTLLGNAINI…	n.d.	IPR011050;IPR012332	132-263	L3 (334-430;587-700;465-563;949-1048;827-917;1227-1340;1078-1166;1698-1810;1608-1706;1845-1955;1998-2076;2135-2226;2283-2367;2426-2517;2673-2757;2816-2907;3008-3118;3156-3240;3332-3446) ; T5 (273-333;554-623;655-713;927-985;1295-1353;1553-1623;2113-2183;2404-2474;3298-3368)
YP_840389.1	Outer membrane autotransporter	Burkholderia cenocepacia HI2424	MRMRMGSNKKRAEARPKLLVPTGMLVALVGAGIVPVDALAACTGTTIVSCTGATTSYSNGTNNLNLTVAPLATVSVVPLLGGTALSLTGSGVTLTNNGRIDPALSGLSLVSNGTVVGNVGSASTVNVTNTSSGVMMGSTSSLLNGPALTVYNGTGGTTNITNAGTIGTTGLLGFSAGPTAQVVTTSGGAQVNFTNASGGAINGSVVLAPSGTPGAGNTFTNAGTVTGNVSLGAALGTSNTFNAQTGSSVGLGVDAGLGGNNTLNLQLNTAVGSPANGTIAVDTYGNFNNLGVQGGTWDLTGASTATNASLTGGTAIVHGAGALGTGTIVAGGGTLEAGAAGVNLLNNVALGTSLTVDGANGLALSGTIGGGGALNASGTGTLTLNGANSFTGGTNLTGG…	QLGQPLKVAGNATFQPGSTLQVGATPQQSGGLDVTGSATLNGGSVQVVAATGQYQPGKLYTIVNAGAGVQGQF	-	95.6	143	42.6	13	-	-	-	-	-	-	-	-	-	-	-	-	95.6	18	-	-	-	-	67.1	18	90.5	14	19.1	15	-	-	Autotransporter of unknown function		IPR005546: Autotransporter beta-domain;IPR013425: Autotransporter-associated beta strand repeat;IPR012332: P22 tailspike C-terminal domain-like;IPR011050: Pectin lyase fold/virulence factor	Yes	ACTGTTIVSCTGATTSYSNGTNNLNLTVAPLATVSVVPLLGGTALSLTGSGVTLTNNGRIDPALSGLSLVSNGTVVGNVGSASTVNVTNTSSGVMMGSTSSLLNGPALTVYNGTGGTTNITNAGTIGTTGLLGFSAGPTAQVVTTSGGAQVNFTNASGGAINGSVVLAPSGTPGAGNTFTNAGTVTGNVSLGAALGTSNTFNAQTGSSVGLGVDAGLGGNNTLNLQLNTAVGSPANGTIAVDTYGNFNNLGVQGGTWDLTGASTATNASLTGGTAIVHGAGALGTGTIVAGGGTLEAGAAGVNLLNNVALGTSLTVDGANGLALSGTIGGGGALNASGTGTLTLNGANSFTGGTNLTGGGGLVVGTGTALGTGALNVSSAGGTLGTSIGGTLLGNAVNI…	n.d.	IPR011050;IPR012332	345-479	L3 (378-477;591-704;469-567;953-1052;831-921;1231-1344;1082-1170;1442-1519;1792-1904;1612-1731;2002-2080;2139-2244;2287-2371;2430-2540;2677-2761;2820-2911;3012-3117;3160-3244;3336-3450) ; T5 (277-337;1299-1357;2117-2187;2408-2478;2801-2868;3548-3604)
YP_001773965.1	Outer membrane autotransporter	Burkholderia cenocepacia MC0−3	MRMRMGSNKKRAEARPKLLVPTGMLVALVGAGIVPVDALAACTGTTTVSCTGATTSYSNGTNNLNLTVAPLATVSVVPLLGGTALSLTGSGVTLTNNGRIDPALSGLSLVSNGTVVGNVGSASTVNVTNASSGVMMGSTSSLLNGPALTVYNGTGGTTNITNAGTIGTTGLLGFSAGPTAQVVTTSGGAQVNFTNASGGAINGSVVLAPSGTPGAGNTFTNAGTVTGNVSLGSALGTSNTFNAQTGSSVGLGVDAGLGGNNTLNLQLNTAVGSPANGTIAVDTYGNFNNLGVQGGTWDLTGASTATNASLTGGTAIVHGAGALGTGTIVAGGGTLEAGAAGVNLLNNVALGTSLTVDGANGLALSGTIGGGGALNASGTGTLTLNGANSFTGGTNLTGG…	TVTGTGTVGGLVVSGGGTASVLQLGQPLKVAGNATFQPGSTLQVGATPQQSGGLDVTGSATLNGGSVQVVAATGQYQPGKLYTIVNAGAGVQGQFS	-	96.3	118	36.4	17	-	-	-	-	-	-	-	-	33.4	16	-	-	96.1	20	-	-	-	-	88.8	17	96.3	19	86.6	15	-	-	Autotransporter of unknown function		IPR005546: Autotransporter beta-domain;IPR013425: Autotransporter-associated beta strand repeat;IPR012332: P22 tailspike C-terminal domain-like;IPR011050: Pectin lyase fold/virulence factor	Yes	ACTGTTTVSCTGATTSYSNGTNNLNLTVAPLATVSVVPLLGGTALSLTGSGVTLTNNGRIDPALSGLSLVSNGTVVGNVGSASTVNVTNASSGVMMGSTSSLLNGPALTVYNGTGGTTNITNAGTIGTTGLLGFSAGPTAQVVTTSGGAQVNFTNASGGAINGSVVLAPSGTPGAGNTFTNAGTVTGNVSLGSALGTSNTFNAQTGSSVGLGVDAGLGGNNTLNLQLNTAVGSPANGTIAVDTYGNFNNLGVQGGTWDLTGASTATNASLTGGTAIVHGAGALGTGTIVAGGGTLEAGAAGVNLLNNVALGTSLTVDGANGLALSGTIGGGGALNASGTGTLTLNGANSFTGGTNLTGGGGLVVGTGTALGTGALNVSSAGGTLGTSIGGTLLGNAVNI…	n.d.	IPR011050;IPR012332	428-554	L3 (378-469;591-704;469-567;953-1052;831-921;1231-1344;1082-1170;1442-1519;1792-1904;1612-1731;2002-2080;2139-2244;2287-2371;2430-2540;2677-2761;2820-2911;3012-3117;3336-3450) ; T5 (277-337;1299-1357;2117-2187;2408-2478;2801-2868;3548-3604)
YP_001584088.1	Outer membrane autotransporter	Burkholderia multivorans ATCC 17616	MRMRMGSNKKRAEARPNMLVPTGMLVALVGAGVIPADALAACTGAPTVTCTGATTNYVSSINGLNVTVAPGATVSVVPLLGGTAMSLTGSGVTLINNGTIDPSLGGLSAVSNGAVVGNVSSASTVNVTNSSTGVMMGSTSGVLANGPALTVYNGVGGTTNITNAGTIGTTGILGFGAGPTAQVVTASGGAQVNFTNASGGKINGSVVLAPSAVAGTGNTFTNAGTITGNVSLGAAAGASNTFNALTGSSVGLGVDAGAGLGGSNTLNLQLNTASGSAANGAIAVDTFANFNHLAVQGGTWDITGASTATDASLTGGTAIVHGTGALGTGTIVAGGGTLEAGAAGVNLLNDVTLNGGLNGGLTVDGANGLALSGAIGGSGALNVNGTGTLALNGANSFTG…	LVVSGGGTASVLQLGQPLKVAGNATFQPGSTLQVGATPQQSGGLDVTGSAALNGGTVQVVAATGQYQPGKLYTIVNAGAGVQGQF	-	97.3	118	69.5	16	-	-	-	-	-	-	-	-	-	-	-	-	97.3	18	-	-	-	-	81.3	17	96.2	14	55.9	16	-	-	Autotransporter of unknown function		IPR005546: Autotransporter beta-domain;IPR013425: Autotransporter-associated beta strand repeat;IPR012332: P22 tailspike C-terminal domain-like;IPR011050: Pectin lyase fold/virulence factor	Yes	ACTGAPTVTCTGATTNYVSSINGLNVTVAPGATVSVVPLLGGTAMSLTGSGVTLINNGTIDPSLGGLSAVSNGAVVGNVSSASTVNVTNSSTGVMMGSTSGVLANGPALTVYNGVGGTTNITNAGTIGTTGILGFGAGPTAQVVTASGGAQVNFTNASGGKINGSVVLAPSAVAGTGNTFTNAGTITGNVSLGAAAGASNTFNALTGSSVGLGVDAGAGLGGSNTLNLQLNTASGSAANGAIAVDTFANFNHLAVQGGTWDITGASTATDASLTGGTAIVHGTGALGTGTIVAGGGTLEAGAAGVNLLNDVTLNGGLNGGLTVDGANGLALSGAIGGSGALNVNGTGTLALNGANSFTGGTNLTGGGGIVVGTGSALGTGALNVTGAGGSLGTSVGGTV…	n.d.	IPR011050;IPR012332	428-554	L3 (89-176;418-531;341-426;598-711;960-1059;838-936;1238-1351;1089-1177;1799-1911;1619-1738;2146-2237;2329-2415;2536-2646;2728-2838;2876-2960;3052-3166) ; T5 (280-340;1306-1364;2514-2584;2997-3067;3264-3320)
YP_002027242.1	Outer membrane autotransporter barrel domain-containing protein	Stenotrophomonas maltophilia R551−3	MNRIYRLVFNRALGVMQVASEVAQNPGGSAVCAGRVPRLRAHQLAVALAATLASGSAFAACNTVGSTVTCDPGSVSNYINANSGITVNVLAGATLRTPPVIGGGNAATLSGDNVTVNNSGTIDPSSLILASPGLVIGNGSANNSAIVVNNNSGGQIKGVVNIATLLGFGGQALVAQNVNGTTTINNAGLISTSLIGAGSVSDATTVVTYGGAAANVTNTGTIDGRTGLGASGGNTFLNAGAVSGSVHLGDSTGGNTFTAVSGSSVVAGGGSALAGVITGVTGVKVAAAGTVDAGTGSGAANNTLVLQNSAAGPGAGTGGAVTTLGWNRYLNFQKLTVNSGTWNLQGAWGGTGQTTLNDGLVNFNDTDSFGTGLFTANGGAIASSTAGLNLANAFSLGGN…	TITVGGNLTLSPGSTLGIDLGATGSDTVQVGGSANVGGSSVQVNTISPSTSYQQGQQYTVVNAGGGVSGQF	-	95.4	86	69.9	15	-	-	-	-	-	-	-	-	-	-	-	-	95.4	19	-	-	14.4	21	90.3	19	80.5	14	18.1	17	-	-	Autotransporter of unknown function		IPR005546: Autotransporter beta-domain;IPR013425: Autotransporter-associated beta strand repeat;IPR024973: ESPR domain;IPR012332: P22 tailspike C-terminal domain-like;IPR011050: Pectin lyase fold/virulence factor	Yes	ACNTVGSTVTCDPGSVSNYINANSGITVNVLAGATLRTPPVIGGGNAATLSGDNVTVNNSGTIDPSSLILASPGLVIGNGSANNSAIVVNNNSGGQIKGVVNIATLLGFGGQALVAQNVNGTTTINNAGLISTSLIGAGSVSDATTVVTYGGAAANVTNTGTIDGRTGLGASGGNTFLNAGAVSGSVHLGDSTGGNTFTAVSGSSVVAGGGSALAGVITGVTGVKVAAAGTVDAGTGSGAANNTLVLQNSAAGPGAGTGGAVTTLGWNRYLNFQKLTVNSGTWNLQGAWGGTGQTTLNDGLVNFNDTDSFGTGLFTANGGAIASSTAGLNLANAFSLGGNLSLAGTNAFGLGGVLSGTGGLTVNNTGIVTLGGANLFSGGVNLNAGGLVLGNAGALGSG…	n.d.	IPR011050;IPR012332	132-263	L1 (419-523;2086-2148;2973-3065) ; L3 (137-233;416-512;572-669;698-786;884-985;1146-1241;1016-1111;1420-1516;1332-1420;1684-1788;1578-1667;1887-1990;2016-2132;2190-2274;2351-2438;2536-2626;2674-2758;2881-2965;3019-3110;3108-3189) ; T3 (1713-1761) ; T5 (3029-3086)
YP_001524831.1	Hypothetical protein	Azorhizobium caulinodans ORS 571	MARRKSDLMFWGRDLTRLLRGRTARLSAGVAFLSLILPAGGAREVRADSVIVTDQSGFTTAVDSAITVGQPTSITAQGGSTFVASPGWNFPGTASTLLLTFNTSPFAIGTASGDADITVGSSTTLTLNTTSGTSAGRMEIGNGGAGTLNLAGGTIQVNLADTSTAPGTSIGRIWVGGGATNTTGGTGTLNMTDGELLYVANAGSLNYGGLAIGRGSSVTGLFNQSGGTVRFSSAGSLDLGTQGGTGTYALSGNAVFDAASGGMTAYIGSRTSGAGGSGTASSGTLTISDNAQFSMTTGSFAGGQLYVGDSKGSGTITQDGAGSVVTLALSNPIRFGSDVSNYGTGGSGVYNLSAGTLSVQNAGGSAQIIFGASSGGTGSFNISGGSATVATTLVLASVS…	GGLTVNAGGTAAPGYSPGTLTVNGSVSFNAGAIYAVDVTPQGAHDLIVATGSVSLSSSASVQVAAVPGTYPLRSTVTILTTSGTLIGTF	-	97.6	118	33.4	22	-	-	-	-	-	-	-	-	-	-	-	-	97.6	22	-	-	-	-	75	8	96.3	15	31.8	15	-	-	Autotransporter of unknown function		IPR005546: Autotransporter beta-domain;IPR013425: Autotransporter-associated beta strand repeat;IPR012332: P22 tailspike C-terminal domain-like;IPR011050: Pectin lyase fold/virulence factor	Yes	AREVRADSVIVTDQSGFTTAVDSAITVGQPTSITAQGGSTFVASPGWNFPGTASTLLLTFNTSPFAIGTASGDADITVGSSTTLTLNTTSGTSAGRMEIGNGGAGTLNLAGGTIQVNLADTSTAPGTSIGRIWVGGGATNTTGGTGTLNMTDGELLYVANAGSLNYGGLAIGRGSSVTGLFNQSGGTVRFSSAGSLDLGTQGGTGTYALSGNAVFDAASGGMTAYIGSRTSGAGGSGTASSGTLTISDNAQFSMTTGSFAGGQLYVGDSKGSGTITQDGAGSVVTLALSNPIRFGSDVSNYGTGGSGVYNLSAGTLSVQNAGGSAQIIFGASSGGTGSFNISGGSATVATTLVLASVSGSTGTVNLTGGSLTLSGSSYLNFGSGTGTFNLSGGSFTVGG…	n.d.	n.d.	428-554	L1 (659-746;1237-1313;2799-2877;4027-4099) ; L3 (185-268;376-448;281-371;502-591;730-813;1139-1230;1370-1461;1234-1317;1788-1871;2124-2226;2439-2544;2320-2413;2858-2964;2728-2819;3037-3128;3486-3594;3711-3802;4397-4486;4819-4925;4966-5055) ; T3 (634-678) ; T5 (1000-1056;1642-1699;2117-2181;3577-3649)
YP_003610062.1	Outer membrane autotransporter barrel domain-containing protein	Burkholderia sp CCGE1002	MSLTGLGSRWLACRTGGSLLSRSDSSETRSAQTDPFDCPYPLRRKACINSRPFSPCRLLLATTAAFPLAFAANAVYADGAGGAASAGYNGAGGGGGVNGVGGAAGASTSAGSNGNSNGNGGPGSSGGANLGGSPGGGGAGGTAGTAASPTGSNGGTGADASCGVCFGGLGAGGGGGGADGFVGSTLTGVTGAITGGSGGNGGNATSASAFGADGGGGGGGGAGAVISGSGSTSTSANTTGGAGGNGGAGISPGGAGNAGGGGSGLVDSGVNLTNAFTITGGNGGGGGSGASVGGSGATGGAGVLGTALSLTNTGTIQGGNGGSNGASSSAAVAAGGVGVQGSGLQIINGGTIAGGVSGDGSTRANAITFTSGTNSLQLQQRWNFVGNVVGASGTTNALI…	GGSLVNTGGTVAPGGSIGTFRVGGNFVQGAGGTLGIQVSPSAASQLKVGGTATLDGKLALLFAPGTYNPTTYKLLSAQSVGGAF	-	96.7	117	63.1	19	-	-	-	-	25	9	-	-	-	-	-	-	96.7	27	-	-	1.7	18	75.9	15	86.1	17	58.5	13	-	-	Autotransporter of unknown function		IPR005546: Autotransporter beta-domain;IPR013425: Autotransporter-associated beta strand repeat;IPR012332: P22 tailspike C-terminal domain-like;IPR011050: Pectin lyase fold/virulence factor	Yes	DGAGGAASAGYNGAGGGGGVNGVGGAAGASTSAGSNGNSNGNGGPGSSGGANLGGSPGGGGAGGTAGTAASPTGSNGGTGADASCGVCFGGLGAGGGGGGADGFVGSTLTGVTGAITGGSGGNGGNATSASAFGADGGGGGGGGAGAVISGSGSTSTSANTTGGAGGNGGAGISPGGAGNAGGGGSGLVDSGVNLTNAFTITGGNGGGGGSGASVGGSGATGGAGVLGTALSLTNTGTIQGGNGGSNGASSSAAVAAGGVGVQGSGLQIINGGTIAGGVSGDGSTRANAITFTSGTNSLQLQQRWNFVGNVVGASGTTNALILGGNTTDLTSNAAGTSVSTVFQLSQIGTVFQGFSSFQKTGTGTWALIGSTSTATPWTISAGTLQLGNGVTNGSITGN…	n.d.	n.d.	200-322	L3 (1150-1252;1884-1976;2250-2343;2791-2910;2951-3036) ; T5 (541-597;841-897;1756-1812;2430-2486)
YP_003979839.1	Outer membrane autotransporter barrel domain-containing protein 6	Achromobacter xylosoxidans A8	MQPLSPIDVRLSFKLSSAFLIALGAFPAYSQTIDGGSVVTVPGSQSSPWNLGASSLTVGNTSTGTLQIGATGVVSNGSGFVGRQVGSTGHVTVSGAGAQWTNSSGLSVGFSGTGTLGVSNGGIVRSTTNTYVGVAAGGTGTVTVSGLGSQLNSTGFMRVGQTGNGTLQISDSAVVSNGLAYVGYDSGSVGLVTISGAGTQWNSSAELTVGFSGNGRVNVTNGGAVASTNGTIGAGANSTGAVTVDGTGSSWTNSGVLTVGNSGSGALTISNNATVSAASARAGVAAGSQGVINIGAAALSAAAAPGTLTLTGPSPNLTLGATGGLVFNHTNTSGYLFVPGITGAGKLSTYSGTTILTANNNYTGGTTIAGGTLQLGNGGTSGAIVGNVSNNGALNFNRS…	GVINAGLINMGSGTAPGTTLTTPNYVGQGGRIAMNTLLGGDGSPSDRLVINGGTASGSSSLIVANAGGAGAVTTGNGILLVDAVNGGTTAASAFTLGNAGGYVAAGPYAYTL	-	100	37	58.8	22	-	-	-	-	-	-	-	-	-	-	-	-	100	31	-	-	25.5	30	98.6	18	99.9	36	99.6	30	-	-	Autotransporter of unknown function		IPR005546: Autotransporter beta-domain;IPR013425: Autotransporter-associated beta strand repeat;IPR006315: Outer membrane autotransporter barrel;IPR012332: P22 tailspike C-terminal domain-like;IPR011050: Pectin lyase fold/virulence factor;IPR030895: T5SS/PEP-CTERM-associated repeat	Yes	QTIDGGSVVTVPGSQSSPWNLGASSLTVGNTSTGTLQIGATGVVSNGSGFVGRQVGSTGHVTVSGAGAQWTNSSGLSVGFSGTGTLGVSNGGIVRSTTNTYVGVAAGGTGTVTVSGLGSQLNSTGFMRVGQTGNGTLQISDSAVVSNGLAYVGYDSGSVGLVTISGAGTQWNSSAELTVGFSGNGRVNVTNGGAVASTNGTIGAGANSTGAVTVDGTGSSWTNSGVLTVGNSGSGALTISNNATVSAASARAGVAAGSQGVINIGAAALSAAAAPGTLTLTGPSPNLTLGATGGLVFNHTNTSGYLFVPGITGAGKLSTYSGTTILTANNNYTGGTTIAGGTLQLGNGGTSGAIVGNVSNNGALNFNRSDSVTFAGLVSGSGVVNQNGTGATILTANNT…	n.d.	n.d.	91-203	L3 (112-183;213-287;382-460;554-637;690-773;954-1044)
NP_889277.1	Autotransporter	Bordetella bronchiseptica RB50	MKPIFRIEHPFGSLPARAARGGLLLAGALACCAAAHAELLGVDGGGPSGGAGASGPGLAGQPGSGPAPGLGGDRTTPVPGGNGGAGGGAGAAGGSGESTHYGGGGGGSDSGGGGGALVYEMAGGAAGGNGGGVAQALSVGADLQSSRGGAGDDGGAPSYGTEPGGGGGGGGSGAAVLAGGGYRALGAAIVGGRGGAGGAGFESGGGGGGGHGIRVDAADVRIDLFATQVAGGQGGDGGAGSGGSGGGGDGGHGLAGAANDLRLRVGADSSLRGGDGGATWPVTHRAGAGGAGGAGLFVSASRWQVETAGLIQGGNGARGEASRELDGGDGGAGGAGIALAGDTGRLVNRGEIRGGSGATGGTSERAAPGAAGAGGAGVRIAGNGNRLVNAGRIAGGLSA…	GTVGDTTVRAGGALAPGNSIGTLRVAGDLVFEPGSRFEVEADPAGTASDRVTVSGTADIRGGTVLHVGPEGGFEARQRYVILTAGRRLGQF	-	96.7	108	89.6	17	-	-	-	-	-	-	64.6	16	20.5	18	-	-	96.7	15	-	-	-	-	52.7	18	95.9	11	36.2	18	-	-	Autotransporter of unknown function		IPR005546: Autotransporter beta-domain;IPR006315: Outer membrane autotransporter barrel;IInterpro: Pectin lyase fold/virulence factor	Yes	ELLGVDGGGPSGGAGASGPGLAGQPGSGPAPGLGGDRTTPVPGGNGGAGGGAGAAGGSGESTHYGGGGGGSDSGGGGGALVYEMAGGAAGGNGGGVAQALSVGADLQSSRGGAGDDGGAPSYGTEPGGGGGGGGSGAAVLAGGGYRALGAAIVGGRGGAGGAGFESGGGGGGGHGIRVDAADVRIDLFATQVAGGQGGDGGAGSGGSGGGGDGGHGLAGAANDLRLRVGADSSLRGGDGGATWPVTHRAGAGGAGGAGLFVSASRWQVETAGLIQGGNGARGEASRELDGGDGGAGGAGIALAGDTGRLVNRGEIRGGSGATGGTSERAAPGAAGAGGAGVRIAGNGNRLVNAGRIAGGLSADGQQADAVRIDGAGNTFELRAGSVLQGNAVATGGANV…	1DAB;Class b: All beta proteins; Fold b.80: Single-stranded right-handed beta-helix; superhelix turns are made of parallel beta-strands and (short) turns	IPR011050	446-577	n.d.
YP_412173.1	Outer membrane autotransporter barrel protein	Nitrosospira multiformis ATCC 25196	MAKRKKSASLSLYAKFIIALLMAPVASLSSRAQQGLMGDVSSIEKGMSRSNDTRSTASATLPDGISFQSWLPKTQFSDAEDTFQNNTNNVQDSSHLIFNQPGSIHYDGTISGSGFLNKADLSMPTLSGDSGASGVHSTARSSILAVNGMADGILHVLHHASLHGTGHIGATRVEGTVSPGNSIGMLTVHGNYVQLNGSTYEVEIHPDGASDQVIVTDLADIQGGTVSVIPAGEEFTPGSRFTILTANSGLTGKFDSLTHGLINLGISYDPTHVYLDVLRFCDIGETPNQCATGSAAERLGGGNPIYRAIVHQPDQESVRQAFNSLSGEGHASIQGIIIEDSRFIRESVSDRVRQAFHLVGAQSSDTPGHILQQNSAADGALWGRVLGSFGHRDGGLNAA…	GDSGASGVHSTARSSILAVNGMADGILHVLHHASLHGTGHIGATRVEGTVSPGNSIGMLTVHGNYVQLNGSTYEVEIHPDGASDQVIVTDLADIQGGTVSVIPAGEEFTPGSRFTILTANSGLTGKF	-	97.1	109	94.8	17	-	-	-	-	31.2	15	-	-	-	-	-	-	97.1	18	-	-	2.7	12	59.7	14	94.8	19	12.2	20	-	-	Autotransporter of unknown function		IPR005546: Autotransporter beta-domain;IPR006315: Outer membrane autotransporter barrel;IPR011050: Pectin lyase fold/virulence factor	Yes	QQGLMGDVSSIEKGMSRSNDTRSTASATLPDGISFQSWLPKTQFSDAEDTFQNNTNNVQDSSHLIFNQPGSIHYDGTISGSGFLNKADLSMPTLSGDSGASGVHSTARSSILAVNGMADGILHVLHHASLHGTGHIGATRVEGTVSPGNSIGMLTVHGNYVQLNGSTYEVEIHPDGASDQVIVTDLADIQGGTVSVIPAGEEFTPGSRFTILTANSGLTGKFDSLTHGLINLGISYDPTHVYLDVLRFCDIGETPNQCATGSAAERLGGGNPIYRAIVHQPDQESVRQAFNSLSGEGH	1DAB;Class b: All beta proteins; Fold b.80: Single-stranded right-handed beta-helix; superhelix turns are made of parallel beta-strands and (short) turns	IPR011050	180-297	n.d.
YP_003566906.1	VirG protein	Yersinia pestis Z176003	MFMPFREFISSHVGRHPLFNRAPVAVINPITLAIIVAFSTLALPQTARASCNNSGGSTYICEGENNAGIILSGTDITVETQLGFGIIEPGDIDPALSLIGSGAISYLDTNSSALDTAGAYSLSIQNDTSMIGQSTSTNVQANGSIGSGIYISSQSRDNSTIQVDLSGMLSSGLNGTPALSIDSLADNDSTIILNIHAISGIAGIQSDNNSRYGTAITNVDIANDINVEYSGASIQNYSNSGTSILNLNSKSISTDFDALDINNSNYSGEVMTDINIDGDISSANSQAARIYNHTNSGLSSLRFRANNVTGEYAGLYIDNSSQNGAVTDIILTGDLTATSGSALYANTYSEEGNVETAIKLNNVYSLYDALNIYGYNQTGNTLFDLDVSGTVTSENGTGI…	SGNLISAGGILLSNTYTGGNGAATDDRLTVTGTYLGENNGSGEGAWLALDTVLGDDDSATDRLVINGDATGTTSVRVNNAGGLGDKTLNGINLITVDGLAQDDTFLLAGDYVTTDGYQAVVAGAYAYTLQ	-	100	74	99.9	42	99.3	16	-	-	99.1	17	99.7	30	99.6	33	99.6	26	100	44	-	-	8.8	23	98.5	22	99.9	26	99.5	29	-	-	Autotransporter of unknown function		IPR005546: Autotransporter beta-domain;IPR006315: Outer membrane autotransporter barrel;IPR012332: P22 tailspike C-terminal domain-like;IPR011050: Pectin lyase fold/virulence factor	Yes	SCNNSGGSTYICEGENNAGIILSGTDITVETQLGFGIIEPGDIDPALSLIGSGAISYLDTNSSALDTAGAYSLSIQNDTSMIGQSTSTNVQANGSIGSGIYISSQSRDNSTIQVDLSGMLSSGLNGTPALSIDSLADNDSTIILNIHAISGIAGIQSDNNSRYGTAITNVDIANDINVEYSGASIQNYSNSGTSILNLNSKSISTDFDALDINNSNYSGEVMTDINIDGDISSANSQAARIYNHTNSGLSSLRFRANNVTGEYAGLYIDNSSQNGAVTDIILTGDLTATSGSALYANTYSEEGNVETAIKLNNVYSLYDALNIYGYNQTGNTLFDLDVSGTVTSENGTGIKVMGTTFEGNSTILINVNNITSSSQSLDINNYNSSGSALSAITATGHLA…	1DAB;Class b: All beta proteins; Fold b.80: Single-stranded right-handed beta-helix; superhelix turns are made of parallel beta-strands and (short) turns	IPR011050;IPR012332	200-322	n.d.
YP_649131.1	Outer membrane autotransporter barrel	Yersinia pestis Nepal516	MFMPFREFISSHVGRHPLFNRAPVAVINPITLAIIVAFSTLALPQTARASCNNSGGSTYICEGENNAGIILSGTDITVETQLGFGIIEPGDIDPALSLIGSGAISYLDTNSSALDTAGAYSLSIQNDTSMIGQSTSTNVQANGSIGSGIYISSQSRDNSTIQVDLSGMLSSGLNGTPALSIDSLADNDSTIILNIHAISGIAGIQSDNNSRYGTAITNVDIANDINVEYSGASIQNYSNSGTSILNLNSKSISTDFDALDINNSNYSGEVMTDINIDGDISSANSQAARIYNHTNSGLSSLRFRANNVTGEYAGLYIDNSSQNGAVTDIILTGDLTATSGSALYANTYSEEGNVETAIKLNNVYSLYDALNIYGYNQTGNTLFDLDVSGTVTSENGTGI…	SGNLISAGGILLSNTYTGGNGAATDDRLTVTGTYLGENNGSGEGAWLALDTVLGDDDSATDRLVINGDATGTTSVRVNNAGGLGDKTLNGINLITVDGLAQDDTFLLAGDYVTTDGYQAVVAGAYAYTLQ	-	100	74	99.9	42	99.3	16	-	-	99.1	17	99.7	30	99.6	33	99.6	26	100	44	-	-	8.8	23	98.5	22	99.9	26	99.5	29	-	-	Autotransporter of unknown function		IPR005546: Autotransporter beta-domain;IPR006315: Outer membrane autotransporter barrel;IPR012332: P22 tailspike C-terminal domain-like;IPR011050: Pectin lyase fold/virulence factor	Yes	SCNNSGGSTYICEGENNAGIILSGTDITVETQLGFGIIEPGDIDPALSLIGSGAISYLDTNSSALDTAGAYSLSIQNDTSMIGQSTSTNVQANGSIGSGIYISSQSRDNSTIQVDLSGMLSSGLNGTPALSIDSLADNDSTIILNIHAISGIAGIQSDNNSRYGTAITNVDIANDINVEYSGASIQNYSNSGTSILNLNSKSISTDFDALDINNSNYSGEVMTDINIDGDISSANSQAARIYNHTNSGLSSLRFRANNVTGEYAGLYIDNSSQNGAVTDIILTGDLTATSGSALYANTYSEEGNVETAIKLNNVYSLYDALNIYGYNQTGNTLFDLDVSGTVTSENGTGIKVMGTTFEGNSTILINVNNITSSSQSLDINNYNSSGSALSAITATGHLA…	1DAB;Class b: All beta proteins; Fold b.80: Single-stranded right-handed beta-helix; superhelix turns are made of parallel beta-strands and (short) turns	IPR011050;IPR012332	180-297	n.d.
YP_071776.1	Autotransporter secreted protein	Yersinia pseudotuberculosis IP 32953	MFMPFREFISSHVGRHPLFNRAPVAVINPITLAIIVAFSTLALPQTARASCNNSGGSTYICEGENNAGIILSGTDITVETQLGFGIIEPGDIDPALSLIGSGAISYLDTNSSALDTAGAYSLSIQNDTSMIGQSTSTNVQANGSIGSGIYISSQSRDNSTIQVDLSGMLSSGLNGTPALSIDSLADNDSTIILNIHAISGIAGIQSDNNSRYGTAITNVDIANDINVEYSGASIQNYSNSGTSILNLNSKSISTDFDALDINNSNYSGEVMTDINIDGDISSANSQAARIYNHTNSGLSSLRFRANNVTGEYAGLYIDNSSQNGAVTDIILTGDLTATSGSALYANTYSEEGNVETAIKLNNVYSLYDALNIYGYNQTGNTLFDLDVSGTVTSENGTGI…	SGNLISAGGILLSNHYTGGNGAATDDRLTVTGTYFGENNGSGEGAWLALDTVLGDDDSATDRLVINGDATGTTSVRVNNAGGLGDKTLNGINLITVDGLAQDDTFLLAGDYVTTDGYQAVVAGAYAYTLQ	-	100	76	100	41	99.7	17	83.1	25	99.6	19	99.8	31	99.8	33	99.8	27	100	44	-	-	23.3	23	98.7	19	99.9	24	99.6	28	-	-	Autotransporter of unknown function		IPR005546: Autotransporter beta-domain;IPR006315: Outer membrane autotransporter barrel;IPR012332: P22 tailspike C-terminal domain-like;IPR011050: Pectin lyase fold/virulence factor	Yes	SCNNSGGSTYICEGENNAGIILSGTDITVETQLGFGIIEPGDIDPALSLIGSGAISYLDTNSSALDTAGAYSLSIQNDTSMIGQSTSTNVQANGSIGSGIYISSQSRDNSTIQVDLSGMLSSGLNGTPALSIDSLADNDSTIILNIHAISGIAGIQSDNNSRYGTAITNVDIANDINVEYSGASIQNYSNSGTSILNLNSKSISTDFDALDINNSNYSGEVMTDINIDGDISSANSQAARIYNHTNSGLSSLRFRANNVTGEYAGLYIDNSSQNGAVTDIILTGDLTATSGSALYANTYSEEGNVETAIKLNNVYSLYDALNIYGYNQTGNTLFDLDVSGTVTSENGTGIKVMGTTFEGNSTILINVNNITSSSQSLDINNYNSSGSALSAITATGHLA…	1DAB;Class b: All beta proteins; Fold b.80: Single-stranded right-handed beta-helix; superhelix turns are made of parallel beta-strands and (short) turns	IPR011050;IPR012332	91-203	n.d.
YP_001873832.1	Outer membrane autotransporter	Yersinia pseudotuberculosis PB1/+	MFMPFREFISSHVGRHPLFNRAPVAVINPITLAIIVAFSTLALPQTARASCNNSGGSTYICEGENNAGIILSGTDITVETQLGFGIIEPGDIDPALSLIGSGAISYLDTNSSALDTAGAYSLSIQNDTSMIGQSTSTNVQANGSIGSGIYISSQSRDNSTIQVDLSGMLSSGLNGTPALSIDSLADNDSTIILNIHAISGIAGIQSDNNSRYGTAITNVDIANDINVEYSGASIQNYSNSGTSILNLNSKSISTDFDALDINNSNYSGEVMTDINIDGDISSANSQAARIYNHTNSGLSSLRFRANNVTGEYAGLYIDNSSQNGAVTDIILTGDLTATSGSALYTNTYSEEGNVETAIKLNNVYSLYDALNIYGYNQTGNTLFDLDVSGTVTSENGTGI…	SGNLISAGGILLSNTYTGGNGAATDDRLTVTGTYFGENNGSGEGAWLALDTVLGDDDSATDRLVINGDATGTTSVRVNNAGGLGDKTLNGINLITVDGLAQDDTFLLAGDYVTTDGYQAVVGGAYAYTLQ	-	100	76	99.9	41	99.4	18	30.5	27	99.2	14	99.7	31	99.6	30	99.6	27	100	43	-	-	11.2	25	98.6	20	99.9	22	99.6	28	-	-	Autotransporter of unknown function		IPR005546: Autotransporter beta-domain;IPR006315: Outer membrane autotransporter barrel;IPR012332: P22 tailspike C-terminal domain-like;IPR011050: Pectin lyase fold/virulence factor	Yes	SCNNSGGSTYICEGENNAGIILSGTDITVETQLGFGIIEPGDIDPALSLIGSGAISYLDTNSSALDTAGAYSLSIQNDTSMIGQSTSTNVQANGSIGSGIYISSQSRDNSTIQVDLSGMLSSGLNGTPALSIDSLADNDSTIILNIHAISGIAGIQSDNNSRYGTAITNVDIANDINVEYSGASIQNYSNSGTSILNLNSKSISTDFDALDINNSNYSGEVMTDINIDGDISSANSQAARIYNHTNSGLSSLRFRANNVTGEYAGLYIDNSSQNGAVTDIILTGDLTATSGSALYTNTYSEEGNVETAIKLNNVYSLYDALNIYGYNQTGNTLFDLDVSGTVTSENGTGIKVMGTTFEGNSTILINVNNITSSSQSLDINNYNSSGSALSAITATGHLA…	1DAB;Class b: All beta proteins; Fold b.80: Single-stranded right-handed beta-helix; superhelix turns are made of parallel beta-strands and (short) turns	IPR011050;IPR012332	428-554	n.d.
YP_001399685.1	Autotransporter protein	Yersinia pseudotuberculosis IP 31758	MPFRAFISSHAGRHPLFNCAPVAVINPITLAIIVAFSTLTLPQTARATCTSSGVGTYVCEGENNAGISLNGTDIAVETLPGFGITEPGDIDPALSLIGSGAISYLDTNSSVLDTAGAYSLFIQNDTSMIGQSTSTNVQANGSIGSGVYINNQSSDDSTIRVDLSGMLSSGLNGTPALAIYSLADNDSTITLNIHAISGIAGIQSDNNSLYGTAITNVDIANDINVEYSGASIRNYSNSGTSILNFNSKSIRTDLDALDINNSSYSGEVMTDINIDGDISSANSQAARIYNYTNGGLSSLRFRANNVTGEYAGLYIDNSSQNGAVTDIILTGDLTATSGSALHANTFSEEGNIETAIKLNNVYSLYNALNINGHNQTGNILLDLDVSGTITSENGTGIKV…	SGNLISAGGILLSNTYTGGNGAATDDRLTVTGTYLGENNGSGEGAWLALDTVLGDDDSATDRLVINGDATGTTSVRVNNAGGLGDKTLNGINLITVDGLAQDDTFLLAGDYVTTDGYQAVVAGAYAYTLQ	-	100	74	99.9	43	99.3	18	31.7	25	99.1	19	99.6	30	99.6	30	99.5	27	100	43	-	-	33.5	25	98.8	19	99.9	27	99.7	26	-	-	Autotransporter of unknown function		IPR005546: Autotransporter beta-domain;IPR006315: Outer membrane autotransporter barrel;IPR012332: P22 tailspike C-terminal domain-like;IPR011050: Pectin lyase fold/virulence factor	Yes	TCTSSGVGTYVCEGENNAGISLNGTDIAVETLPGFGITEPGDIDPALSLIGSGAISYLDTNSSVLDTAGAYSLFIQNDTSMIGQSTSTNVQANGSIGSGVYINNQSSDDSTIRVDLSGMLSSGLNGTPALAIYSLADNDSTITLNIHAISGIAGIQSDNNSLYGTAITNVDIANDINVEYSGASIRNYSNSGTSILNFNSKSIRTDLDALDINNSSYSGEVMTDINIDGDISSANSQAARIYNYTNGGLSSLRFRANNVTGEYAGLYIDNSSQNGAVTDIILTGDLTATSGSALHANTFSEEGNIETAIKLNNVYSLYNALNINGHNQTGNILLDLDVSGTITSENGTGIKVMGTTFEGNSTILINVNNITSSSQSLDINNYSSSGSALSAITATGHLA…	1DAB;Class b: All beta proteins; Fold b.80: Single-stranded right-handed beta-helix; superhelix turns are made of parallel beta-strands and (short) turns	IPR011050;IPR012332	428-554	n.d.
[truncated: 454 more rows]
