# Supplementary material for: Identification of the Autochaperone Domain in the Type Va Secretion System (T5aSS): Prevalent Feature of Autotransporters with a β-Helical Passenger
Source: Front Microbiol. 2018 Jan 5;8:2607. doi: 10.3389/fmicb.2017.02607 (PMC5767081; doi:10.3389/fmicb.2017.02607)
Supplement: Supplementary file 2 [file Presentation1.ZIP]

Archive with 7 entries (7 files):
- AC-EspP_D869-I979.pdb
- AC-Hap_D830-L964.pdb
- AC-Hbp_N948-L1056.pdb
- AC-IcsA_D606-L720.pdb
- AC-IgA1_D865-L977.pdb
- AC-P69_D444-L556.pdb
- AC-Pet_N865-I974.pdb
