# Supplementary material for: Identification of the Autochaperone Domain in the Type Va Secretion System (T5aSS): Prevalent Feature of Autotransporters with a β-Helical Passenger
Source: Front Microbiol. 2018 Jan 5;8:2607. doi: 10.3389/fmicb.2017.02607 (PMC5767081; doi:10.3389/fmicb.2017.02607)
Supplement: Supplementary file 2 [file Presentation1.ZIP › AC-EspP_D869-I979.pdb]

HEADER    HYDROLASE                               18-JUL-11   3SZE              
TITLE     CRYSTAL STRUCTURE OF THE PASSENGER DOMAIN OF THE E. COLI              
TITLE    2 AUTOTRANSPORTER ESPP                                                 
COMPND    MOL_ID: 1;                                                            
COMPND   2 MOLECULE: SERINE PROTEASE ESPP;                                      
COMPND   3 CHAIN: A;                                                            
COMPND   4 FRAGMENT: PASSENGER DOMAIN, UNP RESIDUES 56-1023;                    
COMPND   5 SYNONYM: SECRETED AUTOTRANSPORTER PROTEIN ESPP, EXTRACELLULAR SERINE 
COMPND   6 PROTEASE PLASMID-ENCODED ESPP;                                       
COMPND   7 EC: 3.4.21.-;                                                        
COMPND   8 ENGINEERED: YES;                                                     
COMPND   9 MUTATION: YES                                                        
SOURCE    MOL_ID: 1;                                                            
SOURCE   2 ORGANISM_SCIENTIFIC: ESCHERICHIA COLI O157:H7;                       
SOURCE   3 ORGANISM_TAXID: 155864;                                              
SOURCE   4 STRAIN: EDL933;                                                      
SOURCE   5 GENE: ECO57PM78, ESPP, L7020;                                        
SOURCE   6 EXPRESSION_SYSTEM: ESCHERICHIA COLI;                                 
SOURCE   7 EXPRESSION_SYSTEM_TAXID: 469008;                                     
SOURCE   8 EXPRESSION_SYSTEM_STRAIN: BL21 (DE3);                                
SOURCE   9 EXPRESSION_SYSTEM_VECTOR_TYPE: PLASMID;                              
SOURCE  10 EXPRESSION_SYSTEM_PLASMID: PB9-5-S263A                               
KEYWDS    PARALLEL BETA-HELIX, SERINE PROTEASE, HYDROLASE                       
EXPDTA    X-RAY DIFFRACTION                                                     
AUTHOR    S.KHAN,H.S.MIAN,L.E.SANDERCOCK,K.P.BATTAILE,R.LAM,N.Y.CHIRGADZE,      
AUTHOR   2 E.F.PAI                                                              
REVDAT   3   11-APR-12 3SZE    1       SHEET                                    
REVDAT   2   30-NOV-11 3SZE    1       JRNL                                     
REVDAT   1   12-OCT-11 3SZE    0                                                
JRNL        AUTH   S.KHAN,H.S.MIAN,L.E.SANDERCOCK,N.Y.CHIRGADZE,E.F.PAI         
JRNL        TITL   CRYSTAL STRUCTURE OF THE PASSENGER DOMAIN OF THE ESCHERICHIA 
JRNL        TITL 2 COLI AUTOTRANSPORTER ESPP.                                   
JRNL        REF    J.MOL.BIOL.                   V. 413   985 2011              
JRNL        REFN                   ISSN 0022-2836                               
JRNL        PMID   21964244                                                     
JRNL        DOI    10.1016/J.JMB.2011.09.028                                    
REMARK   2                                                                      
REMARK   2 RESOLUTION.    2.50 ANGSTROMS.                                       
REMARK   3                                                                      
REMARK   3 REFINEMENT.                                                          
REMARK   3   PROGRAM     : REFMAC 5.2.0019                                      
REMARK   3   AUTHORS     : MURSHUDOV,VAGIN,DODSON                               
REMARK   3                                                                      
REMARK   3    REFINEMENT TARGET : MAXIMUM LIKELIHOOD                            
REMARK   3                                                                      
REMARK   3  DATA USED IN REFINEMENT.                                            
REMARK   3   RESOLUTION RANGE HIGH (ANGSTROMS) : 2.50                           
REMARK   3   RESOLUTION RANGE LOW  (ANGSTROMS) : 30.00                          
REMARK   3   DATA CUTOFF            (SIGMA(F)) : NULL                           
REMARK   3   COMPLETENESS FOR RANGE        (%) : 99.7                           
REMARK   3   NUMBER OF REFLECTIONS             : 41456                          
REMARK   3                                                                      
REMARK   3  FIT TO DATA USED IN REFINEMENT.                                     
REMARK   3   CROSS-VALIDATION METHOD          : THROUGHOUT                      
REMARK   3   FREE R VALUE TEST SET SELECTION  : RANDOM                          
REMARK   3   R VALUE     (WORKING + TEST SET) : 0.191                           
REMARK   3   R VALUE            (WORKING SET) : 0.188                           
REMARK   3   FREE R VALUE                     : 0.231                           
REMARK   3   FREE R VALUE TEST SET SIZE   (%) : 5.000                           
REMARK   3   FREE R VALUE TEST SET COUNT      : 2193                            
REMARK   3                                                                      
REMARK   3  FIT IN THE HIGHEST RESOLUTION BIN.                                  
REMARK   3   TOTAL NUMBER OF BINS USED           : 20                           
REMARK   3   BIN RESOLUTION RANGE HIGH       (A) : 2.50                         
REMARK   3   BIN RESOLUTION RANGE LOW        (A) : 2.57                         
REMARK   3   REFLECTION IN BIN     (WORKING SET) : 2958                         
REMARK   3   BIN COMPLETENESS (WORKING+TEST) (%) : 98.19                        
REMARK   3   BIN R VALUE           (WORKING SET) : 0.2540                       
REMARK   3   BIN FREE R VALUE SET COUNT          : 135                          
REMARK   3   BIN FREE R VALUE                    : 0.3420                       
REMARK   3                                                                      
REMARK   3  NUMBER OF NON-HYDROGEN ATOMS USED IN REFINEMENT.                    
REMARK   3   PROTEIN ATOMS            : 7245                                    
REMARK   3   NUCLEIC ACID ATOMS       : 0                                       
REMARK   3   HETEROGEN ATOMS          : 0                                       
REMARK   3   SOLVENT ATOMS            : 324                                     
REMARK   3                                                                      
REMARK   3  B VALUES.                                                           
REMARK   3   FROM WILSON PLOT           (A**2) : NULL                           
REMARK   3   MEAN B VALUE      (OVERALL, A**2) : 32.21                          
REMARK   3   OVERALL ANISOTROPIC B VALUE.                                       
REMARK   3    B11 (A**2) : 1.05000                                              
REMARK   3    B22 (A**2) : 1.05000                                              
REMARK   3    B33 (A**2) : -2.10000                                             
REMARK   3    B12 (A**2) : 0.00000                                              
REMARK   3    B13 (A**2) : 0.00000                                              
REMARK   3    B23 (A**2) : 0.00000                                              
REMARK   3                                                                      
REMARK   3  ESTIMATED OVERALL COORDINATE ERROR.                                 
REMARK   3   ESU BASED ON R VALUE                            (A): NULL          
REMARK   3   ESU BASED ON FREE R VALUE                       (A): 0.252         
REMARK   3   ESU BASED ON MAXIMUM LIKELIHOOD                 (A): 0.178         
REMARK   3   ESU FOR B VALUES BASED ON MAXIMUM LIKELIHOOD (A**2): 15.943        
REMARK   3                                                                      
REMARK   3 CORRELATION COEFFICIENTS.                                            
REMARK   3   CORRELATION COEFFICIENT FO-FC      : 0.941                         
REMARK   3   CORRELATION COEFFICIENT FO-FC FREE : 0.909                         
REMARK   3                                                                      
REMARK   3  RMS DEVIATIONS FROM IDEAL VALUES        COUNT    RMS    WEIGHT      
REMARK   3   BOND LENGTHS REFINED ATOMS        (A):  7381 ; 0.008 ; 0.022       
REMARK   3   BOND LENGTHS OTHERS               (A):  4789 ; 0.001 ; 0.020       
REMARK   3   BOND ANGLES REFINED ATOMS   (DEGREES):  9999 ; 1.114 ; 1.929       
REMARK   3   BOND ANGLES OTHERS          (DEGREES): 11740 ; 0.787 ; 3.000       
REMARK   3   TORSION ANGLES, PERIOD 1    (DEGREES):   942 ; 6.603 ; 5.000       
REMARK   3   TORSION ANGLES, PERIOD 2    (DEGREES):   353 ;39.126 ;25.694       
REMARK   3   TORSION ANGLES, PERIOD 3    (DEGREES):  1234 ;16.254 ;15.000       
REMARK   3   TORSION ANGLES, PERIOD 4    (DEGREES):    24 ;20.282 ;15.000       
REMARK   3   CHIRAL-CENTER RESTRAINTS       (A**3):  1122 ; 0.068 ; 0.200       
REMARK   3   GENERAL PLANES REFINED ATOMS      (A):  8404 ; 0.003 ; 0.020       
REMARK   3   GENERAL PLANES OTHERS             (A):  1452 ; 0.001 ; 0.020       
REMARK   3   NON-BONDED CONTACTS REFINED ATOMS (A):  1354 ; 0.192 ; 0.200       
REMARK   3   NON-BONDED CONTACTS OTHERS        (A):  4995 ; 0.191 ; 0.200       
REMARK   3   NON-BONDED TORSION REFINED ATOMS  (A):  3561 ; 0.174 ; 0.200       
REMARK   3   NON-BONDED TORSION OTHERS         (A):  4134 ; 0.083 ; 0.200       
REMARK   3   H-BOND (X...Y) REFINED ATOMS      (A):   415 ; 0.141 ; 0.200       
REMARK   3   H-BOND (X...Y) OTHERS             (A):  NULL ;  NULL ;  NULL       
REMARK   3   POTENTIAL METAL-ION REFINED ATOMS (A):  NULL ;  NULL ;  NULL       
REMARK   3   POTENTIAL METAL-ION OTHERS        (A):  NULL ;  NULL ;  NULL       
REMARK   3   SYMMETRY VDW REFINED ATOMS        (A):    20 ; 0.142 ; 0.200       
REMARK   3   SYMMETRY VDW OTHERS               (A):    46 ; 0.191 ; 0.200       
REMARK   3   SYMMETRY H-BOND REFINED ATOMS     (A):     6 ; 0.171 ; 0.200       
REMARK   3   SYMMETRY H-BOND OTHERS            (A):  NULL ;  NULL ;  NULL       
REMARK   3   SYMMETRY METAL-ION REFINED ATOMS  (A):  NULL ;  NULL ;  NULL       
REMARK   3   SYMMETRY METAL-ION OTHERS         (A):  NULL ;  NULL ;  NULL       
REMARK   3                                                                      
REMARK   3  ISOTROPIC THERMAL FACTOR RESTRAINTS.     COUNT   RMS    WEIGHT      
REMARK   3   MAIN-CHAIN BOND REFINED ATOMS  (A**2):  6013 ; 0.451 ; 1.500       
REMARK   3   MAIN-CHAIN BOND OTHER ATOMS    (A**2):  1956 ; 0.054 ; 1.500       
REMARK   3   MAIN-CHAIN ANGLE REFINED ATOMS (A**2):  7461 ; 0.526 ; 2.000       
REMARK   3   SIDE-CHAIN BOND REFINED ATOMS  (A**2):  3226 ; 0.875 ; 3.000       
REMARK   3   SIDE-CHAIN ANGLE REFINED ATOMS (A**2):  2537 ; 1.344 ; 4.500       
REMARK   3                                                                      
REMARK   3 ANISOTROPIC THERMAL FACTOR RESTRAINTS.    COUNT   RMS   WEIGHT       
REMARK   3   RIGID-BOND RESTRAINTS          (A**2):  NULL ;  NULL ;  NULL       
REMARK   3   SPHERICITY; FREE ATOMS         (A**2):  NULL ;  NULL ;  NULL       
REMARK   3   SPHERICITY; BONDED ATOMS       (A**2):  NULL ;  NULL ;  NULL       
REMARK   3                                                                      
REMARK   3  NCS RESTRAINTS STATISTICS                                           
REMARK   3   NUMBER OF DIFFERENT NCS GROUPS : NULL                              
REMARK   3                                                                      
REMARK   3  TLS DETAILS                                                         
REMARK   3   NUMBER OF TLS GROUPS  : 3                                          
REMARK   3                                                                      
REMARK   3   TLS GROUP : 1                                                      
REMARK   3    NUMBER OF COMPONENTS GROUP : 2                                    
REMARK   3    COMPONENTS        C SSSEQI   TO  C SSSEQI                         
REMARK   3    RESIDUE RANGE :   A    56        A   313                          
REMARK   3    RESIDUE RANGE :   A   569        A   629                          
REMARK   3    ORIGIN FOR THE GROUP (A): -71.6010   0.5440  19.8730              
REMARK   3    T TENSOR                                                          
REMARK   3      T11:  -0.1017 T22:  -0.1766                                     
REMARK   3      T33:  -0.0631 T12:  -0.0155                                     
REMARK   3      T13:   0.0226 T23:  -0.0143                                     
REMARK   3    L TENSOR                                                          
REMARK   3      L11:   1.6138 L22:   1.0108                                     
REMARK   3      L33:   2.1245 L12:   0.0462                                     
REMARK   3      L13:  -0.4291 L23:   0.8673                                     
REMARK   3    S TENSOR                                                          
REMARK   3      S11:  -0.0221 S12:   0.0110 S13:  -0.0695                       
REMARK   3      S21:   0.0106 S22:  -0.0884 S23:   0.0267                       
REMARK   3      S31:   0.1915 S32:  -0.2532 S33:   0.1104                       
REMARK   3                                                                      
REMARK   3   TLS GROUP : 2                                                      
REMARK   3    NUMBER OF COMPONENTS GROUP : 2                                    
REMARK   3    COMPONENTS        C SSSEQI   TO  C SSSEQI                         
REMARK   3    RESIDUE RANGE :   A   314        A   568                          
REMARK   3    RESIDUE RANGE :   A   671        A   697                          
REMARK   3    ORIGIN FOR THE GROUP (A): -48.2630  18.0170  30.1620              
REMARK   3    T TENSOR                                                          
REMARK   3      T11:  -0.1584 T22:  -0.1013                                     
REMARK   3      T33:  -0.0270 T12:   0.0026                                     
REMARK   3      T13:  -0.0323 T23:  -0.0408                                     
REMARK   3    L TENSOR                                                          
REMARK   3      L11:   1.1822 L22:   0.8255                                     
REMARK   3      L33:   2.5445 L12:   0.1000                                     
REMARK   3      L13:  -0.7115 L23:   0.3648                                     
REMARK   3    S TENSOR                                                          
REMARK   3      S11:   0.0384 S12:  -0.2153 S13:   0.1291                       
REMARK   3      S21:   0.1048 S22:  -0.0501 S23:  -0.0179                       
REMARK   3      S31:  -0.0805 S32:   0.1873 S33:   0.0118                       
REMARK   3                                                                      
REMARK   3   TLS GROUP : 3                                                      
REMARK   3    NUMBER OF COMPONENTS GROUP : 2                                    
REMARK   3    COMPONENTS        C SSSEQI   TO  C SSSEQI                         
REMARK   3    RESIDUE RANGE :   A   630        A   670                          
REMARK   3    RESIDUE RANGE :   A   698        A  1023                          
REMARK   3    ORIGIN FOR THE GROUP (A): -35.3870  25.0810 -27.9290              
REMARK   3    T TENSOR                                                          
REMARK   3      T11:  -0.1306 T22:   0.0210                                     
REMARK   3      T33:   0.0454 T12:   0.0581                                     
REMARK   3      T13:   0.0593 T23:   0.0495                                     
REMARK   3    L TENSOR                                                          
REMARK   3      L11:   0.6025 L22:   1.2744                                     
REMARK   3      L33:   4.1149 L12:  -0.0663                                     
REMARK   3      L13:  -0.7518 L23:  -1.4360                                     
REMARK   3    S TENSOR                                                          
REMARK   3      S11:   0.1438 S12:   0.2376 S13:   0.2174                       
REMARK   3      S21:  -0.2308 S22:  -0.0592 S23:  -0.0878                       
REMARK   3      S31:   0.0335 S32:  -0.1226 S33:  -0.0846                       
REMARK   3                                                                      
REMARK   3  BULK SOLVENT MODELLING.                                             
REMARK   3   METHOD USED : MASK                                                 
REMARK   3   PARAMETERS FOR MASK CALCULATION                                    
REMARK   3   VDW PROBE RADIUS   : 1.20                                          
REMARK   3   ION PROBE RADIUS   : 0.80                                          
REMARK   3   SHRINKAGE RADIUS   : 0.80                                          
REMARK   3                                                                      
REMARK   3  OTHER REFINEMENT REMARKS: HYDROGENS HAVE BEEN ADDED IN THE RIDING   
REMARK   3  POSITIONS                                                           
REMARK   4                                                                      
REMARK   4 3SZE COMPLIES WITH FORMAT V. 3.30, 13-JUL-11                         
REMARK 100                                                                      
REMARK 100 THIS ENTRY HAS BEEN PROCESSED BY RCSB ON 28-JUL-11.                  
REMARK 100 THE RCSB ID CODE IS RCSB066842.                                      
REMARK 200                                                                      
REMARK 200 EXPERIMENTAL DETAILS                                                 
REMARK 200  EXPERIMENT TYPE                : X-RAY DIFFRACTION                  
REMARK 200  DATE OF DATA COLLECTION        : 23-FEB-07                          
REMARK 200  TEMPERATURE           (KELVIN) : 100                                
REMARK 200  PH                             : 7.5                                
REMARK 200  NUMBER OF CRYSTALS USED        : 1                                  
REMARK 200                                                                      
REMARK 200  SYNCHROTRON              (Y/N) : Y                                  
REMARK 200  RADIATION SOURCE               : APS                                
REMARK 200  BEAMLINE                       : 14-BM-C                            
REMARK 200  X-RAY GENERATOR MODEL          : NULL                               
REMARK 200  MONOCHROMATIC OR LAUE    (M/L) : M                                  
REMARK 200  WAVELENGTH OR RANGE        (A) : 0.90020                            
REMARK 200  MONOCHROMATOR                  : BENT GE(111)                       
REMARK 200  OPTICS                         : NULL                               
REMARK 200                                                                      
REMARK 200  DETECTOR TYPE                  : CCD                                
REMARK 200  DETECTOR MANUFACTURER          : ADSC QUANTUM 315                   
REMARK 200  INTENSITY-INTEGRATION SOFTWARE : HKL-2000                           
REMARK 200  DATA SCALING SOFTWARE          : HKL-2000                           
REMARK 200                                                                      
REMARK 200  NUMBER OF UNIQUE REFLECTIONS   : 43730                              
REMARK 200  RESOLUTION RANGE HIGH      (A) : 2.500                              
REMARK 200  RESOLUTION RANGE LOW       (A) : 85.130                             
REMARK 200  REJECTION CRITERIA  (SIGMA(I)) : 2.000                              
REMARK 200                                                                      
REMARK 200 OVERALL.                                                             
REMARK 200  COMPLETENESS FOR RANGE     (%) : 99.9                               
REMARK 200  DATA REDUNDANCY                : 6.900                              
REMARK 200  R MERGE                    (I) : 0.10900                            
REMARK 200  R SYM                      (I) : NULL                               
REMARK 200  <I/SIGMA(I)> FOR THE DATA SET  : 13.9900                            
REMARK 200                                                                      
REMARK 200 IN THE HIGHEST RESOLUTION SHELL.                                     
REMARK 200  HIGHEST RESOLUTION SHELL, RANGE HIGH (A) : 2.50                     
REMARK 200  HIGHEST RESOLUTION SHELL, RANGE LOW  (A) : 2.56                     
REMARK 200  COMPLETENESS FOR SHELL     (%) : 99.8                               
REMARK 200  DATA REDUNDANCY IN SHELL       : 7.20                               
REMARK 200  R MERGE FOR SHELL          (I) : 0.48600                            
REMARK 200  R SYM FOR SHELL            (I) : NULL                               
REMARK 200  <I/SIGMA(I)> FOR SHELL         : 3.860                              
REMARK 200                                                                      
REMARK 200 DIFFRACTION PROTOCOL: SINGLE WAVELENGTH                              
REMARK 200 METHOD USED TO DETERMINE THE STRUCTURE: SAD                          
REMARK 200 SOFTWARE USED: PHASER                                                
REMARK 200 STARTING MODEL: NULL                                                 
REMARK 200                                                                      
REMARK 200 REMARK: NULL                                                         
REMARK 280                                                                      
REMARK 280 CRYSTAL                                                              
REMARK 280 SOLVENT CONTENT, VS   (%): 57.29                                     
REMARK 280 MATTHEWS COEFFICIENT, VM (ANGSTROMS**3/DA): 2.88                     
REMARK 280                                                                      
REMARK 280 CRYSTALLIZATION CONDITIONS: 18   22% PEG 4000, 0.1M HEPES, 0.05      
REMARK 280  0.15M TRI-LITHIUM CITRATE, PH 7.5, VAPOR DIFFUSION, HANGING DROP,   
REMARK 280  TEMPERATURE 298K                                                    
REMARK 290                                                                      
REMARK 290 CRYSTALLOGRAPHIC SYMMETRY                                            
REMARK 290 SYMMETRY OPERATORS FOR SPACE GROUP: P 43 21 2                        
REMARK 290                                                                      
REMARK 290      SYMOP   SYMMETRY                                                
REMARK 290     NNNMMM   OPERATOR                                                
REMARK 290       1555   X,Y,Z                                                   
REMARK 290       2555   -X,-Y,Z+1/2                                             
REMARK 290       3555   -Y+1/2,X+1/2,Z+3/4                                      
REMARK 290       4555   Y+1/2,-X+1/2,Z+1/4                                      
REMARK 290       5555   -X+1/2,Y+1/2,-Z+3/4                                     
REMARK 290       6555   X+1/2,-Y+1/2,-Z+1/4                                     
REMARK 290       7555   Y,X,-Z                                                  
REMARK 290       8555   -Y,-X,-Z+1/2                                            
REMARK 290                                                                      
REMARK 290     WHERE NNN -> OPERATOR NUMBER                                     
REMARK 290           MMM -> TRANSLATION VECTOR                                  
REMARK 290                                                                      
REMARK 290 CRYSTALLOGRAPHIC SYMMETRY TRANSFORMATIONS                            
REMARK 290 THE FOLLOWING TRANSFORMATIONS OPERATE ON THE ATOM/HETATM             
REMARK 290 RECORDS IN THIS ENTRY TO PRODUCE CRYSTALLOGRAPHICALLY                
REMARK 290 RELATED MOLECULES.                                                   
REMARK 290   SMTRY1   1  1.000000  0.000000  0.000000        0.00000            
REMARK 290   SMTRY2   1  0.000000  1.000000  0.000000        0.00000            
REMARK 290   SMTRY3   1  0.000000  0.000000  1.000000        0.00000            
REMARK 290   SMTRY1   2 -1.000000  0.000000  0.000000        0.00000            
REMARK 290   SMTRY2   2  0.000000 -1.000000  0.000000        0.00000            
REMARK 290   SMTRY3   2  0.000000  0.000000  1.000000      155.76650            
REMARK 290   SMTRY1   3  0.000000 -1.000000  0.000000       44.17000            
REMARK 290   SMTRY2   3  1.000000  0.000000  0.000000       44.17000            
REMARK 290   SMTRY3   3  0.000000  0.000000  1.000000      233.64975            
REMARK 290   SMTRY1   4  0.000000  1.000000  0.000000       44.17000            
REMARK 290   SMTRY2   4 -1.000000  0.000000  0.000000       44.17000            
REMARK 290   SMTRY3   4  0.000000  0.000000  1.000000       77.88325            
REMARK 290   SMTRY1   5 -1.000000  0.000000  0.000000       44.17000            
REMARK 290   SMTRY2   5  0.000000  1.000000  0.000000       44.17000            
REMARK 290   SMTRY3   5  0.000000  0.000000 -1.000000      233.64975            
REMARK 290   SMTRY1   6  1.000000  0.000000  0.000000       44.17000            
REMARK 290   SMTRY2   6  0.000000 -1.000000  0.000000       44.17000            
REMARK 290   SMTRY3   6  0.000000  0.000000 -1.000000       77.88325            
REMARK 290   SMTRY1   7  0.000000  1.000000  0.000000        0.00000            
REMARK 290   SMTRY2   7  1.000000  0.000000  0.000000        0.00000            
REMARK 290   SMTRY3   7  0.000000  0.000000 -1.000000        0.00000            
REMARK 290   SMTRY1   8  0.000000 -1.000000  0.000000        0.00000            
REMARK 290   SMTRY2   8 -1.000000  0.000000  0.000000        0.00000            
REMARK 290   SMTRY3   8  0.000000  0.000000 -1.000000      155.76650            
REMARK 290                                                                      
REMARK 290 REMARK: NULL                                                         
REMARK 300                                                                      
REMARK 300 BIOMOLECULE: 1                                                       
REMARK 300 SEE REMARK 350 FOR THE AUTHOR PROVIDED AND/OR PROGRAM                
REMARK 300 GENERATED ASSEMBLY INFORMATION FOR THE STRUCTURE IN                  
REMARK 300 THIS ENTRY. THE REMARK MAY ALSO PROVIDE INFORMATION ON               
REMARK 300 BURIED SURFACE AREA.                                                 
REMARK 350                                                                      
REMARK 350 COORDINATES FOR A COMPLETE MULTIMER REPRESENTING THE KNOWN           
REMARK 350 BIOLOGICALLY SIGNIFICANT OLIGOMERIZATION STATE OF THE                
REMARK 350 MOLECULE CAN BE GENERATED BY APPLYING BIOMT TRANSFORMATIONS          
REMARK 350 GIVEN BELOW.  BOTH NON-CRYSTALLOGRAPHIC AND                          
REMARK 350 CRYSTALLOGRAPHIC OPERATIONS ARE GIVEN.                               
REMARK 350                                                                      
REMARK 350 BIOMOLECULE: 1                                                       
REMARK 350 AUTHOR DETERMINED BIOLOGICAL UNIT: MONOMERIC                         
REMARK 350 SOFTWARE DETERMINED QUATERNARY STRUCTURE: MONOMERIC                  
REMARK 350 SOFTWARE USED: PISA                                                  
REMARK 350 APPLY THE FOLLOWING TO CHAINS: A                                     
REMARK 350   BIOMT1   1  1.000000  0.000000  0.000000        0.00000            
REMARK 350   BIOMT2   1  0.000000  1.000000  0.000000        0.00000            
REMARK 350   BIOMT3   1  0.000000  0.000000  1.000000        0.00000            
REMARK 465                                                                      
REMARK 465 MISSING RESIDUES                                                     
REMARK 465 THE FOLLOWING RESIDUES WERE NOT LOCATED IN THE                       
REMARK 465 EXPERIMENT. (M=MODEL NUMBER; RES=RESIDUE NAME; C=CHAIN               
REMARK 465 IDENTIFIER; SSSEQ=SEQUENCE NUMBER; I=INSERTION CODE.)                
REMARK 465                                                                      
REMARK 465   M RES C SSSEQI                                                     
REMARK 465     SER A   581                                                      
REMARK 465     CYS A   582                                                      
REMARK 465     SER A   583                                                      
REMARK 465     LEU A   584                                                      
REMARK 465     PRO A   585                                                      
REMARK 465     ALA A   586                                                      
REMARK 465     PRO A   587                                                      
REMARK 465     MET A   588                                                      
REMARK 465     ARG A   589                                                      
REMARK 465     PHE A   590                                                      
REMARK 465     LEU A   591                                                      
REMARK 465     CYS A   592                                                      
REMARK 465     GLY A   593                                                      
REMARK 465     ASN A  1000                                                      
REMARK 465     LYS A  1001                                                      
REMARK 465     GLU A  1002                                                      
REMARK 465     ALA A  1003                                                      
REMARK 465     THR A  1004                                                      
REMARK 465     ARG A  1005                                                      
REMARK 465     ASN A  1006                                                      
REMARK 465     ALA A  1007                                                      
REMARK 465     ALA A  1008                                                      
REMARK 465     ALA A  1009                                                      
REMARK 465     LEU A  1010                                                      
REMARK 465     PHE A  1011                                                      
REMARK 470                                                                      
REMARK 470 MISSING ATOM                                                         
REMARK 470 THE FOLLOWING RESIDUES HAVE MISSING ATOMS (M=MODEL NUMBER;           
REMARK 470 RES=RESIDUE NAME; C=CHAIN IDENTIFIER; SSEQ=SEQUENCE NUMBER;          
REMARK 470 I=INSERTION CODE):                                                   
REMARK 470   M RES CSSEQI  ATOMS                                                
REMARK 470     LYS A 770    CG   CD   CE   NZ                                   
REMARK 500                                                                      
REMARK 500 GEOMETRY AND STEREOCHEMISTRY                                         
REMARK 500 SUBTOPIC: TORSION ANGLES                                             
REMARK 500                                                                      
REMARK 500 TORSION ANGLES OUTSIDE THE EXPECTED RAMACHANDRAN REGIONS:            
REMARK 500 (M=MODEL NUMBER; RES=RESIDUE NAME; C=CHAIN IDENTIFIER;               
REMARK 500 SSEQ=SEQUENCE NUMBER; I=INSERTION CODE).                             
REMARK 500                                                                      
REMARK 500 STANDARD TABLE:                                                      
REMARK 500 FORMAT:(10X,I3,1X,A3,1X,A1,I4,A1,4X,F7.2,3X,F7.2)                    
REMARK 500                                                                      
REMARK 500 EXPECTED VALUES: GJ KLEYWEGT AND TA JONES (1996). PHI/PSI-           
REMARK 500 CHOLOGY: RAMACHANDRAN REVISITED. STRUCTURE 4, 1395 - 1400            
REMARK 500                                                                      
REMARK 500  M RES CSSEQI        PSI       PHI                                   
REMARK 500    PHE A  78       47.83    -94.11                                   
REMARK 500    THR A 124     -162.13   -163.15                                   
REMARK 500    THR A 129      150.61     96.82                                   
REMARK 500    ASP A 149     -161.58   -167.81                                   
REMARK 500    ASP A 156       25.84   -151.47                                   
REMARK 500    ASP A 252     -109.16   -142.96                                   
REMARK 500    GLN A 323     -106.89     34.93                                   
REMARK 500    ASP A 341      130.51    157.54                                   
REMARK 500    ILE A 342       68.78     65.00                                   
REMARK 500    ASP A 381     -131.77     47.01                                   
REMARK 500    SER A 450      -21.59     93.75                                   
REMARK 500    ALA A 474     -155.41    -89.06                                   
REMARK 500    ARG A 542       56.16   -144.90                                   
REMARK 500    ASN A 643       57.35     34.77                                   
REMARK 500    SER A 698       95.41   -161.05                                   
REMARK 500    LYS A 720       -5.41     72.20                                   
REMARK 500    ASP A 771       45.06   -107.07                                   
REMARK 500    ALA A 783     -141.27   -102.93                                   
REMARK 500    SER A 811       50.94    -90.32                                   
REMARK 500    SER A 887     -159.14   -128.49                                   
REMARK 500    ALA A 888      -71.96    -52.74                                   
REMARK 500    ASN A 890      -87.23   -114.94                                   
REMARK 500    LEU A 914       13.68     84.14                                   
REMARK 500    SER A 915      -47.74   -147.78                                   
REMARK 500    LYS A 924      -33.72   -133.02                                   
REMARK 500    ASN A 930       62.65     74.84                                   
REMARK 500    ASN A 948       75.07   -163.71                                   
REMARK 500    PHE A 972       37.48    -94.31                                   
REMARK 500                                                                      
REMARK 500 REMARK: NULL                                                         
REMARK 500                                                                      
REMARK 500 GEOMETRY AND STEREOCHEMISTRY                                         
REMARK 500 SUBTOPIC: CHIRAL CENTERS                                             
REMARK 500                                                                      
REMARK 500 UNEXPECTED CONFIGURATION OF THE FOLLOWING CHIRAL                     
REMARK 500 CENTER(S) USING IMPROPER CA--C--CB--N CHIRALITY                      
REMARK 500 FOR AMINO ACIDS AND C1'--O4'--N1(N9)--C2' FOR                        
REMARK 500 NUCLEIC ACIDS OR EQUIVALENT ANGLE                                    
REMARK 500 M=MODEL NUMBER; RES=RESIDUE NAME; C=CHAIN                            
REMARK 500 IDENTIFIER; SSEQ=SEQUENCE NUMBER; I=INSERTION CODE                   
REMARK 500                                                                      
REMARK 500 STANDARD TABLE:                                                      
REMARK 500 FORMAT: (10X,I3,1X,A3,1X,A1,I4,A1,6X,F5.1,6X,A1,10X,A1,3X,A16)       
REMARK 500                                                                      
REMARK 500  M RES CSSEQI    IMPROPER   EXPECTED   FOUND DETAILS                 
REMARK 500    ILE A 342        24.2      L          L   OUTSIDE RANGE           
REMARK 500                                                                      
REMARK 500 REMARK: NULL                                                         
REMARK 700                                                                      
REMARK 700 SHEET                                                                
REMARK 700 DETERMINATION METHOD: AUTHOR DETERMINED                              
DBREF  3SZE A   56  1023  UNP    Q7BSW5   ESPP_ECO57      56   1023             
SEQADV 3SZE ALA A  263  UNP  Q7BSW5    SER   263 ENGINEERED MUTATION            
SEQRES   1 A  968  SER GLN MET ASP ILE SER ASN PHE TYR ILE ARG ASP TYR          
SEQRES   2 A  968  MET ASP PHE ALA GLN ASN LYS GLY ILE PHE GLN ALA GLY          
SEQRES   3 A  968  ALA THR ASN ILE GLU ILE VAL LYS LYS ASP GLY SER THR          
SEQRES   4 A  968  LEU LYS LEU PRO GLU VAL PRO PHE PRO ASP PHE SER PRO          
SEQRES   5 A  968  VAL ALA ASN LYS GLY SER THR THR SER ILE GLY GLY ALA          
SEQRES   6 A  968  TYR SER ILE THR ALA THR HIS ASN THR LYS ASN HIS HIS          
SEQRES   7 A  968  SER VAL ALA THR GLN ASN TRP GLY ASN SER THR TYR LYS          
SEQRES   8 A  968  GLN THR ASP TRP ASN THR SER HIS PRO ASP PHE ALA VAL          
SEQRES   9 A  968  SER ARG LEU ASP LYS PHE VAL VAL GLU THR ARG GLY ALA          
SEQRES  10 A  968  THR GLU GLY ALA ASP ILE SER LEU SER LYS GLN GLN ALA          
SEQRES  11 A  968  LEU GLU ARG TYR GLY VAL ASN TYR LYS GLY GLU LYS LYS          
SEQRES  12 A  968  LEU ILE ALA PHE ARG ALA GLY SER GLY VAL VAL SER VAL          
SEQRES  13 A  968  LYS LYS ASN GLY ARG ILE THR PRO PHE ASN GLU VAL SER          
SEQRES  14 A  968  TYR LYS PRO GLU MET LEU ASN GLY SER PHE VAL HIS ILE          
SEQRES  15 A  968  ASP ASP TRP SER GLY TRP LEU ILE LEU THR ASN ASN GLN          
SEQRES  16 A  968  PHE ASP GLU PHE ASN ASN ILE ALA SER GLN GLY ASP ALA          
SEQRES  17 A  968  GLY SER ALA LEU PHE VAL TYR ASP ASN GLN LYS LYS LYS          
SEQRES  18 A  968  TRP VAL VAL ALA GLY THR VAL TRP GLY ILE TYR ASN TYR          
SEQRES  19 A  968  ALA ASN GLY LYS ASN HIS ALA ALA TYR SER LYS TRP ASN          
SEQRES  20 A  968  GLN THR THR ILE ASP ASN LEU LYS ASN LYS TYR SER TYR          
SEQRES  21 A  968  ASN VAL ASP MET SER GLY ALA GLN VAL ALA THR ILE GLU          
SEQRES  22 A  968  ASN GLY LYS LEU THR GLY THR GLY SER ASP THR THR ASP          
SEQRES  23 A  968  ILE LYS ASN LYS ASP LEU ILE PHE THR GLY GLY GLY ASP          
SEQRES  24 A  968  ILE LEU LEU LYS SER SER PHE ASP ASN GLY ALA GLY GLY          
SEQRES  25 A  968  LEU VAL PHE ASN ASP LYS LYS THR TYR ARG VAL ASN GLY          
SEQRES  26 A  968  ASP ASP PHE THR PHE LYS GLY ALA GLY VAL ASP THR ARG          
SEQRES  27 A  968  ASN GLY SER THR VAL GLU TRP ASN ILE ARG TYR ASP ASN          
SEQRES  28 A  968  LYS ASP ASN LEU HIS LYS ILE GLY ASP GLY THR LEU ASP          
SEQRES  29 A  968  VAL ARG LYS THR GLN ASN THR ASN LEU LYS THR GLY GLU          
SEQRES  30 A  968  GLY LEU VAL ILE LEU GLY ALA GLU LYS THR PHE ASN ASN          
SEQRES  31 A  968  ILE TYR ILE THR SER GLY ASP GLY THR VAL ARG LEU ASN          
SEQRES  32 A  968  ALA GLU ASN ALA LEU SER GLY GLY GLU TYR ASN GLY ILE          
SEQRES  33 A  968  PHE PHE ALA LYS ASN GLY GLY THR LEU ASP LEU ASN GLY          
SEQRES  34 A  968  TYR ASN GLN SER PHE ASN LYS ILE ALA ALA THR ASP SER          
SEQRES  35 A  968  GLY ALA VAL ILE THR ASN THR SER THR LYS LYS SER ILE          
SEQRES  36 A  968  LEU SER LEU ASN ASN THR ALA ASP TYR ILE TYR HIS GLY          
SEQRES  37 A  968  ASN ILE ASN GLY ASN LEU ASP VAL LEU GLN HIS HIS GLU          
SEQRES  38 A  968  THR LYS LYS GLU ASN ARG ARG LEU ILE LEU ASP GLY GLY          
SEQRES  39 A  968  VAL ASP THR THR ASN ASP ILE SER LEU ARG ASN THR GLN          
SEQRES  40 A  968  LEU SER MET GLN GLY HIS ALA THR GLU HIS ALA ILE TYR          
SEQRES  41 A  968  ARG ASP GLY ALA PHE SER CYS SER LEU PRO ALA PRO MET          
SEQRES  42 A  968  ARG PHE LEU CYS GLY SER ASP TYR VAL ALA GLY MET GLN          
SEQRES  43 A  968  ASN THR GLU ALA ASP ALA VAL LYS GLN ASN GLY ASN ALA          
SEQRES  44 A  968  TYR LYS THR ASN ASN ALA VAL SER ASP LEU SER GLN PRO          
SEQRES  45 A  968  ASP TRP GLU THR GLY THR PHE ARG PHE GLY THR LEU HIS          
SEQRES  46 A  968  LEU GLU ASN SER ASP PHE SER VAL GLY ARG ASN ALA ASN          
SEQRES  47 A  968  VAL ILE GLY ASP ILE GLN ALA SER LYS SER ASN ILE THR          
SEQRES  48 A  968  ILE GLY ASP THR THR ALA TYR ILE ASP LEU HIS ALA GLY          
SEQRES  49 A  968  LYS ASN ILE THR GLY ASP GLY PHE GLY PHE ARG GLN ASN          
SEQRES  50 A  968  ILE VAL ARG GLY ASN SER GLN GLY GLU THR LEU PHE THR          
SEQRES  51 A  968  GLY GLY ILE THR ALA GLU ASP SER THR ILE VAL ILE LYS          
SEQRES  52 A  968  ASP LYS ALA LYS ALA LEU PHE SER ASN TYR VAL TYR LEU          
SEQRES  53 A  968  LEU ASN THR LYS ALA THR ILE GLU ASN GLY ALA ASP VAL          
SEQRES  54 A  968  THR THR GLN SER GLY MET PHE SER THR SER ASP ILE SER          
SEQRES  55 A  968  ILE SER GLY ASN LEU SER MET THR GLY ASN PRO ASP LYS          
SEQRES  56 A  968  ASP ASN LYS PHE GLU PRO SER ILE TYR LEU ASN ASP ALA          
SEQRES  57 A  968  SER TYR LEU LEU THR ASP ASP SER ALA ARG LEU VAL ALA          
SEQRES  58 A  968  LYS ASN LYS ALA SER VAL VAL GLY ASP ILE HIS SER THR          
SEQRES  59 A  968  LYS SER ALA SER ILE MET PHE GLY HIS ASP GLU SER ASP          
SEQRES  60 A  968  LEU SER GLN LEU SER ASP ARG THR SER LYS GLY LEU ALA          
SEQRES  61 A  968  LEU GLY LEU LEU GLY GLY PHE ASP VAL SER TYR ARG GLY          
SEQRES  62 A  968  SER VAL ASN ALA PRO SER ALA SER ALA THR MET ASN ASN          
SEQRES  63 A  968  THR TRP TRP GLN LEU THR GLY ASP SER ALA LEU LYS THR          
SEQRES  64 A  968  LEU LYS SER THR ASN SER MET VAL TYR PHE THR ASP SER          
SEQRES  65 A  968  ALA ASN ASN LYS LYS PHE HIS THR LEU THR VAL ASP GLU          
SEQRES  66 A  968  LEU ALA THR SER ASN SER ALA TYR ALA MET ARG THR ASN          
SEQRES  67 A  968  LEU SER GLU SER ASP LYS LEU GLU VAL LYS LYS HIS LEU          
SEQRES  68 A  968  SER GLY GLU ASN ASN ILE LEU LEU VAL ASP PHE LEU GLN          
SEQRES  69 A  968  LYS PRO THR PRO GLU LYS GLN LEU ASN ILE GLU LEU VAL          
SEQRES  70 A  968  SER ALA PRO LYS ASP THR ASN GLU ASN VAL PHE LYS ALA          
SEQRES  71 A  968  SER LYS GLN THR ILE GLY PHE SER ASP VAL THR PRO VAL          
SEQRES  72 A  968  ILE THR THR ARG GLU THR ASP ASP LYS ILE THR TRP SER          
SEQRES  73 A  968  LEU THR GLY TYR ASN THR VAL ALA ASN LYS GLU ALA THR          
SEQRES  74 A  968  ARG ASN ALA ALA ALA LEU PHE SER VAL ASP TYR LYS ALA          
SEQRES  75 A  968  PHE LEU ASN GLU VAL ASN                                      
FORMUL   2  HOH   *324(H2 O)                                                    
HELIX    1   1 TYR A   64  ASN A   74  1                                  11    
HELIX    2   2 HIS A  127  THR A  129  5                                   3    
HELIX    3   3 HIS A  132  ALA A  136  1                                   5    
HELIX    4   4 SER A  181  GLY A  190  1                                  10    
HELIX    5   5 LYS A  226  LEU A  230  5                                   5    
HELIX    6   6 ALA A  290  GLY A  292  5                                   3    
HELIX    7   7 ASN A  302  TYR A  313  1                                  12    
HELIX    8   8 ASP A  595  GLU A  604  1                                  10    
HELIX    9   9 GLU A  604  GLY A  612  1                                   9    
HELIX   10  10 ASN A  613  ASN A  618  5                                   6    
HELIX   11  11 SER A  831  GLY A  840  1                                  10    
HELIX   12  12 ASN A  959  ASN A  961  5                                   3    
HELIX   13  13 ASP A 1014  ASN A 1023  5                                  10    
SHEET    1   1 1 GLN A  57  ASP A  59  0                                        
SHEET    1   2 1 GLU A  86  VAL A  88  0                                        
SHEET    1   3 1 THR A  94  LYS A  96  0                                        
SHEET    1   4 1 THR A 115  SER A 116  0                                        
SHEET    1   5 1 TYR A 121  ALA A 125  0                                        
SHEET    1   6 1 THR A 137  TRP A 140  0                                        
SHEET    1   7 1 SER A 143  SER A 153  0                                        
SHEET    1   8 1 PHE A 157  LEU A 162  0                                        
SHEET    1   9 1 VAL A 191  ASN A 192  0                                        
SHEET    1  10 1 LYS A 197  LYS A 198  0                                        
SHEET    1  11 1 ILE A 200  GLY A 205  0                                        
SHEET    1  12 1 VAL A 209  LYS A 213  0                                        
SHEET    1  13 1 ARG A 216  PHE A 220  0                                        
SHEET    1  14 1 ASN A 231  ASP A 239  0                                        
SHEET    1  15 1 ILE A 245  ASN A 248  0                                        
SHEET    1  16 1 ASN A 256  ILE A 257  0                                        
SHEET    1  17 1 ALA A 266  ASP A 271  0                                        
SHEET    1  18 1 LYS A 276  ASN A 288  0                                        
SHEET    1  19 1 ASN A 294  LYS A 300  0                                        
SHEET    1  20 1 SER A 314  ASP A 318  0                                        
SHEET    1  21 1 VAL A 324  GLU A 328  0                                        
SHEET    1  22 1 LYS A 331  THR A 333  0                                        
SHEET    1  23 1 ASP A 346  THR A 350  0                                        
SHEET    1  24 1 GLY A 353  LEU A 357  0                                        
SHEET    1  25 1 PHE A 361  ASP A 362  0                                        
SHEET    1  26 1 LEU A 368  PHE A 370  0                                        
SHEET    1  27 1 THR A 375  ASN A 379  0                                        
SHEET    1  28 1 THR A 384  LYS A 386  0                                        
SHEET    1  29 1 VAL A 390  THR A 392  0                                        
SHEET    1  30 1 THR A 397  TRP A 400  0                                        
SHEET    1  31 1 ARG A 403  TYR A 404  0                                        
SHEET    1  32 1 LEU A 410  ILE A 413  0                                        
SHEET    1  33 1 THR A 417  VAL A 420  0                                        
SHEET    1  34 1 LEU A 428  LEU A 437  0                                        
SHEET    1  35 1 ILE A 446  LEU A 457  0                                        
SHEET    1  36 1 ILE A 471  PHE A 473  0                                        
SHEET    1  37 1 GLY A 478  ASP A 481  0                                        
SHEET    1  38 1 GLN A 487  PHE A 489  0                                        
SHEET    1  39 1 ALA A 493  ALA A 494  0                                        
SHEET    1  40 1 ALA A 499  THR A 502  0                                        
SHEET    1  41 1 SER A 509  LEU A 513  0                                        
SHEET    1  42 1 TYR A 519  TYR A 521  0                                        
SHEET    1  43 1 ASN A 524  ASN A 526  0                                        
SHEET    1  44 1 LEU A 529  HIS A 534  0                                        
SHEET    1  45 1 LEU A 544  LEU A 546  0                                        
SHEET    1  46 1 GLY A 549  ASP A 551  0                                        
SHEET    1  47 1 ILE A 556  ARG A 559  0                                        
SHEET    1  48 1 GLN A 562  MET A 565  0                                        
SHEET    1  49 1 HIS A 568  ALA A 569  0                                        
SHEET    1  50 1 TRP A 629  GLU A 630  0                                        
SHEET    1  51 1 GLY A 632  GLU A 642  0                                        
SHEET    1  52 1 ASP A 645  VAL A 648  0                                        
SHEET    1  53 1 ALA A 652  SER A 661  0                                        
SHEET    1  54 1 ASN A 664  ILE A 667  0                                        
SHEET    1  55 1 THR A 671  ASP A 675  0                                        
SHEET    1  56 1 ILE A 682  THR A 683  0                                        
SHEET    1  57 1 GLY A 688  PHE A 689  0                                        
SHEET    1  58 1 ILE A 693  ASN A 697  0                                        
SHEET    1  59 1 THR A 702  THR A 705  0                                        
SHEET    1  60 1 ILE A 708  GLU A 711  0                                        
SHEET    1  61 1 THR A 714  ILE A 717  0                                        
SHEET    1  62 1 ALA A 721  PHE A 725  0                                        
SHEET    1  63 1 VAL A 729  LEU A 732  0                                        
SHEET    1  64 1 LYS A 735  ILE A 738  0                                        
SHEET    1  65 1 ASP A 743  THR A 746  0                                        
SHEET    1  66 1 MET A 750  SER A 752  0                                        
SHEET    1  67 1 ILE A 756  ILE A 758  0                                        
SHEET    1  68 1 ASN A 761  THR A 765  0                                        
SHEET    1  69 1 ASN A 767  PRO A 768  0                                        
SHEET    1  70 1 PHE A 774  GLU A 775  0                                        
SHEET    1  71 1 SER A 777  LEU A 787  0                                        
SHEET    1  72 1 ARG A 793  LYS A 797  0                                        
SHEET    1  73 1 ALA A 800  SER A 808  0                                        
SHEET    1  74 1 SER A 813  PHE A 816  0                                        
SHEET    1  75 1 VAL A 844  GLY A 848  0                                        
SHEET    1  76 1 VAL A 850  ASN A 860  0                                        
SHEET    1  77 1 THR A 862  LEU A 866  0                                        
SHEET    1  78 1 SER A 870  THR A 878  0                                        
SHEET    1  79 1 MET A 881  PHE A 884  0                                        
SHEET    1  80 1 THR A 895  SER A 904  0                                        
SHEET    1  81 1 ALA A 907  THR A 912  0                                        
SHEET    1  82 1 LYS A 919  SER A 927  0                                        
SHEET    1  83 1 ASN A 931  PHE A 937  0                                        
SHEET    1  84 1 ILE A 949  PRO A 955  0                                        
SHEET    1  85 1 PHE A 963  ALA A 965  0                                        
SHEET    1  86 1 VAL A 975  GLU A 983  0                                        
SHEET    1  87 1 LYS A 987  THR A 997  0                                        
CISPEP   1 HIS A  154    PRO A  155          0        -1.67                     
CISPEP   2 ASP A  341    ILE A  342          0         1.67                     
CRYST1   88.340   88.340  311.533  90.00  90.00  90.00 P 43 21 2     8          
ORIGX1      1.000000  0.000000  0.000000        0.00000                         
ORIGX2      0.000000  1.000000  0.000000        0.00000                         
ORIGX3      0.000000  0.000000  1.000000        0.00000                         
SCALE1      0.011320  0.000000  0.000000        0.00000                         
SCALE2      0.000000  0.011320  0.000000        0.00000                         
SCALE3      0.000000  0.000000  0.003210        0.00000                         ATOM   6131  N   ASP A 869     -24.141  21.796 -35.075  1.00 32.33           N  
ANISOU 6131  N   ASP A 869     3101   4886   4299   1601   1518   1191       N  
ATOM   6132  CA  ASP A 869     -24.680  20.720 -35.909  1.00 32.49           C  
ANISOU 6132  CA  ASP A 869     3404   4802   4138   1725   1545   1131       C  
ATOM   6133  C   ASP A 869     -25.771  19.952 -35.175  1.00 31.23           C  
ANISOU 6133  C   ASP A 869     3392   4531   3942   1633   1426    978       C  
ATOM   6134  O   ASP A 869     -25.585  19.530 -34.037  1.00 30.63           O  
ANISOU 6134  O   ASP A 869     3253   4470   3915   1610   1394    948       O  
ATOM   6135  CB  ASP A 869     -23.565  19.759 -36.337  1.00 34.20           C  
ANISOU 6135  CB  ASP A 869     3698   5071   4225   1969   1703   1234       C  
ATOM   6136  CG  ASP A 869     -22.669  20.338 -37.428  1.00 35.92           C  
ANISOU 6136  CG  ASP A 869     3837   5389   4424   2090   1837   1390       C  
ATOM   6137  OD1 ASP A 869     -21.472  19.988 -37.466  1.00 38.19           O  
ANISOU 6137  OD1 ASP A 869     4035   5801   4674   2267   1971   1531       O  
ATOM   6138  OD2 ASP A 869     -23.156  21.136 -38.251  1.00 35.88           O  
ANISOU 6138  OD2 ASP A 869     3851   5350   4434   2019   1815   1384       O  
ATOM   6139  N   SER A 870     -26.905  19.777 -35.845  1.00 30.85           N  
ANISOU 6139  N   SER A 870     3533   4389   3801   1572   1358    892       N  
ATOM   6140  CA  SER A 870     -28.107  19.248 -35.218  1.00 30.13           C  
ANISOU 6140  CA  SER A 870     3550   4217   3681   1435   1227    759       C  
ATOM   6141  C   SER A 870     -28.731  18.140 -36.057  1.00 31.19           C  
ANISOU 6141  C   SER A 870     4006   4250   3595   1459   1220    693       C  
ATOM   6142  O   SER A 870     -28.556  18.103 -37.278  1.00 32.27           O  
ANISOU 6142  O   SER A 870     4276   4373   3612   1548   1288    737       O  
ATOM   6143  CB  SER A 870     -29.130  20.370 -35.008  1.00 28.89           C  
ANISOU 6143  CB  SER A 870     3255   4081   3640   1265   1111    727       C  
ATOM   6144  OG  SER A 870     -28.663  21.316 -34.072  1.00 27.15           O  
ANISOU 6144  OG  SER A 870     2797   3916   3603   1210   1107    764       O  
ATOM   6145  N   ALA A 871     -29.475  17.256 -35.385  1.00 31.05           N  
ANISOU 6145  N   ALA A 871     4125   4158   3516   1363   1135    588       N  
ATOM   6146  CA  ALA A 871     -30.077  16.072 -36.013  1.00 32.13           C  
ANISOU 6146  CA  ALA A 871     4607   4179   3421   1340   1119    512       C  
ATOM   6147  C   ALA A 871     -31.350  15.634 -35.280  1.00 31.55           C  
ANISOU 6147  C   ALA A 871     4589   4071   3329   1123    964    401       C  
ATOM   6148  O   ALA A 871     -31.339  15.398 -34.069  1.00 30.53           O  
ANISOU 6148  O   ALA A 871     4372   3935   3291   1087    935    366       O  
ATOM   6149  CB  ALA A 871     -29.066  14.919 -36.059  1.00 33.19           C  
ANISOU 6149  CB  ALA A 871     4966   4225   3420   1543   1267    535       C  
ATOM   6150  N   LEU A 872     -32.444  15.546 -36.031  1.00 32.22           N  
ANISOU 6150  N   LEU A 872     4805   4152   3286    974    864    359       N  
ATOM   6151  CA  LEU A 872     -33.721  15.047 -35.524  1.00 32.10           C  
ANISOU 6151  CA  LEU A 872     4855   4130   3211    747    714    273       C  
ATOM   6152  C   LEU A 872     -34.236  13.998 -36.508  1.00 33.90           C  
ANISOU 6152  C   LEU A 872     5457   4264   3159    655    685    218       C  
ATOM   6153  O   LEU A 872     -33.824  13.985 -37.664  1.00 34.77           O  
ANISOU 6153  O   LEU A 872     5722   4343   3146    753    758    253       O  
ATOM   6154  CB  LEU A 872     -34.735  16.191 -35.391  1.00 30.95           C  
ANISOU 6154  CB  LEU A 872     4434   4134   3191    612    591    301       C  
ATOM   6155  CG  LEU A 872     -34.530  17.210 -34.258  1.00 29.57           C  
ANISOU 6155  CG  LEU A 872     3936   4029   3269    644    593    333       C  
ATOM   6156  CD1 LEU A 872     -35.313  18.498 -34.515  1.00 28.58           C  
ANISOU 6156  CD1 LEU A 872     3593   4031   3237    592    529    393       C  
ATOM   6157  CD2 LEU A 872     -34.909  16.622 -32.885  1.00 28.61           C  
ANISOU 6157  CD2 LEU A 872     3792   3879   3198    548    533    264       C  
ATOM   6158  N   LYS A 873     -35.118  13.114 -36.049  1.00 34.49           N  
ANISOU 6158  N   LYS A 873     5695   4289   3122    455    582    135       N  
ATOM   6159  CA  LYS A 873     -35.863  12.256 -36.954  1.00 36.50           C  
ANISOU 6159  CA  LYS A 873     6290   4479   3100    280    511     81       C  
ATOM   6160  C   LYS A 873     -36.913  13.104 -37.664  1.00 36.96           C  
ANISOU 6160  C   LYS A 873     6173   4723   3147    119    371    126       C  
ATOM   6161  O   LYS A 873     -36.878  13.248 -38.883  1.00 37.95           O  
ANISOU 6161  O   LYS A 873     6424   4859   3137    142    383    155       O  
ATOM   6162  CB  LYS A 873     -36.532  11.091 -36.211  1.00 37.14           C  
ANISOU 6162  CB  LYS A 873     6589   4463   3059     75    434    -11       C  
ATOM   6163  CG  LYS A 873     -37.228  10.098 -37.146  1.00 39.22           C  
ANISOU 6163  CG  LYS A 873     7268   4634   3001   -143    362    -74       C  
ATOM   6164  CD  LYS A 873     -37.546   8.793 -36.459  1.00 40.30           C  
ANISOU 6164  CD  LYS A 873     7715   4606   2991   -303    342   -166       C  
ATOM   6165  CE  LYS A 873     -37.570   7.626 -37.433  1.00 43.06           C  
ANISOU 6165  CE  LYS A 873     8621   4748   2992   -399    372   -234       C  
ATOM   6166  NZ  LYS A 873     -37.663   6.337 -36.692  1.00 44.29           N  
ANISOU 6166  NZ  LYS A 873     9123   4697   3009   -506    396   -320       N  
ATOM   6167  N   THR A 874     -37.843  13.675 -36.901  1.00 36.39           N  
ANISOU 6167  N   THR A 874     5811   4806   3209    -25    246    143       N  
ATOM   6168  CA  THR A 874     -38.880  14.529 -37.482  1.00 36.92           C  
ANISOU 6168  CA  THR A 874     5676   5083   3270   -147    122    213       C  
ATOM   6169  C   THR A 874     -38.870  15.879 -36.795  1.00 35.26           C  
ANISOU 6169  C   THR A 874     5064   5000   3332    -30    139    289       C  
ATOM   6170  O   THR A 874     -38.644  15.962 -35.592  1.00 34.09           O  
ANISOU 6170  O   THR A 874     4781   4822   3350      9    165    267       O  
ATOM   6171  CB  THR A 874     -40.299  13.908 -37.378  1.00 38.25           C  
ANISOU 6171  CB  THR A 874     5897   5359   3277   -467    -61    189       C  
ATOM   6172  OG1 THR A 874     -40.660  13.746 -36.001  1.00 38.16           O  
ANISOU 6172  OG1 THR A 874     5738   5365   3397   -538    -98    163       O  
ATOM   6173  CG2 THR A 874     -40.366  12.554 -38.092  1.00 40.13           C  
ANISOU 6173  CG2 THR A 874     6591   5448   3210   -630    -87    105       C  
ATOM   6174  N   LEU A 875     -39.093  16.932 -37.576  1.00 35.51           N  
ANISOU 6174  N   LEU A 875     4935   5162   3396     31    132    379       N  
ATOM   6175  CA  LEU A 875     -39.234  18.286 -37.052  1.00 34.46           C  
ANISOU 6175  CA  LEU A 875     4465   5142   3485    130    150    460       C  
ATOM   6176  C   LEU A 875     -40.442  18.952 -37.707  1.00 35.47           C  
ANISOU 6176  C   LEU A 875     4447   5487   3542     44     41    555       C  
ATOM   6177  O   LEU A 875     -40.623  18.850 -38.921  1.00 36.45           O  
ANISOU 6177  O   LEU A 875     4693   5660   3497     13     11    585       O  
ATOM   6178  CB  LEU A 875     -37.965  19.104 -37.315  1.00 33.50           C  
ANISOU 6178  CB  LEU A 875     4285   4939   3503    361    304    501       C  
ATOM   6179  CG  LEU A 875     -38.016  20.584 -36.917  1.00 32.38           C  
ANISOU 6179  CG  LEU A 875     3858   4878   3567    460    340    585       C  
ATOM   6180  CD1 LEU A 875     -38.254  20.736 -35.421  1.00 31.20           C  
ANISOU 6180  CD1 LEU A 875     3554   4725   3574    423    318    555       C  
ATOM   6181  CD2 LEU A 875     -36.747  21.299 -37.338  1.00 31.42           C  
ANISOU 6181  CD2 LEU A 875     3715   4677   3545    641    485    630       C  
ATOM   6182  N   LYS A 876     -41.258  19.622 -36.894  1.00 35.22           N  
ANISOU 6182  N   LYS A 876     4162   5593   3629     20    -10    612       N  
ATOM   6183  CA  LYS A 876     -42.390  20.417 -37.378  1.00 36.51           C  
ANISOU 6183  CA  LYS A 876     4133   5993   3747     -7    -89    737       C  
ATOM   6184  C   LYS A 876     -42.250  21.853 -36.876  1.00 35.50           C  
ANISOU 6184  C   LYS A 876     3769   5887   3832    193      8    821       C  
ATOM   6185  O   LYS A 876     -42.244  22.096 -35.667  1.00 34.60           O  
ANISOU 6185  O   LYS A 876     3544   5733   3870    222     37    801       O  
ATOM   6186  CB  LYS A 876     -43.725  19.827 -36.907  1.00 37.63           C  
ANISOU 6186  CB  LYS A 876     4195   6319   3783   -230   -243    757       C  
ATOM   6187  CG  LYS A 876     -43.822  18.297 -37.033  1.00 39.39           C  
ANISOU 6187  CG  LYS A 876     4691   6467   3810   -469   -333    648       C  
ATOM   6188  CD  LYS A 876     -45.283  17.801 -37.131  1.00 40.96           C  
ANISOU 6188  CD  LYS A 876     4821   6918   3826   -744   -516    708       C  
ATOM   6189  CE  LYS A 876     -45.405  16.297 -36.823  1.00 42.05           C  
ANISOU 6189  CE  LYS A 876     5227   6944   3804  -1006   -594    589       C  
ATOM   6190  NZ  LYS A 876     -45.144  15.982 -35.374  1.00 40.62           N  
ANISOU 6190  NZ  LYS A 876     5010   6637   3786   -981   -543    518       N  
ATOM   6191  N   SER A 877     -42.114  22.798 -37.801  1.00 35.94           N  
ANISOU 6191  N   SER A 877     3779   5989   3888    328     65    913       N  
ATOM   6192  CA  SER A 877     -41.957  24.209 -37.444  1.00 35.35           C  
ANISOU 6192  CA  SER A 877     3537   5906   3990    515    172    997       C  
ATOM   6193  C   SER A 877     -43.094  25.027 -38.026  1.00 36.49           C  
ANISOU 6193  C   SER A 877     3525   6281   4060    566    131   1152       C  
ATOM   6194  O   SER A 877     -43.202  25.175 -39.243  1.00 37.80           O  
ANISOU 6194  O   SER A 877     3733   6529   4100    589    116   1216       O  
ATOM   6195  CB  SER A 877     -40.604  24.763 -37.914  1.00 34.76           C  
ANISOU 6195  CB  SER A 877     3548   5654   4006    662    313    983       C  
ATOM   6196  OG  SER A 877     -40.396  24.553 -39.300  1.00 37.00           O  
ANISOU 6196  OG  SER A 877     3956   5962   4141    673    311   1008       O  
ATOM   6197  N   THR A 878     -43.949  25.534 -37.146  1.00 36.17           N  
ANISOU 6197  N   THR A 878     3304   6354   4086    597    119   1223       N  
ATOM   6198  CA  THR A 878     -45.012  26.436 -37.531  1.00 37.37           C  
ANISOU 6198  CA  THR A 878     3282   6735   4182    702    112   1399       C  
ATOM   6199  C   THR A 878     -44.764  27.778 -36.855  1.00 36.63           C  
ANISOU 6199  C   THR A 878     3120   6532   4265    922    267   1457       C  
ATOM   6200  O   THR A 878     -44.445  27.827 -35.668  1.00 35.40           O  
ANISOU 6200  O   THR A 878     2966   6239   4247    927    314   1383       O  
ATOM   6201  CB  THR A 878     -46.380  25.878 -37.119  1.00 38.57           C  
ANISOU 6201  CB  THR A 878     3276   7154   4223    561    -28   1467       C  
ATOM   6202  OG1 THR A 878     -46.396  25.626 -35.705  1.00 37.89           O  
ANISOU 6202  OG1 THR A 878     3150   6983   4261    526    -14   1396       O  
ATOM   6203  CG2 THR A 878     -46.678  24.583 -37.881  1.00 39.09           C  
ANISOU 6203  CG2 THR A 878     3446   7326   4081    304   -190   1415       C  
ATOM   6204  N   ASN A 879     -44.890  28.863 -37.617  1.00 37.50           N  
ANISOU 6204  N   ASN A 879     3198   6691   4357   1100    349   1588       N  
ATOM   6205  CA  ASN A 879     -44.666  30.220 -37.106  1.00 37.33           C  
ANISOU 6205  CA  ASN A 879     3169   6542   4473   1312    513   1653       C  
ATOM   6206  C   ASN A 879     -43.391  30.344 -36.262  1.00 35.75           C  
ANISOU 6206  C   ASN A 879     3096   6039   4450   1293    606   1509       C  
ATOM   6207  O   ASN A 879     -43.399  30.974 -35.206  1.00 35.50           O  
ANISOU 6207  O   ASN A 879     3056   5904   4529   1364    685   1507       O  
ATOM   6208  CB  ASN A 879     -45.875  30.683 -36.301  1.00 37.90           C  
ANISOU 6208  CB  ASN A 879     3078   6782   4538   1410    520   1776       C  
ATOM   6209  CG  ASN A 879     -47.184  30.311 -36.958  1.00 39.98           C  
ANISOU 6209  CG  ASN A 879     3168   7407   4616   1376    393   1922       C  
ATOM   6210  OD1 ASN A 879     -47.466  30.725 -38.083  1.00 42.75           O  
ANISOU 6210  OD1 ASN A 879     3491   7895   4856   1461    394   2043       O  
ATOM   6211  ND2 ASN A 879     -47.992  29.512 -36.262  1.00 39.64           N  
ANISOU 6211  ND2 ASN A 879     2999   7534   4527   1237    279   1920       N  
ATOM   6212  N   SER A 880     -42.301  29.750 -36.742  1.00 35.02           N  
ANISOU 6212  N   SER A 880     3123   5817   4368   1201    599   1400       N  
ATOM   6213  CA  SER A 880     -41.037  29.724 -36.013  1.00 33.82           C  
ANISOU 6213  CA  SER A 880     3062   5427   4361   1162    669   1279       C  
ATOM   6214  C   SER A 880     -39.909  30.274 -36.865  1.00 34.11           C  
ANISOU 6214  C   SER A 880     3196   5333   4430   1222    772   1290       C  
ATOM   6215  O   SER A 880     -40.056  30.409 -38.074  1.00 34.95           O  
ANISOU 6215  O   SER A 880     3323   5522   4434   1276    774   1364       O  
ATOM   6216  CB  SER A 880     -40.708  28.290 -35.609  1.00 32.73           C  
ANISOU 6216  CB  SER A 880     2964   5271   4203    994    569   1143       C  
ATOM   6217  OG  SER A 880     -41.660  27.800 -34.686  1.00 32.40           O  
ANISOU 6217  OG  SER A 880     2835   5330   4147    922    483   1128       O  
ATOM   6218  N   MET A 881     -38.783  30.590 -36.230  1.00 33.64           N  
ANISOU 6218  N   MET A 881     3190   5088   4505   1203    854   1225       N  
ATOM   6219  CA  MET A 881     -37.569  30.947 -36.959  1.00 34.06           C  
ANISOU 6219  CA  MET A 881     3318   5032   4589   1226    946   1234       C  
ATOM   6220  C   MET A 881     -36.413  30.053 -36.529  1.00 33.56           C  
ANISOU 6220  C   MET A 881     3284   4889   4580   1124    935   1125       C  
ATOM   6221  O   MET A 881     -36.020  30.063 -35.360  1.00 33.26           O  
ANISOU 6221  O   MET A 881     3223   4768   4645   1062    940   1062       O  
ATOM   6222  CB  MET A 881     -37.185  32.414 -36.735  1.00 34.37           C  
ANISOU 6222  CB  MET A 881     3393   4938   4727   1299   1080   1301       C  
ATOM   6223  CG  MET A 881     -35.831  32.774 -37.362  1.00 34.53           C  
ANISOU 6223  CG  MET A 881     3474   4854   4790   1286   1175   1315       C  
ATOM   6224  SD  MET A 881     -35.412  34.537 -37.446  1.00 36.47           S  
ANISOU 6224  SD  MET A 881     3808   4941   5108   1347   1338   1414       S  
ATOM   6225  CE  MET A 881     -36.881  35.230 -38.202  1.00 36.39           C  
ANISOU 6225  CE  MET A 881     3808   5034   4986   1536   1359   1545       C  
ATOM   6226  N   VAL A 882     -35.869  29.284 -37.470  1.00 33.80           N  
ANISOU 6226  N   VAL A 882     3371   4947   4524   1122    927   1112       N  
ATOM   6227  CA  VAL A 882     -34.627  28.575 -37.234  1.00 33.30           C  
ANISOU 6227  CA  VAL A 882     3339   4814   4499   1079    956   1047       C  
ATOM   6228  C   VAL A 882     -33.494  29.507 -37.673  1.00 34.05           C  
ANISOU 6228  C   VAL A 882     3431   4838   4668   1126   1084   1119       C  
ATOM   6229  O   VAL A 882     -33.288  29.750 -38.862  1.00 34.68           O  
ANISOU 6229  O   VAL A 882     3556   4942   4679   1199   1138   1189       O  
ATOM   6230  CB  VAL A 882     -34.580  27.231 -37.972  1.00 33.48           C  
ANISOU 6230  CB  VAL A 882     3460   4886   4375   1071    904   1002       C  
ATOM   6231  CG1 VAL A 882     -33.266  26.536 -37.706  1.00 32.48           C  
ANISOU 6231  CG1 VAL A 882     3366   4696   4281   1075    961    960       C  
ATOM   6232  CG2 VAL A 882     -35.739  26.350 -37.531  1.00 32.97           C  
ANISOU 6232  CG2 VAL A 882     3409   4892   4227    984    772    937       C  
ATOM   6233  N   TYR A 883     -32.771  30.014 -36.678  1.00 34.07           N  
ANISOU 6233  N   TYR A 883     3382   4761   4801   1064   1126   1104       N  
ATOM   6234  CA  TYR A 883     -31.776  31.070 -36.826  1.00 34.97           C  
ANISOU 6234  CA  TYR A 883     3483   4806   4996   1053   1237   1177       C  
ATOM   6235  C   TYR A 883     -30.393  30.477 -36.554  1.00 35.21           C  
ANISOU 6235  C   TYR A 883     3461   4852   5066   1003   1267   1165       C  
ATOM   6236  O   TYR A 883     -30.002  30.278 -35.403  1.00 34.01           O  
ANISOU 6236  O   TYR A 883     3252   4682   4988    914   1235   1112       O  
ATOM   6237  CB  TYR A 883     -32.129  32.173 -35.821  1.00 34.83           C  
ANISOU 6237  CB  TYR A 883     3468   4694   5074    995   1253   1176       C  
ATOM   6238  CG  TYR A 883     -31.196  33.363 -35.682  1.00 35.53           C  
ANISOU 6238  CG  TYR A 883     3577   4679   5243    924   1355   1236       C  
ATOM   6239  CD1 TYR A 883     -31.143  34.360 -36.652  1.00 36.64           C  
ANISOU 6239  CD1 TYR A 883     3783   4776   5361    982   1453   1337       C  
ATOM   6240  CD2 TYR A 883     -30.432  33.534 -34.528  1.00 35.66           C  
ANISOU 6240  CD2 TYR A 883     3561   4641   5349    779   1349   1194       C  
ATOM   6241  CE1 TYR A 883     -30.316  35.473 -36.499  1.00 37.46           C  
ANISOU 6241  CE1 TYR A 883     3933   4773   5528    885   1546   1393       C  
ATOM   6242  CE2 TYR A 883     -29.605  34.639 -34.365  1.00 36.50           C  
ANISOU 6242  CE2 TYR A 883     3702   4655   5510    667   1430   1250       C  
ATOM   6243  CZ  TYR A 883     -29.551  35.604 -35.351  1.00 37.60           C  
ANISOU 6243  CZ  TYR A 883     3921   4739   5625    713   1530   1348       C  
ATOM   6244  OH  TYR A 883     -28.727  36.693 -35.177  1.00 38.99           O  
ANISOU 6244  OH  TYR A 883     4155   4813   5845    570   1610   1403       O  
ATOM   6245  N   PHE A 884     -29.669  30.172 -37.626  1.00 36.68           N  
ANISOU 6245  N   PHE A 884     3662   5086   5190   1077   1332   1227       N  
ATOM   6246  CA  PHE A 884     -28.327  29.609 -37.514  1.00 37.71           C  
ANISOU 6246  CA  PHE A 884     3727   5266   5337   1072   1383   1253       C  
ATOM   6247  C   PHE A 884     -27.377  30.695 -37.037  1.00 38.91           C  
ANISOU 6247  C   PHE A 884     3784   5397   5602    960   1448   1324       C  
ATOM   6248  O   PHE A 884     -27.238  31.722 -37.691  1.00 39.61           O  
ANISOU 6248  O   PHE A 884     3895   5450   5705    954   1522   1406       O  
ATOM   6249  CB  PHE A 884     -27.840  29.077 -38.859  1.00 38.54           C  
ANISOU 6249  CB  PHE A 884     3888   5427   5329   1205   1457   1319       C  
ATOM   6250  CG  PHE A 884     -28.536  27.824 -39.314  1.00 38.03           C  
ANISOU 6250  CG  PHE A 884     3950   5377   5122   1286   1397   1246       C  
ATOM   6251  CD1 PHE A 884     -29.787  27.886 -39.920  1.00 37.89           C  
ANISOU 6251  CD1 PHE A 884     4027   5352   5019   1302   1331   1218       C  
ATOM   6252  CD2 PHE A 884     -27.926  26.586 -39.164  1.00 37.93           C  
ANISOU 6252  CD2 PHE A 884     3976   5392   5045   1345   1411   1216       C  
ATOM   6253  CE1 PHE A 884     -30.429  26.736 -40.350  1.00 38.17           C  
ANISOU 6253  CE1 PHE A 884     4196   5404   4902   1330   1263   1152       C  
ATOM   6254  CE2 PHE A 884     -28.552  25.431 -39.592  1.00 38.07           C  
ANISOU 6254  CE2 PHE A 884     4161   5393   4910   1397   1361   1144       C  
ATOM   6255  CZ  PHE A 884     -29.812  25.504 -40.186  1.00 38.74           C  
ANISOU 6255  CZ  PHE A 884     4344   5468   4906   1368   1279   1107       C  
ATOM   6256  N   THR A 885     -26.729  30.465 -35.901  1.00 39.50           N  
ANISOU 6256  N   THR A 885     3765   5498   5748    858   1418   1296       N  
ATOM   6257  CA  THR A 885     -25.877  31.481 -35.300  1.00 41.21           C  
ANISOU 6257  CA  THR A 885     3899   5701   6057    697   1453   1355       C  
ATOM   6258  C   THR A 885     -24.726  30.864 -34.509  1.00 42.31           C  
ANISOU 6258  C   THR A 885     3889   5961   6225    630   1441   1377       C  
ATOM   6259  O   THR A 885     -24.594  29.646 -34.431  1.00 41.72           O  
ANISOU 6259  O   THR A 885     3790   5963   6101    738   1420   1349       O  
ATOM   6260  CB  THR A 885     -26.696  32.426 -34.392  1.00 40.71           C  
ANISOU 6260  CB  THR A 885     3912   5501   6056    581   1407   1289       C  
ATOM   6261  OG1 THR A 885     -25.868  33.511 -33.966  1.00 41.53           O  
ANISOU 6261  OG1 THR A 885     3991   5565   6223    400   1450   1349       O  
ATOM   6262  CG2 THR A 885     -27.234  31.689 -33.175  1.00 39.08           C  
ANISOU 6262  CG2 THR A 885     3694   5288   5869    553   1303   1172       C  
ATOM   6263  N   ASP A 886     -23.903  31.724 -33.924  1.00 44.54           N  
ANISOU 6263  N   ASP A 886     4085   6261   6576    446   1455   1436       N  
ATOM   6264  CA  ASP A 886     -22.653  31.308 -33.312  1.00 46.55           C  
ANISOU 6264  CA  ASP A 886     4158   6681   6847    368   1451   1504       C  
ATOM   6265  C   ASP A 886     -22.703  31.461 -31.800  1.00 47.02           C  
ANISOU 6265  C   ASP A 886     4189   6713   6964    189   1352   1424       C  
ATOM   6266  O   ASP A 886     -23.695  31.945 -31.253  1.00 46.31           O  
ANISOU 6266  O   ASP A 886     4235   6460   6902    133   1301   1318       O  
ATOM   6267  CB  ASP A 886     -21.502  32.135 -33.881  1.00 48.68           C  
ANISOU 6267  CB  ASP A 886     4319   7047   7128    261   1540   1665       C  
ATOM   6268  CG  ASP A 886     -21.567  33.600 -33.461  1.00 50.66           C  
ANISOU 6268  CG  ASP A 886     4646   7167   7436     13   1532   1665       C  
ATOM   6269  OD1 ASP A 886     -20.831  33.977 -32.519  1.00 53.85           O  
ANISOU 6269  OD1 ASP A 886     4954   7634   7873   -214   1487   1692       O  
ATOM   6270  OD2 ASP A 886     -22.364  34.365 -34.055  1.00 50.93           O  
ANISOU 6270  OD2 ASP A 886     4851   7033   7466     44   1571   1640       O  
ATOM   6271  N   SER A 887     -21.621  31.038 -31.146  1.00 48.93           N  
ANISOU 6271  N   SER A 887     4250   7129   7211    115   1333   1488       N  
ATOM   6272  CA  SER A 887     -21.471  31.097 -29.688  1.00 49.71           C  
ANISOU 6272  CA  SER A 887     4298   7241   7349    -64   1234   1429       C  
ATOM   6273  C   SER A 887     -20.150  31.777 -29.309  1.00 52.68           C  
ANISOU 6273  C   SER A 887     4501   7775   7739   -303   1235   1561       C  
ATOM   6274  O   SER A 887     -19.568  32.531 -30.108  1.00 54.19           O  
ANISOU 6274  O   SER A 887     4657   8004   7928   -378   1309   1678       O  
ATOM   6275  CB  SER A 887     -21.498  29.686 -29.103  1.00 48.70           C  
ANISOU 6275  CB  SER A 887     4107   7207   7191     85   1187   1380       C  
ATOM   6276  OG  SER A 887     -22.480  28.908 -29.746  1.00 47.83           O  
ANISOU 6276  OG  SER A 887     4135   6999   7038    303   1203   1299       O  
ATOM   6277  N   ALA A 888     -19.693  31.516 -28.082  1.00 53.84           N  
ANISOU 6277  N   ALA A 888     4538   8024   7893   -437   1147   1546       N  
ATOM   6278  CA  ALA A 888     -18.375  31.949 -27.639  1.00 56.35           C  
ANISOU 6278  CA  ALA A 888     4649   8558   8204   -674   1125   1687       C  
ATOM   6279  C   ALA A 888     -17.320  31.478 -28.644  1.00 58.43           C  
ANISOU 6279  C   ALA A 888     4698   9075   8428   -533   1226   1881       C  
ATOM   6280  O   ALA A 888     -16.770  32.285 -29.412  1.00 60.19           O  
ANISOU 6280  O   ALA A 888     4878   9341   8649   -639   1294   2002       O  
ATOM   6281  CB  ALA A 888     -18.081  31.402 -26.237  1.00 56.38           C  
ANISOU 6281  CB  ALA A 888     4544   8677   8199   -766   1013   1650       C  
ATOM   6282  N   ASN A 889     -17.056  30.169 -28.654  1.00 58.65           N  
ANISOU 6282  N   ASN A 889     4609   9260   8414   -280   1249   1918       N  
ATOM   6283  CA  ASN A 889     -16.112  29.583 -29.622  1.00 60.14           C  
ANISOU 6283  CA  ASN A 889     4621   9683   8546    -77   1370   2108       C  
ATOM   6284  C   ASN A 889     -16.762  28.467 -30.434  1.00 58.94           C  
ANISOU 6284  C   ASN A 889     4618   9434   8343    285   1450   2046       C  
ATOM   6285  O   ASN A 889     -16.555  27.274 -30.185  1.00 59.12           O  
ANISOU 6285  O   ASN A 889     4595   9559   8308    498   1470   2062       O  
ATOM   6286  CB  ASN A 889     -14.763  29.144 -28.985  1.00 62.41           C  
ANISOU 6286  CB  ASN A 889     4588  10332   8793   -119   1359   2293       C  
ATOM   6287  CG  ASN A 889     -14.917  28.519 -27.596  1.00 62.20           C  
ANISOU 6287  CG  ASN A 889     4532  10336   8765   -152   1242   2202       C  
ATOM   6288  OD1 ASN A 889     -14.114  28.789 -26.700  1.00 64.14           O  
ANISOU 6288  OD1 ASN A 889     4572  10795   9003   -372   1163   2293       O  
ATOM   6289  ND2 ASN A 889     -15.943  27.692 -27.414  1.00 60.45           N  
ANISOU 6289  ND2 ASN A 889     4513   9914   8542     49   1227   2031       N  
ATOM   6290  N   ASN A 890     -17.596  28.893 -31.378  1.00 57.86           N  
ANISOU 6290  N   ASN A 890     4684   9087   8215    340   1492   1971       N  
ATOM   6291  CA  ASN A 890     -17.906  28.108 -32.560  1.00 57.02           C  
ANISOU 6291  CA  ASN A 890     4696   8934   8033    639   1595   1976       C  
ATOM   6292  C   ASN A 890     -17.365  28.875 -33.754  1.00 58.15           C  
ANISOU 6292  C   ASN A 890     4795   9132   8167    634   1705   2119       C  
ATOM   6293  O   ASN A 890     -16.215  28.672 -34.148  1.00 60.13           O  
ANISOU 6293  O   ASN A 890     4852   9620   8375    708   1799   2310       O  
ATOM   6294  CB  ASN A 890     -19.403  27.852 -32.683  1.00 55.25           C  
ANISOU 6294  CB  ASN A 890     4742   8445   7806    714   1542   1775       C  
ATOM   6295  CG  ASN A 890     -19.832  26.611 -31.944  1.00 54.86           C  
ANISOU 6295  CG  ASN A 890     4755   8371   7717    839   1487   1670       C  
ATOM   6296  OD1 ASN A 890     -19.381  25.513 -32.260  1.00 56.06           O  
ANISOU 6296  OD1 ASN A 890     4902   8618   7781   1062   1561   1729       O  
ATOM   6297  ND2 ASN A 890     -20.709  26.773 -30.952  1.00 54.52           N  
ANISOU 6297  ND2 ASN A 890     4791   8193   7730    706   1369   1519       N  
ATOM   6298  N   LYS A 891     -18.175  29.785 -34.290  1.00 56.85           N  
ANISOU 6298  N   LYS A 891     4799   8762   8037    548   1699   2043       N  
ATOM   6299  CA  LYS A 891     -17.822  30.565 -35.476  1.00 57.40           C  
ANISOU 6299  CA  LYS A 891     4869   8844   8096    547   1805   2163       C  
ATOM   6300  C   LYS A 891     -17.608  29.693 -36.719  1.00 56.99           C  
ANISOU 6300  C   LYS A 891     4853   8859   7941    859   1933   2242       C  
ATOM   6301  O   LYS A 891     -16.895  30.082 -37.644  1.00 58.68           O  
ANISOU 6301  O   LYS A 891     4990   9178   8128    897   2046   2399       O  
ATOM   6302  CB  LYS A 891     -16.610  31.465 -35.191  1.00 59.90           C  
ANISOU 6302  CB  LYS A 891     4960   9346   8452    295   1823   2332       C  
ATOM   6303  CG  LYS A 891     -16.807  32.383 -33.972  1.00 60.75           C  
ANISOU 6303  CG  LYS A 891     5085   9361   8635    -41   1699   2248       C  
ATOM   6304  CD  LYS A 891     -17.965  33.389 -34.192  1.00 60.69           C  
ANISOU 6304  CD  LYS A 891     5348   9045   8666   -127   1681   2114       C  
ATOM   6305  CE  LYS A 891     -17.970  34.518 -33.157  1.00 61.31           C  
ANISOU 6305  CE  LYS A 891     5480   9018   8796   -473   1599   2067       C  
ATOM   6306  NZ  LYS A 891     -16.687  35.295 -33.154  1.00 64.41           N  
ANISOU 6306  NZ  LYS A 891     5700   9586   9186   -745   1627   2244       N  
ATOM   6307  N   LYS A 892     -18.253  28.525 -36.726  1.00 54.75           N  
ANISOU 6307  N   LYS A 892     4710   8501   7589   1071   1916   2131       N  
ATOM   6308  CA  LYS A 892     -18.275  27.611 -37.864  1.00 54.24           C  
ANISOU 6308  CA  LYS A 892     4772   8438   7400   1366   2026   2163       C  
ATOM   6309  C   LYS A 892     -19.695  27.585 -38.398  1.00 51.64           C  
ANISOU 6309  C   LYS A 892     4712   7871   7038   1406   1971   1995       C  
ATOM   6310  O   LYS A 892     -20.628  27.995 -37.700  1.00 50.25           O  
ANISOU 6310  O   LYS A 892     4601   7559   6932   1252   1850   1857       O  
ATOM   6311  CB  LYS A 892     -17.925  26.182 -37.426  1.00 54.58           C  
ANISOU 6311  CB  LYS A 892     4811   8570   7358   1570   2050   2166       C  
ATOM   6312  CG  LYS A 892     -16.648  26.011 -36.613  1.00 56.46           C  
ANISOU 6312  CG  LYS A 892     4763   9070   7618   1545   2077   2324       C  
ATOM   6313  CD  LYS A 892     -16.799  24.841 -35.635  1.00 55.97           C  
ANISOU 6313  CD  LYS A 892     4738   9010   7518   1648   2026   2242       C  
ATOM   6314  CE  LYS A 892     -15.482  24.488 -34.938  1.00 58.33           C  
ANISOU 6314  CE  LYS A 892     4749   9609   7805   1692   2072   2429       C  
ATOM   6315  NZ  LYS A 892     -15.700  23.590 -33.761  1.00 57.75           N  
ANISOU 6315  NZ  LYS A 892     4696   9525   7720   1728   1993   2337       N  
ATOM   6316  N   PHE A 893     -19.868  27.081 -39.616  1.00 50.64           N  
ANISOU 6316  N   PHE A 893     4743   7708   6791   1614   2059   2015       N  
ATOM   6317  CA  PHE A 893     -21.205  26.879 -40.168  1.00 48.49           C  
ANISOU 6317  CA  PHE A 893     4720   7251   6454   1656   1998   1868       C  
ATOM   6318  C   PHE A 893     -21.759  25.529 -39.717  1.00 46.69           C  
ANISOU 6318  C   PHE A 893     4643   6960   6138   1754   1939   1741       C  
ATOM   6319  O   PHE A 893     -21.007  24.575 -39.528  1.00 47.36           O  
ANISOU 6319  O   PHE A 893     4710   7130   6155   1900   2009   1794       O  
ATOM   6320  CB  PHE A 893     -21.189  26.988 -41.687  1.00 49.19           C  
ANISOU 6320  CB  PHE A 893     4932   7324   6435   1806   2105   1941       C  
ATOM   6321  CG  PHE A 893     -20.725  28.325 -42.184  1.00 50.29           C  
ANISOU 6321  CG  PHE A 893     4951   7505   6653   1706   2168   2064       C  
ATOM   6322  CD1 PHE A 893     -21.503  29.462 -41.982  1.00 49.58           C  
ANISOU 6322  CD1 PHE A 893     4879   7302   6656   1526   2090   2005       C  
ATOM   6323  CD2 PHE A 893     -19.504  28.457 -42.845  1.00 51.97           C  
ANISOU 6323  CD2 PHE A 893     5040   7870   6837   1799   2317   2252       C  
ATOM   6324  CE1 PHE A 893     -21.076  30.709 -42.437  1.00 50.22           C  
ANISOU 6324  CE1 PHE A 893     4889   7396   6798   1427   2159   2119       C  
ATOM   6325  CE2 PHE A 893     -19.071  29.698 -43.303  1.00 52.71           C  
ANISOU 6325  CE2 PHE A 893     5032   7998   6997   1683   2377   2370       C  
ATOM   6326  CZ  PHE A 893     -19.858  30.824 -43.097  1.00 52.01           C  
ANISOU 6326  CZ  PHE A 893     4993   7770   6998   1491   2297   2298       C  
ATOM   6327  N   HIS A 894     -23.075  25.467 -39.533  1.00 44.19           N  
ANISOU 6327  N   HIS A 894     4473   6501   5814   1675   1817   1586       N  
ATOM   6328  CA  HIS A 894     -23.729  24.296 -38.961  1.00 42.52           C  
ANISOU 6328  CA  HIS A 894     4403   6219   5532   1705   1739   1455       C  
ATOM   6329  C   HIS A 894     -24.627  23.625 -39.991  1.00 41.67           C  
ANISOU 6329  C   HIS A 894     4564   6010   5257   1793   1727   1381       C  
ATOM   6330  O   HIS A 894     -24.920  24.198 -41.033  1.00 42.02           O  
ANISOU 6330  O   HIS A 894     4666   6038   5260   1812   1753   1416       O  
ATOM   6331  CB  HIS A 894     -24.563  24.688 -37.735  1.00 40.96           C  
ANISOU 6331  CB  HIS A 894     4143   5964   5455   1512   1594   1339       C  
ATOM   6332  CG  HIS A 894     -23.885  25.660 -36.817  1.00 40.92           C  
ANISOU 6332  CG  HIS A 894     3909   6030   5608   1367   1585   1399       C  
ATOM   6333  ND1 HIS A 894     -22.628  25.445 -36.298  1.00 41.74           N  
ANISOU 6333  ND1 HIS A 894     3845   6272   5741   1390   1645   1500       N  
ATOM   6334  CD2 HIS A 894     -24.302  26.846 -36.308  1.00 40.72           C  
ANISOU 6334  CD2 HIS A 894     3814   5958   5702   1190   1523   1376       C  
ATOM   6335  CE1 HIS A 894     -22.293  26.460 -35.522  1.00 42.07           C  
ANISOU 6335  CE1 HIS A 894     3720   6353   5911   1200   1605   1530       C  
ATOM   6336  NE2 HIS A 894     -23.291  27.324 -35.509  1.00 41.09           N  
ANISOU 6336  NE2 HIS A 894     3674   6099   5841   1080   1538   1450       N  
ATOM   6337  N   THR A 895     -25.065  22.410 -39.686  1.00 40.34           N  
ANISOU 6337  N   THR A 895     4572   5775   4982   1833   1684   1281       N  
ATOM   6338  CA  THR A 895     -25.956  21.667 -40.564  1.00 40.18           C  
ANISOU 6338  CA  THR A 895     4834   5655   4776   1869   1652   1199       C  
ATOM   6339  C   THR A 895     -27.118  21.079 -39.761  1.00 38.36           C  
ANISOU 6339  C   THR A 895     4698   5348   4530   1726   1500   1049       C  
ATOM   6340  O   THR A 895     -26.907  20.435 -38.738  1.00 37.74           O  
ANISOU 6340  O   THR A 895     4600   5257   4481   1718   1482   1006       O  
ATOM   6341  CB  THR A 895     -25.205  20.532 -41.295  1.00 41.61           C  
ANISOU 6341  CB  THR A 895     5233   5811   4766   2089   1793   1244       C  
ATOM   6342  OG1 THR A 895     -24.199  21.091 -42.149  1.00 43.01           O  
ANISOU 6342  OG1 THR A 895     5321   6076   4945   2231   1940   1397       O  
ATOM   6343  CG2 THR A 895     -26.158  19.696 -42.135  1.00 42.31           C  
ANISOU 6343  CG2 THR A 895     5663   5776   4637   2085   1745   1142       C  
ATOM   6344  N   LEU A 896     -28.341  21.322 -40.229  1.00 37.37           N  
ANISOU 6344  N   LEU A 896     4657   5191   4352   1613   1391    985       N  
ATOM   6345  CA  LEU A 896     -29.537  20.701 -39.664  1.00 36.45           C  
ANISOU 6345  CA  LEU A 896     4640   5025   4183   1469   1246    861       C  
ATOM   6346  C   LEU A 896     -29.904  19.506 -40.537  1.00 37.11           C  
ANISOU 6346  C   LEU A 896     5053   5029   4017   1497   1244    804       C  
ATOM   6347  O   LEU A 896     -30.192  19.656 -41.720  1.00 37.78           O  
ANISOU 6347  O   LEU A 896     5259   5119   3977   1518   1251    830       O  
ATOM   6348  CB  LEU A 896     -30.699  21.698 -39.609  1.00 35.31           C  
ANISOU 6348  CB  LEU A 896     4370   4930   4118   1325   1126    848       C  
ATOM   6349  CG  LEU A 896     -31.719  21.552 -38.482  1.00 34.28           C  
ANISOU 6349  CG  LEU A 896     4178   4802   4046   1170    990    761       C  
ATOM   6350  CD1 LEU A 896     -32.983  22.324 -38.836  1.00 33.59           C  
ANISOU 6350  CD1 LEU A 896     4026   4783   3953   1075    889    774       C  
ATOM   6351  CD2 LEU A 896     -32.060  20.121 -38.193  1.00 33.81           C  
ANISOU 6351  CD2 LEU A 896     4325   4678   3844   1119    937    664       C  
ATOM   6352  N   THR A 897     -29.875  18.321 -39.944  1.00 37.11           N  
ANISOU 6352  N   THR A 897     5220   4948   3932   1494   1238    729       N  
ATOM   6353  CA  THR A 897     -30.215  17.094 -40.643  1.00 38.51           C  
ANISOU 6353  CA  THR A 897     5767   5014   3851   1496   1239    662       C  
ATOM   6354  C   THR A 897     -31.483  16.505 -40.036  1.00 37.94           C  
ANISOU 6354  C   THR A 897     5786   4908   3721   1268   1071    544       C  
ATOM   6355  O   THR A 897     -31.588  16.362 -38.829  1.00 37.09           O  
ANISOU 6355  O   THR A 897     5560   4801   3731   1206   1026    503       O  
ATOM   6356  CB  THR A 897     -29.058  16.082 -40.568  1.00 39.60           C  
ANISOU 6356  CB  THR A 897     6093   5061   3891   1709   1405    686       C  
ATOM   6357  OG1 THR A 897     -27.831  16.745 -40.902  1.00 39.37           O  
ANISOU 6357  OG1 THR A 897     5886   5117   3956   1911   1557    823       O  
ATOM   6358  CG2 THR A 897     -29.293  14.930 -41.529  1.00 41.05           C  
ANISOU 6358  CG2 THR A 897     6723   5099   3776   1740   1443    631       C  
ATOM   6359  N   VAL A 898     -32.450  16.189 -40.887  1.00 38.90           N  
ANISOU 6359  N   VAL A 898     6109   5017   3653   1131    975    499       N  
ATOM   6360  CA  VAL A 898     -33.762  15.716 -40.454  1.00 38.82           C  
ANISOU 6360  CA  VAL A 898     6159   5019   3570    877    800    410       C  
ATOM   6361  C   VAL A 898     -34.271  14.665 -41.439  1.00 40.55           C  
ANISOU 6361  C   VAL A 898     6784   5145   3477    770    759    348       C  
ATOM   6362  O   VAL A 898     -34.035  14.787 -42.637  1.00 41.71           O  
ANISOU 6362  O   VAL A 898     7074   5283   3492    848    813    386       O  
ATOM   6363  CB  VAL A 898     -34.764  16.888 -40.398  1.00 38.02           C  
ANISOU 6363  CB  VAL A 898     5755   5094   3596    747    668    453       C  
ATOM   6364  CG1 VAL A 898     -36.152  16.393 -40.073  1.00 38.67           C  
ANISOU 6364  CG1 VAL A 898     5880   5235   3579    485    488    391       C  
ATOM   6365  CG2 VAL A 898     -34.317  17.922 -39.372  1.00 36.64           C  
ANISOU 6365  CG2 VAL A 898     5235   4980   3707    828    708    502       C  
ATOM   6366  N   ASP A 899     -34.950  13.631 -40.949  1.00 40.89           N  
ANISOU 6366  N   ASP A 899     7035   5111   3390    580    668    252       N  
ATOM   6367  CA  ASP A 899     -35.610  12.686 -41.852  1.00 43.08           C  
ANISOU 6367  CA  ASP A 899     7710   5306   3351    403    596    187       C  
ATOM   6368  C   ASP A 899     -36.840  13.344 -42.475  1.00 43.21           C  
ANISOU 6368  C   ASP A 899     7577   5523   3319    182    414    219       C  
ATOM   6369  O   ASP A 899     -36.999  13.343 -43.697  1.00 45.03           O  
ANISOU 6369  O   ASP A 899     7986   5765   3357    157    398    237       O  
ATOM   6370  CB  ASP A 899     -36.004  11.379 -41.145  1.00 43.98           C  
ANISOU 6370  CB  ASP A 899     8114   5274   3324    231    549     79       C  
ATOM   6371  CG  ASP A 899     -34.843  10.386 -41.016  1.00 45.59           C  
ANISOU 6371  CG  ASP A 899     8655   5238   3430    459    748     48       C  
ATOM   6372  OD1 ASP A 899     -33.831  10.536 -41.736  1.00 45.91           O  
ANISOU 6372  OD1 ASP A 899     8779   5224   3440    724    914    107       O  
ATOM   6373  OD2 ASP A 899     -34.961   9.436 -40.200  1.00 46.27           O  
ANISOU 6373  OD2 ASP A 899     8928   5194   3457    381    746    -25       O  
ATOM   6374  N   GLU A 900     -37.698  13.919 -41.639  1.00 41.70           N  
ANISOU 6374  N   GLU A 900     7055   5499   3292     40    284    240       N  
ATOM   6375  CA  GLU A 900     -38.936  14.524 -42.109  1.00 42.31           C  
ANISOU 6375  CA  GLU A 900     6954   5802   3320   -155    112    295       C  
ATOM   6376  C   GLU A 900     -39.083  15.928 -41.563  1.00 40.26           C  
ANISOU 6376  C   GLU A 900     6238   5717   3342    -46    111    392       C  
ATOM   6377  O   GLU A 900     -38.998  16.136 -40.365  1.00 39.22           O  
ANISOU 6377  O   GLU A 900     5911   5582   3409    -16    127    382       O  
ATOM   6378  CB  GLU A 900     -40.142  13.682 -41.694  1.00 43.38           C  
ANISOU 6378  CB  GLU A 900     7184   5997   3302   -490    -67    239       C  
ATOM   6379  CG  GLU A 900     -40.026  12.225 -42.089  1.00 45.78           C  
ANISOU 6379  CG  GLU A 900     7994   6088   3314   -631    -64    130       C  
ATOM   6380  CD  GLU A 900     -41.340  11.487 -41.987  1.00 47.79           C  
ANISOU 6380  CD  GLU A 900     8357   6437   3365  -1025   -268     93       C  
ATOM   6381  OE1 GLU A 900     -42.137  11.585 -42.940  1.00 50.56           O  
ANISOU 6381  OE1 GLU A 900     8743   6944   3522  -1219   -402    133       O  
ATOM   6382  OE2 GLU A 900     -41.571  10.797 -40.965  1.00 49.17           O  
ANISOU 6382  OE2 GLU A 900     8581   6540   3563  -1151   -295     32       O  
ATOM   6383  N   LEU A 901     -39.296  16.892 -42.449  1.00 40.33           N  
ANISOU 6383  N   LEU A 901     6104   5865   3353     18    101    488       N  
ATOM   6384  CA  LEU A 901     -39.530  18.267 -42.043  1.00 38.71           C  
ANISOU 6384  CA  LEU A 901     5514   5813   3380    121    107    588       C  
ATOM   6385  C   LEU A 901     -40.889  18.680 -42.583  1.00 39.58           C  
ANISOU 6385  C   LEU A 901     5487   6174   3377    -35    -51    673       C  
ATOM   6386  O   LEU A 901     -41.111  18.644 -43.796  1.00 41.13           O  
ANISOU 6386  O   LEU A 901     5812   6434   3382    -70    -91    709       O  
ATOM   6387  CB  LEU A 901     -38.440  19.187 -42.602  1.00 38.12           C  
ANISOU 6387  CB  LEU A 901     5379   5680   3426    381    269    653       C  
ATOM   6388  CG  LEU A 901     -38.197  20.551 -41.935  1.00 36.87           C  
ANISOU 6388  CG  LEU A 901     4893   5575   3541    526    340    732       C  
ATOM   6389  CD1 LEU A 901     -37.819  21.576 -42.995  1.00 37.02           C  
ANISOU 6389  CD1 LEU A 901     4858   5634   3574    683    424    834       C  
ATOM   6390  CD2 LEU A 901     -39.362  21.064 -41.086  1.00 36.05           C  
ANISOU 6390  CD2 LEU A 901     4541   5630   3528    423    228    770       C  
ATOM   6391  N   ALA A 902     -41.801  19.026 -41.678  1.00 38.59           N  
ANISOU 6391  N   ALA A 902     5106   6203   3353   -124   -141    714       N  
ATOM   6392  CA  ALA A 902     -43.058  19.669 -42.037  1.00 39.47           C  
ANISOU 6392  CA  ALA A 902     4996   6601   3401   -208   -266    840       C  
ATOM   6393  C   ALA A 902     -42.947  21.096 -41.531  1.00 37.92           C  
ANISOU 6393  C   ALA A 902     4497   6457   3452     19   -168    940       C  
ATOM   6394  O   ALA A 902     -42.872  21.327 -40.335  1.00 36.58           O  
ANISOU 6394  O   ALA A 902     4190   6241   3466     62   -129    920       O  
ATOM   6395  CB  ALA A 902     -44.231  18.960 -41.401  1.00 39.78           C  
ANISOU 6395  CB  ALA A 902     4976   6795   3342   -476   -431    834       C  
ATOM   6396  N   THR A 903     -42.915  22.055 -42.443  1.00 38.44           N  
ANISOU 6396  N   THR A 903     4488   6606   3512    165   -120   1047       N  
ATOM   6397  CA  THR A 903     -42.665  23.438 -42.064  1.00 37.43           C  
ANISOU 6397  CA  THR A 903     4145   6476   3602    391      1   1136       C  
ATOM   6398  C   THR A 903     -43.635  24.350 -42.784  1.00 38.75           C  
ANISOU 6398  C   THR A 903     4137   6893   3692    452    -44   1304       C  
ATOM   6399  O   THR A 903     -43.831  24.220 -43.988  1.00 40.74           O  
ANISOU 6399  O   THR A 903     4478   7240   3760    418    -95   1349       O  
ATOM   6400  CB  THR A 903     -41.202  23.857 -42.375  1.00 36.44           C  
ANISOU 6400  CB  THR A 903     4130   6123   3594    578    174   1100       C  
ATOM   6401  OG1 THR A 903     -41.056  25.272 -42.217  1.00 36.44           O  
ANISOU 6401  OG1 THR A 903     3954   6128   3761    765    282   1202       O  
ATOM   6402  CG2 THR A 903     -40.810  23.466 -43.785  1.00 37.10           C  
ANISOU 6402  CG2 THR A 903     4425   6183   3489    583    182   1098       C  
ATOM   6403  N   SER A 904     -44.253  25.263 -42.041  1.00 38.32           N  
ANISOU 6403  N   SER A 904     3845   6949   3766    552    -19   1404       N  
ATOM   6404  CA  SER A 904     -45.171  26.237 -42.621  1.00 39.61           C  
ANISOU 6404  CA  SER A 904     3825   7357   3866    665    -32   1591       C  
ATOM   6405  C   SER A 904     -45.067  27.563 -41.892  1.00 38.70           C  
ANISOU 6405  C   SER A 904     3567   7180   3957    901    117   1672       C  
ATOM   6406  O   SER A 904     -44.814  27.586 -40.694  1.00 37.17           O  
ANISOU 6406  O   SER A 904     3344   6856   3922    908    166   1602       O  
ATOM   6407  CB  SER A 904     -46.607  25.723 -42.553  1.00 41.14           C  
ANISOU 6407  CB  SER A 904     3865   7872   3893    485   -212   1678       C  
ATOM   6408  OG  SER A 904     -46.751  24.526 -43.292  1.00 42.32           O  
ANISOU 6408  OG  SER A 904     4185   8074   3820    232   -358   1605       O  
ATOM   6409  N   ASN A 905     -45.250  28.660 -42.628  1.00 39.79           N  
ANISOU 6409  N   ASN A 905     3643   7399   4078   1093    195   1819       N  
ATOM   6410  CA  ASN A 905     -45.279  30.010 -42.051  1.00 39.48           C  
ANISOU 6410  CA  ASN A 905     3508   7301   4193   1329    348   1918       C  
ATOM   6411  C   ASN A 905     -44.072  30.320 -41.162  1.00 37.62           C  
ANISOU 6411  C   ASN A 905     3381   6738   4175   1373    485   1791       C  
ATOM   6412  O   ASN A 905     -44.193  31.021 -40.162  1.00 37.40           O  
ANISOU 6412  O   ASN A 905     3294   6638   4276   1471    569   1815       O  
ATOM   6413  CB  ASN A 905     -46.575  30.192 -41.268  1.00 40.26           C  
ANISOU 6413  CB  ASN A 905     3392   7635   4271   1354    295   2036       C  
ATOM   6414  CG  ASN A 905     -47.788  29.811 -42.080  1.00 41.96           C  
ANISOU 6414  CG  ASN A 905     3462   8224   4258   1272    139   2177       C  
ATOM   6415  OD1 ASN A 905     -48.260  30.593 -42.892  1.00 43.65           O  
ANISOU 6415  OD1 ASN A 905     3597   8606   4382   1435    172   2348       O  
ATOM   6416  ND2 ASN A 905     -48.289  28.600 -41.876  1.00 41.86           N  
ANISOU 6416  ND2 ASN A 905     3419   8348   4137   1009    -34   2113       N  
ATOM   6417  N   SER A 906     -42.915  29.799 -41.550  1.00 36.73           N  
ANISOU 6417  N   SER A 906     3431   6440   4085   1302    508   1667       N  
ATOM   6418  CA  SER A 906     -41.700  29.886 -40.753  1.00 35.28           C  
ANISOU 6418  CA  SER A 906     3332   5989   4083   1302    610   1549       C  
ATOM   6419  C   SER A 906     -40.545  30.439 -41.588  1.00 35.31           C  
ANISOU 6419  C   SER A 906     3452   5839   4124   1393    736   1558       C  
ATOM   6420  O   SER A 906     -40.657  30.587 -42.808  1.00 36.34           O  
ANISOU 6420  O   SER A 906     3621   6053   4132   1448    737   1634       O  
ATOM   6421  CB  SER A 906     -41.325  28.500 -40.200  1.00 34.54           C  
ANISOU 6421  CB  SER A 906     3307   5834   3982   1116    519   1392       C  
ATOM   6422  OG  SER A 906     -42.223  28.075 -39.183  1.00 33.99           O  
ANISOU 6422  OG  SER A 906     3132   5864   3919   1027    428   1374       O  
ATOM   6423  N   ALA A 907     -39.440  30.745 -40.912  1.00 34.25           N  
ANISOU 6423  N   ALA A 907     3366   5496   4152   1399    839   1489       N  
ATOM   6424  CA  ALA A 907     -38.248  31.280 -41.550  1.00 34.28           C  
ANISOU 6424  CA  ALA A 907     3457   5359   4207   1462    965   1505       C  
ATOM   6425  C   ALA A 907     -37.022  30.473 -41.147  1.00 33.39           C  
ANISOU 6425  C   ALA A 907     3404   5119   4162   1370    980   1386       C  
ATOM   6426  O   ALA A 907     -36.903  30.023 -40.007  1.00 32.27           O  
ANISOU 6426  O   ALA A 907     3230   4927   4103   1286    944   1298       O  
ATOM   6427  CB  ALA A 907     -38.059  32.731 -41.172  1.00 34.46           C  
ANISOU 6427  CB  ALA A 907     3472   5269   4352   1567   1100   1583       C  
ATOM   6428  N   TYR A 908     -36.129  30.279 -42.109  1.00 33.89           N  
ANISOU 6428  N   TYR A 908     3553   5145   4179   1402   1040   1396       N  
ATOM   6429  CA  TYR A 908     -34.842  29.658 -41.884  1.00 33.47           C  
ANISOU 6429  CA  TYR A 908     3545   4991   4179   1364   1091   1326       C  
ATOM   6430  C   TYR A 908     -33.807  30.673 -42.338  1.00 34.07           C  
ANISOU 6430  C   TYR A 908     3622   4985   4337   1436   1238   1410       C  
ATOM   6431  O   TYR A 908     -33.847  31.143 -43.473  1.00 34.91           O  
ANISOU 6431  O   TYR A 908     3775   5123   4368   1523   1290   1496       O  
ATOM   6432  CB  TYR A 908     -34.738  28.343 -42.662  1.00 33.96           C  
ANISOU 6432  CB  TYR A 908     3731   5096   4076   1346   1037   1274       C  
ATOM   6433  CG  TYR A 908     -35.530  27.220 -42.020  1.00 33.85           C  
ANISOU 6433  CG  TYR A 908     3740   5130   3992   1229    899   1175       C  
ATOM   6434  CD1 TYR A 908     -36.925  27.239 -42.008  1.00 34.13           C  
ANISOU 6434  CD1 TYR A 908     3725   5296   3947   1174    780   1195       C  
ATOM   6435  CD2 TYR A 908     -34.886  26.154 -41.401  1.00 33.36           C  
ANISOU 6435  CD2 TYR A 908     3743   4995   3938   1177    892   1076       C  
ATOM   6436  CE1 TYR A 908     -37.657  26.221 -41.409  1.00 33.69           C  
ANISOU 6436  CE1 TYR A 908     3685   5294   3823   1040    652   1114       C  
ATOM   6437  CE2 TYR A 908     -35.606  25.133 -40.799  1.00 33.25           C  
ANISOU 6437  CE2 TYR A 908     3771   5007   3855   1060    773    987       C  
ATOM   6438  CZ  TYR A 908     -36.995  25.170 -40.807  1.00 33.75           C  
ANISOU 6438  CZ  TYR A 908     3784   5198   3841    977    650   1004       C  
ATOM   6439  OH  TYR A 908     -37.710  24.155 -40.206  1.00 33.60           O  
ANISOU 6439  OH  TYR A 908     3803   5216   3749    835    530    925       O  
ATOM   6440  N   ALA A 909     -32.911  31.040 -41.428  1.00 33.83           N  
ANISOU 6440  N   ALA A 909     3538   4860   4455   1384   1300   1391       N  
ATOM   6441  CA  ALA A 909     -31.955  32.110 -41.659  1.00 34.45           C  
ANISOU 6441  CA  ALA A 909     3606   4861   4620   1401   1432   1475       C  
ATOM   6442  C   ALA A 909     -30.550  31.535 -41.626  1.00 34.61           C  
ANISOU 6442  C   ALA A 909     3601   4875   4674   1372   1489   1467       C  
ATOM   6443  O   ALA A 909     -30.029  31.252 -40.546  1.00 34.02           O  
ANISOU 6443  O   ALA A 909     3461   4778   4689   1283   1469   1412       O  
ATOM   6444  CB  ALA A 909     -32.120  33.198 -40.600  1.00 34.21           C  
ANISOU 6444  CB  ALA A 909     3545   4735   4718   1339   1459   1481       C  
ATOM   6445  N   MET A 910     -29.961  31.354 -42.816  1.00 35.67           N  
ANISOU 6445  N   MET A 910     3784   5045   4724   1460   1563   1534       N  
ATOM   6446  CA  MET A 910     -28.611  30.794 -42.992  1.00 36.14           C  
ANISOU 6446  CA  MET A 910     3815   5131   4786   1481   1644   1564       C  
ATOM   6447  C   MET A 910     -27.559  31.878 -43.172  1.00 36.99           C  
ANISOU 6447  C   MET A 910     3849   5219   4986   1451   1770   1681       C  
ATOM   6448  O   MET A 910     -27.808  32.895 -43.810  1.00 37.87           O  
ANISOU 6448  O   MET A 910     4000   5293   5097   1474   1826   1756       O  
ATOM   6449  CB  MET A 910     -28.548  29.903 -44.240  1.00 37.19           C  
ANISOU 6449  CB  MET A 910     4068   5314   4747   1611   1669   1579       C  
ATOM   6450  CG  MET A 910     -29.009  28.468 -44.052  1.00 37.43           C  
ANISOU 6450  CG  MET A 910     4198   5359   4663   1619   1574   1468       C  
ATOM   6451  SD  MET A 910     -30.792  28.278 -44.097  1.00 39.26           S  
ANISOU 6451  SD  MET A 910     4505   5614   4799   1561   1411   1389       S  
ATOM   6452  CE  MET A 910     -30.912  26.511 -44.404  1.00 38.43           C  
ANISOU 6452  CE  MET A 910     4592   5511   4498   1573   1350   1291       C  
ATOM   6453  N   ARG A 911     -26.366  31.633 -42.646  1.00 37.18           N  
ANISOU 6453  N   ARG A 911     3768   5284   5076   1400   1818   1710       N  
ATOM   6454  CA  ARG A 911     -25.241  32.553 -42.815  1.00 38.17           C  
ANISOU 6454  CA  ARG A 911     3802   5425   5274   1337   1933   1836       C  
ATOM   6455  C   ARG A 911     -24.317  32.055 -43.931  1.00 39.46           C  
ANISOU 6455  C   ARG A 911     3957   5687   5347   1476   2046   1942       C  
ATOM   6456  O   ARG A 911     -24.261  30.858 -44.209  1.00 39.17           O  
ANISOU 6456  O   ARG A 911     3972   5702   5211   1602   2038   1906       O  
ATOM   6457  CB  ARG A 911     -24.448  32.663 -41.512  1.00 38.09           C  
ANISOU 6457  CB  ARG A 911     3650   5441   5383   1172   1910   1829       C  
ATOM   6458  CG  ARG A 911     -25.279  32.980 -40.267  1.00 36.54           C  
ANISOU 6458  CG  ARG A 911     3474   5147   5264   1045   1802   1714       C  
ATOM   6459  CD  ARG A 911     -24.495  32.658 -39.016  1.00 35.86           C  
ANISOU 6459  CD  ARG A 911     3253   5116   5255    911   1760   1690       C  
ATOM   6460  NE  ARG A 911     -24.295  31.216 -38.892  1.00 34.91           N  
ANISOU 6460  NE  ARG A 911     3096   5091   5075   1023   1727   1647       N  
ATOM   6461  CZ  ARG A 911     -23.357  30.639 -38.139  1.00 35.08           C  
ANISOU 6461  CZ  ARG A 911     2983   5221   5126    982   1722   1668       C  
ATOM   6462  NH1 ARG A 911     -23.263  29.319 -38.111  1.00 34.72           N  
ANISOU 6462  NH1 ARG A 911     2950   5238   5006   1119   1711   1633       N  
ATOM   6463  NH2 ARG A 911     -22.522  31.359 -37.398  1.00 35.42           N  
ANISOU 6463  NH2 ARG A 911     2891   5311   5257    801   1728   1730       N  
ATOM   6464  N   THR A 912     -23.595  32.973 -44.566  1.00 40.78           N  
ANISOU 6464  N   THR A 912     4082   5871   5540   1457   2161   2077       N  
ATOM   6465  CA  THR A 912     -22.610  32.604 -45.578  1.00 42.14           C  
ANISOU 6465  CA  THR A 912     4225   6152   5633   1591   2289   2203       C  
ATOM   6466  C   THR A 912     -21.483  33.625 -45.681  1.00 43.83           C  
ANISOU 6466  C   THR A 912     4302   6425   5927   1476   2402   2363       C  
ATOM   6467  O   THR A 912     -21.686  34.824 -45.462  1.00 44.26           O  
ANISOU 6467  O   THR A 912     4372   6385   6061   1322   2402   2381       O  
ATOM   6468  CB  THR A 912     -23.252  32.424 -46.977  1.00 42.53           C  
ANISOU 6468  CB  THR A 912     4451   6171   5537   1772   2326   2212       C  
ATOM   6469  OG1 THR A 912     -22.281  31.884 -47.888  1.00 43.51           O  
ANISOU 6469  OG1 THR A 912     4568   6397   5567   1928   2457   2326       O  
ATOM   6470  CG2 THR A 912     -23.788  33.748 -47.517  1.00 42.56           C  
ANISOU 6470  CG2 THR A 912     4516   6087   5567   1728   2354   2262       C  
ATOM   6471  N   ASN A 913     -20.298  33.122 -46.022  1.00 45.11           N  
ANISOU 6471  N   ASN A 913     4341   6744   6054   1555   2505   2488       N  
ATOM   6472  CA  ASN A 913     -19.124  33.949 -46.305  1.00 46.89           C  
ANISOU 6472  CA  ASN A 913     4413   7076   6326   1458   2626   2674       C  
ATOM   6473  C   ASN A 913     -18.809  33.959 -47.800  1.00 48.16           C  
ANISOU 6473  C   ASN A 913     4640   7281   6378   1652   2770   2799       C  
ATOM   6474  O   ASN A 913     -17.708  34.320 -48.213  1.00 49.88           O  
ANISOU 6474  O   ASN A 913     4717   7635   6602   1634   2895   2979       O  
ATOM   6475  CB  ASN A 913     -17.916  33.484 -45.474  1.00 47.71           C  
ANISOU 6475  CB  ASN A 913     4274   7379   6475   1385   2640   2763       C  
ATOM   6476  CG  ASN A 913     -17.464  32.058 -45.798  1.00 47.93           C  
ANISOU 6476  CG  ASN A 913     4281   7541   6390   1652   2700   2795       C  
ATOM   6477  OD1 ASN A 913     -16.533  31.552 -45.177  1.00 49.25           O  
ANISOU 6477  OD1 ASN A 913     4254   7888   6571   1650   2722   2880       O  
ATOM   6478  ND2 ASN A 913     -18.110  31.415 -46.761  1.00 46.60           N  
ANISOU 6478  ND2 ASN A 913     4326   7287   6093   1881   2730   2735       N  
ATOM   6479  N   LEU A 914     -19.802  33.561 -48.595  1.00 47.59           N  
ANISOU 6479  N   LEU A 914     4780   7105   6198   1826   2748   2708       N  
ATOM   6480  CA  LEU A 914     -19.752  33.578 -50.064  1.00 48.83           C  
ANISOU 6480  CA  LEU A 914     5054   7270   6228   2017   2866   2798       C  
ATOM   6481  C   LEU A 914     -19.082  32.346 -50.688  1.00 49.70           C  
ANISOU 6481  C   LEU A 914     5186   7500   6199   2260   2965   2858       C  
ATOM   6482  O   LEU A 914     -18.782  32.351 -51.879  1.00 50.77           O  
ANISOU 6482  O   LEU A 914     5399   7667   6225   2423   3091   2961       O  
ATOM   6483  CB  LEU A 914     -19.126  34.877 -50.603  1.00 50.50           C  
ANISOU 6483  CB  LEU A 914     5195   7497   6496   1918   2985   2963       C  
ATOM   6484  CG  LEU A 914     -19.687  36.206 -50.079  1.00 49.87           C  
ANISOU 6484  CG  LEU A 914     5147   7271   6532   1691   2928   2928       C  
ATOM   6485  CD1 LEU A 914     -19.060  37.381 -50.841  1.00 51.77           C  
ANISOU 6485  CD1 LEU A 914     5372   7510   6788   1622   3069   3101       C  
ATOM   6486  CD2 LEU A 914     -21.200  36.238 -50.182  1.00 47.94           C  
ANISOU 6486  CD2 LEU A 914     5102   6869   6244   1757   2819   2776       C  
ATOM   6487  N   SER A 915     -18.880  31.294 -49.893  1.00 49.31           N  
ANISOU 6487  N   SER A 915     5092   7504   6140   2299   2917   2794       N  
ATOM   6488  CA  SER A 915     -18.401  30.003 -50.413  1.00 50.38           C  
ANISOU 6488  CA  SER A 915     5315   7712   6115   2560   3013   2828       C  
ATOM   6489  C   SER A 915     -18.958  28.813 -49.618  1.00 49.10           C  
ANISOU 6489  C   SER A 915     5259   7489   5908   2596   2899   2661       C  
ATOM   6490  O   SER A 915     -19.423  27.847 -50.212  1.00 48.98           O  
ANISOU 6490  O   SER A 915     5489   7399   5722   2767   2906   2583       O  
ATOM   6491  CB  SER A 915     -16.869  29.961 -50.481  1.00 52.24           C  
ANISOU 6491  CB  SER A 915     5322   8165   6361   2642   3182   3050       C  
ATOM   6492  OG  SER A 915     -16.290  30.414 -49.274  1.00 52.60           O  
ANISOU 6492  OG  SER A 915     5096   8319   6569   2422   3127   3095       O  
ATOM   6493  N   GLU A 916     -18.892  28.873 -48.289  1.00 48.41           N  
ANISOU 6493  N   GLU A 916     5007   7429   5958   2425   2799   2608       N  
ATOM   6494  CA  GLU A 916     -19.638  27.941 -47.435  1.00 47.20           C  
ANISOU 6494  CA  GLU A 916     4958   7189   5785   2409   2666   2430       C  
ATOM   6495  C   GLU A 916     -20.857  28.613 -46.800  1.00 45.37           C  
ANISOU 6495  C   GLU A 916     4756   6825   5658   2191   2490   2277       C  
ATOM   6496  O   GLU A 916     -21.030  29.833 -46.880  1.00 45.17           O  
ANISOU 6496  O   GLU A 916     4662   6771   5731   2052   2479   2313       O  
ATOM   6497  CB  GLU A 916     -18.752  27.353 -46.333  1.00 47.76           C  
ANISOU 6497  CB  GLU A 916     4842   7390   5913   2409   2679   2476       C  
ATOM   6498  CG  GLU A 916     -17.492  26.668 -46.845  1.00 50.76           C  
ANISOU 6498  CG  GLU A 916     5162   7938   6187   2656   2869   2658       C  
ATOM   6499  CD  GLU A 916     -16.239  27.486 -46.585  1.00 53.69           C  
ANISOU 6499  CD  GLU A 916     5196   8532   6672   2564   2954   2871       C  
ATOM   6500  OE1 GLU A 916     -15.897  27.668 -45.393  1.00 54.06           O  
ANISOU 6500  OE1 GLU A 916     5029   8672   6841   2391   2874   2876       O  
ATOM   6501  OE2 GLU A 916     -15.597  27.932 -47.564  1.00 55.77           O  
ANISOU 6501  OE2 GLU A 916     5409   8886   6893   2652   3096   3036       O  
ATOM   6502  N   SER A 917     -21.705  27.799 -46.179  1.00 44.04           N  
ANISOU 6502  N   SER A 917     4705   6573   5456   2173   2366   2115       N  
ATOM   6503  CA  SER A 917     -22.894  28.305 -45.500  1.00 42.44           C  
ANISOU 6503  CA  SER A 917     4521   6266   5339   1993   2205   1979       C  
ATOM   6504  C   SER A 917     -23.465  27.303 -44.512  1.00 41.16           C  
ANISOU 6504  C   SER A 917     4416   6060   5164   1958   2086   1832       C  
ATOM   6505  O   SER A 917     -23.075  26.135 -44.481  1.00 41.40           O  
ANISOU 6505  O   SER A 917     4526   6111   5093   2086   2125   1819       O  
ATOM   6506  CB  SER A 917     -23.987  28.658 -46.516  1.00 42.42           C  
ANISOU 6506  CB  SER A 917     4694   6181   5244   2021   2167   1938       C  
ATOM   6507  OG  SER A 917     -24.535  27.496 -47.120  1.00 42.79           O  
ANISOU 6507  OG  SER A 917     4964   6191   5103   2139   2137   1857       O  
ATOM   6508  N   ASP A 918     -24.401  27.779 -43.705  1.00 39.75           N  
ANISOU 6508  N   ASP A 918     4209   5815   5080   1796   1953   1730       N  
ATOM   6509  CA  ASP A 918     -25.242  26.897 -42.928  1.00 38.78           C  
ANISOU 6509  CA  ASP A 918     4170   5638   4928   1753   1827   1583       C  
ATOM   6510  C   ASP A 918     -26.092  26.143 -43.929  1.00 39.17           C  
ANISOU 6510  C   ASP A 918     4457   5638   4788   1842   1795   1521       C  
ATOM   6511  O   ASP A 918     -26.319  26.639 -45.037  1.00 39.86           O  
ANISOU 6511  O   ASP A 918     4614   5724   4806   1895   1834   1576       O  
ATOM   6512  CB  ASP A 918     -26.129  27.693 -41.984  1.00 37.56           C  
ANISOU 6512  CB  ASP A 918     3938   5431   4902   1579   1708   1509       C  
ATOM   6513  CG  ASP A 918     -25.337  28.438 -40.944  1.00 37.38           C  
ANISOU 6513  CG  ASP A 918     3721   5438   5044   1456   1726   1555       C  
ATOM   6514  OD1 ASP A 918     -24.584  27.781 -40.185  1.00 36.49           O  
ANISOU 6514  OD1 ASP A 918     3523   5384   4956   1456   1733   1555       O  
ATOM   6515  OD2 ASP A 918     -25.468  29.680 -40.903  1.00 35.83           O  
ANISOU 6515  OD2 ASP A 918     3472   5205   4937   1359   1735   1595       O  
ATOM   6516  N   LYS A 919     -26.547  24.950 -43.555  1.00 38.84           N  
ANISOU 6516  N   LYS A 919     4553   5555   4650   1847   1724   1412       N  
ATOM   6517  CA  LYS A 919     -27.242  24.075 -44.497  1.00 39.64           C  
ANISOU 6517  CA  LYS A 919     4919   5607   4537   1904   1694   1351       C  
ATOM   6518  C   LYS A 919     -28.361  23.284 -43.833  1.00 38.63           C  
ANISOU 6518  C   LYS A 919     4897   5428   4354   1780   1539   1208       C  
ATOM   6519  O   LYS A 919     -28.263  22.911 -42.668  1.00 37.71           O  
ANISOU 6519  O   LYS A 919     4706   5299   4324   1722   1499   1153       O  
ATOM   6520  CB  LYS A 919     -26.241  23.126 -45.168  1.00 41.18           C  
ANISOU 6520  CB  LYS A 919     5274   5792   4582   2100   1840   1404       C  
ATOM   6521  CG  LYS A 919     -25.244  23.848 -46.079  1.00 42.76           C  
ANISOU 6521  CG  LYS A 919     5392   6060   4796   2234   1999   1562       C  
ATOM   6522  CD  LYS A 919     -24.125  22.941 -46.601  1.00 44.60           C  
ANISOU 6522  CD  LYS A 919     5748   6307   4892   2463   2172   1644       C  
ATOM   6523  CE  LYS A 919     -22.990  23.772 -47.218  1.00 46.51           C  
ANISOU 6523  CE  LYS A 919     5817   6660   5194   2576   2334   1829       C  
ATOM   6524  NZ  LYS A 919     -23.503  24.920 -48.058  1.00 46.85           N  
ANISOU 6524  NZ  LYS A 919     5833   6703   5267   2505   2310   1864       N  
ATOM   6525  N   LEU A 920     -29.430  23.050 -44.587  1.00 39.02           N  
ANISOU 6525  N   LEU A 920     5112   5464   4250   1727   1448   1157       N  
ATOM   6526  CA  LEU A 920     -30.538  22.217 -44.138  1.00 38.90           C  
ANISOU 6526  CA  LEU A 920     5219   5420   4142   1587   1298   1035       C  
ATOM   6527  C   LEU A 920     -30.610  20.988 -45.031  1.00 40.37           C  
ANISOU 6527  C   LEU A 920     5740   5535   4064   1628   1311    986       C  
ATOM   6528  O   LEU A 920     -30.613  21.108 -46.252  1.00 41.40           O  
ANISOU 6528  O   LEU A 920     6001   5673   4055   1695   1352   1032       O  
ATOM   6529  CB  LEU A 920     -31.853  22.997 -44.195  1.00 38.37           C  
ANISOU 6529  CB  LEU A 920     5049   5429   4100   1453   1160   1031       C  
ATOM   6530  CG  LEU A 920     -33.157  22.237 -43.935  1.00 38.11           C  
ANISOU 6530  CG  LEU A 920     5118   5418   3945   1283    990    934       C  
ATOM   6531  CD1 LEU A 920     -33.113  21.443 -42.643  1.00 35.98           C  
ANISOU 6531  CD1 LEU A 920     4844   5089   3736   1209    951    842       C  
ATOM   6532  CD2 LEU A 920     -34.300  23.228 -43.913  1.00 38.24           C  
ANISOU 6532  CD2 LEU A 920     4958   5554   4017   1199    886    979       C  
ATOM   6533  N   GLU A 921     -30.670  19.813 -44.410  1.00 40.67           N  
ANISOU 6533  N   GLU A 921     5940   5491   4020   1587   1282    892       N  
ATOM   6534  CA  GLU A 921     -30.703  18.551 -45.129  1.00 42.56           C  
ANISOU 6534  CA  GLU A 921     6559   5623   3991   1616   1306    832       C  
ATOM   6535  C   GLU A 921     -31.910  17.745 -44.667  1.00 42.32           C  
ANISOU 6535  C   GLU A 921     6674   5558   3849   1387   1133    708       C  
ATOM   6536  O   GLU A 921     -32.006  17.381 -43.501  1.00 41.14           O  
ANISOU 6536  O   GLU A 921     6451   5383   3795   1319   1091    652       O  
ATOM   6537  CB  GLU A 921     -29.411  17.786 -44.854  1.00 43.21           C  
ANISOU 6537  CB  GLU A 921     6751   5617   4051   1823   1483    858       C  
ATOM   6538  CG  GLU A 921     -28.792  17.135 -46.073  1.00 46.33           C  
ANISOU 6538  CG  GLU A 921     7470   5925   4207   2009   1629    895       C  
ATOM   6539  CD  GLU A 921     -27.313  16.826 -45.878  1.00 47.37           C  
ANISOU 6539  CD  GLU A 921     7583   6043   4371   2283   1844    993       C  
ATOM   6540  OE1 GLU A 921     -26.554  16.894 -46.875  1.00 50.49           O  
ANISOU 6540  OE1 GLU A 921     8075   6442   4668   2484   2001   1091       O  
ATOM   6541  OE2 GLU A 921     -26.914  16.517 -44.725  1.00 49.62           O  
ANISOU 6541  OE2 GLU A 921     7747   6333   4774   2302   1859    985       O  
ATOM   6542  N   VAL A 922     -32.845  17.500 -45.577  1.00 43.65           N  
ANISOU 6542  N   VAL A 922     7034   5742   3809   1253   1027    675       N  
ATOM   6543  CA  VAL A 922     -34.026  16.705 -45.275  1.00 44.42           C  
ANISOU 6543  CA  VAL A 922     7281   5831   3764    998    853    572       C  
ATOM   6544  C   VAL A 922     -33.912  15.412 -46.064  1.00 46.73           C  
ANISOU 6544  C   VAL A 922     8053   5961   3742    986    890    501       C  
ATOM   6545  O   VAL A 922     -33.923  15.432 -47.288  1.00 48.26           O  
ANISOU 6545  O   VAL A 922     8435   6150   3752   1018    911    528       O  
ATOM   6546  CB  VAL A 922     -35.324  17.452 -45.642  1.00 44.31           C  
ANISOU 6546  CB  VAL A 922     7095   6002   3739    811    675    604       C  
ATOM   6547  CG1 VAL A 922     -36.549  16.592 -45.336  1.00 44.99           C  
ANISOU 6547  CG1 VAL A 922     7316   6117   3663    520    488    517       C  
ATOM   6548  CG2 VAL A 922     -35.399  18.775 -44.896  1.00 42.25           C  
ANISOU 6548  CG2 VAL A 922     6410   5871   3772    858    669    681       C  
ATOM   6549  N   LYS A 923     -33.796  14.291 -45.361  1.00 47.51           N  
ANISOU 6549  N   LYS A 923     8373   5914   3765    944    905    413       N  
ATOM   6550  CA  LYS A 923     -33.426  13.024 -45.993  1.00 50.05           C  
ANISOU 6550  CA  LYS A 923     9202   6026   3789    993    998    350       C  
ATOM   6551  C   LYS A 923     -34.579  12.252 -46.647  1.00 52.15           C  
ANISOU 6551  C   LYS A 923     9817   6251   3747    691    833    259       C  
ATOM   6552  O   LYS A 923     -34.338  11.500 -47.590  1.00 54.16           O  
ANISOU 6552  O   LYS A 923    10510   6349   3717    728    906    225       O  
ATOM   6553  CB  LYS A 923     -32.724  12.118 -44.977  1.00 50.07           C  
ANISOU 6553  CB  LYS A 923     9333   5871   3820   1107   1112    306       C  
ATOM   6554  CG  LYS A 923     -31.297  12.552 -44.622  1.00 49.68           C  
ANISOU 6554  CG  LYS A 923     9072   5835   3968   1447   1321    411       C  
ATOM   6555  CD  LYS A 923     -30.528  11.437 -43.877  1.00 50.24           C  
ANISOU 6555  CD  LYS A 923     9369   5739   3980   1606   1462    384       C  
ATOM   6556  CE  LYS A 923     -30.538  11.593 -42.335  1.00 49.05           C  
ANISOU 6556  CE  LYS A 923     8901   5655   4080   1553   1406    371       C  
ATOM   6557  NZ  LYS A 923     -31.833  12.078 -41.747  1.00 47.20           N  
ANISOU 6557  NZ  LYS A 923     8437   5533   3962   1234   1173    306       N  
ATOM   6558  N   LYS A 924     -35.813  12.426 -46.162  1.00 51.91           N  
ANISOU 6558  N   LYS A 924     9604   6365   3754    391    617    227       N  
ATOM   6559  CA  LYS A 924     -36.933  11.551 -46.573  1.00 54.08           C  
ANISOU 6559  CA  LYS A 924    10201   6618   3729     47    442    142       C  
ATOM   6560  C   LYS A 924     -38.260  12.219 -46.972  1.00 54.42           C  
ANISOU 6560  C   LYS A 924    10004   6933   3741   -227    212    188       C  
ATOM   6561  O   LYS A 924     -38.963  11.694 -47.835  1.00 56.59           O  
ANISOU 6561  O   LYS A 924    10562   7220   3718   -463     91    154       O  
ATOM   6562  CB  LYS A 924     -37.213  10.521 -45.476  1.00 54.14           C  
ANISOU 6562  CB  LYS A 924    10367   6498   3707   -116    401     43       C  
ATOM   6563  CG  LYS A 924     -36.196   9.397 -45.410  1.00 55.43           C  
ANISOU 6563  CG  LYS A 924    10980   6355   3724     73    601    -21       C  
ATOM   6564  CD  LYS A 924     -36.536   8.442 -44.279  1.00 55.56           C  
ANISOU 6564  CD  LYS A 924    11138   6252   3721    -93    557   -111       C  
ATOM   6565  CE  LYS A 924     -35.564   7.284 -44.191  1.00 57.12           C  
ANISOU 6565  CE  LYS A 924    11813   6137   3753    114    768   -164       C  
ATOM   6566  NZ  LYS A 924     -35.925   6.370 -43.067  1.00 57.31           N  
ANISOU 6566  NZ  LYS A 924    11979   6041   3756    -50    726   -247       N  
ATOM   6567  N   HIS A 925     -38.623  13.338 -46.350  1.00 52.64           N  
ANISOU 6567  N   HIS A 925     9277   6927   3796   -200    151    271       N  
ATOM   6568  CA  HIS A 925     -39.910  13.981 -46.652  1.00 53.03           C  
ANISOU 6568  CA  HIS A 925     9073   7261   3816   -424    -53    341       C  
ATOM   6569  C   HIS A 925     -39.923  15.445 -46.213  1.00 50.87           C  
ANISOU 6569  C   HIS A 925     8290   7179   3859   -251    -30    459       C  
ATOM   6570  O   HIS A 925     -39.667  15.749 -45.046  1.00 48.99           O  
ANISOU 6570  O   HIS A 925     7818   6926   3872   -165     19    457       O  
ATOM   6571  CB  HIS A 925     -41.048  13.210 -45.964  1.00 54.09           C  
ANISOU 6571  CB  HIS A 925     9241   7467   3843   -781   -243    285       C  
ATOM   6572  CG  HIS A 925     -42.415  13.544 -46.476  1.00 56.02           C  
ANISOU 6572  CG  HIS A 925     9318   8015   3951  -1057   -465    363       C  
ATOM   6573  ND1 HIS A 925     -42.791  13.347 -47.790  1.00 59.88           N  
ANISOU 6573  ND1 HIS A 925    10037   8569   4147  -1196   -551    378       N  
ATOM   6574  CD2 HIS A 925     -43.509  14.031 -45.841  1.00 56.74           C  
ANISOU 6574  CD2 HIS A 925     9033   8385   4142  -1218   -618    443       C  
ATOM   6575  CE1 HIS A 925     -44.050  13.717 -47.948  1.00 60.86           C  
ANISOU 6575  CE1 HIS A 925     9909   9017   4199  -1436   -756    472       C  
ATOM   6576  NE2 HIS A 925     -44.510  14.134 -46.781  1.00 59.79           N  
ANISOU 6576  NE2 HIS A 925     9400   9019   4299  -1444   -794    519       N  
ATOM   6577  N   LEU A 926     -40.212  16.345 -47.152  1.00 51.20           N  
ANISOU 6577  N   LEU A 926     8190   7390   3875   -197    -59    562       N  
ATOM   6578  CA  LEU A 926     -40.290  17.779 -46.863  1.00 49.61           C  
ANISOU 6578  CA  LEU A 926     7556   7357   3937    -32    -28    683       C  
ATOM   6579  C   LEU A 926     -41.609  18.324 -47.371  1.00 50.68           C  
ANISOU 6579  C   LEU A 926     7496   7790   3970   -192   -205    788       C  
ATOM   6580  O   LEU A 926     -41.814  18.426 -48.573  1.00 52.42           O  
ANISOU 6580  O   LEU A 926     7831   8089   3995   -213   -243    835       O  
ATOM   6581  CB  LEU A 926     -39.121  18.545 -47.503  1.00 49.04           C  
ANISOU 6581  CB  LEU A 926     7474   7190   3970    272    163    739       C  
ATOM   6582  CG  LEU A 926     -39.172  20.084 -47.456  1.00 47.76           C  
ANISOU 6582  CG  LEU A 926     6938   7175   4033    437    208    871       C  
ATOM   6583  CD1 LEU A 926     -39.370  20.601 -46.038  1.00 45.58           C  
ANISOU 6583  CD1 LEU A 926     6362   6936   4020    445    203    879       C  
ATOM   6584  CD2 LEU A 926     -37.916  20.690 -48.062  1.00 46.97           C  
ANISOU 6584  CD2 LEU A 926     6868   6958   4020    703    405    918       C  
ATOM   6585  N   SER A 927     -42.494  18.678 -46.447  1.00 50.01           N  
ANISOU 6585  N   SER A 927     7111   7883   4008   -290   -305    836       N  
ATOM   6586  CA  SER A 927     -43.816  19.188 -46.784  1.00 51.24           C  
ANISOU 6586  CA  SER A 927     7031   8367   4070   -427   -470    964       C  
ATOM   6587  C   SER A 927     -44.053  20.531 -46.106  1.00 49.80           C  
ANISOU 6587  C   SER A 927     6443   8323   4154   -229   -412   1089       C  
ATOM   6588  O   SER A 927     -43.257  20.958 -45.264  1.00 47.84           O  
ANISOU 6588  O   SER A 927     6114   7908   4155    -46   -270   1055       O  
ATOM   6589  CB  SER A 927     -44.892  18.181 -46.363  1.00 52.66           C  
ANISOU 6589  CB  SER A 927     7259   8675   4074   -780   -666    927       C  
ATOM   6590  OG  SER A 927     -44.720  17.775 -45.014  1.00 51.07           O  
ANISOU 6590  OG  SER A 927     7014   8348   4041   -804   -633    845       O  
ATOM   6591  N   GLY A 928     -45.144  21.193 -46.496  1.00 51.05           N  
ANISOU 6591  N   GLY A 928     6364   8792   4242   -265   -520   1242       N  
ATOM   6592  CA  GLY A 928     -45.561  22.466 -45.900  1.00 50.00           C  
ANISOU 6592  CA  GLY A 928     5871   8811   4317    -73   -466   1382       C  
ATOM   6593  C   GLY A 928     -45.499  23.637 -46.863  1.00 50.51           C  
ANISOU 6593  C   GLY A 928     5836   8972   4384    151   -390   1523       C  
ATOM   6594  O   GLY A 928     -44.740  23.613 -47.837  1.00 50.57           O  
ANISOU 6594  O   GLY A 928     6047   8849   4316    227   -321   1491       O  
ATOM   6595  N   GLU A 929     -46.299  24.667 -46.580  1.00 50.70           N  
ANISOU 6595  N   GLU A 929     5555   9221   4486    275   -388   1689       N  
ATOM   6596  CA  GLU A 929     -46.376  25.857 -47.433  1.00 51.36           C  
ANISOU 6596  CA  GLU A 929     5532   9415   4566    505   -310   1848       C  
ATOM   6597  C   GLU A 929     -45.924  27.143 -46.709  1.00 49.55           C  
ANISOU 6597  C   GLU A 929     5160   9057   4611    796   -117   1906       C  
ATOM   6598  O   GLU A 929     -46.030  27.259 -45.491  1.00 48.44           O  
ANISOU 6598  O   GLU A 929     4906   8865   4633    810    -85   1880       O  
ATOM   6599  CB  GLU A 929     -47.786  26.014 -48.062  1.00 53.90           C  
ANISOU 6599  CB  GLU A 929     5655  10155   4669    420   -473   2036       C  
ATOM   6600  CG  GLU A 929     -49.014  25.618 -47.188  1.00 55.28           C  
ANISOU 6600  CG  GLU A 929     5597  10606   4800    237   -623   2103       C  
ATOM   6601  CD  GLU A 929     -50.373  25.682 -47.949  1.00 58.36           C  
ANISOU 6601  CD  GLU A 929     5780  11462   4934    125   -802   2310       C  
ATOM   6602  OE1 GLU A 929     -50.369  25.819 -49.202  1.00 60.56           O  
ANISOU 6602  OE1 GLU A 929     6140  11834   5034    135   -840   2371       O  
ATOM   6603  OE2 GLU A 929     -51.446  25.588 -47.287  1.00 59.36           O  
ANISOU 6603  OE2 GLU A 929     5650  11877   5029     24   -906   2424       O  
ATOM   6604  N   ASN A 930     -45.372  28.077 -47.481  1.00 49.22           N  
ANISOU 6604  N   ASN A 930     5156   8942   4604   1012     15   1978       N  
ATOM   6605  CA  ASN A 930     -45.161  29.465 -47.061  1.00 48.24           C  
ANISOU 6605  CA  ASN A 930     4912   8740   4676   1281    190   2078       C  
ATOM   6606  C   ASN A 930     -44.005  29.681 -46.082  1.00 45.52           C  
ANISOU 6606  C   ASN A 930     4648   8068   4581   1343    339   1950       C  
ATOM   6607  O   ASN A 930     -44.203  30.140 -44.960  1.00 44.70           O  
ANISOU 6607  O   ASN A 930     4430   7924   4628   1399    389   1960       O  
ATOM   6608  CB  ASN A 930     -46.473  30.051 -46.506  1.00 49.44           C  
ANISOU 6608  CB  ASN A 930     4800   9168   4818   1352    146   2247       C  
ATOM   6609  CG  ASN A 930     -46.656  31.536 -46.835  1.00 51.04           C  
ANISOU 6609  CG  ASN A 930     4913   9413   5067   1655    297   2433       C  
ATOM   6610  OD1 ASN A 930     -45.833  32.148 -47.526  1.00 51.68           O  
ANISOU 6610  OD1 ASN A 930     5127   9324   5187   1790    425   2437       O  
ATOM   6611  ND2 ASN A 930     -47.759  32.116 -46.346  1.00 51.82           N  
ANISOU 6611  ND2 ASN A 930     4792   9745   5152   1771    293   2601       N  
ATOM   6612  N   ASN A 931     -42.792  29.372 -46.530  1.00 44.29           N  
ANISOU 6612  N   ASN A 931     4685   7689   4453   1337    413   1843       N  
ATOM   6613  CA  ASN A 931     -41.580  29.572 -45.731  1.00 42.22           C  
ANISOU 6613  CA  ASN A 931     4488   7147   4408   1385    551   1740       C  
ATOM   6614  C   ASN A 931     -40.544  30.408 -46.488  1.00 41.98           C  
ANISOU 6614  C   ASN A 931     4548   6967   4438   1544    716   1784       C  
ATOM   6615  O   ASN A 931     -40.360  30.228 -47.694  1.00 42.92           O  
ANISOU 6615  O   ASN A 931     4770   7125   4412   1565    712   1814       O  
ATOM   6616  CB  ASN A 931     -40.963  28.223 -45.363  1.00 41.23           C  
ANISOU 6616  CB  ASN A 931     4500   6901   4267   1215    494   1569       C  
ATOM   6617  CG  ASN A 931     -41.970  27.261 -44.732  1.00 41.38           C  
ANISOU 6617  CG  ASN A 931     4464   7060   4196   1021    324   1519       C  
ATOM   6618  OD1 ASN A 931     -42.585  26.450 -45.418  1.00 42.86           O  
ANISOU 6618  OD1 ASN A 931     4722   7390   4172    877    189   1515       O  
ATOM   6619  ND2 ASN A 931     -42.137  27.355 -43.424  1.00 39.61           N  
ANISOU 6619  ND2 ASN A 931     4128   6798   4123   1003    329   1485       N  
ATOM   6620  N   ILE A 932     -39.866  31.315 -45.786  1.00 40.59           N  
ANISOU 6620  N   ILE A 932     4343   6618   4460   1640    858   1791       N  
ATOM   6621  CA  ILE A 932     -38.806  32.117 -46.407  1.00 40.34           C  
ANISOU 6621  CA  ILE A 932     4394   6437   4495   1758   1019   1835       C  
ATOM   6622  C   ILE A 932     -37.406  31.671 -45.987  1.00 39.01           C  
ANISOU 6622  C   ILE A 932     4304   6073   4445   1696   1091   1722       C  
ATOM   6623  O   ILE A 932     -37.187  31.242 -44.850  1.00 37.85           O  
ANISOU 6623  O   ILE A 932     4121   5856   4404   1604   1064   1625       O  
ATOM   6624  CB  ILE A 932     -38.937  33.647 -46.124  1.00 40.66           C  
ANISOU 6624  CB  ILE A 932     4384   6415   4649   1911   1152   1954       C  
ATOM   6625  CG1 ILE A 932     -39.201  33.930 -44.638  1.00 39.78           C  
ANISOU 6625  CG1 ILE A 932     4196   6234   4683   1879   1158   1912       C  
ATOM   6626  CG2 ILE A 932     -40.003  34.259 -47.005  1.00 41.51           C  
ANISOU 6626  CG2 ILE A 932     4446   6713   4615   2047   1137   2114       C  
ATOM   6627  CD1 ILE A 932     -38.937  35.373 -44.234  1.00 39.84           C  
ANISOU 6627  CD1 ILE A 932     4238   6084   4814   2001   1322   1991       C  
ATOM   6628  N   LEU A 933     -36.458  31.782 -46.916  1.00 39.21           N  
ANISOU 6628  N   LEU A 933     4424   6029   4443   1756   1189   1749       N  
ATOM   6629  CA  LEU A 933     -35.046  31.617 -46.597  1.00 38.19           C  
ANISOU 6629  CA  LEU A 933     4333   5746   4431   1734   1291   1693       C  
ATOM   6630  C   LEU A 933     -34.408  32.999 -46.494  1.00 38.19           C  
ANISOU 6630  C   LEU A 933     4301   5636   4573   1803   1442   1783       C  
ATOM   6631  O   LEU A 933     -34.438  33.777 -47.444  1.00 39.20           O  
ANISOU 6631  O   LEU A 933     4469   5776   4651   1907   1520   1892       O  
ATOM   6632  CB  LEU A 933     -34.346  30.761 -47.650  1.00 38.54           C  
ANISOU 6632  CB  LEU A 933     4509   5793   4342   1758   1314   1675       C  
ATOM   6633  CG  LEU A 933     -34.678  29.271 -47.586  1.00 38.07           C  
ANISOU 6633  CG  LEU A 933     4544   5777   4145   1662   1188   1561       C  
ATOM   6634  CD1 LEU A 933     -34.193  28.560 -48.835  1.00 38.84           C  
ANISOU 6634  CD1 LEU A 933     4825   5874   4059   1715   1221   1562       C  
ATOM   6635  CD2 LEU A 933     -34.072  28.640 -46.338  1.00 35.82           C  
ANISOU 6635  CD2 LEU A 933     4224   5401   3984   1583   1186   1457       C  
ATOM   6636  N   LEU A 934     -33.881  33.311 -45.317  1.00 37.29           N  
ANISOU 6636  N   LEU A 934     4131   5412   4624   1730   1480   1739       N  
ATOM   6637  CA  LEU A 934     -33.130  34.536 -45.089  1.00 37.64           C  
ANISOU 6637  CA  LEU A 934     4175   5329   4798   1737   1618   1807       C  
ATOM   6638  C   LEU A 934     -31.670  34.169 -45.189  1.00 37.58           C  
ANISOU 6638  C   LEU A 934     4163   5274   4842   1685   1692   1794       C  
ATOM   6639  O   LEU A 934     -31.288  33.088 -44.758  1.00 36.48           O  
ANISOU 6639  O   LEU A 934     3997   5162   4700   1629   1633   1707       O  
ATOM   6640  CB  LEU A 934     -33.399  35.086 -43.688  1.00 37.01           C  
ANISOU 6640  CB  LEU A 934     4052   5160   4848   1664   1609   1766       C  
ATOM   6641  CG  LEU A 934     -34.720  35.799 -43.413  1.00 37.26           C  
ANISOU 6641  CG  LEU A 934     4086   5215   4854   1747   1590   1816       C  
ATOM   6642  CD1 LEU A 934     -35.062  35.749 -41.911  1.00 35.76           C  
ANISOU 6642  CD1 LEU A 934     3854   4973   4762   1664   1539   1734       C  
ATOM   6643  CD2 LEU A 934     -34.649  37.242 -43.924  1.00 38.28           C  
ANISOU 6643  CD2 LEU A 934     4304   5246   4995   1849   1737   1944       C  
ATOM   6644  N   VAL A 935     -30.857  35.057 -45.754  1.00 38.65           N  
ANISOU 6644  N   VAL A 935     4323   5349   5015   1711   1826   1894       N  
ATOM   6645  CA  VAL A 935     -29.415  34.842 -45.807  1.00 39.13           C  
ANISOU 6645  CA  VAL A 935     4343   5396   5129   1659   1910   1916       C  
ATOM   6646  C   VAL A 935     -28.674  36.022 -45.173  1.00 39.87           C  
ANISOU 6646  C   VAL A 935     4407   5381   5362   1543   2004   1972       C  
ATOM   6647  O   VAL A 935     -28.791  37.157 -45.630  1.00 40.77           O  
ANISOU 6647  O   VAL A 935     4592   5420   5480   1570   2093   2062       O  
ATOM   6648  CB  VAL A 935     -28.914  34.611 -47.256  1.00 40.24           C  
ANISOU 6648  CB  VAL A 935     4540   5597   5153   1779   1991   2000       C  
ATOM   6649  CG1 VAL A 935     -27.383  34.632 -47.323  1.00 40.29           C  
ANISOU 6649  CG1 VAL A 935     4478   5608   5221   1740   2108   2068       C  
ATOM   6650  CG2 VAL A 935     -29.450  33.295 -47.799  1.00 39.80           C  
ANISOU 6650  CG2 VAL A 935     4550   5631   4940   1854   1896   1929       C  
ATOM   6651  N   ASP A 936     -27.929  35.739 -44.105  1.00 39.61           N  
ANISOU 6651  N   ASP A 936     4284   5338   5428   1405   1982   1920       N  
ATOM   6652  CA  ASP A 936     -27.007  36.703 -43.521  1.00 40.56           C  
ANISOU 6652  CA  ASP A 936     4373   5379   5660   1246   2060   1975       C  
ATOM   6653  C   ASP A 936     -25.726  36.645 -44.335  1.00 41.92           C  
ANISOU 6653  C   ASP A 936     4478   5631   5817   1248   2166   2087       C  
ATOM   6654  O   ASP A 936     -24.980  35.675 -44.242  1.00 41.67           O  
ANISOU 6654  O   ASP A 936     4341   5715   5776   1257   2153   2080       O  
ATOM   6655  CB  ASP A 936     -26.725  36.366 -42.051  1.00 39.46           C  
ANISOU 6655  CB  ASP A 936     4149   5230   5613   1089   1979   1882       C  
ATOM   6656  CG  ASP A 936     -25.867  37.411 -41.349  1.00 40.11           C  
ANISOU 6656  CG  ASP A 936     4220   5229   5792    879   2038   1930       C  
ATOM   6657  OD1 ASP A 936     -25.735  37.330 -40.118  1.00 38.66           O  
ANISOU 6657  OD1 ASP A 936     3995   5020   5675    736   1970   1857       O  
ATOM   6658  OD2 ASP A 936     -25.308  38.307 -42.008  1.00 42.53           O  
ANISOU 6658  OD2 ASP A 936     4568   5495   6097    838   2148   2042       O  
ATOM   6659  N   PHE A 937     -25.484  37.673 -45.143  1.00 43.72           N  
ANISOU 6659  N   PHE A 937     4773   5804   6033   1257   2281   2202       N  
ATOM   6660  CA  PHE A 937     -24.246  37.761 -45.919  1.00 45.55           C  
ANISOU 6660  CA  PHE A 937     4934   6120   6254   1249   2397   2333       C  
ATOM   6661  C   PHE A 937     -23.131  38.306 -45.036  1.00 46.87           C  
ANISOU 6661  C   PHE A 937     4992   6289   6528   1004   2427   2382       C  
ATOM   6662  O   PHE A 937     -23.061  39.511 -44.798  1.00 47.91           O  
ANISOU 6662  O   PHE A 937     5206   6292   6707    855   2478   2425       O  
ATOM   6663  CB  PHE A 937     -24.429  38.654 -47.143  1.00 46.48           C  
ANISOU 6663  CB  PHE A 937     5170   6179   6310   1345   2511   2444       C  
ATOM   6664  CG  PHE A 937     -25.318  38.066 -48.188  1.00 45.71           C  
ANISOU 6664  CG  PHE A 937     5158   6127   6082   1574   2486   2426       C  
ATOM   6665  CD1 PHE A 937     -26.697  38.136 -48.063  1.00 45.48           C  
ANISOU 6665  CD1 PHE A 937     5223   6046   6012   1652   2398   2350       C  
ATOM   6666  CD2 PHE A 937     -24.780  37.439 -49.299  1.00 46.17           C  
ANISOU 6666  CD2 PHE A 937     5204   6295   6043   1710   2550   2494       C  
ATOM   6667  CE1 PHE A 937     -27.529  37.586 -49.039  1.00 45.71           C  
ANISOU 6667  CE1 PHE A 937     5320   6147   5901   1831   2357   2343       C  
ATOM   6668  CE2 PHE A 937     -25.599  36.890 -50.278  1.00 46.14           C  
ANISOU 6668  CE2 PHE A 937     5305   6331   5895   1896   2517   2472       C  
ATOM   6669  CZ  PHE A 937     -26.970  36.961 -50.154  1.00 45.84           C  
ANISOU 6669  CZ  PHE A 937     5347   6256   5813   1941   2412   2397       C  
ATOM   6670  N   LEU A 938     -22.273  37.415 -44.542  1.00 47.32           N  
ANISOU 6670  N   LEU A 938     4877   6494   6607    961   2396   2381       N  
ATOM   6671  CA  LEU A 938     -21.167  37.814 -43.667  1.00 48.88           C  
ANISOU 6671  CA  LEU A 938     4932   6749   6890    713   2403   2440       C  
ATOM   6672  C   LEU A 938     -20.074  38.563 -44.436  1.00 51.65           C  
ANISOU 6672  C   LEU A 938     5218   7168   7237    626   2540   2625       C  
ATOM   6673  O   LEU A 938     -19.270  39.262 -43.835  1.00 53.38           O  
ANISOU 6673  O   LEU A 938     5360   7407   7515    366   2553   2694       O  
ATOM   6674  CB  LEU A 938     -20.573  36.597 -42.945  1.00 48.19           C  
ANISOU 6674  CB  LEU A 938     4662   6835   6814    722   2335   2408       C  
ATOM   6675  CG  LEU A 938     -21.247  36.092 -41.661  1.00 46.63           C  
ANISOU 6675  CG  LEU A 938     4476   6582   6660    668   2193   2245       C  
ATOM   6676  CD1 LEU A 938     -22.745  36.325 -41.639  1.00 44.99           C  
ANISOU 6676  CD1 LEU A 938     4465   6193   6437    749   2132   2117       C  
ATOM   6677  CD2 LEU A 938     -20.938  34.618 -41.458  1.00 45.87           C  
ANISOU 6677  CD2 LEU A 938     4263   6640   6523    809   2153   2214       C  
ATOM   6678  N   GLN A 939     -20.031  38.400 -45.756  1.00 52.83           N  
ANISOU 6678  N   GLN A 939     5402   7364   7307    829   2638   2710       N  
ATOM   6679  CA  GLN A 939     -19.164  39.212 -46.605  1.00 55.44           C  
ANISOU 6679  CA  GLN A 939     5703   7737   7626    767   2780   2890       C  
ATOM   6680  C   GLN A 939     -19.992  39.805 -47.721  1.00 55.98           C  
ANISOU 6680  C   GLN A 939     5981   7663   7628    925   2850   2902       C  
ATOM   6681  O   GLN A 939     -20.900  39.156 -48.241  1.00 54.80           O  
ANISOU 6681  O   GLN A 939     5926   7492   7404   1156   2811   2820       O  
ATOM   6682  CB  GLN A 939     -18.022  38.387 -47.198  1.00 56.49           C  
ANISOU 6682  CB  GLN A 939     5633   8119   7710    880   2864   3029       C  
ATOM   6683  CG  GLN A 939     -16.948  38.016 -46.194  1.00 57.41           C  
ANISOU 6683  CG  GLN A 939     5500   8428   7885    705   2826   3085       C  
ATOM   6684  CD  GLN A 939     -15.894  37.103 -46.789  1.00 58.70           C  
ANISOU 6684  CD  GLN A 939     5465   8855   7982    882   2925   3239       C  
ATOM   6685  OE1 GLN A 939     -15.607  36.039 -46.246  1.00 59.48           O  
ANISOU 6685  OE1 GLN A 939     5441   9091   8067    975   2881   3213       O  
ATOM   6686  NE2 GLN A 939     -15.318  37.509 -47.918  1.00 60.43           N  
ANISOU 6686  NE2 GLN A 939     5664   9144   8151    951   3073   3407       N  
ATOM   6687  N   LYS A 940     -19.661  41.039 -48.087  1.00 58.11           N  
ANISOU 6687  N   LYS A 940     6324   7840   7914    788   2953   3013       N  
ATOM   6688  CA  LYS A 940     -20.408  41.774 -49.089  1.00 58.89           C  
ANISOU 6688  CA  LYS A 940     6632   7794   7950    927   3032   3045       C  
ATOM   6689  C   LYS A 940     -20.155  41.161 -50.451  1.00 59.60           C  
ANISOU 6689  C   LYS A 940     6687   8019   7940   1174   3118   3137       C  
ATOM   6690  O   LYS A 940     -19.022  41.179 -50.923  1.00 61.57           O  
ANISOU 6690  O   LYS A 940     6805   8405   8184   1134   3223   3286       O  
ATOM   6691  CB  LYS A 940     -19.973  43.243 -49.104  1.00 61.05           C  
ANISOU 6691  CB  LYS A 940     7012   7926   8259    700   3138   3153       C  
ATOM   6692  CG  LYS A 940     -20.311  44.007 -47.829  1.00 61.23           C  
ANISOU 6692  CG  LYS A 940     7152   7761   8351    458   3073   3061       C  
ATOM   6693  CD  LYS A 940     -20.024  45.495 -47.985  1.00 63.38           C  
ANISOU 6693  CD  LYS A 940     7616   7843   8623    254   3194   3162       C  
ATOM   6694  CE  LYS A 940     -20.851  46.339 -47.019  1.00 63.62           C  
ANISOU 6694  CE  LYS A 940     7897   7602   8672    141   3161   3054       C  
ATOM   6695  NZ  LYS A 940     -20.788  47.786 -47.384  1.00 65.71           N  
ANISOU 6695  NZ  LYS A 940     8432   7634   8901     17   3307   3151       N  
ATOM   6696  N   PRO A 941     -21.204  40.629 -51.100  1.00 58.77           N  
ANISOU 6696  N   PRO A 941     6701   7886   7742   1424   3077   3059       N  
ATOM   6697  CA  PRO A 941     -20.982  40.035 -52.412  1.00 59.59           C  
ANISOU 6697  CA  PRO A 941     6812   8103   7727   1655   3157   3138       C  
ATOM   6698  C   PRO A 941     -20.689  41.102 -53.457  1.00 61.69           C  
ANISOU 6698  C   PRO A 941     7165   8316   7958   1672   3312   3295       C  
ATOM   6699  O   PRO A 941     -21.027  42.271 -53.258  1.00 62.19           O  
ANISOU 6699  O   PRO A 941     7344   8218   8066   1554   3342   3315       O  
ATOM   6700  CB  PRO A 941     -22.313  39.349 -52.714  1.00 58.00           C  
ANISOU 6700  CB  PRO A 941     6742   7868   7426   1854   3048   3004       C  
ATOM   6701  CG  PRO A 941     -23.309  40.157 -51.979  1.00 57.32           C  
ANISOU 6701  CG  PRO A 941     6753   7623   7401   1762   2974   2924       C  
ATOM   6702  CD  PRO A 941     -22.624  40.575 -50.711  1.00 57.24           C  
ANISOU 6702  CD  PRO A 941     6642   7574   7532   1501   2959   2912       C  
ATOM   6703  N   THR A 942     -20.049  40.696 -54.549  1.00 63.16           N  
ANISOU 6703  N   THR A 942     7315   8629   8055   1827   3421   3411       N  
ATOM   6704  CA  THR A 942     -19.785  41.589 -55.669  1.00 65.36           C  
ANISOU 6704  CA  THR A 942     7681   8872   8282   1877   3575   3566       C  
ATOM   6705  C   THR A 942     -20.390  40.975 -56.928  1.00 65.54           C  
ANISOU 6705  C   THR A 942     7831   8931   8140   2176   3592   3560       C  
ATOM   6706  O   THR A 942     -20.655  39.777 -56.956  1.00 64.49           O  
ANISOU 6706  O   THR A 942     7692   8880   7932   2314   3511   3463       O  
ATOM   6707  CB  THR A 942     -18.270  41.818 -55.868  1.00 67.37           C  
ANISOU 6707  CB  THR A 942     7757   9266   8573   1759   3717   3754       C  
ATOM   6708  OG1 THR A 942     -17.713  40.750 -56.644  1.00 67.98           O  
ANISOU 6708  OG1 THR A 942     7754   9527   8547   1983   3782   3816       O  
ATOM   6709  CG2 THR A 942     -17.547  41.907 -54.517  1.00 67.30           C  
ANISOU 6709  CG2 THR A 942     7563   9310   8698   1467   3657   3744       C  
ATOM   6710  N   PRO A 943     -20.610  41.789 -57.978  1.00 67.29           N  
ANISOU 6710  N   PRO A 943     8189   9087   8292   2269   3699   3663       N  
ATOM   6711  CA  PRO A 943     -21.233  41.262 -59.202  1.00 67.64           C  
ANISOU 6711  CA  PRO A 943     8369   9170   8160   2540   3706   3660       C  
ATOM   6712  C   PRO A 943     -20.339  40.338 -60.036  1.00 68.90           C  
ANISOU 6712  C   PRO A 943     8478   9488   8214   2699   3803   3741       C  
ATOM   6713  O   PRO A 943     -20.810  39.767 -61.022  1.00 69.27           O  
ANISOU 6713  O   PRO A 943     8661   9564   8092   2914   3801   3724       O  
ATOM   6714  CB  PRO A 943     -21.578  42.531 -60.011  1.00 68.87           C  
ANISOU 6714  CB  PRO A 943     8673   9214   8281   2579   3813   3774       C  
ATOM   6715  CG  PRO A 943     -21.353  43.694 -59.079  1.00 69.17           C  
ANISOU 6715  CG  PRO A 943     8695   9112   8475   2327   3843   3802       C  
ATOM   6716  CD  PRO A 943     -20.322  43.230 -58.098  1.00 68.92           C  
ANISOU 6716  CD  PRO A 943     8455   9172   8560   2125   3819   3789       C  
ATOM   6717  N   GLU A 944     -19.073  40.195 -59.652  1.00 70.01           N  
ANISOU 6717  N   GLU A 944     8430   9737   8434   2598   3889   3837       N  
ATOM   6718  CA  GLU A 944     -18.124  39.400 -60.427  1.00 71.37           C  
ANISOU 6718  CA  GLU A 944     8544  10071   8503   2774   4017   3950       C  
ATOM   6719  C   GLU A 944     -18.342  37.913 -60.189  1.00 70.32           C  
ANISOU 6719  C   GLU A 944     8437  10001   8280   2920   3924   3816       C  
ATOM   6720  O   GLU A 944     -18.590  37.161 -61.131  1.00 70.81           O  
ANISOU 6720  O   GLU A 944     8659  10082   8162   3151   3953   3800       O  
ATOM   6721  CB  GLU A 944     -16.674  39.774 -60.081  1.00 73.16           C  
ANISOU 6721  CB  GLU A 944     8527  10435   8837   2620   4148   4132       C  
ATOM   6722  CG  GLU A 944     -16.233  41.151 -60.594  1.00 75.65           C  
ANISOU 6722  CG  GLU A 944     8840  10706   9198   2490   4286   4306       C  
ATOM   6723  CD  GLU A 944     -16.767  42.308 -59.756  1.00 76.08           C  
ANISOU 6723  CD  GLU A 944     8945  10577   9385   2218   4205   4242       C  
ATOM   6724  OE1 GLU A 944     -16.618  42.272 -58.514  1.00 75.88           O  
ANISOU 6724  OE1 GLU A 944     8798  10552   9479   2002   4103   4168       O  
ATOM   6725  OE2 GLU A 944     -17.330  43.260 -60.342  1.00 77.05           O  
ANISOU 6725  OE2 GLU A 944     9248  10549   9481   2231   4254   4273       O  
ATOM   6726  N   LYS A 945     -18.269  37.501 -58.927  1.00 69.05           N  
ANISOU 6726  N   LYS A 945     8146   9858   8232   2777   3814   3719       N  
ATOM   6727  CA  LYS A 945     -18.247  36.075 -58.586  1.00 68.15           C  
ANISOU 6727  CA  LYS A 945     8041   9811   8043   2901   3752   3616       C  
ATOM   6728  C   LYS A 945     -19.569  35.385 -58.929  1.00 66.66           C  
ANISOU 6728  C   LYS A 945     8098   9518   7712   3020   3614   3435       C  
ATOM   6729  O   LYS A 945     -20.637  35.932 -58.673  1.00 65.68           O  
ANISOU 6729  O   LYS A 945     8043   9286   7627   2921   3488   3335       O  
ATOM   6730  CB  LYS A 945     -17.947  35.849 -57.092  1.00 67.33           C  
ANISOU 6730  CB  LYS A 945     7744   9745   8094   2708   3654   3550       C  
ATOM   6731  CG  LYS A 945     -16.851  36.731 -56.476  1.00 69.10           C  
ANISOU 6731  CG  LYS A 945     7714  10065   8478   2484   3729   3705       C  
ATOM   6732  CD  LYS A 945     -17.432  37.861 -55.598  1.00 68.85           C  
ANISOU 6732  CD  LYS A 945     7678   9886   8597   2201   3620   3629       C  
ATOM   6733  CE  LYS A 945     -17.939  37.363 -54.237  1.00 67.11           C  
ANISOU 6733  CE  LYS A 945     7415   9623   8460   2079   3444   3452       C  
ATOM   6734  NZ  LYS A 945     -19.376  36.937 -54.256  1.00 65.23           N  
ANISOU 6734  NZ  LYS A 945     7381   9245   8157   2180   3305   3259       N  
ATOM   6735  N   GLN A 946     -19.486  34.190 -59.511  1.00 66.75           N  
ANISOU 6735  N   GLN A 946     8247   9569   7545   3229   3645   3404       N  
ATOM   6736  CA  GLN A 946     -20.648  33.306 -59.630  1.00 65.36           C  
ANISOU 6736  CA  GLN A 946     8297   9313   7224   3291   3492   3219       C  
ATOM   6737  C   GLN A 946     -20.909  32.666 -58.267  1.00 63.22           C  
ANISOU 6737  C   GLN A 946     7944   9025   7051   3161   3346   3073       C  
ATOM   6738  O   GLN A 946     -20.075  31.916 -57.761  1.00 63.16           O  
ANISOU 6738  O   GLN A 946     7852   9087   7059   3207   3403   3095       O  
ATOM   6739  CB  GLN A 946     -20.442  32.214 -60.705  1.00 66.91           C  
ANISOU 6739  CB  GLN A 946     8725   9528   7168   3541   3581   3229       C  
ATOM   6740  CG  GLN A 946     -21.345  32.349 -61.952  1.00 67.99           C  
ANISOU 6740  CG  GLN A 946     9114   9610   7110   3635   3549   3204       C  
ATOM   6741  CD  GLN A 946     -22.839  32.152 -61.647  1.00 67.22           C  
ANISOU 6741  CD  GLN A 946     9133   9443   6965   3514   3314   3021       C  
ATOM   6742  OE1 GLN A 946     -23.211  31.458 -60.695  1.00 66.51           O  
ANISOU 6742  OE1 GLN A 946     9029   9328   6913   3417   3184   2883       O  
ATOM   6743  NE2 GLN A 946     -23.697  32.767 -62.463  1.00 67.17           N  
ANISOU 6743  NE2 GLN A 946     9231   9423   6867   3526   3263   3033       N  
ATOM   6744  N   LEU A 947     -22.053  33.002 -57.674  1.00 61.19           N  
ANISOU 6744  N   LEU A 947     7703   8688   6857   3012   3171   2941       N  
ATOM   6745  CA  LEU A 947     -22.518  32.367 -56.444  1.00 59.23           C  
ANISOU 6745  CA  LEU A 947     7412   8413   6681   2892   3017   2787       C  
ATOM   6746  C   LEU A 947     -23.257  31.081 -56.796  1.00 58.58           C  
ANISOU 6746  C   LEU A 947     7566   8300   6393   2987   2922   2651       C  
ATOM   6747  O   LEU A 947     -23.993  31.025 -57.781  1.00 58.89           O  
ANISOU 6747  O   LEU A 947     7793   8317   6264   3058   2887   2631       O  
ATOM   6748  CB  LEU A 947     -23.439  33.304 -55.636  1.00 57.86           C  
ANISOU 6748  CB  LEU A 947     7157   8171   6654   2702   2883   2719       C  
ATOM   6749  CG  LEU A 947     -22.848  34.038 -54.426  1.00 57.22           C  
ANISOU 6749  CG  LEU A 947     6856   8086   6798   2516   2891   2749       C  
ATOM   6750  CD1 LEU A 947     -21.437  34.535 -54.686  1.00 59.32           C  
ANISOU 6750  CD1 LEU A 947     6981   8431   7127   2516   3070   2929       C  
ATOM   6751  CD2 LEU A 947     -23.747  35.200 -54.041  1.00 56.27           C  
ANISOU 6751  CD2 LEU A 947     6733   7870   6775   2387   2818   2723       C  
ATOM   6752  N   ASN A 948     -23.033  30.045 -55.996  1.00 57.62           N  
ANISOU 6752  N   ASN A 948     7444   8178   6270   2980   2881   2564       N  
ATOM   6753  CA  ASN A 948     -23.772  28.794 -56.118  1.00 57.22           C  
ANISOU 6753  CA  ASN A 948     7637   8074   6031   3019   2776   2417       C  
ATOM   6754  C   ASN A 948     -23.607  27.950 -54.857  1.00 55.86           C  
ANISOU 6754  C   ASN A 948     7404   7888   5932   2953   2713   2319       C  
ATOM   6755  O   ASN A 948     -22.875  26.966 -54.847  1.00 56.56           O  
ANISOU 6755  O   ASN A 948     7579   7982   5929   3088   2807   2331       O  
ATOM   6756  CB  ASN A 948     -23.319  28.013 -57.351  1.00 58.91           C  
ANISOU 6756  CB  ASN A 948     8102   8280   6000   3239   2908   2466       C  
ATOM   6757  CG  ASN A 948     -24.144  26.773 -57.584  1.00 59.22           C  
ANISOU 6757  CG  ASN A 948     8453   8238   5809   3246   2796   2309       C  
ATOM   6758  OD1 ASN A 948     -25.308  26.693 -57.174  1.00 57.59           O  
ANISOU 6758  OD1 ASN A 948     8279   8005   5598   3077   2600   2180       O  
ATOM   6759  ND2 ASN A 948     -23.546  25.788 -58.244  1.00 61.03           N  
ANISOU 6759  ND2 ASN A 948     8927   8430   5832   3439   2925   2328       N  
ATOM   6760  N   ILE A 949     -24.298  28.356 -53.797  1.00 53.94           N  
ANISOU 6760  N   ILE A 949     7022   7627   5845   2761   2563   2231       N  
ATOM   6761  CA  ILE A 949     -24.151  27.738 -52.487  1.00 52.70           C  
ANISOU 6761  CA  ILE A 949     6772   7463   5787   2678   2498   2147       C  
ATOM   6762  C   ILE A 949     -25.460  27.060 -52.107  1.00 51.52           C  
ANISOU 6762  C   ILE A 949     6769   7250   5557   2569   2307   1973       C  
ATOM   6763  O   ILE A 949     -26.494  27.717 -51.981  1.00 50.75           O  
ANISOU 6763  O   ILE A 949     6630   7148   5506   2445   2181   1929       O  
ATOM   6764  CB  ILE A 949     -23.774  28.780 -51.415  1.00 51.82           C  
ANISOU 6764  CB  ILE A 949     6370   7389   5931   2525   2488   2194       C  
ATOM   6765  CG1 ILE A 949     -22.529  29.563 -51.845  1.00 53.09           C  
ANISOU 6765  CG1 ILE A 949     6377   7631   6165   2583   2665   2381       C  
ATOM   6766  CG2 ILE A 949     -23.521  28.106 -50.073  1.00 50.76           C  
ANISOU 6766  CG2 ILE A 949     6137   7262   5887   2452   2428   2118       C  
ATOM   6767  CD1 ILE A 949     -22.284  30.816 -51.037  1.00 52.47           C  
ANISOU 6767  CD1 ILE A 949     6069   7565   6302   2393   2652   2435       C  
ATOM   6768  N   GLU A 950     -25.398  25.741 -51.939  1.00 51.54           N  
ANISOU 6768  N   GLU A 950     6949   7208   5425   2623   2296   1888       N  
ATOM   6769  CA  GLU A 950     -26.545  24.935 -51.545  1.00 50.67           C  
ANISOU 6769  CA  GLU A 950     6995   7038   5218   2501   2121   1727       C  
ATOM   6770  C   GLU A 950     -26.953  25.277 -50.109  1.00 48.76           C  
ANISOU 6770  C   GLU A 950     6533   6808   5186   2327   2000   1660       C  
ATOM   6771  O   GLU A 950     -26.160  25.106 -49.175  1.00 48.31           O  
ANISOU 6771  O   GLU A 950     6339   6761   5255   2335   2051   1674       O  
ATOM   6772  CB  GLU A 950     -26.192  23.444 -51.661  1.00 51.66           C  
ANISOU 6772  CB  GLU A 950     7394   7087   5147   2609   2173   1664       C  
ATOM   6773  CG  GLU A 950     -27.263  22.459 -51.159  1.00 51.35           C  
ANISOU 6773  CG  GLU A 950     7542   6974   4996   2457   2001   1495       C  
ATOM   6774  CD  GLU A 950     -26.714  21.045 -50.964  1.00 52.31           C  
ANISOU 6774  CD  GLU A 950     7917   6994   4964   2568   2082   1442       C  
ATOM   6775  OE1 GLU A 950     -25.958  20.567 -51.839  1.00 55.46           O  
ANISOU 6775  OE1 GLU A 950     8524   7352   5197   2775   2246   1507       O  
ATOM   6776  OE2 GLU A 950     -27.037  20.412 -49.938  1.00 51.02           O  
ANISOU 6776  OE2 GLU A 950     7762   6786   4838   2465   1994   1342       O  
ATOM   6777  N   LEU A 951     -28.184  25.761 -49.948  1.00 47.63           N  
ANISOU 6777  N   LEU A 951     6353   6678   5067   2182   1846   1602       N  
ATOM   6778  CA  LEU A 951     -28.735  26.105 -48.630  1.00 45.78           C  
ANISOU 6778  CA  LEU A 951     5937   6449   5008   2027   1730   1538       C  
ATOM   6779  C   LEU A 951     -29.601  24.979 -48.086  1.00 45.05           C  
ANISOU 6779  C   LEU A 951     5976   6327   4815   1922   1586   1398       C  
ATOM   6780  O   LEU A 951     -29.520  24.655 -46.906  1.00 43.74           O  
ANISOU 6780  O   LEU A 951     5723   6139   4758   1851   1545   1335       O  
ATOM   6781  CB  LEU A 951     -29.563  27.399 -48.703  1.00 45.35           C  
ANISOU 6781  CB  LEU A 951     5752   6436   5045   1958   1671   1584       C  
ATOM   6782  CG  LEU A 951     -28.827  28.740 -48.610  1.00 45.04           C  
ANISOU 6782  CG  LEU A 951     5533   6397   5183   1983   1788   1702       C  
ATOM   6783  CD1 LEU A 951     -27.459  28.674 -49.244  1.00 46.20           C  
ANISOU 6783  CD1 LEU A 951     5689   6550   5313   2109   1959   1802       C  
ATOM   6784  CD2 LEU A 951     -29.659  29.861 -49.240  1.00 45.33           C  
ANISOU 6784  CD2 LEU A 951     5553   6458   5213   1988   1768   1769       C  
ATOM   6785  N   VAL A 952     -30.443  24.407 -48.945  1.00 45.83           N  
ANISOU 6785  N   VAL A 952     6287   6430   4697   1893   1503   1352       N  
ATOM   6786  CA  VAL A 952     -31.358  23.341 -48.543  1.00 45.90           C  
ANISOU 6786  CA  VAL A 952     6443   6417   4578   1753   1355   1225       C  
ATOM   6787  C   VAL A 952     -31.253  22.173 -49.510  1.00 47.60           C  
ANISOU 6787  C   VAL A 952     7008   6562   4515   1799   1380   1180       C  
ATOM   6788  O   VAL A 952     -30.978  22.360 -50.696  1.00 48.67           O  
ANISOU 6788  O   VAL A 952     7265   6703   4525   1907   1458   1246       O  
ATOM   6789  CB  VAL A 952     -32.826  23.830 -48.490  1.00 45.48           C  
ANISOU 6789  CB  VAL A 952     6299   6470   4512   1595   1178   1211       C  
ATOM   6790  CG1 VAL A 952     -33.771  22.692 -48.120  1.00 45.14           C  
ANISOU 6790  CG1 VAL A 952     6404   6426   4321   1418   1019   1093       C  
ATOM   6791  CG2 VAL A 952     -32.959  24.965 -47.502  1.00 44.11           C  
ANISOU 6791  CG2 VAL A 952     5830   6339   4593   1570   1171   1254       C  
ATOM   6792  N   SER A 953     -31.471  20.972 -48.985  1.00 47.81           N  
ANISOU 6792  N   SER A 953     7219   6508   4437   1716   1321   1068       N  
ATOM   6793  CA  SER A 953     -31.450  19.751 -49.774  1.00 49.72           C  
ANISOU 6793  CA  SER A 953     7858   6644   4389   1733   1341   1005       C  
ATOM   6794  C   SER A 953     -32.597  18.849 -49.323  1.00 49.87           C  
ANISOU 6794  C   SER A 953     8033   6642   4273   1488   1155    877       C  
ATOM   6795  O   SER A 953     -32.735  18.555 -48.142  1.00 48.54           O  
ANISOU 6795  O   SER A 953     7761   6454   4227   1405   1104    819       O  
ATOM   6796  CB  SER A 953     -30.104  19.047 -49.595  1.00 50.28           C  
ANISOU 6796  CB  SER A 953     8060   6596   4448   1946   1538   1022       C  
ATOM   6797  OG  SER A 953     -30.112  17.734 -50.134  1.00 52.56           O  
ANISOU 6797  OG  SER A 953     8784   6740   4447   1965   1568    944       O  
ATOM   6798  N   ALA A 954     -33.421  18.425 -50.272  1.00 51.72           N  
ANISOU 6798  N   ALA A 954     8514   6890   4248   1358   1048    841       N  
ATOM   6799  CA  ALA A 954     -34.590  17.615 -49.976  1.00 52.61           C  
ANISOU 6799  CA  ALA A 954     8773   7014   4204   1080    854    736       C  
ATOM   6800  C   ALA A 954     -34.797  16.570 -51.066  1.00 55.33           C  
ANISOU 6800  C   ALA A 954     9590   7252   4182   1002    833    672       C  
ATOM   6801  O   ALA A 954     -34.181  16.656 -52.130  1.00 56.58           O  
ANISOU 6801  O   ALA A 954     9922   7358   4216   1172    956    720       O  
ATOM   6802  CB  ALA A 954     -35.809  18.505 -49.866  1.00 52.06           C  
ANISOU 6802  CB  ALA A 954     8401   7166   4214    907    672    784       C  
ATOM   6803  N   PRO A 955     -35.673  15.581 -50.811  1.00 56.68           N  
ANISOU 6803  N   PRO A 955     9987   7385   4165    732    679    564       N  
ATOM   6804  CA  PRO A 955     -35.969  14.555 -51.816  1.00 59.53           C  
ANISOU 6804  CA  PRO A 955    10845   7631   4144    601    638    491       C  
ATOM   6805  C   PRO A 955     -36.695  15.090 -53.056  1.00 61.27           C  
ANISOU 6805  C   PRO A 955    11071   8019   4189    495    520    550       C  
ATOM   6806  O   PRO A 955     -37.347  16.134 -52.996  1.00 60.46           O  
ANISOU 6806  O   PRO A 955    10578   8155   4239    445    412    639       O  
ATOM   6807  CB  PRO A 955     -36.847  13.556 -51.055  1.00 60.08           C  
ANISOU 6807  CB  PRO A 955    11070   7658   4098    284    475    376       C  
ATOM   6808  CG  PRO A 955     -37.430  14.327 -49.933  1.00 57.80           C  
ANISOU 6808  CG  PRO A 955    10288   7565   4109    202    366    418       C  
ATOM   6809  CD  PRO A 955     -36.419  15.353 -49.560  1.00 55.57           C  
ANISOU 6809  CD  PRO A 955     9671   7300   4143    522    539    508       C  
ATOM   6810  N   LYS A 956     -36.587  14.348 -54.158  1.00 64.03           N  
ANISOU 6810  N   LYS A 956    11887   8239   4202    469    547    504       N  
ATOM   6811  CA  LYS A 956     -36.996  14.820 -55.480  1.00 65.73           C  
ANISOU 6811  CA  LYS A 956    12164   8583   4227    433    481    568       C  
ATOM   6812  C   LYS A 956     -38.443  15.305 -55.555  1.00 66.18           C  
ANISOU 6812  C   LYS A 956    11961   8940   4246    125    209    611       C  
ATOM   6813  O   LYS A 956     -38.720  16.348 -56.148  1.00 66.14           O  
ANISOU 6813  O   LYS A 956    11689   9141   4300    195    175    729       O  
ATOM   6814  CB  LYS A 956     -36.783  13.718 -56.524  1.00 68.76           C  
ANISOU 6814  CB  LYS A 956    13170   8753   4204    390    528    483       C  
ATOM   6815  CG  LYS A 956     -36.940  14.200 -57.968  1.00 70.71           C  
ANISOU 6815  CG  LYS A 956    13521   9101   4247    421    507    553       C  
ATOM   6816  CD  LYS A 956     -36.797  13.063 -58.980  1.00 74.00           C  
ANISOU 6816  CD  LYS A 956    14602   9289   4226    352    544    457       C  
ATOM   6817  CE  LYS A 956     -36.813  13.594 -60.410  1.00 75.77           C  
ANISOU 6817  CE  LYS A 956    14925   9605   4261    428    551    535       C  
ATOM   6818  NZ  LYS A 956     -36.666  12.516 -61.431  1.00 79.49           N  
ANISOU 6818  NZ  LYS A 956    16079   9840   4284    365    594    440       N  
ATOM   6819  N   ASP A 957     -39.359  14.547 -54.959  1.00 66.93           N  
ANISOU 6819  N   ASP A 957    12129   9069   4231   -209     24    530       N  
ATOM   6820  CA  ASP A 957     -40.794  14.827 -55.087  1.00 67.89           C  
ANISOU 6820  CA  ASP A 957    12036   9503   4255   -534   -245    584       C  
ATOM   6821  C   ASP A 957     -41.274  16.056 -54.300  1.00 65.49           C  
ANISOU 6821  C   ASP A 957    11124   9468   4292   -462   -296    709       C  
ATOM   6822  O   ASP A 957     -42.445  16.430 -54.404  1.00 66.31           O  
ANISOU 6822  O   ASP A 957    10988   9872   4334   -673   -498    792       O  
ATOM   6823  CB  ASP A 957     -41.616  13.600 -54.669  1.00 69.82           C  
ANISOU 6823  CB  ASP A 957    12551   9710   4268   -937   -425    470       C  
ATOM   6824  CG  ASP A 957     -41.651  13.401 -53.160  1.00 68.91           C  
ANISOU 6824  CG  ASP A 957    12222   9553   4407   -966   -419    427       C  
ATOM   6825  OD1 ASP A 957     -40.634  13.689 -52.490  1.00 68.28           O  
ANISOU 6825  OD1 ASP A 957    12025   9317   4601   -655   -217    422       O  
ATOM   6826  OD2 ASP A 957     -42.696  12.951 -52.641  1.00 71.72           O  
ANISOU 6826  OD2 ASP A 957    12523  10048   4681  -1310   -619    406       O  
ATOM   6827  N   THR A 958     -40.391  16.669 -53.510  1.00 62.51           N  
ANISOU 6827  N   THR A 958    10509   8992   4252   -170   -114    731       N  
ATOM   6828  CA  THR A 958     -40.744  17.866 -52.750  1.00 60.35           C  
ANISOU 6828  CA  THR A 958     9715   8924   4291    -77   -132    843       C  
ATOM   6829  C   THR A 958     -41.165  18.998 -53.685  1.00 60.75           C  
ANISOU 6829  C   THR A 958     9548   9210   4326     13   -166    994       C  
ATOM   6830  O   THR A 958     -40.580  19.177 -54.752  1.00 61.40           O  
ANISOU 6830  O   THR A 958     9809   9223   4297    164    -68   1020       O  
ATOM   6831  CB  THR A 958     -39.563  18.362 -51.892  1.00 57.79           C  
ANISOU 6831  CB  THR A 958     9228   8428   4299    220     84    840       C  
ATOM   6832  OG1 THR A 958     -39.033  17.279 -51.114  1.00 57.62           O  
ANISOU 6832  OG1 THR A 958     9436   8180   4275    182    141    711       O  
ATOM   6833  CG2 THR A 958     -40.011  19.484 -50.970  1.00 55.86           C  
ANISOU 6833  CG2 THR A 958     8510   8362   4351    272     56    934       C  
ATOM   6834  N   ASN A 959     -42.186  19.749 -53.284  1.00 60.32           N  
ANISOU 6834  N   ASN A 959     9116   9435   4369    -63   -295   1102       N  
ATOM   6835  CA  ASN A 959     -42.614  20.919 -54.040  1.00 60.72           C  
ANISOU 6835  CA  ASN A 959     8925   9720   4428     61   -310   1267       C  
ATOM   6836  C   ASN A 959     -41.606  22.048 -53.863  1.00 58.54           C  
ANISOU 6836  C   ASN A 959     8472   9324   4447    412    -84   1330       C  
ATOM   6837  O   ASN A 959     -41.214  22.373 -52.750  1.00 56.37           O  
ANISOU 6837  O   ASN A 959     8018   8958   4443    508      3   1310       O  
ATOM   6838  CB  ASN A 959     -44.006  21.377 -53.596  1.00 61.25           C  
ANISOU 6838  CB  ASN A 959     8636  10131   4505    -92   -495   1386       C  
ATOM   6839  CG  ASN A 959     -44.540  22.545 -54.427  1.00 62.42           C  
ANISOU 6839  CG  ASN A 959     8549  10545   4623     48   -513   1577       C  
ATOM   6840  OD1 ASN A 959     -43.776  23.303 -55.032  1.00 62.49           O  
ANISOU 6840  OD1 ASN A 959     8577  10454   4713    311   -351   1626       O  
ATOM   6841  ND2 ASN A 959     -45.860  22.698 -54.450  1.00 64.10           N  
ANISOU 6841  ND2 ASN A 959     8529  11112   4715   -122   -705   1699       N  
ATOM   6842  N   GLU A 960     -41.205  22.651 -54.974  1.00 59.33           N  
ANISOU 6842  N   GLU A 960     8631   9431   4481    585      4   1409       N  
ATOM   6843  CA  GLU A 960     -40.200  23.712 -54.968  1.00 57.85           C  
ANISOU 6843  CA  GLU A 960     8314   9127   4539    893    222   1478       C  
ATOM   6844  C   GLU A 960     -40.630  24.961 -54.185  1.00 56.16           C  
ANISOU 6844  C   GLU A 960     7708   9046   4585   1000    242   1595       C  
ATOM   6845  O   GLU A 960     -39.786  25.708 -53.693  1.00 54.58           O  
ANISOU 6845  O   GLU A 960     7396   8708   4635   1191    412   1616       O  
ATOM   6846  CB  GLU A 960     -39.833  24.085 -56.406  1.00 59.63           C  
ANISOU 6846  CB  GLU A 960     8691   9360   4605   1032    296   1553       C  
ATOM   6847  CG  GLU A 960     -40.972  24.723 -57.203  1.00 62.96           C  
ANISOU 6847  CG  GLU A 960     8969  10082   4870    987    157   1695       C  
ATOM   6848  CD  GLU A 960     -40.841  26.236 -57.316  1.00 64.49           C  
ANISOU 6848  CD  GLU A 960     8894  10346   5263   1245    285   1857       C  
ATOM   6849  OE1 GLU A 960     -39.889  26.688 -58.000  1.00 66.17           O  
ANISOU 6849  OE1 GLU A 960     9209  10422   5510   1446    458   1889       O  
ATOM   6850  OE2 GLU A 960     -41.689  26.962 -56.737  1.00 64.93           O  
ANISOU 6850  OE2 GLU A 960     8653  10590   5428   1251    222   1958       O  
ATOM   6851  N   ASN A 961     -41.933  25.181 -54.053  1.00 56.53           N  
ANISOU 6851  N   ASN A 961     7557   9362   4560    874     73   1679       N  
ATOM   6852  CA  ASN A 961     -42.423  26.370 -53.359  1.00 55.38           C  
ANISOU 6852  CA  ASN A 961     7071   9346   4626   1005    106   1806       C  
ATOM   6853  C   ASN A 961     -42.423  26.275 -51.819  1.00 53.09           C  
ANISOU 6853  C   ASN A 961     6633   8974   4564    962    117   1736       C  
ATOM   6854  O   ASN A 961     -42.848  27.219 -51.150  1.00 52.51           O  
ANISOU 6854  O   ASN A 961     6308   8988   4657   1071    151   1834       O  
ATOM   6855  CB  ASN A 961     -43.813  26.774 -53.888  1.00 57.48           C  
ANISOU 6855  CB  ASN A 961     7152   9971   4718    946    -52   1967       C  
ATOM   6856  CG  ASN A 961     -44.922  25.827 -53.446  1.00 59.01           C  
ANISOU 6856  CG  ASN A 961     7295  10369   4755    645   -279   1936       C  
ATOM   6857  OD1 ASN A 961     -44.744  25.012 -52.537  1.00 58.86           O  
ANISOU 6857  OD1 ASN A 961     7344  10216   4803    500   -307   1799       O  
ATOM   6858  ND2 ASN A 961     -46.079  25.939 -54.087  1.00 61.39           N  
ANISOU 6858  ND2 ASN A 961     7469  11015   4841    545   -442   2076       N  
ATOM   6859  N   VAL A 962     -41.952  25.159 -51.257  1.00 51.75           N  
ANISOU 6859  N   VAL A 962     6636   8633   4393    821     97   1575       N  
ATOM   6860  CA  VAL A 962     -41.898  25.009 -49.799  1.00 49.56           C  
ANISOU 6860  CA  VAL A 962     6236   8272   4322    780    108   1503       C  
ATOM   6861  C   VAL A 962     -41.052  26.118 -49.184  1.00 47.48           C  
ANISOU 6861  C   VAL A 962     5832   7861   4346   1012    297   1540       C  
ATOM   6862  O   VAL A 962     -41.390  26.640 -48.126  1.00 46.50           O  
ANISOU 6862  O   VAL A 962     5508   7764   4396   1036    305   1565       O  
ATOM   6863  CB  VAL A 962     -41.335  23.640 -49.349  1.00 48.92           C  
ANISOU 6863  CB  VAL A 962     6399   7996   4193    632     91   1327       C  
ATOM   6864  CG1 VAL A 962     -41.234  23.584 -47.830  1.00 46.98           C  
ANISOU 6864  CG1 VAL A 962     6010   7668   4171    613    112   1265       C  
ATOM   6865  CG2 VAL A 962     -42.209  22.513 -49.839  1.00 50.66           C  
ANISOU 6865  CG2 VAL A 962     6796   8336   4118    357   -102   1280       C  
ATOM   6866  N   PHE A 963     -39.954  26.468 -49.851  1.00 46.95           N  
ANISOU 6866  N   PHE A 963     5882   7640   4316   1169    450   1546       N  
ATOM   6867  CA  PHE A 963     -39.147  27.620 -49.465  1.00 45.49           C  
ANISOU 6867  CA  PHE A 963     5579   7333   4371   1361    626   1602       C  
ATOM   6868  C   PHE A 963     -39.106  28.658 -50.590  1.00 46.30           C  
ANISOU 6868  C   PHE A 963     5668   7496   4428   1526    710   1742       C  
ATOM   6869  O   PHE A 963     -39.119  28.309 -51.768  1.00 47.69           O  
ANISOU 6869  O   PHE A 963     5992   7723   4404   1526    683   1762       O  
ATOM   6870  CB  PHE A 963     -37.722  27.187 -49.121  1.00 44.31           C  
ANISOU 6870  CB  PHE A 963     5551   6952   4335   1401    756   1504       C  
ATOM   6871  CG  PHE A 963     -37.607  26.440 -47.823  1.00 42.93           C  
ANISOU 6871  CG  PHE A 963     5354   6696   4261   1288    714   1385       C  
ATOM   6872  CD1 PHE A 963     -37.489  25.055 -47.808  1.00 43.14           C  
ANISOU 6872  CD1 PHE A 963     5578   6665   4149   1168    649   1267       C  
ATOM   6873  CD2 PHE A 963     -37.599  27.123 -46.617  1.00 41.48           C  
ANISOU 6873  CD2 PHE A 963     4982   6479   4298   1308    748   1392       C  
ATOM   6874  CE1 PHE A 963     -37.371  24.361 -46.607  1.00 42.08           C  
ANISOU 6874  CE1 PHE A 963     5433   6451   4103   1075    619   1164       C  
ATOM   6875  CE2 PHE A 963     -37.483  26.438 -45.412  1.00 40.54           C  
ANISOU 6875  CE2 PHE A 963     4845   6290   4269   1209    710   1286       C  
ATOM   6876  CZ  PHE A 963     -37.372  25.053 -45.407  1.00 40.73           C  
ANISOU 6876  CZ  PHE A 963     5047   6267   4160   1096    645   1175       C  
ATOM   6877  N   LYS A 964     -39.064  29.931 -50.203  1.00 45.55           N  
ANISOU 6877  N   LYS A 964     5418   7381   4509   1665    815   1839       N  
ATOM   6878  CA  LYS A 964     -38.825  31.045 -51.115  1.00 46.13           C  
ANISOU 6878  CA  LYS A 964     5491   7455   4580   1844    937   1974       C  
ATOM   6879  C   LYS A 964     -37.724  31.912 -50.528  1.00 44.52           C  
ANISOU 6879  C   LYS A 964     5263   7043   4612   1940   1120   1979       C  
ATOM   6880  O   LYS A 964     -37.457  31.853 -49.333  1.00 42.94           O  
ANISOU 6880  O   LYS A 964     4997   6744   4572   1879   1131   1905       O  
ATOM   6881  CB  LYS A 964     -40.091  31.890 -51.273  1.00 47.40           C  
ANISOU 6881  CB  LYS A 964     5499   7826   4683   1921    885   2124       C  
ATOM   6882  CG  LYS A 964     -41.077  31.370 -52.312  1.00 49.91           C  
ANISOU 6882  CG  LYS A 964     5836   8398   4730   1859    728   2183       C  
ATOM   6883  CD  LYS A 964     -42.359  32.212 -52.349  1.00 51.18           C  
ANISOU 6883  CD  LYS A 964     5800   8811   4837   1956    679   2360       C  
ATOM   6884  CE  LYS A 964     -43.081  32.107 -53.700  1.00 53.87           C  
ANISOU 6884  CE  LYS A 964     6158   9402   4906   1958    574   2473       C  
ATOM   6885  NZ  LYS A 964     -44.353  32.908 -53.732  1.00 55.86           N  
ANISOU 6885  NZ  LYS A 964     6188   9944   5090   2075    529   2675       N  
ATOM   6886  N   ALA A 965     -37.089  32.721 -51.370  1.00 44.87           N  
ANISOU 6886  N   ALA A 965     5360   7024   4664   2075   1260   2072       N  
ATOM   6887  CA  ALA A 965     -36.105  33.691 -50.900  1.00 43.96           C  
ANISOU 6887  CA  ALA A 965     5222   6727   4752   2140   1432   2103       C  
ATOM   6888  C   ALA A 965     -36.827  34.814 -50.173  1.00 43.62           C  
ANISOU 6888  C   ALA A 965     5074   6685   4813   2200   1461   2181       C  
ATOM   6889  O   ALA A 965     -37.857  35.284 -50.640  1.00 44.79           O  
ANISOU 6889  O   ALA A 965     5184   6979   4857   2295   1426   2289       O  
ATOM   6890  CB  ALA A 965     -35.313  34.250 -52.062  1.00 44.79           C  
ANISOU 6890  CB  ALA A 965     5421   6780   4817   2256   1572   2196       C  
ATOM   6891  N   SER A 966     -36.302  35.228 -49.024  1.00 42.26           N  
ANISOU 6891  N   SER A 966     4866   6361   4831   2152   1529   2134       N  
ATOM   6892  CA  SER A 966     -36.802  36.416 -48.350  1.00 42.33           C  
ANISOU 6892  CA  SER A 966     4837   6313   4934   2228   1600   2211       C  
ATOM   6893  C   SER A 966     -36.429  37.681 -49.130  1.00 43.50           C  
ANISOU 6893  C   SER A 966     5071   6371   5087   2366   1767   2347       C  
ATOM   6894  O   SER A 966     -35.392  37.738 -49.791  1.00 43.69           O  
ANISOU 6894  O   SER A 966     5163   6314   5122   2357   1855   2357       O  
ATOM   6895  CB  SER A 966     -36.248  36.512 -46.934  1.00 40.75           C  
ANISOU 6895  CB  SER A 966     4614   5953   4917   2116   1628   2115       C  
ATOM   6896  OG  SER A 966     -36.795  37.629 -46.258  1.00 40.48           O  
ANISOU 6896  OG  SER A 966     4585   5846   4948   2194   1701   2183       O  
ATOM   6897  N   LYS A 967     -37.292  38.688 -49.047  1.00 44.62           N  
ANISOU 6897  N   LYS A 967     5213   6530   5210   2506   1822   2464       N  
ATOM   6898  CA  LYS A 967     -37.012  40.011 -49.600  1.00 46.20           C  
ANISOU 6898  CA  LYS A 967     5526   6607   5421   2645   2000   2597       C  
ATOM   6899  C   LYS A 967     -36.590  40.987 -48.494  1.00 46.00           C  
ANISOU 6899  C   LYS A 967     5583   6341   5553   2609   2127   2586       C  
ATOM   6900  O   LYS A 967     -36.537  42.200 -48.706  1.00 46.89           O  
ANISOU 6900  O   LYS A 967     5825   6320   5672   2721   2284   2697       O  
ATOM   6901  CB  LYS A 967     -38.236  40.532 -50.358  1.00 47.95           C  
ANISOU 6901  CB  LYS A 967     5728   7004   5485   2857   1999   2759       C  
ATOM   6902  CG  LYS A 967     -38.590  39.682 -51.577  1.00 48.84           C  
ANISOU 6902  CG  LYS A 967     5791   7350   5416   2871   1877   2782       C  
ATOM   6903  CD  LYS A 967     -39.911  40.102 -52.223  1.00 50.91           C  
ANISOU 6903  CD  LYS A 967     5988   7847   5507   3063   1843   2952       C  
ATOM   6904  CE  LYS A 967     -40.239  39.226 -53.441  1.00 52.21           C  
ANISOU 6904  CE  LYS A 967     6120   8249   5469   3036   1703   2969       C  
ATOM   6905  NZ  LYS A 967     -40.520  37.802 -53.042  1.00 51.78           N  
ANISOU 6905  NZ  LYS A 967     5983   8323   5367   2827   1498   2823       N  
ATOM   6906  N   GLN A 968     -36.291  40.439 -47.316  1.00 44.69           N  
ANISOU 6906  N   GLN A 968     5365   6115   5500   2446   2059   2450       N  
ATOM   6907  CA  GLN A 968     -35.761  41.204 -46.196  1.00 44.57           C  
ANISOU 6907  CA  GLN A 968     5438   5871   5625   2359   2155   2412       C  
ATOM   6908  C   GLN A 968     -34.293  40.856 -45.968  1.00 43.83           C  
ANISOU 6908  C   GLN A 968     5344   5669   5641   2151   2171   2321       C  
ATOM   6909  O   GLN A 968     -33.835  39.767 -46.318  1.00 42.59           O  
ANISOU 6909  O   GLN A 968     5092   5624   5465   2082   2082   2255       O  
ATOM   6910  CB  GLN A 968     -36.526  40.871 -44.922  1.00 43.76           C  
ANISOU 6910  CB  GLN A 968     5269   5795   5564   2328   2066   2335       C  
ATOM   6911  CG  GLN A 968     -38.024  40.960 -45.033  1.00 44.51           C  
ANISOU 6911  CG  GLN A 968     5301   6066   5545   2520   2022   2430       C  
ATOM   6912  CD  GLN A 968     -38.687  40.665 -43.711  1.00 43.64           C  
ANISOU 6912  CD  GLN A 968     5124   5974   5484   2485   1952   2361       C  
ATOM   6913  OE1 GLN A 968     -38.600  41.464 -42.781  1.00 44.86           O  
ANISOU 6913  OE1 GLN A 968     5394   5935   5713   2492   2053   2355       O  
ATOM   6914  NE2 GLN A 968     -39.343  39.510 -43.610  1.00 41.47           N  
ANISOU 6914  NE2 GLN A 968     4682   5920   5156   2434   1780   2308       N  
ATOM   6915  N   THR A 969     -33.571  41.788 -45.356  1.00 44.55           N  
ANISOU 6915  N   THR A 969     5549   5547   5831   2053   2287   2327       N  
ATOM   6916  CA  THR A 969     -32.194  41.557 -44.956  1.00 44.21           C  
ANISOU 6916  CA  THR A 969     5478   5427   5892   1835   2299   2260       C  
ATOM   6917  C   THR A 969     -32.117  41.130 -43.494  1.00 43.27           C  
ANISOU 6917  C   THR A 969     5305   5268   5869   1681   2211   2132       C  
ATOM   6918  O   THR A 969     -32.923  41.552 -42.667  1.00 43.22           O  
ANISOU 6918  O   THR A 969     5363   5189   5871   1720   2208   2113       O  
ATOM   6919  CB  THR A 969     -31.348  42.823 -45.132  1.00 45.51           C  
ANISOU 6919  CB  THR A 969     5799   5395   6096   1758   2465   2347       C  
ATOM   6920  OG1 THR A 969     -31.854  43.852 -44.277  1.00 45.75           O  
ANISOU 6920  OG1 THR A 969     6000   5236   6147   1761   2537   2356       O  
ATOM   6921  CG2 THR A 969     -31.387  43.292 -46.571  1.00 46.21           C  
ANISOU 6921  CG2 THR A 969     5951   5514   6091   1915   2565   2481       C  
ATOM   6922  N   ILE A 970     -31.141  40.288 -43.185  1.00 42.96           N  
ANISOU 6922  N   ILE A 970     5150   5282   5891   1524   2149   2056       N  
ATOM   6923  CA  ILE A 970     -30.804  39.968 -41.802  1.00 42.43           C  
ANISOU 6923  CA  ILE A 970     5035   5169   5919   1353   2081   1946       C  
ATOM   6924  C   ILE A 970     -29.297  40.094 -41.636  1.00 43.32           C  
ANISOU 6924  C   ILE A 970     5108   5245   6106   1152   2129   1958       C  
ATOM   6925  O   ILE A 970     -28.530  39.884 -42.588  1.00 44.00           O  
ANISOU 6925  O   ILE A 970     5140   5411   6168   1165   2176   2026       O  
ATOM   6926  CB  ILE A 970     -31.305  38.554 -41.386  1.00 40.90           C  
ANISOU 6926  CB  ILE A 970     4701   5129   5710   1373   1926   1837       C  
ATOM   6927  CG1 ILE A 970     -31.284  38.401 -39.858  1.00 40.21           C  
ANISOU 6927  CG1 ILE A 970     4591   4978   5709   1234   1861   1732       C  
ATOM   6928  CG2 ILE A 970     -30.483  37.453 -42.055  1.00 40.11           C  
ANISOU 6928  CG2 ILE A 970     4493   5163   5583   1358   1890   1823       C  
ATOM   6929  CD1 ILE A 970     -32.071  37.200 -39.352  1.00 38.45           C  
ANISOU 6929  CD1 ILE A 970     4268   4878   5463   1270   1720   1634       C  
ATOM   6930  N   GLY A 971     -28.876  40.462 -40.433  1.00 43.77           N  
ANISOU 6930  N   GLY A 971     5193   5196   6242    964   2119   1904       N  
ATOM   6931  CA  GLY A 971     -27.465  40.702 -40.163  1.00 44.99           C  
ANISOU 6931  CA  GLY A 971     5298   5337   6457    736   2155   1933       C  
ATOM   6932  C   GLY A 971     -27.067  42.080 -40.640  1.00 47.14           C  
ANISOU 6932  C   GLY A 971     5741   5451   6718    661   2298   2042       C  
ATOM   6933  O   GLY A 971     -27.927  42.904 -40.935  1.00 47.83           O  
ANISOU 6933  O   GLY A 971     6013   5402   6757    790   2373   2079       O  
ATOM   6934  N   PHE A 972     -25.762  42.319 -40.732  1.00 48.68           N  
ANISOU 6934  N   PHE A 972     5873   5676   6948    458   2342   2108       N  
ATOM   6935  CA  PHE A 972     -25.222  43.653 -41.049  1.00 51.18           C  
ANISOU 6935  CA  PHE A 972     6362   5831   7253    312   2475   2212       C  
ATOM   6936  C   PHE A 972     -24.958  43.808 -42.547  1.00 52.14           C  
ANISOU 6936  C   PHE A 972     6468   6018   7324    449   2580   2342       C  
ATOM   6937  O   PHE A 972     -23.983  44.442 -42.968  1.00 54.16           O  
ANISOU 6937  O   PHE A 972     6737   6258   7584    290   2672   2450       O  
ATOM   6938  CB  PHE A 972     -23.945  43.919 -40.233  1.00 52.84           C  
ANISOU 6938  CB  PHE A 972     6509   6051   7517    -38   2457   2225       C  
ATOM   6939  CG  PHE A 972     -24.099  43.610 -38.760  1.00 52.77           C  
ANISOU 6939  CG  PHE A 972     6488   6013   7550   -176   2339   2096       C  
ATOM   6940  CD1 PHE A 972     -23.343  42.596 -38.157  1.00 52.18           C  
ANISOU 6940  CD1 PHE A 972     6157   6148   7523   -285   2227   2061       C  
ATOM   6941  CD2 PHE A 972     -25.039  44.307 -37.983  1.00 53.17           C  
ANISOU 6941  CD2 PHE A 972     6791   5829   7582   -166   2349   2016       C  
ATOM   6942  CE1 PHE A 972     -23.505  42.298 -36.801  1.00 51.30           C  
ANISOU 6942  CE1 PHE A 972     6036   6013   7443   -404   2118   1944       C  
ATOM   6943  CE2 PHE A 972     -25.211  44.017 -36.630  1.00 52.04           C  
ANISOU 6943  CE2 PHE A 972     6648   5655   7468   -281   2246   1897       C  
ATOM   6944  CZ  PHE A 972     -24.442  43.010 -36.035  1.00 51.51           C  
ANISOU 6944  CZ  PHE A 972     6320   5799   7454   -410   2124   1857       C  
ATOM   6945  N   SER A 973     -25.852  43.228 -43.341  1.00 51.00           N  
ANISOU 6945  N   SER A 973     6300   5956   7124    733   2561   2334       N  
ATOM   6946  CA  SER A 973     -25.738  43.198 -44.787  1.00 51.32           C  
ANISOU 6946  CA  SER A 973     6325   6078   7098    900   2642   2443       C  
ATOM   6947  C   SER A 973     -26.874  44.036 -45.361  1.00 51.80           C  
ANISOU 6947  C   SER A 973     6594   6003   7084   1099   2718   2489       C  
ATOM   6948  O   SER A 973     -27.970  44.062 -44.800  1.00 51.24           O  
ANISOU 6948  O   SER A 973     6596   5876   6999   1202   2667   2421       O  
ATOM   6949  CB  SER A 973     -25.806  41.743 -45.291  1.00 49.91           C  
ANISOU 6949  CB  SER A 973     5957   6122   6883   1059   2551   2403       C  
ATOM   6950  OG  SER A 973     -26.419  40.866 -44.334  1.00 48.36           O  
ANISOU 6950  OG  SER A 973     5691   5973   6711   1069   2410   2265       O  
ATOM   6951  N   ASP A 974     -26.594  44.734 -46.460  1.00 52.99           N  
ANISOU 6951  N   ASP A 974     6836   6114   7184   1160   2849   2618       N  
ATOM   6952  CA  ASP A 974     -27.603  45.503 -47.199  1.00 53.59           C  
ANISOU 6952  CA  ASP A 974     7098   6093   7171   1386   2937   2692       C  
ATOM   6953  C   ASP A 974     -28.098  44.691 -48.399  1.00 52.63           C  
ANISOU 6953  C   ASP A 974     6871   6170   6958   1633   2898   2725       C  
ATOM   6954  O   ASP A 974     -28.589  45.251 -49.386  1.00 53.62           O  
ANISOU 6954  O   ASP A 974     7106   6273   6993   1816   2985   2827       O  
ATOM   6955  CB  ASP A 974     -27.016  46.846 -47.670  1.00 55.94           C  
ANISOU 6955  CB  ASP A 974     7598   6203   7454   1297   3117   2821       C  
ATOM   6956  CG  ASP A 974     -25.834  46.678 -48.644  1.00 57.40           C  
ANISOU 6956  CG  ASP A 974     7668   6503   7638   1224   3180   2922       C  
ATOM   6957  OD1 ASP A 974     -25.098  45.667 -48.539  1.00 57.20           O  
ANISOU 6957  OD1 ASP A 974     7413   6665   7656   1142   3097   2885       O  
ATOM   6958  OD2 ASP A 974     -25.633  47.566 -49.511  1.00 59.75           O  
ANISOU 6958  OD2 ASP A 974     8110   6706   7885   1261   3327   3050       O  
ATOM   6959  N   VAL A 975     -28.001  43.366 -48.278  1.00 50.68           N  
ANISOU 6959  N   VAL A 975     6432   6106   6717   1637   2765   2635       N  
ATOM   6960  CA  VAL A 975     -28.098  42.448 -49.404  1.00 50.05           C  
ANISOU 6960  CA  VAL A 975     6265   6211   6542   1801   2728   2656       C  
ATOM   6961  C   VAL A 975     -29.187  41.376 -49.173  1.00 48.22           C  
ANISOU 6961  C   VAL A 975     5961   6108   6252   1912   2565   2548       C  
ATOM   6962  O   VAL A 975     -29.300  40.814 -48.085  1.00 47.01           O  
ANISOU 6962  O   VAL A 975     5734   5964   6166   1812   2463   2435       O  
ATOM   6963  CB  VAL A 975     -26.700  41.809 -49.657  1.00 50.17           C  
ANISOU 6963  CB  VAL A 975     6146   6324   6591   1691   2754   2677       C  
ATOM   6964  CG1 VAL A 975     -26.785  40.551 -50.516  1.00 49.49           C  
ANISOU 6964  CG1 VAL A 975     5985   6418   6400   1848   2693   2655       C  
ATOM   6965  CG2 VAL A 975     -25.772  42.834 -50.287  1.00 51.45           C  
ANISOU 6965  CG2 VAL A 975     6372   6410   6767   1620   2920   2822       C  
ATOM   6966  N   THR A 976     -29.990  41.132 -50.209  1.00 48.27           N  
ANISOU 6966  N   THR A 976     5996   6219   6125   2105   2542   2592       N  
ATOM   6967  CA  THR A 976     -31.072  40.143 -50.202  1.00 47.18           C  
ANISOU 6967  CA  THR A 976     5799   6229   5897   2192   2385   2513       C  
ATOM   6968  C   THR A 976     -30.653  38.977 -51.097  1.00 46.74           C  
ANISOU 6968  C   THR A 976     5705   6312   5741   2228   2338   2490       C  
ATOM   6969  O   THR A 976     -29.983  39.185 -52.100  1.00 47.71           O  
ANISOU 6969  O   THR A 976     5871   6439   5815   2285   2441   2578       O  
ATOM   6970  CB  THR A 976     -32.411  40.783 -50.707  1.00 48.17           C  
ANISOU 6970  CB  THR A 976     5993   6396   5914   2376   2383   2599       C  
ATOM   6971  OG1 THR A 976     -33.111  41.362 -49.596  1.00 48.27           O  
ANISOU 6971  OG1 THR A 976     6022   6324   5994   2364   2373   2577       O  
ATOM   6972  CG2 THR A 976     -33.334  39.762 -51.395  1.00 47.87           C  
ANISOU 6972  CG2 THR A 976     5900   6573   5717   2472   2239   2577       C  
ATOM   6973  N   PRO A 977     -31.028  37.744 -50.734  1.00 45.47           N  
ANISOU 6973  N   PRO A 977     5485   6252   5538   2195   2193   2373       N  
ATOM   6974  CA  PRO A 977     -30.611  36.593 -51.530  1.00 45.47           C  
ANISOU 6974  CA  PRO A 977     5503   6351   5424   2230   2161   2342       C  
ATOM   6975  C   PRO A 977     -31.474  36.338 -52.764  1.00 46.26           C  
ANISOU 6975  C   PRO A 977     5686   6567   5323   2362   2111   2386       C  
ATOM   6976  O   PRO A 977     -32.662  36.662 -52.769  1.00 46.18           O  
ANISOU 6976  O   PRO A 977     5671   6620   5255   2409   2035   2408       O  
ATOM   6977  CB  PRO A 977     -30.764  35.429 -50.551  1.00 43.95           C  
ANISOU 6977  CB  PRO A 977     5252   6192   5255   2128   2028   2197       C  
ATOM   6978  CG  PRO A 977     -31.881  35.832 -49.683  1.00 43.54           C  
ANISOU 6978  CG  PRO A 977     5159   6136   5251   2095   1939   2163       C  
ATOM   6979  CD  PRO A 977     -31.829  37.336 -49.567  1.00 44.21           C  
ANISOU 6979  CD  PRO A 977     5265   6108   5426   2123   2062   2266       C  
ATOM   6980  N   VAL A 978     -30.855  35.762 -53.797  1.00 47.05           N  
ANISOU 6980  N   VAL A 978     5861   6707   5309   2427   2158   2409       N  
ATOM   6981  CA  VAL A 978     -31.575  35.184 -54.928  1.00 48.00           C  
ANISOU 6981  CA  VAL A 978     6085   6946   5208   2515   2083   2418       C  
ATOM   6982  C   VAL A 978     -31.351  33.676 -54.849  1.00 47.68           C  
ANISOU 6982  C   VAL A 978     6107   6936   5073   2459   1997   2293       C  
ATOM   6983  O   VAL A 978     -30.220  33.221 -54.848  1.00 47.71           O  
ANISOU 6983  O   VAL A 978     6132   6886   5110   2469   2090   2282       O  
ATOM   6984  CB  VAL A 978     -31.082  35.744 -56.299  1.00 49.42           C  
ANISOU 6984  CB  VAL A 978     6356   7127   5292   2654   2221   2550       C  
ATOM   6985  CG1 VAL A 978     -32.009  35.306 -57.432  1.00 49.66           C  
ANISOU 6985  CG1 VAL A 978     6497   7292   5079   2734   2125   2568       C  
ATOM   6986  CG2 VAL A 978     -30.984  37.261 -56.265  1.00 48.98           C  
ANISOU 6986  CG2 VAL A 978     6264   6990   5355   2697   2349   2676       C  
ATOM   6987  N   ILE A 979     -32.434  32.913 -54.749  1.00 48.08           N  
ANISOU 6987  N   ILE A 979     6191   7079   4999   2399   1824   2211       N  
ATOM   6988  CA  ILE A 979     -32.370  31.457 -54.604  1.00 48.08           C  
ANISOU 6988  CA  ILE A 979     6294   7086   4889   2324   1733   2082       C  
ATOM   6989  C   ILE A 979     -32.982  30.794 -55.831  1.00 49.91           C  
ANISOU 6989  C   ILE A 979     6708   7411   4845   2349   1653   2080       C  
ATOM   6990  O   ILE A 979     -34.027  31.234 -56.324  1.00 50.53           O  
ANISOU 6990  O   ILE A 979     6765   7612   4822   2354   1563   2139       O  
ATOM   6991  CB  ILE A 979     -33.162  30.963 -53.363  1.00 46.64           C  
ANISOU 6991  CB  ILE A 979     6024   6928   4770   2178   1579   1972       C  
ATOM   6992  CG1 ILE A 979     -32.745  31.711 -52.096  1.00 45.10           C  
ANISOU 6992  CG1 ILE A 979     5658   6646   4831   2139   1638   1973       C  
ATOM   6993  CG2 ILE A 979     -32.962  29.474 -53.158  1.00 46.51           C  
ANISOU 6993  CG2 ILE A 979     6141   6883   4647   2100   1510   1841       C  
ATOM   6994  CD1 ILE A 979     -31.329  31.490 -51.696  1.00 44.98           C  
ANISOU 6994  CD1 ILE A 979     5629   6529   4934   2143   1762   1956       C  
END                                                                             
