# Supplementary material for: Identification of the Autochaperone Domain in the Type Va Secretion System (T5aSS): Prevalent Feature of Autotransporters with a β-Helical Passenger
Source: Front Microbiol. 2018 Jan 5;8:2607. doi: 10.3389/fmicb.2017.02607 (PMC5767081; doi:10.3389/fmicb.2017.02607)
Supplement: Supplementary file 2 [file Presentation1.ZIP › AC-Hap_D830-L964.pdb]

HEADER    CELL ADHESION                           18-JUL-11   3SYJ              
TITLE     CRYSTAL STRUCTURE OF THE HAEMOPHILUS INFLUENZAE HAP ADHESIN           
COMPND    MOL_ID: 1;                                                            
COMPND   2 MOLECULE: ADHESION AND PENETRATION PROTEIN AUTOTRANSPORTER;          
COMPND   3 CHAIN: A;                                                            
COMPND   4 FRAGMENT: HAP PASSENGER DOMAIN (HAPS), UNP RESIDUES 26-1036;         
COMPND   5 SYNONYM: HAP ADHESIN, ADHESION AND PENETRATION PROTEIN, ADHESION AND 
COMPND   6 PENETRATION PROTEIN TRANSLOCATOR;                                    
COMPND   7 EC: 3.4.21.-;                                                        
COMPND   8 ENGINEERED: YES                                                      
SOURCE    MOL_ID: 1;                                                            
SOURCE   2 ORGANISM_SCIENTIFIC: HAEMOPHILUS INFLUENZAE;                         
SOURCE   3 ORGANISM_TAXID: 727;                                                 
SOURCE   4 STRAIN: DB117;                                                       
SOURCE   5 GENE: HAP;                                                           
SOURCE   6 EXPRESSION_SYSTEM: ESCHERICHIA COLI;                                 
SOURCE   7 EXPRESSION_SYSTEM_TAXID: 562;                                        
SOURCE   8 EXPRESSION_SYSTEM_VECTOR_TYPE: PLASMID;                              
SOURCE   9 EXPRESSION_SYSTEM_PLASMID: PJS106                                    
KEYWDS    BACTERIAL AGGREGATION AND BIOFILM FORMATION, SELF-ASSOCIATING         
KEYWDS   2 AUTOTRANSPORTER (SAAT), OLIGOMERIZATION, BETA HELIX FOLD, MEMBRANE,  
KEYWDS   3 CELL ADHESION                                                        
EXPDTA    X-RAY DIFFRACTION                                                     
AUTHOR    G.MENG                                                                
REVDAT   2   03-JUL-13 3SYJ    1       JRNL                                     
REVDAT   1   24-AUG-11 3SYJ    0                                                
JRNL        AUTH   G.MENG,N.SPAHICH,R.KENJALE,G.WAKSMAN,J.W.ST GEME III         
JRNL        TITL   CRYSTAL STRUCTURE OF THE HAEMOPHILUS INFLUENZAE HAP ADHESIN  
JRNL        TITL 2 REVEALS AN INTERCELLULAR OLIGOMERIZATION MECHANISM FOR       
JRNL        TITL 3 BACTERIAL AGGREGATION                                        
JRNL        REF    EMBO J.                       V.  30  3864 2011              
JRNL        REFN                   ISSN 0261-4189                               
JRNL        PMID   21841773                                                     
JRNL        DOI    10.1038/EMBOJ.2011.279                                       
REMARK   2                                                                      
REMARK   2 RESOLUTION.    2.20 ANGSTROMS.                                       
REMARK   3                                                                      
REMARK   3 REFINEMENT.                                                          
REMARK   3   PROGRAM     : PHENIX (PHENIX.REFINE)                               
REMARK   3   AUTHORS     : PAUL ADAMS,PAVEL AFONINE,VICENT CHEN,IAN             
REMARK   3               : DAVIS,KRESHNA GOPAL,RALF GROSSE-                     
REMARK   3               : KUNSTLEVE,LI-WEI HUNG,ROBERT IMMORMINO,              
REMARK   3               : TOM IOERGER,AIRLIE MCCOY,ERIK MCKEE,NIGEL            
REMARK   3               : MORIARTY,REETAL PAI,RANDY READ,JANE                  
REMARK   3               : RICHARDSON,DAVID RICHARDSON,TOD ROMO,JIM             
REMARK   3               : SACCHETTINI,NICHOLAS SAUTER,JACOB SMITH,             
REMARK   3               : LAURENT STORONI,TOM TERWILLIGER,PETER                
REMARK   3               : ZWART                                                
REMARK   3                                                                      
REMARK   3    REFINEMENT TARGET : ENGH & HUBER                                  
REMARK   3                                                                      
REMARK   3  DATA USED IN REFINEMENT.                                            
REMARK   3   RESOLUTION RANGE HIGH (ANGSTROMS) : 2.20                           
REMARK   3   RESOLUTION RANGE LOW  (ANGSTROMS) : 68.60                          
REMARK   3   MIN(FOBS/SIGMA_FOBS)              : 0.010                          
REMARK   3   COMPLETENESS FOR RANGE        (%) : 86.7                           
REMARK   3   NUMBER OF REFLECTIONS             : 60596                          
REMARK   3                                                                      
REMARK   3  FIT TO DATA USED IN REFINEMENT.                                     
REMARK   3   R VALUE     (WORKING + TEST SET) : 0.189                           
REMARK   3   R VALUE            (WORKING SET) : 0.186                           
REMARK   3   FREE R VALUE                     : 0.226                           
REMARK   3   FREE R VALUE TEST SET SIZE   (%) : 5.100                           
REMARK   3   FREE R VALUE TEST SET COUNT      : 5174                            
REMARK   3                                                                      
REMARK   3  FIT TO DATA USED IN REFINEMENT (IN BINS).                           
REMARK   3   BIN  RESOLUTION RANGE  COMPL.    NWORK NFREE   RWORK  RFREE        
REMARK   3     1 68.6333 -  6.8338    0.96     3551   173  0.1815 0.2116        
REMARK   3     2  6.8338 -  5.4249    0.95     3600   178  0.1621 0.1704        
REMARK   3     3  5.4249 -  4.7393    0.97     3558   184  0.1300 0.1737        
REMARK   3     4  4.7393 -  4.3061    0.97     3590   189  0.1189 0.1515        
REMARK   3     5  4.3061 -  3.9975    0.97     3564   197  0.1240 0.1589        
REMARK   3     6  3.9975 -  3.7618    0.97     3553   188  0.1306 0.1769        
REMARK   3     7  3.7618 -  3.5734    0.97     3597   221  0.1346 0.1577        
REMARK   3     8  3.5734 -  3.4179    0.97     3507   232  0.1356 0.1739        
REMARK   3     9  3.4179 -  3.2863    0.96     3633   189  0.1515 0.2173        
REMARK   3    10  3.2863 -  3.1729    0.96     3521   151  0.1714 0.2347        
REMARK   3    11  3.1729 -  3.0737    0.95     3615   203  0.1773 0.2282        
REMARK   3    12  3.0737 -  2.9858    0.94     3402   209  0.1918 0.2413        
REMARK   3    13  2.9858 -  2.9072    0.94     3534   187  0.1915 0.2247        
REMARK   3    14  2.9072 -  2.8363    0.94     3464   214  0.1996 0.2248        
REMARK   3    15  2.8363 -  2.7718    0.93     3410   185  0.2026 0.2217        
REMARK   3    16  2.7718 -  2.7128    0.92     3419   187  0.2022 0.2626        
REMARK   3    17  2.7128 -  2.6586    0.92     3438   166  0.2064 0.2915        
REMARK   3    18  2.6586 -  2.6084    0.90     3290   162  0.2161 0.2924        
REMARK   3    19  2.6084 -  2.5618    0.90     3328   176  0.2335 0.2560        
REMARK   3    20  2.5618 -  2.5184    0.89     3356   152  0.2284 0.2860        
REMARK   3    21  2.5184 -  2.4778    0.88     3249   156  0.2363 0.3151        
REMARK   3    22  2.4778 -  2.4396    0.84     3052   175  0.2527 0.2839        
REMARK   3    23  2.4396 -  2.4037    0.81     3066   171  0.2665 0.3200        
REMARK   3    24  2.4037 -  2.3699    0.78     2930   139  0.2653 0.2969        
REMARK   3    25  2.3699 -  2.3379    0.73     2677   124  0.2837 0.3094        
REMARK   3    26  2.3379 -  2.3075    0.69     2537   122  0.2787 0.3224        
REMARK   3    27  2.3075 -  2.2786    0.66     2446   158  0.2935 0.3280        
REMARK   3    28  2.2786 -  2.2512    0.61     2272   159  0.3252 0.3963        
REMARK   3    29  2.2512 -  2.2250    0.59     2154   115  0.3319 0.3464        
REMARK   3    30  2.2250 -  2.2000    0.54     1983   112  0.3131 0.3135        
REMARK   3                                                                      
REMARK   3  BULK SOLVENT MODELLING.                                             
REMARK   3   METHOD USED        : FLAT BULK SOLVENT MODEL                       
REMARK   3   SOLVENT RADIUS     : 1.11                                          
REMARK   3   SHRINKAGE RADIUS   : 0.90                                          
REMARK   3   K_SOL              : 0.35                                          
REMARK   3   B_SOL              : 32.41                                         
REMARK   3                                                                      
REMARK   3  ERROR ESTIMATES.                                                    
REMARK   3   COORDINATE ERROR (MAXIMUM-LIKELIHOOD BASED)     : 0.310            
REMARK   3   PHASE ERROR (DEGREES, MAXIMUM-LIKELIHOOD BASED) : 22.550           
REMARK   3                                                                      
REMARK   3  B VALUES.                                                           
REMARK   3   FROM WILSON PLOT           (A**2) : 31.80                          
REMARK   3   MEAN B VALUE      (OVERALL, A**2) : NULL                           
REMARK   3   OVERALL ANISOTROPIC B VALUE.                                       
REMARK   3    B11 (A**2) : 1.84550                                              
REMARK   3    B22 (A**2) : -5.98740                                             
REMARK   3    B33 (A**2) : 4.14190                                              
REMARK   3    B12 (A**2) : -0.00000                                             
REMARK   3    B13 (A**2) : 0.00000                                              
REMARK   3    B23 (A**2) : -0.00000                                             
REMARK   3                                                                      
REMARK   3  TWINNING INFORMATION.                                               
REMARK   3   FRACTION: NULL                                                     
REMARK   3   OPERATOR: NULL                                                     
REMARK   3                                                                      
REMARK   3  DEVIATIONS FROM IDEAL VALUES.                                       
REMARK   3                 RMSD          COUNT                                  
REMARK   3   BOND      :  0.005           7337                                  
REMARK   3   ANGLE     :  0.918           9928                                  
REMARK   3   CHIRALITY :  0.060           1073                                  
REMARK   3   PLANARITY :  0.003           1320                                  
REMARK   3   DIHEDRAL  : 17.687           2640                                  
REMARK   3                                                                      
REMARK   3  TLS DETAILS                                                         
REMARK   3   NUMBER OF TLS GROUPS  : NULL                                       
REMARK   3                                                                      
REMARK   3  NCS DETAILS                                                         
REMARK   3   NUMBER OF NCS GROUPS : NULL                                        
REMARK   3                                                                      
REMARK   3  OTHER REFINEMENT REMARKS: NULL                                      
REMARK   4                                                                      
REMARK   4 3SYJ COMPLIES WITH FORMAT V. 3.30, 13-JUL-11                         
REMARK 100                                                                      
REMARK 100 THIS ENTRY HAS BEEN PROCESSED BY PDBJ ON 03-AUG-11.                  
REMARK 100 THE RCSB ID CODE IS RCSB066811.                                      
REMARK 200                                                                      
REMARK 200 EXPERIMENTAL DETAILS                                                 
REMARK 200  EXPERIMENT TYPE                : X-RAY DIFFRACTION                  
REMARK 200  DATE OF DATA COLLECTION        : 14-APR-10                          
REMARK 200  TEMPERATURE           (KELVIN) : 100                                
REMARK 200  PH                             : 5.6                                
REMARK 200  NUMBER OF CRYSTALS USED        : 1                                  
REMARK 200                                                                      
REMARK 200  SYNCHROTRON              (Y/N) : Y                                  
REMARK 200  RADIATION SOURCE               : SSRF                               
REMARK 200  BEAMLINE                       : BL17U                              
REMARK 200  X-RAY GENERATOR MODEL          : NULL                               
REMARK 200  MONOCHROMATIC OR LAUE    (M/L) : M                                  
REMARK 200  WAVELENGTH OR RANGE        (A) : 0.9763                             
REMARK 200  MONOCHROMATOR                  : GRAPHITE                           
REMARK 200  OPTICS                         : NULL                               
REMARK 200                                                                      
REMARK 200  DETECTOR TYPE                  : CCD                                
REMARK 200  DETECTOR MANUFACTURER          : MARMOSAIC 225 MM CCD               
REMARK 200  INTENSITY-INTEGRATION SOFTWARE : MOSFLM                             
REMARK 200  DATA SCALING SOFTWARE          : SCALA                              
REMARK 200                                                                      
REMARK 200  NUMBER OF UNIQUE REFLECTIONS   : 60596                              
REMARK 200  RESOLUTION RANGE HIGH      (A) : 2.200                              
REMARK 200  RESOLUTION RANGE LOW       (A) : 68.600                             
REMARK 200  REJECTION CRITERIA  (SIGMA(I)) : 1.000                              
REMARK 200                                                                      
REMARK 200 OVERALL.                                                             
REMARK 200  COMPLETENESS FOR RANGE     (%) : 97.6                               
REMARK 200  DATA REDUNDANCY                : 4.800                              
REMARK 200  R MERGE                    (I) : NULL                               
REMARK 200  R SYM                      (I) : 0.13500                            
REMARK 200  <I/SIGMA(I)> FOR THE DATA SET  : 7.7000                             
REMARK 200                                                                      
REMARK 200 IN THE HIGHEST RESOLUTION SHELL.                                     
REMARK 200  HIGHEST RESOLUTION SHELL, RANGE HIGH (A) : 2.20                     
REMARK 200  HIGHEST RESOLUTION SHELL, RANGE LOW  (A) : 2.32                     
REMARK 200  COMPLETENESS FOR SHELL     (%) : 89.0                               
REMARK 200  DATA REDUNDANCY IN SHELL       : 2.80                               
REMARK 200  R MERGE FOR SHELL          (I) : NULL                               
REMARK 200  R SYM FOR SHELL            (I) : 0.58800                            
REMARK 200  <I/SIGMA(I)> FOR SHELL         : NULL                               
REMARK 200                                                                      
REMARK 200 DIFFRACTION PROTOCOL: SINGLE WAVELENGTH                              
REMARK 200 METHOD USED TO DETERMINE THE STRUCTURE: MOLECULAR REPLACEMENT        
REMARK 200 SOFTWARE USED: PHRASER                                               
REMARK 200 STARTING MODEL: PDB ENTRIES 3H09 AND 2WXR                            
REMARK 200                                                                      
REMARK 200 REMARK: NULL                                                         
REMARK 280                                                                      
REMARK 280 CRYSTAL                                                              
REMARK 280 SOLVENT CONTENT, VS   (%): 53.66                                     
REMARK 280 MATTHEWS COEFFICIENT, VM (ANGSTROMS**3/DA): 2.65                     
REMARK 280                                                                      
REMARK 280 CRYSTALLIZATION CONDITIONS: 100MM SODIUM CITRATE, 14% (W/V) PEG      
REMARK 280  4000, 100MM AMMONIUM SULFATE, PH 5.6, VAPOR DIFFUSION, HANGING      
REMARK 280  DROP, TEMPERATURE 298K                                              
REMARK 290                                                                      
REMARK 290 CRYSTALLOGRAPHIC SYMMETRY                                            
REMARK 290 SYMMETRY OPERATORS FOR SPACE GROUP: P 21 21 21                       
REMARK 290                                                                      
REMARK 290      SYMOP   SYMMETRY                                                
REMARK 290     NNNMMM   OPERATOR                                                
REMARK 290       1555   X,Y,Z                                                   
REMARK 290       2555   -X+1/2,-Y,Z+1/2                                         
REMARK 290       3555   -X,Y+1/2,-Z+1/2                                         
REMARK 290       4555   X+1/2,-Y+1/2,-Z                                         
REMARK 290                                                                      
REMARK 290     WHERE NNN -> OPERATOR NUMBER                                     
REMARK 290           MMM -> TRANSLATION VECTOR                                  
REMARK 290                                                                      
REMARK 290 CRYSTALLOGRAPHIC SYMMETRY TRANSFORMATIONS                            
REMARK 290 THE FOLLOWING TRANSFORMATIONS OPERATE ON THE ATOM/HETATM             
REMARK 290 RECORDS IN THIS ENTRY TO PRODUCE CRYSTALLOGRAPHICALLY                
REMARK 290 RELATED MOLECULES.                                                   
REMARK 290   SMTRY1   1  1.000000  0.000000  0.000000        0.00000            
REMARK 290   SMTRY2   1  0.000000  1.000000  0.000000        0.00000            
REMARK 290   SMTRY3   1  0.000000  0.000000  1.000000        0.00000            
REMARK 290   SMTRY1   2 -1.000000  0.000000  0.000000       20.70500            
REMARK 290   SMTRY2   2  0.000000 -1.000000  0.000000        0.00000            
REMARK 290   SMTRY3   2  0.000000  0.000000  1.000000      104.79000            
REMARK 290   SMTRY1   3 -1.000000  0.000000  0.000000        0.00000            
REMARK 290   SMTRY2   3  0.000000  1.000000  0.000000       68.60000            
REMARK 290   SMTRY3   3  0.000000  0.000000 -1.000000      104.79000            
REMARK 290   SMTRY1   4  1.000000  0.000000  0.000000       20.70500            
REMARK 290   SMTRY2   4  0.000000 -1.000000  0.000000       68.60000            
REMARK 290   SMTRY3   4  0.000000  0.000000 -1.000000        0.00000            
REMARK 290                                                                      
REMARK 290 REMARK: NULL                                                         
REMARK 300                                                                      
REMARK 300 BIOMOLECULE: 1                                                       
REMARK 300 SEE REMARK 350 FOR THE AUTHOR PROVIDED AND/OR PROGRAM                
REMARK 300 GENERATED ASSEMBLY INFORMATION FOR THE STRUCTURE IN                  
REMARK 300 THIS ENTRY. THE REMARK MAY ALSO PROVIDE INFORMATION ON               
REMARK 300 BURIED SURFACE AREA.                                                 
REMARK 300 REMARK: THE SECOND HAPS OF THE BIOLOGICAL ASSEMBLY MEDIATED BY THE   
REMARK 300 C-TERMINAL SAAT DOMAIN IS GENERATED ALONE THE P21 A-AXIS. THE        
REMARK 300 CRYSTAL PACKING REVEALS A REMARKABLE OLIGOMERIZATION OF (HAPS-HAPS)  
REMARK 300 N RELATED BY A CRYSTALLOGRAPHIC TWO-FOLD SCREW AXIS (I.E. P21 A-     
REMARK 300 AXIS), PERPENDICULAR TO THE AXIS OF THE HELIX.                       
REMARK 350                                                                      
REMARK 350 COORDINATES FOR A COMPLETE MULTIMER REPRESENTING THE KNOWN           
REMARK 350 BIOLOGICALLY SIGNIFICANT OLIGOMERIZATION STATE OF THE                
REMARK 350 MOLECULE CAN BE GENERATED BY APPLYING BIOMT TRANSFORMATIONS          
REMARK 350 GIVEN BELOW.  BOTH NON-CRYSTALLOGRAPHIC AND                          
REMARK 350 CRYSTALLOGRAPHIC OPERATIONS ARE GIVEN.                               
REMARK 350                                                                      
REMARK 350 BIOMOLECULE: 1                                                       
REMARK 350 AUTHOR DETERMINED BIOLOGICAL UNIT: DIMERIC                           
REMARK 350 APPLY THE FOLLOWING TO CHAINS: A                                     
REMARK 350   BIOMT1   1  1.000000  0.000000  0.000000        0.00000            
REMARK 350   BIOMT2   1  0.000000  1.000000  0.000000        0.00000            
REMARK 350   BIOMT3   1  0.000000  0.000000  1.000000        0.00000            
REMARK 350   BIOMT1   2  1.000000  0.000000  0.000000      -20.70500            
REMARK 350   BIOMT2   2  0.000000 -1.000000  0.000000      205.80000            
REMARK 350   BIOMT3   2  0.000000  0.000000 -1.000000        0.00000            
REMARK 465                                                                      
REMARK 465 MISSING RESIDUES                                                     
REMARK 465 THE FOLLOWING RESIDUES WERE NOT LOCATED IN THE                       
REMARK 465 EXPERIMENT. (M=MODEL NUMBER; RES=RESIDUE NAME; C=CHAIN               
REMARK 465 IDENTIFIER; SSSEQ=SEQUENCE NUMBER; I=INSERTION CODE.)                
REMARK 465                                                                      
REMARK 465   M RES C SSSEQI                                                     
REMARK 465     GLU A   265                                                      
REMARK 465     GLY A   266                                                      
REMARK 465     ASN A   267                                                      
REMARK 465     PRO A   268                                                      
REMARK 465     PHE A   269                                                      
REMARK 465     GLU A   270                                                      
REMARK 465     GLY A   271                                                      
REMARK 465     LYS A   272                                                      
REMARK 465     ALA A   851                                                      
REMARK 465     SER A   852                                                      
REMARK 465     SER A   853                                                      
REMARK 465     ASN A   854                                                      
REMARK 465     ASN A   855                                                      
REMARK 465     THR A   856                                                      
REMARK 465     PRO A   857                                                      
REMARK 465     ARG A   858                                                      
REMARK 465     ARG A   859                                                      
REMARK 465     ARG A   860                                                      
REMARK 465     SER A   861                                                      
REMARK 465     LEU A   862                                                      
REMARK 465     GLU A   863                                                      
REMARK 465     THR A   864                                                      
REMARK 465     GLU A   865                                                      
REMARK 465     THR A   866                                                      
REMARK 465     THR A   867                                                      
REMARK 465     PRO A   868                                                      
REMARK 465     THR A   869                                                      
REMARK 465     SER A   870                                                      
REMARK 465     ALA A   871                                                      
REMARK 465     GLU A   872                                                      
REMARK 465     HIS A   873                                                      
REMARK 465     ILE A   977                                                      
REMARK 465     LYS A   978                                                      
REMARK 465     GLU A   979                                                      
REMARK 465     GLN A   980                                                      
REMARK 465     GLU A   981                                                      
REMARK 465     LEU A   982                                                      
REMARK 465     HIS A   983                                                      
REMARK 465     ASN A   984                                                      
REMARK 465     ASP A   985                                                      
REMARK 465     LEU A   986                                                      
REMARK 465     VAL A   987                                                      
REMARK 465     ARG A   988                                                      
REMARK 465     ALA A   989                                                      
REMARK 465     GLU A   990                                                      
REMARK 465     GLN A   991                                                      
REMARK 465     ALA A   992                                                      
REMARK 465     GLU A   993                                                      
REMARK 465     ARG A   994                                                      
REMARK 465     THR A   995                                                      
REMARK 465     LEU A   996                                                      
REMARK 465     GLU A   997                                                      
REMARK 465     ALA A   998                                                      
REMARK 465     LYS A   999                                                      
REMARK 465     GLN A  1000                                                      
REMARK 465     VAL A  1001                                                      
REMARK 465     GLU A  1002                                                      
REMARK 465     PRO A  1003                                                      
REMARK 465     THR A  1004                                                      
REMARK 465     ALA A  1005                                                      
REMARK 465     LYS A  1006                                                      
REMARK 465     THR A  1007                                                      
REMARK 465     GLN A  1008                                                      
REMARK 465     THR A  1009                                                      
REMARK 465     GLY A  1010                                                      
REMARK 465     GLU A  1011                                                      
REMARK 465     PRO A  1012                                                      
REMARK 465     LYS A  1013                                                      
REMARK 465     VAL A  1014                                                      
REMARK 465     ARG A  1015                                                      
REMARK 465     SER A  1016                                                      
REMARK 465     ARG A  1017                                                      
REMARK 465     ARG A  1018                                                      
REMARK 465     ALA A  1019                                                      
REMARK 465     ALA A  1020                                                      
REMARK 465     ARG A  1021                                                      
REMARK 465     ALA A  1022                                                      
REMARK 465     ALA A  1023                                                      
REMARK 465     PHE A  1024                                                      
REMARK 465     PRO A  1025                                                      
REMARK 465     ASP A  1026                                                      
REMARK 465     THR A  1027                                                      
REMARK 465     LEU A  1028                                                      
REMARK 465     PRO A  1029                                                      
REMARK 465     ASP A  1030                                                      
REMARK 465     GLN A  1031                                                      
REMARK 465     SER A  1032                                                      
REMARK 465     LEU A  1033                                                      
REMARK 465     LEU A  1034                                                      
REMARK 465     ASN A  1035                                                      
REMARK 465     ALA A  1036                                                      
REMARK 470                                                                      
REMARK 470 MISSING ATOM                                                         
REMARK 470 THE FOLLOWING RESIDUES HAVE MISSING ATOMS (M=MODEL NUMBER;           
REMARK 470 RES=RESIDUE NAME; C=CHAIN IDENTIFIER; SSEQ=SEQUENCE NUMBER;          
REMARK 470 I=INSERTION CODE):                                                   
REMARK 470   M RES CSSEQI  ATOMS                                                
REMARK 470     ILE A 323    CB   CG1  CG2  CD1                                  
REMARK 470     LYS A 923    CB   CG   CD   CE   NZ                              
REMARK 500                                                                      
REMARK 500 GEOMETRY AND STEREOCHEMISTRY                                         
REMARK 500 SUBTOPIC: CLOSE CONTACTS IN SAME ASYMMETRIC UNIT                     
REMARK 500                                                                      
REMARK 500 THE FOLLOWING ATOMS ARE IN CLOSE CONTACT.                            
REMARK 500                                                                      
REMARK 500  ATM1  RES C  SSEQI   ATM2  RES C  SSEQI           DISTANCE          
REMARK 500   O    TYR A   102     NH2  ARG A   126              2.17            
REMARK 500                                                                      
REMARK 500 REMARK: NULL                                                         
REMARK 500                                                                      
REMARK 500 GEOMETRY AND STEREOCHEMISTRY                                         
REMARK 500 SUBTOPIC: TORSION ANGLES                                             
REMARK 500                                                                      
REMARK 500 TORSION ANGLES OUTSIDE THE EXPECTED RAMACHANDRAN REGIONS:            
REMARK 500 (M=MODEL NUMBER; RES=RESIDUE NAME; C=CHAIN IDENTIFIER;               
REMARK 500 SSEQ=SEQUENCE NUMBER; I=INSERTION CODE).                             
REMARK 500                                                                      
REMARK 500 STANDARD TABLE:                                                      
REMARK 500 FORMAT:(10X,I3,1X,A3,1X,A1,I4,A1,4X,F7.2,3X,F7.2)                    
REMARK 500                                                                      
REMARK 500 EXPECTED VALUES: GJ KLEYWEGT AND TA JONES (1996). PHI/PSI-           
REMARK 500 CHOLOGY: RAMACHANDRAN REVISITED. STRUCTURE 4, 1395 - 1400            
REMARK 500                                                                      
REMARK 500  M RES CSSEQI        PSI       PHI                                   
REMARK 500    LYS A  44     -169.33   -116.67                                   
REMARK 500    PHE A  47       41.22    -93.36                                   
REMARK 500    ARG A 183      129.75    -36.42                                   
REMARK 500    ARG A 212       43.36   -141.30                                   
REMARK 500    TYR A 349       32.13    -93.08                                   
REMARK 500    LYS A 371      -87.59   -120.58                                   
REMARK 500    SER A 400      -71.82   -136.96                                   
REMARK 500    ASN A 401       27.05   -150.21                                   
REMARK 500    GLN A 440       36.73   -148.63                                   
REMARK 500    GLU A 459       50.43   -145.00                                   
REMARK 500    SER A 478       -2.27     84.26                                   
REMARK 500    ARG A 501       -0.38     72.39                                   
REMARK 500    ASN A 549     -164.00   -108.89                                   
REMARK 500    ASN A 552       59.77   -148.99                                   
REMARK 500    ASP A 590       56.72    -97.98                                   
REMARK 500    SER A 667     -161.59   -106.75                                   
REMARK 500    ASN A 681     -129.89     48.24                                   
REMARK 500    ASP A 736     -123.40     50.35                                   
REMARK 500    ASN A 749       72.28   -102.09                                   
REMARK 500    ASN A 756     -125.87     58.07                                   
REMARK 500    ASP A 776     -120.91     54.95                                   
REMARK 500    ASP A 795     -123.02     57.78                                   
REMARK 500    HIS A 808     -169.78   -123.16                                   
REMARK 500    ASP A 813     -168.20   -116.08                                   
REMARK 500    GLN A 834      -79.53    -94.11                                   
REMARK 500    ASP A 938     -159.87   -149.30                                   
REMARK 500    ASP A 953      -11.11     69.02                                   
REMARK 500                                                                      
REMARK 500 REMARK: NULL                                                         
REMARK 500                                                                      
REMARK 500 GEOMETRY AND STEREOCHEMISTRY                                         
REMARK 500 SUBTOPIC: NON-CIS, NON-TRANS                                         
REMARK 500                                                                      
REMARK 500 THE FOLLOWING PEPTIDE BONDS DEVIATE SIGNIFICANTLY FROM BOTH          
REMARK 500 CIS AND TRANS CONFORMATION.  CIS BONDS, IF ANY, ARE LISTED           
REMARK 500 ON CISPEP RECORDS.  TRANS IS DEFINED AS 180 +/- 30 AND               
REMARK 500 CIS IS DEFINED AS 0 +/- 30 DEGREES.                                  
REMARK 500                                 MODEL     OMEGA                      
REMARK 500 THR A  921     GLY A  922                  -59.72                    
REMARK 500                                                                      
REMARK 500 REMARK: NULL                                                         
REMARK 500                                                                      
REMARK 500 GEOMETRY AND STEREOCHEMISTRY                                         
REMARK 500 SUBTOPIC: CHIRAL CENTERS                                             
REMARK 500                                                                      
REMARK 500 UNEXPECTED CONFIGURATION OF THE FOLLOWING CHIRAL                     
REMARK 500 CENTER(S) USING IMPROPER CA--C--CB--N CHIRALITY                      
REMARK 500 FOR AMINO ACIDS AND C1'--O4'--N1(N9)--C2' FOR                        
REMARK 500 NUCLEIC ACIDS OR EQUIVALENT ANGLE                                    
REMARK 500 M=MODEL NUMBER; RES=RESIDUE NAME; C=CHAIN                            
REMARK 500 IDENTIFIER; SSEQ=SEQUENCE NUMBER; I=INSERTION CODE                   
REMARK 500                                                                      
REMARK 500 STANDARD TABLE:                                                      
REMARK 500 FORMAT: (10X,I3,1X,A3,1X,A1,I4,A1,6X,F5.1,6X,A1,10X,A1,3X,A16)       
REMARK 500                                                                      
REMARK 500  M RES CSSEQI    IMPROPER   EXPECTED   FOUND DETAILS                 
REMARK 500    LYS A 371        23.9      L          L   OUTSIDE RANGE           
REMARK 500                                                                      
REMARK 500 REMARK: NULL                                                         
REMARK 525                                                                      
REMARK 525 SOLVENT                                                              
REMARK 525                                                                      
REMARK 525 THE SOLVENT MOLECULES HAVE CHAIN IDENTIFIERS THAT                    
REMARK 525 INDICATE THE POLYMER CHAIN WITH WHICH THEY ARE MOST                  
REMARK 525 CLOSELY ASSOCIATED. THE REMARK LISTS ALL THE SOLVENT                 
REMARK 525 MOLECULES WHICH ARE MORE THAN 5A AWAY FROM THE                       
REMARK 525 NEAREST POLYMER CHAIN (M = MODEL NUMBER;                             
REMARK 525 RES=RESIDUE NAME; C=CHAIN IDENTIFIER; SSEQ=SEQUENCE                  
REMARK 525 NUMBER; I=INSERTION CODE):                                           
REMARK 525                                                                      
REMARK 525  M RES CSSEQI                                                        
REMARK 525    HOH A1545        DISTANCE =  5.05 ANGSTROMS                       
REMARK 525    HOH A1596        DISTANCE =  5.71 ANGSTROMS                       
REMARK 525    HOH A1725        DISTANCE =  5.34 ANGSTROMS                       
REMARK 525    HOH A1762        DISTANCE =  6.03 ANGSTROMS                       
DBREF  3SYJ A   26  1036  UNP    P45387   HAP2_HAEIF      26   1036             
SEQRES   1 A 1011  GLY HIS THR TYR PHE GLY ILE ASP TYR GLN TYR TYR ARG          
SEQRES   2 A 1011  ASP PHE ALA GLU ASN LYS GLY LYS PHE THR VAL GLY ALA          
SEQRES   3 A 1011  GLN ASN ILE LYS VAL TYR ASN LYS GLN GLY GLN LEU VAL          
SEQRES   4 A 1011  GLY THR SER MET THR LYS ALA PRO MET ILE ASP PHE SER          
SEQRES   5 A 1011  VAL VAL SER ARG ASN GLY VAL ALA ALA LEU VAL GLU ASN          
SEQRES   6 A 1011  GLN TYR ILE VAL SER VAL ALA HIS ASN VAL GLY TYR THR          
SEQRES   7 A 1011  ASP VAL ASP PHE GLY ALA GLU GLY ASN ASN PRO ASP GLN          
SEQRES   8 A 1011  HIS ARG PHE THR TYR LYS ILE VAL LYS ARG ASN ASN TYR          
SEQRES   9 A 1011  LYS LYS ASP ASN LEU HIS PRO TYR GLU ASP ASP TYR HIS          
SEQRES  10 A 1011  ASN PRO ARG LEU HIS LYS PHE VAL THR GLU ALA ALA PRO          
SEQRES  11 A 1011  ILE ASP MET THR SER ASN MET ASN GLY SER THR TYR SER          
SEQRES  12 A 1011  ASP ARG THR LYS TYR PRO GLU ARG VAL ARG ILE GLY SER          
SEQRES  13 A 1011  GLY ARG GLN PHE TRP ARG ASN ASP GLN ASP LYS GLY ASP          
SEQRES  14 A 1011  GLN VAL ALA GLY ALA TYR HIS TYR LEU THR ALA GLY ASN          
SEQRES  15 A 1011  THR HIS ASN GLN ARG GLY ALA GLY ASN GLY TYR SER TYR          
SEQRES  16 A 1011  LEU GLY GLY ASP VAL ARG LYS ALA GLY GLU TYR GLY PRO          
SEQRES  17 A 1011  LEU PRO ILE ALA GLY SER LYS GLY ASP SER GLY SER PRO          
SEQRES  18 A 1011  MET PHE ILE TYR ASP ALA GLU LYS GLN LYS TRP LEU ILE          
SEQRES  19 A 1011  ASN GLY ILE LEU ARG GLU GLY ASN PRO PHE GLU GLY LYS          
SEQRES  20 A 1011  GLU ASN GLY PHE GLN LEU VAL ARG LYS SER TYR PHE ASP          
SEQRES  21 A 1011  GLU ILE PHE GLU ARG ASP LEU HIS THR SER LEU TYR THR          
SEQRES  22 A 1011  ARG ALA GLY ASN GLY VAL TYR THR ILE SER GLY ASN ASP          
SEQRES  23 A 1011  ASN GLY GLN GLY SER ILE THR GLN LYS SER GLY ILE PRO          
SEQRES  24 A 1011  SER GLU ILE LYS ILE THR LEU ALA ASN MET SER LEU PRO          
SEQRES  25 A 1011  LEU LYS GLU LYS ASP LYS VAL HIS ASN PRO ARG TYR ASP          
SEQRES  26 A 1011  GLY PRO ASN ILE TYR SER PRO ARG LEU ASN ASN GLY GLU          
SEQRES  27 A 1011  THR LEU TYR PHE MET ASP GLN LYS GLN GLY SER LEU ILE          
SEQRES  28 A 1011  PHE ALA SER ASP ILE ASN GLN GLY ALA GLY GLY LEU TYR          
SEQRES  29 A 1011  PHE GLU GLY ASN PHE THR VAL SER PRO ASN SER ASN GLN          
SEQRES  30 A 1011  THR TRP GLN GLY ALA GLY ILE HIS VAL SER GLU ASN SER          
SEQRES  31 A 1011  THR VAL THR TRP LYS VAL ASN GLY VAL GLU HIS ASP ARG          
SEQRES  32 A 1011  LEU SER LYS ILE GLY LYS GLY THR LEU HIS VAL GLN ALA          
SEQRES  33 A 1011  LYS GLY GLU ASN LYS GLY SER ILE SER VAL GLY ASP GLY          
SEQRES  34 A 1011  LYS VAL ILE LEU GLU GLN GLN ALA ASP ASP GLN GLY ASN          
SEQRES  35 A 1011  LYS GLN ALA PHE SER GLU ILE GLY LEU VAL SER GLY ARG          
SEQRES  36 A 1011  GLY THR VAL GLN LEU ASN ASP ASP LYS GLN PHE ASP THR          
SEQRES  37 A 1011  ASP LYS PHE TYR PHE GLY PHE ARG GLY GLY ARG LEU ASP          
SEQRES  38 A 1011  LEU ASN GLY HIS SER LEU THR PHE LYS ARG ILE GLN ASN          
SEQRES  39 A 1011  THR ASP GLU GLY ALA MET ILE VAL ASN HIS ASN THR THR          
SEQRES  40 A 1011  GLN ALA ALA ASN VAL THR ILE THR GLY ASN GLU SER ILE          
SEQRES  41 A 1011  VAL LEU PRO ASN GLY ASN ASN ILE ASN LYS LEU ASP TYR          
SEQRES  42 A 1011  ARG LYS GLU ILE ALA TYR ASN GLY TRP PHE GLY GLU THR          
SEQRES  43 A 1011  ASP LYS ASN LYS HIS ASN GLY ARG LEU ASN LEU ILE TYR          
SEQRES  44 A 1011  LYS PRO THR THR GLU ASP ARG THR LEU LEU LEU SER GLY          
SEQRES  45 A 1011  GLY THR ASN LEU LYS GLY ASP ILE THR GLN THR LYS GLY          
SEQRES  46 A 1011  LYS LEU PHE PHE SER GLY ARG PRO THR PRO HIS ALA TYR          
SEQRES  47 A 1011  ASN HIS LEU ASN LYS ARG TRP SER GLU MET GLU GLY ILE          
SEQRES  48 A 1011  PRO GLN GLY GLU ILE VAL TRP ASP HIS ASP TRP ILE ASN          
SEQRES  49 A 1011  ARG THR PHE LYS ALA GLU ASN PHE GLN ILE LYS GLY GLY          
SEQRES  50 A 1011  SER ALA VAL VAL SER ARG ASN VAL SER SER ILE GLU GLY          
SEQRES  51 A 1011  ASN TRP THR VAL SER ASN ASN ALA ASN ALA THR PHE GLY          
SEQRES  52 A 1011  VAL VAL PRO ASN GLN GLN ASN THR ILE CYS THR ARG SER          
SEQRES  53 A 1011  ASP TRP THR GLY LEU THR THR CYS GLN LYS VAL ASP LEU          
SEQRES  54 A 1011  THR ASP THR LYS VAL ILE ASN SER ILE PRO LYS THR GLN          
SEQRES  55 A 1011  ILE ASN GLY SER ILE ASN LEU THR ASP ASN ALA THR ALA          
SEQRES  56 A 1011  ASN VAL LYS GLY LEU ALA LYS LEU ASN GLY ASN VAL THR          
SEQRES  57 A 1011  LEU THR ASN HIS SER GLN PHE THR LEU SER ASN ASN ALA          
SEQRES  58 A 1011  THR GLN ILE GLY ASN ILE ARG LEU SER ASP ASN SER THR          
SEQRES  59 A 1011  ALA THR VAL ASP ASN ALA ASN LEU ASN GLY ASN VAL HIS          
SEQRES  60 A 1011  LEU THR ASP SER ALA GLN PHE SER LEU LYS ASN SER HIS          
SEQRES  61 A 1011  PHE SER HIS GLN ILE GLN GLY ASP LYS GLY THR THR VAL          
SEQRES  62 A 1011  THR LEU GLU ASN ALA THR TRP THR MET PRO SER ASP THR          
SEQRES  63 A 1011  THR LEU GLN ASN LEU THR LEU ASN ASN SER THR ILE THR          
SEQRES  64 A 1011  LEU ASN SER ALA TYR SER ALA SER SER ASN ASN THR PRO          
SEQRES  65 A 1011  ARG ARG ARG SER LEU GLU THR GLU THR THR PRO THR SER          
SEQRES  66 A 1011  ALA GLU HIS ARG PHE ASN THR LEU THR VAL ASN GLY LYS          
SEQRES  67 A 1011  LEU SER GLY GLN GLY THR PHE GLN PHE THR SER SER LEU          
SEQRES  68 A 1011  PHE GLY TYR LYS SER ASP LYS LEU LYS LEU SER ASN ASP          
SEQRES  69 A 1011  ALA GLU GLY ASP TYR ILE LEU SER VAL ARG ASN THR GLY          
SEQRES  70 A 1011  LYS GLU PRO GLU THR LEU GLU GLN LEU THR LEU VAL GLU          
SEQRES  71 A 1011  SER LYS ASP ASN GLN PRO LEU SER ASP LYS LEU LYS PHE          
SEQRES  72 A 1011  THR LEU GLU ASN ASP HIS VAL ASP ALA GLY ALA LEU ARG          
SEQRES  73 A 1011  TYR LYS LEU VAL LYS ASN ASP GLY GLU PHE ARG LEU HIS          
SEQRES  74 A 1011  ASN PRO ILE LYS GLU GLN GLU LEU HIS ASN ASP LEU VAL          
SEQRES  75 A 1011  ARG ALA GLU GLN ALA GLU ARG THR LEU GLU ALA LYS GLN          
SEQRES  76 A 1011  VAL GLU PRO THR ALA LYS THR GLN THR GLY GLU PRO LYS          
SEQRES  77 A 1011  VAL ARG SER ARG ARG ALA ALA ARG ALA ALA PHE PRO ASP          
SEQRES  78 A 1011  THR LEU PRO ASP GLN SER LEU LEU ASN ALA                      
FORMUL   2  HOH   *783(H2 O)                                                    
HELIX    1   1 ASP A   33  ASN A   43  1                                  11    
HELIX    2   2 ASP A   75  VAL A   79  5                                   5    
HELIX    3   3 ASN A  113  HIS A  117  5                                   5    
HELIX    4   4 ASN A  163  ASP A  169  5                                   7    
HELIX    5   5 ARG A  280  LEU A  292  1                                  13    
HELIX    6   6 ASN A  346  ASP A  350  5                                   5    
HELIX    7   7 SER A  356  ASN A  361  1                                   6    
HELIX    8   8 ASP A  492  ASP A  494  5                                   3    
HELIX    9   9 ASN A  554  ARG A  559  5                                   6    
HELIX   10  10 ASN A  627  GLY A  635  1                                   9    
HELIX   11  11 ASP A  716  ILE A  723  1                                   8    
HELIX   12  12 ASN A  846  SER A  850  5                                   5    
SHEET    1   A 3 HIS A  27  TYR A  29  0                                        
SHEET    2   A 3 GLN A 184  ARG A 187  1  O  ARG A 187   N  THR A  28           
SHEET    3   A 3 GLY A 193  ALA A 197 -1  O  ASP A 194   N  TRP A 186           
SHEET    1   B 2 ILE A  54  TYR A  57  0                                        
SHEET    2   B 2 LEU A  63  SER A  67 -1  O  SER A  67   N  ILE A  54           
SHEET    1   C 2 ALA A  86  GLU A  89  0                                        
SHEET    2   C 2 TYR A  92  VAL A  94 -1  O  TYR A  92   N  VAL A  88           
SHEET    1   D 3 ASP A 104  VAL A 105  0                                        
SHEET    2   D 3 TYR A 121  LYS A 125 -1  O  TYR A 121   N  VAL A 105           
SHEET    3   D 3 ARG A 145  LEU A 146 -1  O  ARG A 145   N  LYS A 125           
SHEET    1   E 7 THR A 204  ASN A 207  0                                        
SHEET    2   E 7 ARG A 176  GLY A 180 -1  N  GLY A 180   O  THR A 204           
SHEET    3   E 7 PRO A 246  ASP A 251 -1  O  PHE A 248   N  VAL A 177           
SHEET    4   E 7 LYS A 256  LEU A 263 -1  O  ASN A 260   N  MET A 247           
SHEET    5   E 7 ASN A 274  LEU A 278 -1  O  GLN A 277   N  ILE A 262           
SHEET    6   E 7 TYR A 218  LEU A 221 -1  N  LEU A 221   O  ASN A 274           
SHEET    7   E 7 GLN A 211  GLY A 215 -1  N  GLY A 213   O  TYR A 220           
SHEET    1   F13 THR A 294  TYR A 297  0                                        
SHEET    2   F13 LEU A 365  MET A 368  1  O  TYR A 366   N  LEU A 296           
SHEET    3   F13 LEU A 388  GLU A 391  1  O  GLU A 391   N  PHE A 367           
SHEET    4   F13 ILE A 409  VAL A 411  1  O  HIS A 410   N  LEU A 388           
SHEET    5   F13 ARG A 428  ILE A 432  1  O  SER A 430   N  ILE A 409           
SHEET    6   F13 SER A 448  LEU A 458  1  O  SER A 450   N  LEU A 429           
SHEET    7   F13 THR A 436  VAL A 439  1  N  LEU A 437   O  LYS A 455           
SHEET    8   F13 THR A 416  TRP A 419  1  N  VAL A 417   O  THR A 436           
SHEET    9   F13 PHE A 394  PRO A 398  1  N  PHE A 394   O  THR A 418           
SHEET   10   F13 GLY A 373  PHE A 377  1  N  PHE A 377   O  SER A 397           
SHEET   11   F13 VAL A 304  ASN A 310  1  N  ILE A 307   O  ILE A 376           
SHEET   12   F13 ASN A 312  GLN A 319 -1  O  THR A 318   N  THR A 306           
SHEET   13   F13 GLU A 326  ASN A 333 -1  O  ILE A 327   N  ILE A 317           
SHEET    1   G 9 THR A 294  TYR A 297  0                                        
SHEET    2   G 9 LEU A 365  MET A 368  1  O  TYR A 366   N  LEU A 296           
SHEET    3   G 9 LEU A 388  GLU A 391  1  O  GLU A 391   N  PHE A 367           
SHEET    4   G 9 ILE A 409  VAL A 411  1  O  HIS A 410   N  LEU A 388           
SHEET    5   G 9 ARG A 428  ILE A 432  1  O  SER A 430   N  ILE A 409           
SHEET    6   G 9 SER A 448  LEU A 458  1  O  SER A 450   N  LEU A 429           
SHEET    7   G 9 ILE A 474  LEU A 485  1  O  GLY A 475   N  VAL A 451           
SHEET    8   G 9 PHE A 496  PHE A 498  1  O  TYR A 497   N  ILE A 474           
SHEET    9   G 9 GLN A 518  ASN A 519  1  O  GLN A 518   N  PHE A 498           
SHEET    1   H19 GLU A 326  ASN A 333  0                                        
SHEET    2   H19 ASN A 312  GLN A 319 -1  N  ILE A 317   O  ILE A 327           
SHEET    3   H19 VAL A 304  ASN A 310 -1  N  THR A 306   O  THR A 318           
SHEET    4   H19 GLY A 373  PHE A 377  1  O  ILE A 376   N  ILE A 307           
SHEET    5   H19 PHE A 394  PRO A 398  1  O  SER A 397   N  PHE A 377           
SHEET    6   H19 THR A 416  TRP A 419  1  O  THR A 418   N  PHE A 394           
SHEET    7   H19 THR A 436  VAL A 439  1  O  THR A 436   N  VAL A 417           
SHEET    8   H19 SER A 448  LEU A 458  1  O  LYS A 455   N  LEU A 437           
SHEET    9   H19 ILE A 474  LEU A 485  1  O  GLY A 475   N  VAL A 451           
SHEET   10   H19 GLY A 503  ASP A 506  1  O  ASP A 506   N  VAL A 483           
SHEET   11   H19 ALA A 524  VAL A 527  1  O  MET A 525   N  LEU A 505           
SHEET   12   H19 TRP A 567  PHE A 568  1  O  TRP A 567   N  ALA A 524           
SHEET   13   H19 GLY A 598  ASN A 600  1  O  ASN A 600   N  PHE A 568           
SHEET   14   H19 ARG A 650  ILE A 659  1  O  LYS A 653   N  THR A 599           
SHEET   15   H19 VAL A 670  VAL A 679  1  O  THR A 678   N  PHE A 657           
SHEET   16   H19 THR A 726  ASN A 729  1  O  ASN A 729   N  ILE A 673           
SHEET   17   H19 ALA A 746  LEU A 748  1  O  LYS A 747   N  THR A 726           
SHEET   18   H19 THR A 767  ILE A 769  1  O  ILE A 769   N  LEU A 748           
SHEET   19   H19 ASN A 786  ASN A 788  1  O  ASN A 788   N  GLN A 768           
SHEET    1   I11 LEU A 512  PHE A 514  0                                        
SHEET    2   I11 ALA A 535  ILE A 539  1  O  THR A 538   N  PHE A 514           
SHEET    3   I11 LEU A 580  TYR A 584  1  O  ILE A 583   N  ILE A 539           
SHEET    4   I11 ASP A 604  GLN A 607  1  O  THR A 606   N  TYR A 584           
SHEET    5   I11 ARG A 650  ILE A 659  1  O  GLN A 658   N  ILE A 605           
SHEET    6   I11 VAL A 670  VAL A 679  1  O  THR A 678   N  PHE A 657           
SHEET    7   I11 ILE A 732  LEU A 734  1  O  ASN A 733   N  VAL A 679           
SHEET    8   I11 VAL A 752  LEU A 754  1  O  THR A 753   N  LEU A 734           
SHEET    9   I11 ILE A 772  LEU A 774  1  O  ARG A 773   N  LEU A 754           
SHEET   10   I11 VAL A 791  LEU A 793  1  O  HIS A 792   N  LEU A 774           
SHEET   11   I11 ILE A 810  GLY A 812  1  O  GLN A 811   N  LEU A 793           
SHEET    1   J 2 GLU A 340  LYS A 341  0                                        
SHEET    2   J 2 ILE A 354  TYR A 355 -1  O  TYR A 355   N  GLU A 340           
SHEET    1   K 2 ILE A 381  ASN A 382  0                                        
SHEET    2   K 2 TRP A 404  GLN A 405  1  O  GLN A 405   N  ILE A 381           
SHEET    1   L13 GLU A 561  TYR A 564  0                                        
SHEET    2   L13 THR A 592  LEU A 595  1  O  LEU A 594   N  TYR A 564           
SHEET    3   L13 LYS A 611  PHE A 614  1  O  PHE A 613   N  LEU A 593           
SHEET    4   L13 SER A 663  VAL A 666  1  O  VAL A 665   N  LEU A 612           
SHEET    5   L13 ASN A 684  PHE A 687  1  O  THR A 686   N  VAL A 666           
SHEET    6   L13 THR A 739  LYS A 743  1  O  ASN A 741   N  PHE A 687           
SHEET    7   L13 GLN A 759  SER A 763  1  O  THR A 761   N  VAL A 742           
SHEET    8   L13 THR A 779  ASP A 783  1  O  THR A 781   N  LEU A 762           
SHEET    9   L13 GLN A 798  LYS A 802  1  O  SER A 800   N  ALA A 780           
SHEET   10   L13 THR A 817  GLU A 821  1  O  THR A 819   N  LEU A 801           
SHEET   11   L13 ASN A 835  THR A 844  1  O  THR A 837   N  LEU A 820           
SHEET   12   L13 LEU A 884  SER A 895  1  O  SER A 885   N  LEU A 838           
SHEET   13   L13 LYS A 900  SER A 901 -1  O  LYS A 900   N  SER A 895           
SHEET    1   M 6 HIS A 805  PHE A 806  0                                        
SHEET    2   M 6 THR A 824  THR A 826  1  O  THR A 826   N  PHE A 806           
SHEET    3   M 6 ASN A 835  THR A 844  1  O  THR A 844   N  TRP A 825           
SHEET    4   M 6 LEU A 884  SER A 895  1  O  SER A 885   N  LEU A 838           
SHEET    5   M 6 GLY A 912  ASN A 920  1  O  SER A 917   N  PHE A 892           
SHEET    6   M 6 LEU A 946  LEU A 950  1  O  THR A 949   N  LEU A 916           
SHEET    1   N 2 ARG A 617  PRO A 618  0                                        
SHEET    2   N 2 TRP A 647  ILE A 648 -1  O  ILE A 648   N  ARG A 617           
SHEET    1   O 2 GLN A 694  ARG A 700  0                                        
SHEET    2   O 2 THR A 707  ASP A 713 -1  O  GLN A 710   N  ILE A 697           
SHEET    1   P 7 THR A 831  LEU A 833  0                                        
SHEET    2   P 7 THR A 877  VAL A 880  1  O  THR A 879   N  THR A 831           
SHEET    3   P 7 LYS A 903  LEU A 906  1  O  LYS A 905   N  VAL A 880           
SHEET    4   P 7 LEU A 931  SER A 936  1  O  GLU A 935   N  LEU A 906           
SHEET    5   P 7 GLU A 970  HIS A 974 -1  O  LEU A 973   N  LEU A 931           
SHEET    6   P 7 LEU A 960  ASN A 967 -1  N  LYS A 963   O  HIS A 974           
SHEET    7   P 7 VAL A 955  ALA A 957 -1  N  VAL A 955   O  TYR A 962           
SSBOND   1 CYS A  698    CYS A  709                          1555   1555  2.05  
CISPEP   1 ILE A  323    PRO A  324          0        11.29                     
CRYST1   41.410  137.200  209.580  90.00  90.00  90.00 P 21 21 21    4          
ORIGX1      1.000000  0.000000  0.000000        0.00000                         
ORIGX2      0.000000  1.000000  0.000000        0.00000                         
ORIGX3      0.000000  0.000000  1.000000        0.00000                         
SCALE1      0.024149  0.000000  0.000000        0.00000                         
SCALE2      0.000000  0.007289  0.000000        0.00000                         
SCALE3      0.000000  0.000000  0.004771        0.00000                         
ATOM   6214  N   ASP A 830      18.958  92.387 -12.538  1.00 36.00           N  
ATOM   6215  CA  ASP A 830      20.089  92.856 -13.334  1.00 42.64           C  
ATOM   6216  C   ASP A 830      21.202  93.355 -12.419  1.00 41.34           C  
ATOM   6217  O   ASP A 830      20.944  94.037 -11.427  1.00 42.57           O  
ATOM   6218  CB  ASP A 830      19.665  93.978 -14.288  1.00 41.11           C  
ATOM   6219  CG  ASP A 830      19.017  93.456 -15.555  1.00 44.75           C  
ATOM   6220  OD1 ASP A 830      18.677  92.255 -15.605  1.00 41.43           O  
ATOM   6221  OD2 ASP A 830      18.852  94.252 -16.504  1.00 46.66           O  
ATOM   6222  N   THR A 831      22.439  93.018 -12.763  1.00 39.16           N  
ATOM   6223  CA  THR A 831      23.578  93.300 -11.897  1.00 40.44           C  
ATOM   6224  C   THR A 831      24.813  93.671 -12.697  1.00 38.44           C  
ATOM   6225  O   THR A 831      25.064  93.106 -13.761  1.00 35.87           O  
ATOM   6226  CB  THR A 831      23.929  92.073 -11.026  1.00 41.58           C  
ATOM   6227  OG1 THR A 831      23.186  92.120  -9.804  1.00 50.09           O  
ATOM   6228  CG2 THR A 831      25.416  92.047 -10.702  1.00 39.41           C  
ATOM   6229  N   THR A 832      25.591  94.610 -12.174  1.00 36.95           N  
ATOM   6230  CA  THR A 832      26.855  94.971 -12.799  1.00 39.22           C  
ATOM   6231  C   THR A 832      28.034  94.791 -11.852  1.00 38.68           C  
ATOM   6232  O   THR A 832      27.987  95.191 -10.688  1.00 40.46           O  
ATOM   6233  CB  THR A 832      26.830  96.413 -13.320  1.00 39.43           C  
ATOM   6234  OG1 THR A 832      25.749  96.554 -14.247  1.00 42.93           O  
ATOM   6235  CG2 THR A 832      28.140  96.756 -14.015  1.00 38.41           C  
ATOM   6236  N   LEU A 833      29.068  94.188 -12.359  1.00 37.73           N  
ATOM   6237  CA  LEU A 833      30.292  94.027 -11.625  1.00 39.86           C  
ATOM   6238  C   LEU A 833      31.446  94.409 -12.512  1.00 40.08           C  
ATOM   6239  O   LEU A 833      31.314  94.533 -13.693  1.00 42.59           O  
ATOM   6240  CB  LEU A 833      30.464  92.584 -11.167  1.00 34.75           C  
ATOM   6241  CG  LEU A 833      29.368  91.908 -10.391  1.00 33.16           C  
ATOM   6242  CD1 LEU A 833      29.650  90.489 -10.237  1.00 33.99           C  
ATOM   6243  CD2 LEU A 833      29.153  92.546  -9.066  1.00 37.35           C  
ATOM   6244  N   GLN A 834      32.587  94.606 -11.913  1.00 40.33           N  
ATOM   6245  CA  GLN A 834      33.769  94.890 -12.651  1.00 39.43           C  
ATOM   6246  C   GLN A 834      34.610  93.681 -12.969  1.00 41.44           C  
ATOM   6247  O   GLN A 834      34.554  93.154 -14.048  1.00 42.57           O  
ATOM   6248  CB  GLN A 834      34.629  95.828 -11.840  1.00 41.10           C  
ATOM   6249  CG  GLN A 834      35.710  96.519 -12.574  1.00 42.81           C  
ATOM   6250  CD  GLN A 834      35.271  97.144 -13.836  1.00 43.09           C  
ATOM   6251  OE1 GLN A 834      34.191  97.673 -13.950  1.00 44.23           O  
ATOM   6252  NE2 GLN A 834      36.119  97.113 -14.785  1.00 42.13           N  
ATOM   6253  N   ASN A 835      35.377  93.231 -12.007  1.00 38.87           N  
ATOM   6254  CA  ASN A 835      36.030  91.952 -12.056  1.00 39.11           C  
ATOM   6255  C   ASN A 835      35.296  90.954 -11.191  1.00 43.31           C  
ATOM   6256  O   ASN A 835      34.723  91.305 -10.201  1.00 41.27           O  
ATOM   6257  CB  ASN A 835      37.490  92.080 -11.651  1.00 38.56           C  
ATOM   6258  CG  ASN A 835      38.211  93.175 -12.412  1.00 45.49           C  
ATOM   6259  OD1 ASN A 835      38.343  93.142 -13.615  1.00 41.79           O  
ATOM   6260  ND2 ASN A 835      38.686  94.138 -11.691  1.00 48.07           N  
ATOM   6261  N   LEU A 836      35.302  89.711 -11.622  1.00 39.56           N  
ATOM   6262  CA  LEU A 836      34.630  88.645 -10.949  1.00 37.02           C  
ATOM   6263  C   LEU A 836      35.460  87.402 -11.092  1.00 36.22           C  
ATOM   6264  O   LEU A 836      35.882  87.078 -12.153  1.00 39.83           O  
ATOM   6265  CB  LEU A 836      33.260  88.428 -11.580  1.00 37.12           C  
ATOM   6266  CG  LEU A 836      32.472  87.168 -11.276  1.00 32.52           C  
ATOM   6267  CD1 LEU A 836      32.112  87.109  -9.887  1.00 32.34           C  
ATOM   6268  CD2 LEU A 836      31.245  87.062 -12.141  1.00 29.95           C  
ATOM   6269  N   THR A 837      35.699  86.710 -10.001  1.00 37.53           N  
ATOM   6270  CA  THR A 837      36.535  85.519 -10.011  1.00 34.28           C  
ATOM   6271  C   THR A 837      35.764  84.332  -9.462  1.00 38.00           C  
ATOM   6272  O   THR A 837      35.251  84.384  -8.344  1.00 41.85           O  
ATOM   6273  CB  THR A 837      37.807  85.726  -9.176  1.00 34.45           C  
ATOM   6274  OG1 THR A 837      38.639  86.708  -9.805  1.00 32.04           O  
ATOM   6275  CG2 THR A 837      38.576  84.422  -9.051  1.00 43.51           C  
ATOM   6276  N   LEU A 838      35.674  83.267 -10.249  1.00 32.96           N  
ATOM   6277  CA  LEU A 838      34.967  82.069  -9.817  1.00 32.93           C  
ATOM   6278  C   LEU A 838      35.943  80.967  -9.471  1.00 33.91           C  
ATOM   6279  O   LEU A 838      37.004  80.853 -10.077  1.00 40.16           O  
ATOM   6280  CB  LEU A 838      34.023  81.569 -10.906  1.00 31.49           C  
ATOM   6281  CG  LEU A 838      32.837  82.472 -11.198  1.00 34.77           C  
ATOM   6282  CD1 LEU A 838      31.783  81.697 -11.959  1.00 30.93           C  
ATOM   6283  CD2 LEU A 838      32.281  83.008  -9.893  1.00 35.20           C  
ATOM   6284  N   ASN A 839      35.568  80.149  -8.498  1.00 38.04           N  
ATOM   6285  CA  ASN A 839      36.350  78.987  -8.118  1.00 35.67           C  
ATOM   6286  C   ASN A 839      35.428  77.978  -7.464  1.00 37.72           C  
ATOM   6287  O   ASN A 839      35.029  78.153  -6.314  1.00 39.97           O  
ATOM   6288  CB  ASN A 839      37.474  79.392  -7.162  1.00 41.67           C  
ATOM   6289  CG  ASN A 839      38.024  78.217  -6.367  1.00 47.25           C  
ATOM   6290  OD1 ASN A 839      37.844  77.055  -6.739  1.00 45.09           O  
ATOM   6291  ND2 ASN A 839      38.703  78.518  -5.262  1.00 49.23           N  
ATOM   6292  N   ASN A 840      35.086  76.928  -8.203  1.00 37.38           N  
ATOM   6293  CA  ASN A 840      34.174  75.905  -7.708  1.00 35.32           C  
ATOM   6294  C   ASN A 840      32.896  76.521  -7.165  1.00 38.48           C  
ATOM   6295  O   ASN A 840      32.370  76.078  -6.142  1.00 41.40           O  
ATOM   6296  CB  ASN A 840      34.847  75.064  -6.625  1.00 35.64           C  
ATOM   6297  CG  ASN A 840      34.028  73.843  -6.238  1.00 42.43           C  
ATOM   6298  OD1 ASN A 840      34.219  73.276  -5.166  1.00 43.61           O  
ATOM   6299  ND2 ASN A 840      33.111  73.437  -7.110  1.00 38.66           N  
ATOM   6300  N   SER A 841      32.406  77.549  -7.850  1.00 37.07           N  
ATOM   6301  CA  SER A 841      31.207  78.260  -7.424  1.00 39.23           C  
ATOM   6302  C   SER A 841      30.157  78.358  -8.537  1.00 40.20           C  
ATOM   6303  O   SER A 841      30.481  78.283  -9.723  1.00 38.74           O  
ATOM   6304  CB  SER A 841      31.574  79.655  -6.913  1.00 38.87           C  
ATOM   6305  OG  SER A 841      32.224  79.573  -5.654  1.00 38.64           O  
ATOM   6306  N   THR A 842      28.900  78.534  -8.144  1.00 35.78           N  
ATOM   6307  CA  THR A 842      27.796  78.594  -9.097  1.00 37.77           C  
ATOM   6308  C   THR A 842      27.001  79.891  -8.991  1.00 34.45           C  
ATOM   6309  O   THR A 842      26.621  80.304  -7.901  1.00 37.70           O  
ATOM   6310  CB  THR A 842      26.834  77.410  -8.896  1.00 34.25           C  
ATOM   6311  OG1 THR A 842      27.501  76.200  -9.262  1.00 40.86           O  
ATOM   6312  CG2 THR A 842      25.582  77.573  -9.751  1.00 34.36           C  
ATOM   6313  N   ILE A 843      26.751  80.530 -10.127  1.00 32.08           N  
ATOM   6314  CA  ILE A 843      25.895  81.702 -10.158  1.00 31.20           C  
ATOM   6315  C   ILE A 843      24.600  81.389 -10.890  1.00 36.96           C  
ATOM   6316  O   ILE A 843      24.613  81.076 -12.076  1.00 39.20           O  
ATOM   6317  CB  ILE A 843      26.566  82.886 -10.868  1.00 35.08           C  
ATOM   6318  CG1 ILE A 843      27.829  83.320 -10.122  1.00 31.60           C  
ATOM   6319  CG2 ILE A 843      25.585  84.045 -10.991  1.00 34.28           C  
ATOM   6320  CD1 ILE A 843      28.556  84.477 -10.767  1.00 25.98           C  
ATOM   6321  N   THR A 844      23.483  81.470 -10.178  1.00 33.55           N  
ATOM   6322  CA  THR A 844      22.175  81.330 -10.795  1.00 33.62           C  
ATOM   6323  C   THR A 844      21.644  82.707 -11.174  1.00 35.87           C  
ATOM   6324  O   THR A 844      21.372  83.538 -10.304  1.00 38.19           O  
ATOM   6325  CB  THR A 844      21.193  80.641  -9.850  1.00 35.67           C  
ATOM   6326  OG1 THR A 844      21.789  79.439  -9.349  1.00 35.26           O  
ATOM   6327  CG2 THR A 844      19.903  80.305 -10.574  1.00 34.19           C  
ATOM   6328  N   LEU A 845      21.497  82.944 -12.475  1.00 35.45           N  
ATOM   6329  CA  LEU A 845      21.190  84.276 -12.990  1.00 37.06           C  
ATOM   6330  C   LEU A 845      19.781  84.744 -12.649  1.00 37.25           C  
ATOM   6331  O   LEU A 845      19.495  85.937 -12.674  1.00 39.30           O  
ATOM   6332  CB  LEU A 845      21.393  84.322 -14.508  1.00 42.81           C  
ATOM   6333  CG  LEU A 845      22.814  84.162 -15.057  1.00 37.05           C  
ATOM   6334  CD1 LEU A 845      22.814  84.303 -16.570  1.00 38.21           C  
ATOM   6335  CD2 LEU A 845      23.743  85.185 -14.442  1.00 38.57           C  
ATOM   6336  N   ASN A 846      18.906  83.799 -12.330  1.00 39.99           N  
ATOM   6337  CA  ASN A 846      17.499  84.106 -12.108  1.00 41.48           C  
ATOM   6338  C   ASN A 846      16.883  83.253 -11.007  1.00 44.49           C  
ATOM   6339  O   ASN A 846      17.089  82.032 -10.950  1.00 44.36           O  
ATOM   6340  CB  ASN A 846      16.709  83.935 -13.411  1.00 46.72           C  
ATOM   6341  CG  ASN A 846      15.369  84.656 -13.386  1.00 45.77           C  
ATOM   6342  OD1 ASN A 846      14.483  84.329 -12.592  1.00 45.40           O  
ATOM   6343  ND2 ASN A 846      15.213  85.639 -14.267  1.00 40.51           N  
ATOM   6344  N   SER A 847      16.114  83.907 -10.141  1.00 41.37           N  
ATOM   6345  CA  SER A 847      15.475  83.246  -9.006  1.00 47.38           C  
ATOM   6346  C   SER A 847      14.441  82.200  -9.425  1.00 44.97           C  
ATOM   6347  O   SER A 847      13.993  81.396  -8.609  1.00 47.98           O  
ATOM   6348  CB  SER A 847      14.820  84.287  -8.093  1.00 45.36           C  
ATOM   6349  OG  SER A 847      13.739  84.931  -8.754  1.00 45.76           O  
ATOM   6350  N   ALA A 848      14.068  82.210 -10.698  1.00 44.12           N  
ATOM   6351  CA  ALA A 848      13.045  81.298 -11.193  1.00 47.07           C  
ATOM   6352  C   ALA A 848      13.629  79.937 -11.557  1.00 50.24           C  
ATOM   6353  O   ALA A 848      12.900  79.004 -11.898  1.00 50.74           O  
ATOM   6354  CB  ALA A 848      12.328  81.904 -12.387  1.00 48.64           C  
ATOM   6355  N   TYR A 849      14.947  79.825 -11.470  1.00 47.09           N  
ATOM   6356  CA  TYR A 849      15.632  78.624 -11.920  1.00 44.55           C  
ATOM   6357  C   TYR A 849      15.209  77.356 -11.173  1.00 49.65           C  
ATOM   6358  O   TYR A 849      15.228  76.268 -11.748  1.00 50.52           O  
ATOM   6359  CB  TYR A 849      17.146  78.824 -11.849  1.00 45.01           C  
ATOM   6360  CG  TYR A 849      17.954  77.653 -12.360  1.00 42.56           C  
ATOM   6361  CD1 TYR A 849      18.344  77.577 -13.696  1.00 42.44           C  
ATOM   6362  CD2 TYR A 849      18.338  76.630 -11.505  1.00 40.57           C  
ATOM   6363  CE1 TYR A 849      19.088  76.508 -14.162  1.00 41.79           C  
ATOM   6364  CE2 TYR A 849      19.080  75.563 -11.959  1.00 40.29           C  
ATOM   6365  CZ  TYR A 849      19.452  75.505 -13.285  1.00 42.04           C  
ATOM   6366  OH  TYR A 849      20.188  74.436 -13.727  1.00 44.32           O  
ATOM   6367  N   SER A 850      14.825  77.490  -9.905  1.00 52.20           N  
ATOM   6368  CA  SER A 850      14.438  76.319  -9.108  1.00 55.84           C  
ATOM   6369  C   SER A 850      13.014  76.409  -8.562  1.00 56.12           C  
ATOM   6370  O   SER A 850      12.093  76.831  -9.260  1.00 62.08           O  
ATOM   6371  CB  SER A 850      15.420  76.101  -7.954  1.00 56.10           C  
ATOM   6372  OG  SER A 850      15.260  77.098  -6.959  1.00 57.18           O  
ATOM   6373  N   ARG A 874      11.408  89.739 -16.055  1.00 43.58           N  
ATOM   6374  CA  ARG A 874      11.333  88.281 -16.020  1.00 50.00           C  
ATOM   6375  C   ARG A 874      12.691  87.610 -16.249  1.00 48.29           C  
ATOM   6376  O   ARG A 874      12.984  86.577 -15.652  1.00 51.29           O  
ATOM   6377  CB  ARG A 874      10.306  87.770 -17.034  1.00 52.05           C  
ATOM   6378  CG  ARG A 874      10.431  86.290 -17.364  1.00 49.59           C  
ATOM   6379  CD  ARG A 874      10.147  85.407 -16.157  1.00 54.20           C  
ATOM   6380  NE  ARG A 874      10.602  84.036 -16.387  1.00 66.28           N  
ATOM   6381  CZ  ARG A 874      11.604  83.452 -15.731  1.00 61.02           C  
ATOM   6382  NH1 ARG A 874      12.251  84.112 -14.780  1.00 57.76           N  
ATOM   6383  NH2 ARG A 874      11.952  82.201 -16.013  1.00 56.67           N  
ATOM   6384  N   PHE A 875      13.516  88.188 -17.116  1.00 45.70           N  
ATOM   6385  CA  PHE A 875      14.849  87.641 -17.360  1.00 44.13           C  
ATOM   6386  C   PHE A 875      15.932  88.618 -16.926  1.00 44.49           C  
ATOM   6387  O   PHE A 875      15.774  89.838 -17.048  1.00 44.17           O  
ATOM   6388  CB  PHE A 875      15.032  87.254 -18.831  1.00 43.73           C  
ATOM   6389  CG  PHE A 875      14.192  86.084 -19.256  1.00 43.35           C  
ATOM   6390  CD1 PHE A 875      14.487  84.806 -18.809  1.00 44.43           C  
ATOM   6391  CD2 PHE A 875      13.108  86.261 -20.100  1.00 46.42           C  
ATOM   6392  CE1 PHE A 875      13.718  83.725 -19.197  1.00 44.51           C  
ATOM   6393  CE2 PHE A 875      12.332  85.184 -20.493  1.00 47.75           C  
ATOM   6394  CZ  PHE A 875      12.637  83.914 -20.041  1.00 47.95           C  
ATOM   6395  N   ASN A 876      17.033  88.074 -16.416  1.00 45.90           N  
ATOM   6396  CA  ASN A 876      18.108  88.896 -15.871  1.00 42.09           C  
ATOM   6397  C   ASN A 876      19.384  88.841 -16.692  1.00 42.44           C  
ATOM   6398  O   ASN A 876      19.617  87.893 -17.444  1.00 40.99           O  
ATOM   6399  CB  ASN A 876      18.415  88.487 -14.430  1.00 38.91           C  
ATOM   6400  CG  ASN A 876      17.251  88.731 -13.497  1.00 41.39           C  
ATOM   6401  OD1 ASN A 876      16.448  89.643 -13.708  1.00 40.44           O  
ATOM   6402  ND2 ASN A 876      17.153  87.916 -12.454  1.00 42.46           N  
ATOM   6403  N   THR A 877      20.211  89.866 -16.528  1.00 40.15           N  
ATOM   6404  CA  THR A 877      21.512  89.925 -17.172  1.00 42.11           C  
ATOM   6405  C   THR A 877      22.586  90.243 -16.140  1.00 39.58           C  
ATOM   6406  O   THR A 877      22.454  91.185 -15.358  1.00 37.41           O  
ATOM   6407  CB  THR A 877      21.548  91.003 -18.279  1.00 42.46           C  
ATOM   6408  OG1 THR A 877      20.597  90.680 -19.301  1.00 42.21           O  
ATOM   6409  CG2 THR A 877      22.938  91.101 -18.893  1.00 38.39           C  
ATOM   6410  N   LEU A 878      23.643  89.445 -16.131  1.00 35.25           N  
ATOM   6411  CA  LEU A 878      24.815  89.770 -15.343  1.00 34.49           C  
ATOM   6412  C   LEU A 878      25.873  90.355 -16.268  1.00 37.07           C  
ATOM   6413  O   LEU A 878      26.304  89.704 -17.217  1.00 38.30           O  
ATOM   6414  CB  LEU A 878      25.348  88.528 -14.632  1.00 35.42           C  
ATOM   6415  CG  LEU A 878      26.718  88.638 -13.956  1.00 37.61           C  
ATOM   6416  CD1 LEU A 878      26.769  89.791 -12.954  1.00 33.17           C  
ATOM   6417  CD2 LEU A 878      27.083  87.319 -13.290  1.00 28.78           C  
ATOM   6418  N   THR A 879      26.278  91.589 -15.996  1.00 34.53           N  
ATOM   6419  CA  THR A 879      27.309  92.252 -16.780  1.00 32.97           C  
ATOM   6420  C   THR A 879      28.617  92.264 -16.004  1.00 38.57           C  
ATOM   6421  O   THR A 879      28.648  92.683 -14.846  1.00 38.82           O  
ATOM   6422  CB  THR A 879      26.917  93.712 -17.091  1.00 40.21           C  
ATOM   6423  OG1 THR A 879      25.694  93.738 -17.838  1.00 34.64           O  
ATOM   6424  CG2 THR A 879      28.016  94.410 -17.884  1.00 36.88           C  
ATOM   6425  N   VAL A 880      29.692  91.802 -16.640  1.00 42.06           N  
ATOM   6426  CA  VAL A 880      31.026  91.837 -16.041  1.00 38.57           C  
ATOM   6427  C   VAL A 880      31.963  92.760 -16.823  1.00 42.52           C  
ATOM   6428  O   VAL A 880      32.764  92.300 -17.637  1.00 45.02           O  
ATOM   6429  CB  VAL A 880      31.653  90.437 -15.968  1.00 39.76           C  
ATOM   6430  CG1 VAL A 880      32.973  90.490 -15.205  1.00 37.25           C  
ATOM   6431  CG2 VAL A 880      30.685  89.457 -15.319  1.00 32.72           C  
ATOM   6432  N   ASN A 881      31.858  94.059 -16.560  1.00 39.34           N  
ATOM   6433  CA  ASN A 881      32.606  95.076 -17.295  1.00 42.63           C  
ATOM   6434  C   ASN A 881      34.115  94.867 -17.297  1.00 46.07           C  
ATOM   6435  O   ASN A 881      34.804  95.295 -18.220  1.00 54.51           O  
ATOM   6436  CB  ASN A 881      32.286  96.469 -16.747  1.00 42.16           C  
ATOM   6437  CG  ASN A 881      30.864  96.912 -17.063  1.00 54.41           C  
ATOM   6438  OD1 ASN A 881      30.171  97.470 -16.209  1.00 58.05           O  
ATOM   6439  ND2 ASN A 881      30.420  96.658 -18.293  1.00 51.71           N  
ATOM   6440  N   GLY A 882      34.623  94.216 -16.259  1.00 41.40           N  
ATOM   6441  CA  GLY A 882      36.053  94.023 -16.110  1.00 41.90           C  
ATOM   6442  C   GLY A 882      36.461  92.622 -16.496  1.00 41.30           C  
ATOM   6443  O   GLY A 882      35.927  92.064 -17.448  1.00 46.13           O  
ATOM   6444  N   LYS A 883      37.402  92.048 -15.754  1.00 45.79           N  
ATOM   6445  CA  LYS A 883      37.868  90.695 -16.038  1.00 46.92           C  
ATOM   6446  C   LYS A 883      37.116  89.625 -15.254  1.00 47.56           C  
ATOM   6447  O   LYS A 883      37.110  89.633 -14.024  1.00 49.20           O  
ATOM   6448  CB  LYS A 883      39.371  90.563 -15.767  1.00 51.27           C  
ATOM   6449  CG  LYS A 883      39.889  89.129 -15.884  1.00 51.41           C  
ATOM   6450  CD  LYS A 883      41.362  89.024 -15.517  1.00 59.10           C  
ATOM   6451  CE  LYS A 883      42.255  89.553 -16.629  1.00 72.25           C  
ATOM   6452  NZ  LYS A 883      43.697  89.572 -16.231  1.00 71.24           N  
ATOM   6453  N   LEU A 884      36.476  88.712 -15.977  1.00 45.33           N  
ATOM   6454  CA  LEU A 884      35.975  87.486 -15.381  1.00 42.72           C  
ATOM   6455  C   LEU A 884      37.090  86.465 -15.522  1.00 44.14           C  
ATOM   6456  O   LEU A 884      37.829  86.490 -16.505  1.00 50.51           O  
ATOM   6457  CB  LEU A 884      34.716  86.998 -16.101  1.00 43.21           C  
ATOM   6458  CG  LEU A 884      34.421  85.495 -15.985  1.00 39.05           C  
ATOM   6459  CD1 LEU A 884      33.873  85.139 -14.612  1.00 38.91           C  
ATOM   6460  CD2 LEU A 884      33.454  85.052 -17.061  1.00 39.74           C  
ATOM   6461  N   SER A 885      37.227  85.582 -14.539  1.00 42.01           N  
ATOM   6462  CA  SER A 885      38.269  84.563 -14.575  1.00 39.67           C  
ATOM   6463  C   SER A 885      37.987  83.438 -13.591  1.00 37.64           C  
ATOM   6464  O   SER A 885      37.159  83.576 -12.688  1.00 38.61           O  
ATOM   6465  CB  SER A 885      39.641  85.178 -14.287  1.00 44.54           C  
ATOM   6466  OG  SER A 885      39.690  85.733 -12.984  1.00 42.99           O  
ATOM   6467  N   GLY A 886      38.680  82.321 -13.779  1.00 42.85           N  
ATOM   6468  CA  GLY A 886      38.526  81.170 -12.910  1.00 40.05           C  
ATOM   6469  C   GLY A 886      37.686  80.087 -13.552  1.00 37.80           C  
ATOM   6470  O   GLY A 886      37.704  79.915 -14.770  1.00 39.88           O  
ATOM   6471  N   GLN A 887      36.943  79.359 -12.726  1.00 37.83           N  
ATOM   6472  CA  GLN A 887      36.087  78.284 -13.206  1.00 42.05           C  
ATOM   6473  C   GLN A 887      34.871  78.105 -12.295  1.00 39.87           C  
ATOM   6474  O   GLN A 887      34.939  78.364 -11.093  1.00 40.07           O  
ATOM   6475  CB  GLN A 887      36.881  76.974 -13.332  1.00 43.91           C  
ATOM   6476  CG  GLN A 887      37.118  76.224 -12.026  1.00 45.23           C  
ATOM   6477  CD  GLN A 887      35.932  75.359 -11.609  1.00 46.92           C  
ATOM   6478  OE1 GLN A 887      35.057  75.040 -12.419  1.00 49.72           O  
ATOM   6479  NE2 GLN A 887      35.902  74.976 -10.339  1.00 40.33           N  
ATOM   6480  N   GLY A 888      33.761  77.663 -12.874  1.00 37.92           N  
ATOM   6481  CA  GLY A 888      32.532  77.477 -12.127  1.00 40.59           C  
ATOM   6482  C   GLY A 888      31.350  77.220 -13.041  1.00 43.11           C  
ATOM   6483  O   GLY A 888      31.522  76.812 -14.190  1.00 42.89           O  
ATOM   6484  N   THR A 889      30.146  77.467 -12.535  1.00 38.42           N  
ATOM   6485  CA  THR A 889      28.932  77.215 -13.299  1.00 37.44           C  
ATOM   6486  C   THR A 889      28.041  78.445 -13.343  1.00 36.45           C  
ATOM   6487  O   THR A 889      27.946  79.178 -12.362  1.00 40.86           O  
ATOM   6488  CB  THR A 889      28.124  76.057 -12.681  1.00 39.71           C  
ATOM   6489  OG1 THR A 889      28.880  74.842 -12.769  1.00 37.89           O  
ATOM   6490  CG2 THR A 889      26.785  75.881 -13.401  1.00 37.55           C  
ATOM   6491  N   PHE A 890      27.401  78.676 -14.487  1.00 37.21           N  
ATOM   6492  CA  PHE A 890      26.327  79.658 -14.589  1.00 33.73           C  
ATOM   6493  C   PHE A 890      25.020  78.935 -14.915  1.00 38.41           C  
ATOM   6494  O   PHE A 890      24.965  78.147 -15.856  1.00 39.80           O  
ATOM   6495  CB  PHE A 890      26.627  80.694 -15.672  1.00 33.66           C  
ATOM   6496  CG  PHE A 890      27.758  81.634 -15.334  1.00 34.96           C  
ATOM   6497  CD1 PHE A 890      27.535  82.765 -14.564  1.00 35.91           C  
ATOM   6498  CD2 PHE A 890      29.039  81.400 -15.809  1.00 33.34           C  
ATOM   6499  CE1 PHE A 890      28.573  83.636 -14.265  1.00 29.18           C  
ATOM   6500  CE2 PHE A 890      30.078  82.266 -15.513  1.00 30.05           C  
ATOM   6501  CZ  PHE A 890      29.844  83.384 -14.741  1.00 26.58           C  
ATOM   6502  N   GLN A 891      23.976  79.193 -14.130  1.00 37.76           N  
ATOM   6503  CA  GLN A 891      22.663  78.591 -14.362  1.00 37.07           C  
ATOM   6504  C   GLN A 891      21.705  79.578 -15.027  1.00 36.92           C  
ATOM   6505  O   GLN A 891      21.458  80.669 -14.506  1.00 38.69           O  
ATOM   6506  CB  GLN A 891      22.068  78.066 -13.052  1.00 37.64           C  
ATOM   6507  CG  GLN A 891      22.874  76.944 -12.428  1.00 37.27           C  
ATOM   6508  CD  GLN A 891      22.232  76.364 -11.177  1.00 39.79           C  
ATOM   6509  OE1 GLN A 891      21.563  77.064 -10.420  1.00 36.57           O  
ATOM   6510  NE2 GLN A 891      22.451  75.074 -10.949  1.00 37.96           N  
ATOM   6511  N   PHE A 892      21.175  79.186 -16.184  1.00 35.71           N  
ATOM   6512  CA  PHE A 892      20.311  80.044 -16.990  1.00 37.29           C  
ATOM   6513  C   PHE A 892      18.866  79.561 -16.988  1.00 42.08           C  
ATOM   6514  O   PHE A 892      18.600  78.362 -16.865  1.00 41.42           O  
ATOM   6515  CB  PHE A 892      20.789  80.064 -18.445  1.00 36.02           C  
ATOM   6516  CG  PHE A 892      21.963  80.964 -18.698  1.00 35.00           C  
ATOM   6517  CD1 PHE A 892      21.810  82.133 -19.425  1.00 36.02           C  
ATOM   6518  CD2 PHE A 892      23.224  80.633 -18.228  1.00 36.07           C  
ATOM   6519  CE1 PHE A 892      22.895  82.961 -19.672  1.00 33.54           C  
ATOM   6520  CE2 PHE A 892      24.310  81.458 -18.467  1.00 31.38           C  
ATOM   6521  CZ  PHE A 892      24.145  82.620 -19.190  1.00 31.12           C  
ATOM   6522  N   THR A 893      17.936  80.501 -17.123  1.00 37.42           N  
ATOM   6523  CA  THR A 893      16.575  80.168 -17.513  1.00 39.60           C  
ATOM   6524  C   THR A 893      16.348  80.771 -18.892  1.00 41.67           C  
ATOM   6525  O   THR A 893      17.017  81.736 -19.271  1.00 35.19           O  
ATOM   6526  CB  THR A 893      15.513  80.709 -16.527  1.00 41.54           C  
ATOM   6527  OG1 THR A 893      15.497  82.140 -16.562  1.00 40.18           O  
ATOM   6528  CG2 THR A 893      15.792  80.232 -15.106  1.00 42.11           C  
ATOM   6529  N   SER A 894      15.409  80.207 -19.644  1.00 42.80           N  
ATOM   6530  CA  SER A 894      15.133  80.703 -20.987  1.00 40.10           C  
ATOM   6531  C   SER A 894      13.733  80.351 -21.481  1.00 40.01           C  
ATOM   6532  O   SER A 894      13.068  79.469 -20.938  1.00 40.94           O  
ATOM   6533  CB  SER A 894      16.163  80.148 -21.970  1.00 34.92           C  
ATOM   6534  OG  SER A 894      15.940  78.765 -22.202  1.00 36.44           O  
ATOM   6535  N   SER A 895      13.303  81.067 -22.516  1.00 43.58           N  
ATOM   6536  CA  SER A 895      12.109  80.725 -23.275  1.00 43.40           C  
ATOM   6537  C   SER A 895      12.470  80.699 -24.748  1.00 43.92           C  
ATOM   6538  O   SER A 895      12.412  81.726 -25.422  1.00 43.03           O  
ATOM   6539  CB  SER A 895      10.989  81.740 -23.046  1.00 44.70           C  
ATOM   6540  OG  SER A 895       9.869  81.440 -23.865  1.00 42.78           O  
ATOM   6541  N   LEU A 896      12.856  79.527 -25.243  1.00 41.60           N  
ATOM   6542  CA  LEU A 896      13.253  79.385 -26.638  1.00 42.73           C  
ATOM   6543  C   LEU A 896      12.121  79.796 -27.568  1.00 44.32           C  
ATOM   6544  O   LEU A 896      12.365  80.219 -28.700  1.00 41.56           O  
ATOM   6545  CB  LEU A 896      13.706  77.951 -26.938  1.00 44.78           C  
ATOM   6546  CG  LEU A 896      15.136  77.603 -26.506  1.00 46.63           C  
ATOM   6547  CD1 LEU A 896      15.439  76.128 -26.721  1.00 41.95           C  
ATOM   6548  CD2 LEU A 896      16.145  78.466 -27.252  1.00 43.85           C  
ATOM   6549  N   PHE A 897      10.888  79.685 -27.076  1.00 43.93           N  
ATOM   6550  CA  PHE A 897       9.719  80.060 -27.862  1.00 46.70           C  
ATOM   6551  C   PHE A 897       9.724  81.537 -28.252  1.00 46.12           C  
ATOM   6552  O   PHE A 897       9.389  81.886 -29.383  1.00 48.22           O  
ATOM   6553  CB  PHE A 897       8.420  79.723 -27.131  1.00 47.33           C  
ATOM   6554  CG  PHE A 897       7.190  80.102 -27.902  1.00 56.17           C  
ATOM   6555  CD1 PHE A 897       6.582  79.196 -28.757  1.00 57.02           C  
ATOM   6556  CD2 PHE A 897       6.656  81.376 -27.795  1.00 55.53           C  
ATOM   6557  CE1 PHE A 897       5.456  79.548 -29.477  1.00 56.60           C  
ATOM   6558  CE2 PHE A 897       5.533  81.733 -28.513  1.00 53.21           C  
ATOM   6559  CZ  PHE A 897       4.931  80.819 -29.354  1.00 56.98           C  
ATOM   6560  N   GLY A 898      10.087  82.404 -27.312  1.00 44.75           N  
ATOM   6561  CA  GLY A 898      10.180  83.827 -27.594  1.00 41.79           C  
ATOM   6562  C   GLY A 898      11.604  84.232 -27.925  1.00 41.70           C  
ATOM   6563  O   GLY A 898      11.883  85.396 -28.223  1.00 38.68           O  
ATOM   6564  N   TYR A 899      12.501  83.250 -27.884  1.00 41.84           N  
ATOM   6565  CA  TYR A 899      13.943  83.481 -27.993  1.00 44.45           C  
ATOM   6566  C   TYR A 899      14.454  84.531 -26.995  1.00 45.46           C  
ATOM   6567  O   TYR A 899      15.198  85.447 -27.352  1.00 35.95           O  
ATOM   6568  CB  TYR A 899      14.351  83.797 -29.436  1.00 42.54           C  
ATOM   6569  CG  TYR A 899      14.378  82.567 -30.319  1.00 42.95           C  
ATOM   6570  CD1 TYR A 899      15.472  81.710 -30.315  1.00 47.26           C  
ATOM   6571  CD2 TYR A 899      13.303  82.251 -31.144  1.00 44.25           C  
ATOM   6572  CE1 TYR A 899      15.502  80.575 -31.115  1.00 47.43           C  
ATOM   6573  CE2 TYR A 899      13.321  81.117 -31.948  1.00 43.86           C  
ATOM   6574  CZ  TYR A 899      14.423  80.281 -31.929  1.00 47.77           C  
ATOM   6575  OH  TYR A 899      14.457  79.152 -32.723  1.00 41.48           O  
ATOM   6576  N   LYS A 900      14.044  84.364 -25.739  1.00 44.21           N  
ATOM   6577  CA  LYS A 900      14.472  85.216 -24.636  1.00 40.02           C  
ATOM   6578  C   LYS A 900      15.164  84.357 -23.587  1.00 43.66           C  
ATOM   6579  O   LYS A 900      14.926  83.151 -23.515  1.00 41.83           O  
ATOM   6580  CB  LYS A 900      13.262  85.897 -23.994  1.00 46.84           C  
ATOM   6581  CG  LYS A 900      12.472  86.811 -24.921  1.00 45.40           C  
ATOM   6582  CD  LYS A 900      11.071  87.071 -24.378  1.00 47.15           C  
ATOM   6583  CE  LYS A 900      11.100  87.883 -23.086  1.00 58.76           C  
ATOM   6584  NZ  LYS A 900      11.347  89.338 -23.317  1.00 57.95           N  
ATOM   6585  N   SER A 901      16.012  84.978 -22.769  1.00 42.70           N  
ATOM   6586  CA  SER A 901      16.681  84.269 -21.680  1.00 39.59           C  
ATOM   6587  C   SER A 901      17.484  85.194 -20.770  1.00 40.04           C  
ATOM   6588  O   SER A 901      17.632  86.390 -21.043  1.00 35.35           O  
ATOM   6589  CB  SER A 901      17.617  83.198 -22.236  1.00 36.85           C  
ATOM   6590  OG  SER A 901      18.855  83.763 -22.616  1.00 38.07           O  
ATOM   6591  N   ASP A 902      18.004  84.626 -19.685  1.00 39.90           N  
ATOM   6592  CA  ASP A 902      18.969  85.327 -18.850  1.00 37.09           C  
ATOM   6593  C   ASP A 902      20.211  85.529 -19.701  1.00 37.53           C  
ATOM   6594  O   ASP A 902      20.468  84.755 -20.622  1.00 35.04           O  
ATOM   6595  CB  ASP A 902      19.317  84.511 -17.604  1.00 37.01           C  
ATOM   6596  CG  ASP A 902      18.138  84.340 -16.660  1.00 41.10           C  
ATOM   6597  OD1 ASP A 902      17.370  85.310 -16.471  1.00 41.53           O  
ATOM   6598  OD2 ASP A 902      17.989  83.234 -16.096  1.00 38.32           O  
ATOM   6599  N   LYS A 903      20.981  86.567 -19.399  1.00 37.23           N  
ATOM   6600  CA  LYS A 903      22.143  86.903 -20.207  1.00 37.33           C  
ATOM   6601  C   LYS A 903      23.411  87.024 -19.370  1.00 38.31           C  
ATOM   6602  O   LYS A 903      23.372  87.443 -18.215  1.00 40.53           O  
ATOM   6603  CB  LYS A 903      21.898  88.205 -20.976  1.00 38.02           C  
ATOM   6604  CG  LYS A 903      20.795  88.111 -22.024  1.00 40.01           C  
ATOM   6605  CD  LYS A 903      21.149  87.083 -23.094  1.00 44.77           C  
ATOM   6606  CE  LYS A 903      19.916  86.572 -23.835  1.00 42.91           C  
ATOM   6607  NZ  LYS A 903      19.308  87.613 -24.698  1.00 45.07           N  
ATOM   6608  N   LEU A 904      24.533  86.640 -19.961  1.00 34.29           N  
ATOM   6609  CA  LEU A 904      25.835  86.868 -19.358  1.00 35.07           C  
ATOM   6610  C   LEU A 904      26.625  87.750 -20.315  1.00 40.98           C  
ATOM   6611  O   LEU A 904      27.009  87.318 -21.401  1.00 41.02           O  
ATOM   6612  CB  LEU A 904      26.555  85.543 -19.105  1.00 35.64           C  
ATOM   6613  CG  LEU A 904      27.937  85.583 -18.448  1.00 35.79           C  
ATOM   6614  CD1 LEU A 904      27.893  86.336 -17.125  1.00 34.76           C  
ATOM   6615  CD2 LEU A 904      28.474  84.171 -18.253  1.00 31.67           C  
ATOM   6616  N   LYS A 905      26.838  88.999 -19.913  1.00 41.51           N  
ATOM   6617  CA  LYS A 905      27.507  89.988 -20.750  1.00 40.44           C  
ATOM   6618  C   LYS A 905      28.948  90.191 -20.291  1.00 37.94           C  
ATOM   6619  O   LYS A 905      29.192  90.664 -19.186  1.00 40.73           O  
ATOM   6620  CB  LYS A 905      26.738  91.309 -20.703  1.00 40.50           C  
ATOM   6621  CG  LYS A 905      27.338  92.422 -21.536  1.00 45.26           C  
ATOM   6622  CD  LYS A 905      26.454  93.662 -21.519  1.00 45.41           C  
ATOM   6623  CE  LYS A 905      25.140  93.412 -22.244  1.00 51.14           C  
ATOM   6624  NZ  LYS A 905      24.464  94.687 -22.616  1.00 57.73           N  
ATOM   6625  N   LEU A 906      29.900  89.830 -21.143  1.00 40.27           N  
ATOM   6626  CA  LEU A 906      31.308  89.859 -20.765  1.00 39.47           C  
ATOM   6627  C   LEU A 906      32.112  90.835 -21.616  1.00 43.98           C  
ATOM   6628  O   LEU A 906      31.612  91.376 -22.600  1.00 47.79           O  
ATOM   6629  CB  LEU A 906      31.912  88.457 -20.871  1.00 42.52           C  
ATOM   6630  CG  LEU A 906      31.132  87.332 -20.191  1.00 38.78           C  
ATOM   6631  CD1 LEU A 906      31.841  86.007 -20.389  1.00 35.06           C  
ATOM   6632  CD2 LEU A 906      30.952  87.632 -18.711  1.00 34.92           C  
ATOM   6633  N   SER A 907      33.362  91.056 -21.226  1.00 45.45           N  
ATOM   6634  CA  SER A 907      34.251  91.941 -21.964  1.00 46.66           C  
ATOM   6635  C   SER A 907      35.330  91.129 -22.672  1.00 49.37           C  
ATOM   6636  O   SER A 907      35.303  89.899 -22.661  1.00 50.59           O  
ATOM   6637  CB  SER A 907      34.910  92.936 -21.014  1.00 47.60           C  
ATOM   6638  OG  SER A 907      35.911  92.292 -20.241  1.00 47.75           O  
ATOM   6639  N   ASN A 908      36.285  91.821 -23.279  1.00 54.17           N  
ATOM   6640  CA  ASN A 908      37.403  91.153 -23.929  1.00 59.37           C  
ATOM   6641  C   ASN A 908      38.305  90.429 -22.938  1.00 57.79           C  
ATOM   6642  O   ASN A 908      39.004  89.484 -23.302  1.00 59.43           O  
ATOM   6643  CB  ASN A 908      38.220  92.150 -24.749  1.00 67.92           C  
ATOM   6644  CG  ASN A 908      37.696  92.301 -26.165  1.00 77.40           C  
ATOM   6645  OD1 ASN A 908      37.569  93.414 -26.680  1.00 78.13           O  
ATOM   6646  ND2 ASN A 908      37.383  91.174 -26.803  1.00 67.60           N  
ATOM   6647  N   ASP A 909      38.280  90.874 -21.685  1.00 56.45           N  
ATOM   6648  CA  ASP A 909      39.132  90.300 -20.646  1.00 54.02           C  
ATOM   6649  C   ASP A 909      38.651  88.947 -20.120  1.00 53.61           C  
ATOM   6650  O   ASP A 909      39.421  88.212 -19.503  1.00 62.57           O  
ATOM   6651  CB  ASP A 909      39.303  91.280 -19.484  1.00 55.17           C  
ATOM   6652  CG  ASP A 909      40.498  92.197 -19.665  1.00 68.80           C  
ATOM   6653  OD1 ASP A 909      40.947  92.799 -18.663  1.00 70.10           O  
ATOM   6654  OD2 ASP A 909      40.992  92.309 -20.809  1.00 64.41           O  
ATOM   6655  N   ALA A 910      37.387  88.615 -20.356  1.00 44.56           N  
ATOM   6656  CA  ALA A 910      36.847  87.343 -19.886  1.00 43.65           C  
ATOM   6657  C   ALA A 910      37.742  86.155 -20.268  1.00 50.76           C  
ATOM   6658  O   ALA A 910      38.417  86.183 -21.298  1.00 56.04           O  
ATOM   6659  CB  ALA A 910      35.440  87.144 -20.408  1.00 42.91           C  
ATOM   6660  N   GLU A 911      37.743  85.120 -19.430  1.00 47.89           N  
ATOM   6661  CA  GLU A 911      38.547  83.920 -19.658  1.00 46.85           C  
ATOM   6662  C   GLU A 911      38.240  82.878 -18.590  1.00 43.87           C  
ATOM   6663  O   GLU A 911      37.650  83.199 -17.562  1.00 42.16           O  
ATOM   6664  CB  GLU A 911      40.039  84.257 -19.640  1.00 54.64           C  
ATOM   6665  CG  GLU A 911      40.594  84.593 -18.260  1.00 55.57           C  
ATOM   6666  CD  GLU A 911      42.004  85.165 -18.315  1.00 64.15           C  
ATOM   6667  OE1 GLU A 911      42.517  85.378 -19.435  1.00 65.79           O  
ATOM   6668  OE2 GLU A 911      42.599  85.407 -17.241  1.00 63.24           O  
ATOM   6669  N   GLY A 912      38.637  81.632 -18.831  1.00 50.58           N  
ATOM   6670  CA  GLY A 912      38.395  80.561 -17.876  1.00 47.43           C  
ATOM   6671  C   GLY A 912      37.526  79.443 -18.422  1.00 44.66           C  
ATOM   6672  O   GLY A 912      37.102  79.483 -19.574  1.00 45.34           O  
ATOM   6673  N   ASP A 913      37.265  78.438 -17.589  1.00 47.83           N  
ATOM   6674  CA  ASP A 913      36.435  77.299 -17.984  1.00 51.31           C  
ATOM   6675  C   ASP A 913      35.129  77.238 -17.199  1.00 48.14           C  
ATOM   6676  O   ASP A 913      35.132  77.123 -15.973  1.00 45.31           O  
ATOM   6677  CB  ASP A 913      37.197  75.983 -17.815  1.00 54.60           C  
ATOM   6678  CG  ASP A 913      38.059  75.650 -19.018  1.00 67.70           C  
ATOM   6679  OD1 ASP A 913      38.021  74.481 -19.463  1.00 75.45           O  
ATOM   6680  OD2 ASP A 913      38.764  76.553 -19.524  1.00 64.30           O  
ATOM   6681  N   TYR A 914      34.010  77.291 -17.909  1.00 43.64           N  
ATOM   6682  CA  TYR A 914      32.717  77.349 -17.243  1.00 42.60           C  
ATOM   6683  C   TYR A 914      31.696  76.375 -17.809  1.00 41.55           C  
ATOM   6684  O   TYR A 914      31.768  75.974 -18.970  1.00 43.12           O  
ATOM   6685  CB  TYR A 914      32.180  78.778 -17.279  1.00 38.41           C  
ATOM   6686  CG  TYR A 914      33.188  79.774 -16.762  1.00 40.22           C  
ATOM   6687  CD1 TYR A 914      33.384  79.941 -15.397  1.00 39.10           C  
ATOM   6688  CD2 TYR A 914      33.964  80.525 -17.635  1.00 41.10           C  
ATOM   6689  CE1 TYR A 914      34.310  80.837 -14.913  1.00 40.72           C  
ATOM   6690  CE2 TYR A 914      34.895  81.426 -17.162  1.00 44.25           C  
ATOM   6691  CZ  TYR A 914      35.063  81.578 -15.798  1.00 42.06           C  
ATOM   6692  OH  TYR A 914      35.988  82.470 -15.313  1.00 40.52           O  
ATOM   6693  N   ILE A 915      30.756  75.983 -16.961  1.00 40.75           N  
ATOM   6694  CA  ILE A 915      29.662  75.125 -17.376  1.00 38.82           C  
ATOM   6695  C   ILE A 915      28.403  75.966 -17.477  1.00 42.66           C  
ATOM   6696  O   ILE A 915      28.126  76.792 -16.607  1.00 38.63           O  
ATOM   6697  CB  ILE A 915      29.441  73.977 -16.384  1.00 31.53           C  
ATOM   6698  CG1 ILE A 915      30.591  72.974 -16.479  1.00 40.82           C  
ATOM   6699  CG2 ILE A 915      28.106  73.294 -16.645  1.00 37.77           C  
ATOM   6700  CD1 ILE A 915      30.510  71.846 -15.475  1.00 32.22           C  
ATOM   6701  N   LEU A 916      27.659  75.773 -18.560  1.00 44.76           N  
ATOM   6702  CA  LEU A 916      26.384  76.447 -18.745  1.00 41.58           C  
ATOM   6703  C   LEU A 916      25.248  75.461 -18.559  1.00 44.10           C  
ATOM   6704  O   LEU A 916      25.190  74.434 -19.228  1.00 46.42           O  
ATOM   6705  CB  LEU A 916      26.299  77.083 -20.133  1.00 44.11           C  
ATOM   6706  CG  LEU A 916      26.652  78.567 -20.231  1.00 49.05           C  
ATOM   6707  CD1 LEU A 916      27.941  78.862 -19.488  1.00 49.10           C  
ATOM   6708  CD2 LEU A 916      26.749  79.006 -21.684  1.00 43.92           C  
ATOM   6709  N   SER A 917      24.348  75.774 -17.638  1.00 44.48           N  
ATOM   6710  CA  SER A 917      23.180  74.943 -17.413  1.00 44.41           C  
ATOM   6711  C   SER A 917      21.944  75.756 -17.755  1.00 42.61           C  
ATOM   6712  O   SER A 917      21.808  76.899 -17.325  1.00 41.26           O  
ATOM   6713  CB  SER A 917      23.129  74.473 -15.963  1.00 43.72           C  
ATOM   6714  OG  SER A 917      22.181  73.435 -15.812  1.00 53.45           O  
ATOM   6715  N   VAL A 918      21.047  75.174 -18.541  1.00 43.95           N  
ATOM   6716  CA  VAL A 918      19.890  75.919 -19.023  1.00 40.90           C  
ATOM   6717  C   VAL A 918      18.580  75.221 -18.696  1.00 41.10           C  
ATOM   6718  O   VAL A 918      18.424  74.024 -18.957  1.00 39.23           O  
ATOM   6719  CB  VAL A 918      19.958  76.159 -20.548  1.00 42.12           C  
ATOM   6720  CG1 VAL A 918      18.688  76.846 -21.033  1.00 34.47           C  
ATOM   6721  CG2 VAL A 918      21.187  76.976 -20.904  1.00 35.61           C  
ATOM   6722  N   ARG A 919      17.653  75.975 -18.107  1.00 42.13           N  
ATOM   6723  CA  ARG A 919      16.287  75.507 -17.896  1.00 42.30           C  
ATOM   6724  C   ARG A 919      15.321  76.311 -18.750  1.00 40.53           C  
ATOM   6725  O   ARG A 919      15.221  77.527 -18.620  1.00 38.52           O  
ATOM   6726  CB  ARG A 919      15.899  75.551 -16.416  1.00 39.60           C  
ATOM   6727  CG  ARG A 919      16.510  74.428 -15.592  1.00 44.96           C  
ATOM   6728  CD  ARG A 919      15.983  74.412 -14.169  1.00 48.45           C  
ATOM   6729  NE  ARG A 919      16.875  73.660 -13.294  1.00 52.31           N  
ATOM   6730  CZ  ARG A 919      16.739  72.371 -13.012  1.00 57.99           C  
ATOM   6731  NH1 ARG A 919      15.719  71.682 -13.516  1.00 73.30           N  
ATOM   6732  NH2 ARG A 919      17.617  71.777 -12.216  1.00 55.69           N  
ATOM   6733  N   ASN A 920      14.606  75.640 -19.657  1.00 43.79           N  
ATOM   6734  CA  ASN A 920      13.759  76.268 -20.669  1.00 40.34           C  
ATOM   6735  C   ASN A 920      12.336  75.967 -20.442  1.00 43.59           C  
ATOM   6736  O   ASN A 920      12.003  74.890 -20.042  1.00 43.30           O  
ATOM   6737  CB  ASN A 920      14.113  75.766 -22.086  1.00 42.57           C  
ATOM   6738  CG  ASN A 920      13.368  76.514 -23.209  1.00 44.00           C  
ATOM   6739  OD1 ASN A 920      13.670  77.633 -23.505  1.00 39.99           O  
ATOM   6740  ND2 ASN A 920      12.432  75.854 -23.849  1.00 46.85           N  
ATOM   6741  N   THR A 921      11.496  76.941 -20.728  1.00 41.94           N  
ATOM   6742  CA  THR A 921      10.069  76.790 -20.747  1.00 42.70           C  
ATOM   6743  C   THR A 921       9.597  77.519 -21.961  1.00 49.24           C  
ATOM   6744  O   THR A 921      10.370  78.159 -22.592  1.00 55.73           O  
ATOM   6745  CB  THR A 921       9.432  77.430 -19.537  1.00 52.35           C  
ATOM   6746  OG1 THR A 921       9.906  78.759 -19.370  1.00 43.18           O  
ATOM   6747  CG2 THR A 921       9.723  76.630 -18.308  1.00 51.45           C  
ATOM   6748  N   GLY A 922       8.317  77.564 -22.243  1.00 51.86           N  
ATOM   6749  CA  GLY A 922       7.422  76.484 -22.494  1.00 54.84           C  
ATOM   6750  C   GLY A 922       7.474  75.938 -23.923  1.00 69.49           C  
ATOM   6751  O   GLY A 922       8.175  74.989 -24.193  1.00 81.25           O  
ATOM   6752  N   LYS A 923       6.723  76.534 -24.838  1.00 59.18           N  
ATOM   6753  CA  LYS A 923       6.479  75.930 -26.134  1.00 61.86           C  
ATOM   6754  C   LYS A 923       7.691  75.700 -27.033  1.00 60.23           C  
ATOM   6755  O   LYS A 923       8.733  76.270 -26.832  1.00 57.85           O  
ATOM   6756  N   GLU A 924       7.509  74.880 -28.060  1.00 55.56           N  
ATOM   6757  CA  GLU A 924       8.449  74.744 -29.146  1.00 52.84           C  
ATOM   6758  C   GLU A 924       8.376  75.967 -30.070  1.00 54.98           C  
ATOM   6759  O   GLU A 924       7.304  76.421 -30.417  1.00 53.45           O  
ATOM   6760  CB  GLU A 924       8.145  73.464 -29.891  1.00 48.48           C  
ATOM   6761  CG  GLU A 924       8.410  73.495 -31.324  1.00 52.72           C  
ATOM   6762  CD  GLU A 924       8.533  72.117 -31.916  1.00 56.34           C  
ATOM   6763  OE1 GLU A 924       8.249  71.122 -31.258  1.00 54.99           O  
ATOM   6764  OE2 GLU A 924       8.937  72.022 -33.049  1.00 57.77           O  
ATOM   6765  N   PRO A 925       9.518  76.510 -30.457  1.00 51.39           N  
ATOM   6766  CA  PRO A 925       9.510  77.776 -31.152  1.00 50.85           C  
ATOM   6767  C   PRO A 925       8.867  77.666 -32.518  1.00 52.48           C  
ATOM   6768  O   PRO A 925       9.127  76.748 -33.253  1.00 49.67           O  
ATOM   6769  CB  PRO A 925      10.984  78.143 -31.257  1.00 50.84           C  
ATOM   6770  CG  PRO A 925      11.710  77.191 -30.396  1.00 43.52           C  
ATOM   6771  CD  PRO A 925      10.877  76.027 -30.183  1.00 50.43           C  
ATOM   6772  N   GLU A 926       8.008  78.616 -32.832  1.00 57.39           N  
ATOM   6773  CA  GLU A 926       7.366  78.647 -34.147  1.00 57.74           C  
ATOM   6774  C   GLU A 926       8.240  79.369 -35.175  1.00 51.72           C  
ATOM   6775  O   GLU A 926       7.736  79.969 -36.121  1.00 52.20           O  
ATOM   6776  CB  GLU A 926       5.982  79.300 -34.061  1.00 57.05           C  
ATOM   6777  CG  GLU A 926       4.965  78.489 -33.259  1.00 61.71           C  
ATOM   6778  CD  GLU A 926       3.671  79.248 -32.971  1.00 72.07           C  
ATOM   6779  OE1 GLU A 926       3.606  80.470 -33.254  1.00 63.26           O  
ATOM   6780  OE2 GLU A 926       2.718  78.616 -32.455  1.00 61.26           O  
ATOM   6781  N   THR A 927       9.552  79.305 -34.969  1.00 47.15           N  
ATOM   6782  CA  THR A 927      10.528  79.874 -35.891  1.00 44.87           C  
ATOM   6783  C   THR A 927      11.933  79.417 -35.507  1.00 47.00           C  
ATOM   6784  O   THR A 927      12.166  78.987 -34.376  1.00 45.75           O  
ATOM   6785  CB  THR A 927      10.488  81.412 -35.901  1.00 51.31           C  
ATOM   6786  OG1 THR A 927      11.535  81.905 -36.748  1.00 55.64           O  
ATOM   6787  CG2 THR A 927      10.676  81.967 -34.491  1.00 47.65           C  
ATOM   6788  N   LEU A 928      12.866  79.508 -36.450  1.00 43.59           N  
ATOM   6789  CA  LEU A 928      14.241  79.081 -36.204  1.00 47.27           C  
ATOM   6790  C   LEU A 928      15.230  80.245 -36.091  1.00 48.70           C  
ATOM   6791  O   LEU A 928      15.570  80.894 -37.082  1.00 47.51           O  
ATOM   6792  CB  LEU A 928      14.707  78.080 -37.269  1.00 41.71           C  
ATOM   6793  CG  LEU A 928      14.630  76.595 -36.888  1.00 54.04           C  
ATOM   6794  CD1 LEU A 928      13.214  76.033 -37.006  1.00 48.35           C  
ATOM   6795  CD2 LEU A 928      15.595  75.781 -37.736  1.00 58.92           C  
ATOM   6796  N   GLU A 929      15.689  80.497 -34.871  1.00 41.73           N  
ATOM   6797  CA  GLU A 929      16.680  81.531 -34.618  1.00 45.66           C  
ATOM   6798  C   GLU A 929      17.767  80.974 -33.711  1.00 50.80           C  
ATOM   6799  O   GLU A 929      17.717  79.810 -33.305  1.00 51.81           O  
ATOM   6800  CB  GLU A 929      16.036  82.744 -33.940  1.00 43.76           C  
ATOM   6801  CG  GLU A 929      14.933  83.406 -34.738  1.00 45.98           C  
ATOM   6802  CD  GLU A 929      15.448  84.059 -36.005  1.00 51.33           C  
ATOM   6803  OE1 GLU A 929      16.671  84.307 -36.095  1.00 42.45           O  
ATOM   6804  OE2 GLU A 929      14.625  84.324 -36.909  1.00 49.67           O  
ATOM   6805  N   GLN A 930      18.748  81.812 -33.396  1.00 47.65           N  
ATOM   6806  CA  GLN A 930      19.734  81.488 -32.375  1.00 47.41           C  
ATOM   6807  C   GLN A 930      19.413  82.245 -31.085  1.00 42.66           C  
ATOM   6808  O   GLN A 930      18.939  83.378 -31.122  1.00 46.20           O  
ATOM   6809  CB  GLN A 930      21.148  81.838 -32.853  1.00 46.15           C  
ATOM   6810  CG  GLN A 930      21.638  81.015 -34.036  1.00 46.50           C  
ATOM   6811  CD  GLN A 930      23.126  81.181 -34.288  1.00 47.68           C  
ATOM   6812  OE1 GLN A 930      23.682  82.261 -34.106  1.00 53.05           O  
ATOM   6813  NE2 GLN A 930      23.777  80.107 -34.711  1.00 54.76           N  
ATOM   6814  N   LEU A 931      19.656  81.614 -29.944  1.00 44.84           N  
ATOM   6815  CA  LEU A 931      19.505  82.298 -28.668  1.00 41.10           C  
ATOM   6816  C   LEU A 931      20.872  82.570 -28.055  1.00 41.80           C  
ATOM   6817  O   LEU A 931      21.574  81.645 -27.648  1.00 36.98           O  
ATOM   6818  CB  LEU A 931      18.653  81.476 -27.702  1.00 38.57           C  
ATOM   6819  CG  LEU A 931      18.322  82.204 -26.402  1.00 38.73           C  
ATOM   6820  CD1 LEU A 931      17.696  83.552 -26.701  1.00 40.93           C  
ATOM   6821  CD2 LEU A 931      17.404  81.370 -25.531  1.00 41.99           C  
ATOM   6822  N   THR A 932      21.254  83.841 -28.004  1.00 37.95           N  
ATOM   6823  CA  THR A 932      22.513  84.223 -27.379  1.00 40.70           C  
ATOM   6824  C   THR A 932      22.429  84.019 -25.865  1.00 41.83           C  
ATOM   6825  O   THR A 932      21.463  84.443 -25.231  1.00 45.52           O  
ATOM   6826  CB  THR A 932      22.876  85.696 -27.698  1.00 46.48           C  
ATOM   6827  OG1 THR A 932      22.892  85.891 -29.119  1.00 43.81           O  
ATOM   6828  CG2 THR A 932      24.243  86.062 -27.123  1.00 40.83           C  
ATOM   6829  N   LEU A 933      23.430  83.354 -25.294  1.00 37.16           N  
ATOM   6830  CA  LEU A 933      23.492  83.163 -23.849  1.00 37.78           C  
ATOM   6831  C   LEU A 933      24.616  84.000 -23.249  1.00 40.86           C  
ATOM   6832  O   LEU A 933      24.424  84.695 -22.249  1.00 39.14           O  
ATOM   6833  CB  LEU A 933      23.680  81.684 -23.500  1.00 36.47           C  
ATOM   6834  CG  LEU A 933      22.452  80.803 -23.728  1.00 39.89           C  
ATOM   6835  CD1 LEU A 933      22.713  79.387 -23.246  1.00 37.17           C  
ATOM   6836  CD2 LEU A 933      21.231  81.394 -23.035  1.00 32.30           C  
ATOM   6837  N   VAL A 934      25.786  83.934 -23.875  1.00 40.06           N  
ATOM   6838  CA  VAL A 934      26.935  84.718 -23.455  1.00 35.43           C  
ATOM   6839  C   VAL A 934      27.345  85.670 -24.569  1.00 40.74           C  
ATOM   6840  O   VAL A 934      27.635  85.241 -25.685  1.00 45.20           O  
ATOM   6841  CB  VAL A 934      28.128  83.814 -23.114  1.00 39.96           C  
ATOM   6842  CG1 VAL A 934      29.286  84.652 -22.601  1.00 38.88           C  
ATOM   6843  CG2 VAL A 934      27.724  82.768 -22.084  1.00 41.12           C  
ATOM   6844  N   GLU A 935      27.372  86.963 -24.266  1.00 42.87           N  
ATOM   6845  CA  GLU A 935      27.661  87.975 -25.276  1.00 47.18           C  
ATOM   6846  C   GLU A 935      28.768  88.924 -24.848  1.00 49.11           C  
ATOM   6847  O   GLU A 935      29.258  88.869 -23.719  1.00 47.67           O  
ATOM   6848  CB  GLU A 935      26.402  88.784 -25.590  1.00 46.31           C  
ATOM   6849  CG  GLU A 935      25.818  89.499 -24.380  1.00 47.75           C  
ATOM   6850  CD  GLU A 935      24.474  90.149 -24.665  1.00 55.31           C  
ATOM   6851  OE1 GLU A 935      24.279  90.660 -25.788  1.00 60.92           O  
ATOM   6852  OE2 GLU A 935      23.616  90.154 -23.757  1.00 56.92           O  
ATOM   6853  N   SER A 936      29.154  89.803 -25.762  1.00 48.87           N  
ATOM   6854  CA  SER A 936      30.132  90.832 -25.458  1.00 50.15           C  
ATOM   6855  C   SER A 936      29.422  92.125 -25.076  1.00 51.18           C  
ATOM   6856  O   SER A 936      28.302  92.383 -25.521  1.00 46.31           O  
ATOM   6857  CB  SER A 936      31.037  91.070 -26.662  1.00 53.71           C  
ATOM   6858  OG  SER A 936      31.851  92.209 -26.458  1.00 56.45           O  
ATOM   6859  N   LYS A 937      30.081  92.944 -24.275  1.00 52.52           N  
ATOM   6860  CA  LYS A 937      29.513  94.187 -23.796  1.00 51.65           C  
ATOM   6861  C   LYS A 937      29.408  95.202 -24.914  1.00 52.78           C  
ATOM   6862  O   LYS A 937      28.701  96.159 -24.801  1.00 53.02           O  
ATOM   6863  CB  LYS A 937      30.291  94.753 -22.594  1.00 51.76           C  
ATOM   6864  CG  LYS A 937      31.744  94.990 -22.845  1.00 57.69           C  
ATOM   6865  CD  LYS A 937      32.506  95.569 -21.700  1.00 47.98           C  
ATOM   6866  CE  LYS A 937      31.951  96.880 -21.271  1.00 50.54           C  
ATOM   6867  NZ  LYS A 937      32.968  97.680 -20.546  1.00 58.03           N  
ATOM   6868  N   ASP A 938      30.135  94.967 -25.988  1.00 54.90           N  
ATOM   6869  CA  ASP A 938      30.000  95.712 -27.221  1.00 54.22           C  
ATOM   6870  C   ASP A 938      30.355  94.762 -28.372  1.00 54.88           C  
ATOM   6871  O   ASP A 938      30.323  93.572 -28.224  1.00 48.82           O  
ATOM   6872  CB  ASP A 938      31.058  96.783 -27.297  1.00 54.96           C  
ATOM   6873  CG  ASP A 938      32.414  96.248 -27.046  1.00 61.24           C  
ATOM   6874  OD1 ASP A 938      33.315  97.023 -26.795  1.00 66.08           O  
ATOM   6875  OD2 ASP A 938      32.580  95.038 -27.099  1.00 60.04           O  
ATOM   6876  N   ASN A 939      30.692  95.330 -29.518  1.00 57.61           N  
ATOM   6877  CA  ASN A 939      30.915  94.572 -30.732  1.00 60.38           C  
ATOM   6878  C   ASN A 939      32.184  93.736 -30.797  1.00 57.62           C  
ATOM   6879  O   ASN A 939      32.259  92.882 -31.623  1.00 61.24           O  
ATOM   6880  CB  ASN A 939      30.869  95.446 -31.994  1.00 65.85           C  
ATOM   6881  CG  ASN A 939      29.564  96.179 -32.173  1.00 66.15           C  
ATOM   6882  OD1 ASN A 939      28.489  95.624 -32.008  1.00 67.18           O  
ATOM   6883  ND2 ASN A 939      29.661  97.437 -32.529  1.00 57.66           N  
ATOM   6884  N   GLN A 940      33.181  93.970 -29.969  1.00 51.63           N  
ATOM   6885  CA  GLN A 940      34.331  93.078 -29.999  1.00 56.23           C  
ATOM   6886  C   GLN A 940      33.972  91.657 -29.577  1.00 56.78           C  
ATOM   6887  O   GLN A 940      33.123  91.455 -28.743  1.00 58.06           O  
ATOM   6888  CB  GLN A 940      35.474  93.598 -29.119  1.00 56.86           C  
ATOM   6889  CG  GLN A 940      35.752  95.079 -29.224  1.00 57.78           C  
ATOM   6890  CD  GLN A 940      36.560  95.493 -30.427  1.00 49.49           C  
ATOM   6891  OE1 GLN A 940      37.289  94.726 -30.998  1.00 47.52           O  
ATOM   6892  NE2 GLN A 940      36.446  96.720 -30.777  1.00 40.53           N  
ATOM   6893  N   PRO A 941      34.657  90.679 -30.144  1.00 55.63           N  
ATOM   6894  CA  PRO A 941      34.416  89.266 -29.879  1.00 51.71           C  
ATOM   6895  C   PRO A 941      34.988  88.753 -28.559  1.00 52.66           C  
ATOM   6896  O   PRO A 941      35.965  89.270 -28.073  1.00 54.53           O  
ATOM   6897  CB  PRO A 941      35.131  88.588 -31.037  1.00 49.15           C  
ATOM   6898  CG  PRO A 941      35.351  89.539 -31.968  1.00 50.27           C  
ATOM   6899  CD  PRO A 941      35.433  90.848 -31.363  1.00 48.64           C  
ATOM   6900  N   LEU A 942      34.369  87.737 -27.992  1.00 49.53           N  
ATOM   6901  CA  LEU A 942      34.848  87.200 -26.723  1.00 46.04           C  
ATOM   6902  C   LEU A 942      36.146  86.426 -26.907  1.00 46.57           C  
ATOM   6903  O   LEU A 942      36.343  85.763 -27.923  1.00 51.70           O  
ATOM   6904  CB  LEU A 942      33.792  86.291 -26.091  1.00 46.29           C  
ATOM   6905  CG  LEU A 942      32.482  86.951 -25.657  1.00 47.61           C  
ATOM   6906  CD1 LEU A 942      31.514  85.905 -25.133  1.00 47.68           C  
ATOM   6907  CD2 LEU A 942      32.735  88.024 -24.607  1.00 45.87           C  
ATOM   6908  N   SER A 943      37.020  86.506 -25.911  1.00 48.08           N  
ATOM   6909  CA  SER A 943      38.334  85.874 -25.973  1.00 49.99           C  
ATOM   6910  C   SER A 943      38.272  84.376 -26.269  1.00 51.28           C  
ATOM   6911  O   SER A 943      37.282  83.710 -25.970  1.00 53.34           O  
ATOM   6912  CB  SER A 943      39.099  86.124 -24.669  1.00 54.43           C  
ATOM   6913  OG  SER A 943      40.335  85.433 -24.652  1.00 55.44           O  
ATOM   6914  N   ASP A 944      39.340  83.857 -26.866  1.00 52.09           N  
ATOM   6915  CA  ASP A 944      39.478  82.425 -27.101  1.00 55.20           C  
ATOM   6916  C   ASP A 944      39.894  81.687 -25.833  1.00 54.68           C  
ATOM   6917  O   ASP A 944      39.845  80.455 -25.773  1.00 46.72           O  
ATOM   6918  CB  ASP A 944      40.498  82.160 -28.205  1.00 55.88           C  
ATOM   6919  CG  ASP A 944      39.848  81.976 -29.560  1.00 70.45           C  
ATOM   6920  OD1 ASP A 944      40.177  80.974 -30.236  1.00 68.44           O  
ATOM   6921  OD2 ASP A 944      39.001  82.819 -29.941  1.00 72.86           O  
ATOM   6922  N   LYS A 945      40.316  82.451 -24.829  1.00 50.71           N  
ATOM   6923  CA  LYS A 945      40.696  81.890 -23.539  1.00 48.07           C  
ATOM   6924  C   LYS A 945      39.444  81.618 -22.717  1.00 48.21           C  
ATOM   6925  O   LYS A 945      39.502  80.997 -21.658  1.00 53.04           O  
ATOM   6926  CB  LYS A 945      41.622  82.849 -22.794  1.00 53.07           C  
ATOM   6927  CG  LYS A 945      42.866  83.237 -23.569  1.00 55.08           C  
ATOM   6928  CD  LYS A 945      43.602  84.389 -22.901  1.00 59.40           C  
ATOM   6929  CE  LYS A 945      42.732  85.635 -22.842  1.00 67.18           C  
ATOM   6930  NZ  LYS A 945      43.460  86.798 -22.267  1.00 67.58           N  
ATOM   6931  N   LEU A 946      38.311  82.099 -23.218  1.00 49.94           N  
ATOM   6932  CA  LEU A 946      37.013  81.847 -22.606  1.00 49.01           C  
ATOM   6933  C   LEU A 946      36.444  80.519 -23.122  1.00 50.05           C  
ATOM   6934  O   LEU A 946      36.364  80.295 -24.328  1.00 51.16           O  
ATOM   6935  CB  LEU A 946      36.066  83.000 -22.940  1.00 44.86           C  
ATOM   6936  CG  LEU A 946      34.801  83.212 -22.112  1.00 47.67           C  
ATOM   6937  CD1 LEU A 946      35.122  83.255 -20.628  1.00 47.19           C  
ATOM   6938  CD2 LEU A 946      34.112  84.495 -22.551  1.00 41.42           C  
ATOM   6939  N   LYS A 947      36.055  79.634 -22.213  1.00 42.08           N  
ATOM   6940  CA  LYS A 947      35.553  78.329 -22.619  1.00 44.89           C  
ATOM   6941  C   LYS A 947      34.266  77.948 -21.890  1.00 49.19           C  
ATOM   6942  O   LYS A 947      34.218  77.939 -20.658  1.00 48.45           O  
ATOM   6943  CB  LYS A 947      36.623  77.259 -22.404  1.00 49.85           C  
ATOM   6944  CG  LYS A 947      36.193  75.855 -22.809  1.00 58.57           C  
ATOM   6945  CD  LYS A 947      37.299  74.841 -22.535  1.00 72.77           C  
ATOM   6946  CE  LYS A 947      36.940  73.454 -23.060  1.00 77.48           C  
ATOM   6947  NZ  LYS A 947      38.088  72.500 -22.960  1.00 81.18           N  
ATOM   6948  N   PHE A 948      33.227  77.632 -22.664  1.00 45.42           N  
ATOM   6949  CA  PHE A 948      31.936  77.225 -22.110  1.00 44.04           C  
ATOM   6950  C   PHE A 948      31.526  75.824 -22.545  1.00 43.94           C  
ATOM   6951  O   PHE A 948      31.847  75.381 -23.648  1.00 46.34           O  
ATOM   6952  CB  PHE A 948      30.838  78.206 -22.518  1.00 46.42           C  
ATOM   6953  CG  PHE A 948      30.994  79.564 -21.921  1.00 45.47           C  
ATOM   6954  CD1 PHE A 948      30.605  79.805 -20.619  1.00 43.90           C  
ATOM   6955  CD2 PHE A 948      31.536  80.597 -22.655  1.00 38.58           C  
ATOM   6956  CE1 PHE A 948      30.749  81.053 -20.061  1.00 46.41           C  
ATOM   6957  CE2 PHE A 948      31.685  81.847 -22.103  1.00 46.17           C  
ATOM   6958  CZ  PHE A 948      31.290  82.077 -20.803  1.00 44.46           C  
ATOM   6959  N   THR A 949      30.788  75.147 -21.674  1.00 41.39           N  
ATOM   6960  CA  THR A 949      30.280  73.816 -21.959  1.00 38.11           C  
ATOM   6961  C   THR A 949      28.840  73.722 -21.503  1.00 43.12           C  
ATOM   6962  O   THR A 949      28.524  74.024 -20.353  1.00 43.46           O  
ATOM   6963  CB  THR A 949      31.091  72.751 -21.226  1.00 33.77           C  
ATOM   6964  OG1 THR A 949      32.391  72.663 -21.818  1.00 35.33           O  
ATOM   6965  CG2 THR A 949      30.402  71.402 -21.315  1.00 32.17           C  
ATOM   6966  N   LEU A 950      27.963  73.308 -22.409  1.00 43.67           N  
ATOM   6967  CA  LEU A 950      26.556  73.147 -22.071  1.00 46.71           C  
ATOM   6968  C   LEU A 950      26.347  71.853 -21.288  1.00 45.90           C  
ATOM   6969  O   LEU A 950      26.818  70.791 -21.691  1.00 45.48           O  
ATOM   6970  CB  LEU A 950      25.693  73.161 -23.335  1.00 43.24           C  
ATOM   6971  CG  LEU A 950      24.176  73.118 -23.137  1.00 45.33           C  
ATOM   6972  CD1 LEU A 950      23.671  74.341 -22.384  1.00 44.44           C  
ATOM   6973  CD2 LEU A 950      23.473  72.995 -24.475  1.00 46.13           C  
ATOM   6974  N   GLU A 951      25.662  71.955 -20.154  1.00 43.74           N  
ATOM   6975  CA  GLU A 951      25.339  70.785 -19.350  1.00 50.03           C  
ATOM   6976  C   GLU A 951      24.284  69.953 -20.073  1.00 54.66           C  
ATOM   6977  O   GLU A 951      23.346  70.502 -20.660  1.00 50.36           O  
ATOM   6978  CB  GLU A 951      24.834  71.203 -17.967  1.00 50.12           C  
ATOM   6979  CG  GLU A 951      24.510  70.028 -17.050  1.00 57.38           C  
ATOM   6980  CD  GLU A 951      23.963  70.459 -15.699  1.00 58.00           C  
ATOM   6981  OE1 GLU A 951      24.382  71.523 -15.191  1.00 57.52           O  
ATOM   6982  OE2 GLU A 951      23.117  69.727 -15.142  1.00 63.00           O  
ATOM   6983  N   ASN A 952      24.444  68.632 -20.027  1.00 51.64           N  
ATOM   6984  CA  ASN A 952      23.578  67.713 -20.767  1.00 46.45           C  
ATOM   6985  C   ASN A 952      23.809  67.817 -22.270  1.00 50.13           C  
ATOM   6986  O   ASN A 952      23.133  67.164 -23.067  1.00 51.95           O  
ATOM   6987  CB  ASN A 952      22.105  67.951 -20.436  1.00 47.84           C  
ATOM   6988  CG  ASN A 952      21.747  67.505 -19.037  1.00 56.12           C  
ATOM   6989  OD1 ASN A 952      22.269  66.507 -18.539  1.00 53.29           O  
ATOM   6990  ND2 ASN A 952      20.846  68.240 -18.394  1.00 58.89           N  
ATOM   6991  N   ASP A 953      24.769  68.656 -22.645  1.00 51.39           N  
ATOM   6992  CA  ASP A 953      25.204  68.774 -24.029  1.00 49.37           C  
ATOM   6993  C   ASP A 953      24.169  69.407 -24.964  1.00 50.80           C  
ATOM   6994  O   ASP A 953      24.484  69.754 -26.104  1.00 50.34           O  
ATOM   6995  CB  ASP A 953      25.585  67.399 -24.577  1.00 49.18           C  
ATOM   6996  CG  ASP A 953      26.044  67.455 -26.018  1.00 58.84           C  
ATOM   6997  OD1 ASP A 953      27.036  68.167 -26.300  1.00 48.78           O  
ATOM   6998  OD2 ASP A 953      25.409  66.782 -26.865  1.00 59.95           O  
ATOM   6999  N   HIS A 954      22.937  69.567 -24.493  1.00 43.70           N  
ATOM   7000  CA  HIS A 954      21.896  70.102 -25.361  1.00 46.40           C  
ATOM   7001  C   HIS A 954      20.636  70.532 -24.615  1.00 45.85           C  
ATOM   7002  O   HIS A 954      20.382  70.095 -23.490  1.00 50.10           O  
ATOM   7003  CB  HIS A 954      21.539  69.080 -26.444  1.00 49.66           C  
ATOM   7004  CG  HIS A 954      20.962  67.805 -25.907  1.00 48.80           C  
ATOM   7005  ND1 HIS A 954      19.723  67.744 -25.305  1.00 50.93           N  
ATOM   7006  CD2 HIS A 954      21.449  66.542 -25.892  1.00 51.01           C  
ATOM   7007  CE1 HIS A 954      19.475  66.501 -24.935  1.00 48.80           C  
ATOM   7008  NE2 HIS A 954      20.506  65.751 -25.280  1.00 50.21           N  
ATOM   7009  N   VAL A 955      19.854  71.393 -25.259  1.00 39.49           N  
ATOM   7010  CA  VAL A 955      18.575  71.838 -24.722  1.00 42.87           C  
ATOM   7011  C   VAL A 955      17.475  71.509 -25.721  1.00 49.29           C  
ATOM   7012  O   VAL A 955      17.608  71.805 -26.908  1.00 46.40           O  
ATOM   7013  CB  VAL A 955      18.556  73.357 -24.474  1.00 43.95           C  
ATOM   7014  CG1 VAL A 955      17.327  73.739 -23.660  1.00 47.66           C  
ATOM   7015  CG2 VAL A 955      19.833  73.813 -23.773  1.00 42.73           C  
ATOM   7016  N   ASP A 956      16.393  70.900 -25.241  1.00 49.69           N  
ATOM   7017  CA  ASP A 956      15.267  70.541 -26.102  1.00 49.90           C  
ATOM   7018  C   ASP A 956      14.037  71.403 -25.844  1.00 51.16           C  
ATOM   7019  O   ASP A 956      13.650  71.620 -24.696  1.00 50.62           O  
ATOM   7020  CB  ASP A 956      14.897  69.069 -25.918  1.00 45.75           C  
ATOM   7021  CG  ASP A 956      15.930  68.138 -26.498  1.00 51.99           C  
ATOM   7022  OD1 ASP A 956      16.790  68.617 -27.267  1.00 53.63           O  
ATOM   7023  OD2 ASP A 956      15.884  66.930 -26.192  1.00 56.06           O  
ATOM   7024  N   ALA A 957      13.427  71.890 -26.919  1.00 52.00           N  
ATOM   7025  CA  ALA A 957      12.152  72.592 -26.831  1.00 53.97           C  
ATOM   7026  C   ALA A 957      11.174  71.912 -27.776  1.00 53.72           C  
ATOM   7027  O   ALA A 957      10.982  72.351 -28.909  1.00 55.72           O  
ATOM   7028  CB  ALA A 957      12.319  74.057 -27.192  1.00 54.64           C  
ATOM   7029  N   GLY A 958      10.567  70.829 -27.307  1.00 54.11           N  
ATOM   7030  CA  GLY A 958       9.754  69.996 -28.169  1.00 49.82           C  
ATOM   7031  C   GLY A 958      10.659  69.186 -29.075  1.00 50.35           C  
ATOM   7032  O   GLY A 958      11.624  68.577 -28.614  1.00 55.06           O  
ATOM   7033  N   ALA A 959      10.360  69.190 -30.370  1.00 47.00           N  
ATOM   7034  CA  ALA A 959      11.143  68.427 -31.335  1.00 44.38           C  
ATOM   7035  C   ALA A 959      12.458  69.118 -31.680  1.00 48.33           C  
ATOM   7036  O   ALA A 959      13.304  68.547 -32.371  1.00 47.20           O  
ATOM   7037  CB  ALA A 959      10.331  68.188 -32.600  1.00 41.92           C  
ATOM   7038  N   LEU A 960      12.627  70.348 -31.205  1.00 47.42           N  
ATOM   7039  CA  LEU A 960      13.802  71.141 -31.558  1.00 49.99           C  
ATOM   7040  C   LEU A 960      14.962  71.007 -30.569  1.00 48.22           C  
ATOM   7041  O   LEU A 960      14.828  71.278 -29.374  1.00 46.14           O  
ATOM   7042  CB  LEU A 960      13.423  72.608 -31.770  1.00 51.40           C  
ATOM   7043  CG  LEU A 960      12.667  72.875 -33.074  1.00 57.17           C  
ATOM   7044  CD1 LEU A 960      11.948  74.217 -33.024  1.00 51.87           C  
ATOM   7045  CD2 LEU A 960      13.604  72.787 -34.281  1.00 52.02           C  
ATOM   7046  N   ARG A 961      16.103  70.588 -31.102  1.00 47.47           N  
ATOM   7047  CA  ARG A 961      17.305  70.338 -30.325  1.00 44.97           C  
ATOM   7048  C   ARG A 961      18.320  71.460 -30.552  1.00 51.66           C  
ATOM   7049  O   ARG A 961      18.760  71.694 -31.682  1.00 50.83           O  
ATOM   7050  CB  ARG A 961      17.893  68.990 -30.747  1.00 45.20           C  
ATOM   7051  CG  ARG A 961      19.336  68.752 -30.357  1.00 50.84           C  
ATOM   7052  CD  ARG A 961      19.462  68.381 -28.895  1.00 53.05           C  
ATOM   7053  NE  ARG A 961      18.582  67.285 -28.492  1.00 49.92           N  
ATOM   7054  CZ  ARG A 961      18.948  66.007 -28.424  1.00 53.84           C  
ATOM   7055  NH1 ARG A 961      20.184  65.649 -28.752  1.00 59.50           N  
ATOM   7056  NH2 ARG A 961      18.079  65.085 -28.028  1.00 42.26           N  
ATOM   7057  N   TYR A 962      18.679  72.162 -29.480  1.00 46.48           N  
ATOM   7058  CA  TYR A 962      19.686  73.217 -29.560  1.00 44.50           C  
ATOM   7059  C   TYR A 962      20.968  72.795 -28.853  1.00 41.24           C  
ATOM   7060  O   TYR A 962      20.931  72.132 -27.817  1.00 38.17           O  
ATOM   7061  CB  TYR A 962      19.160  74.535 -28.975  1.00 36.42           C  
ATOM   7062  CG  TYR A 962      17.967  75.105 -29.709  1.00 41.94           C  
ATOM   7063  CD1 TYR A 962      18.095  76.214 -30.540  1.00 45.16           C  
ATOM   7064  CD2 TYR A 962      16.710  74.533 -29.574  1.00 41.07           C  
ATOM   7065  CE1 TYR A 962      16.996  76.736 -31.215  1.00 40.81           C  
ATOM   7066  CE2 TYR A 962      15.612  75.044 -30.242  1.00 45.72           C  
ATOM   7067  CZ  TYR A 962      15.758  76.142 -31.060  1.00 44.90           C  
ATOM   7068  OH  TYR A 962      14.654  76.635 -31.716  1.00 40.33           O  
ATOM   7069  N   LYS A 963      22.101  73.171 -29.434  1.00 42.85           N  
ATOM   7070  CA  LYS A 963      23.398  72.913 -28.834  1.00 45.52           C  
ATOM   7071  C   LYS A 963      24.123  74.242 -28.640  1.00 40.92           C  
ATOM   7072  O   LYS A 963      23.641  75.283 -29.086  1.00 42.26           O  
ATOM   7073  CB  LYS A 963      24.224  71.976 -29.719  1.00 47.42           C  
ATOM   7074  CG  LYS A 963      23.708  70.544 -29.806  1.00 44.60           C  
ATOM   7075  CD  LYS A 963      24.697  69.685 -30.592  1.00 54.63           C  
ATOM   7076  CE  LYS A 963      24.294  68.223 -30.628  1.00 52.66           C  
ATOM   7077  NZ  LYS A 963      24.230  67.654 -29.256  1.00 62.69           N  
ATOM   7078  N   LEU A 964      25.273  74.207 -27.974  1.00 40.87           N  
ATOM   7079  CA  LEU A 964      26.043  75.421 -27.717  1.00 39.95           C  
ATOM   7080  C   LEU A 964      27.162  75.588 -28.734  1.00 42.53           C  
ATOM   7081  O   LEU A 964      27.940  74.664 -28.976  1.00 42.78           O  
ATOM   7082  CB  LEU A 964      26.623  75.421 -26.298  1.00 37.93           C  
ATOM   7083  CG  LEU A 964      27.361  76.697 -25.876  1.00 38.15           C  
ATOM   7084  CD1 LEU A 964      26.425  77.902 -25.820  1.00 34.53           C  
ATOM   7085  CD2 LEU A 964      28.042  76.498 -24.535  1.00 42.08           C       
END                                                                             
