# Supplementary material for: Identification of the Autochaperone Domain in the Type Va Secretion System (T5aSS): Prevalent Feature of Autotransporters with a β-Helical Passenger
Source: Front Microbiol. 2018 Jan 5;8:2607. doi: 10.3389/fmicb.2017.02607 (PMC5767081; doi:10.3389/fmicb.2017.02607)
Supplement: Supplementary file 2 [file Presentation1.ZIP › AC-Hbp_N948-L1056.pdb]

HEADER    HYDROLASE                               31-JAN-05   1WXR              
TITLE     CRYSTAL STRUCTURE OF HEME BINDING PROTEIN, AN                         
TITLE    2 AUTOTRANSPORTER HEMOGLOBINE PROTEASE FROM PATHOGENIC                 
TITLE    3 ESCHERICHIA COLI                                                     
COMPND    MOL_ID: 1;                                                            
COMPND   2 MOLECULE: HAEMOGLOBIN PROTEASE;                                      
COMPND   3 CHAIN: A;                                                            
COMPND   4 ENGINEERED: YES                                                      
SOURCE    MOL_ID: 1;                                                            
SOURCE   2 ORGANISM_SCIENTIFIC: ESCHERICHIA COLI;                               
SOURCE   3 ORGANISM_TAXID: 562;                                                 
SOURCE   4 GENE: HBP;                                                           
SOURCE   5 EXPRESSION_SYSTEM: ESCHERICHIA COLI;                                 
SOURCE   6 EXPRESSION_SYSTEM_TAXID: 562;                                        
SOURCE   7 EXPRESSION_SYSTEM_STRAIN: DH5 ALPHA;                                 
SOURCE   8 EXPRESSION_SYSTEM_VECTOR_TYPE: PLASMID;                              
SOURCE   9 EXPRESSION_SYSTEM_PLASMID: PACYC184                                  
KEYWDS    HEMOGLOBINE PROTEASE, AUTOTRANSPORTER, BETA HELIX, HEME               
KEYWDS   2 UPTAKE, SPATE, HYDROLASE                                             
EXPDTA    X-RAY DIFFRACTION                                                     
AUTHOR    B.R.OTTO,R.SIJBRANDI,J.LUIRINK,B.OUDEGA,J.G.HEDDLE,                   
AUTHOR   2 K.MIZUTANI,S.-Y.PARK,J.R.H.TAME                                      
REVDAT   3   24-FEB-09 1WXR    1       VERSN                                    
REVDAT   2   03-MAY-05 1WXR    1       JRNL                                     
REVDAT   1   01-MAR-05 1WXR    0                                                
JRNL        AUTH   B.R.OTTO,R.SIJBRANDI,J.LUIRINK,B.OUDEGA,J.G.HEDDLE,          
JRNL        AUTH 2 K.MIZUTANI,S.-Y.PARK,J.R.H.TAME                              
JRNL        TITL   CRYSTAL STRUCTURE OF HEME BINDING PROTEIN, AN                
JRNL        TITL 2 AUTOTRANSPORTER HEMOGLOBIN PROTEASE FROM                     
JRNL        TITL 3 PATHOGENIC ESCHERICHIA COLI                                  
JRNL        REF    J.BIOL.CHEM.                  V. 280 17339 2005              
JRNL        REFN                   ISSN 0021-9258                               
JRNL        PMID   15728184                                                     
JRNL        DOI    10.1074/JBC.M412885200                                       
REMARK   1                                                                      
REMARK   2                                                                      
REMARK   2 RESOLUTION.    2.20 ANGSTROMS.                                       
REMARK   3                                                                      
REMARK   3 REFINEMENT.                                                          
REMARK   3   PROGRAM     : REFMAC 5.2.0003                                      
REMARK   3   AUTHORS     : MURSHUDOV,VAGIN,DODSON                               
REMARK   3                                                                      
REMARK   3    REFINEMENT TARGET : MAXIMUM LIKELIHOOD                            
REMARK   3                                                                      
REMARK   3  DATA USED IN REFINEMENT.                                            
REMARK   3   RESOLUTION RANGE HIGH (ANGSTROMS) : 2.20                           
REMARK   3   RESOLUTION RANGE LOW  (ANGSTROMS) : 29.36                          
REMARK   3   DATA CUTOFF            (SIGMA(F)) : 0.000                          
REMARK   3   COMPLETENESS FOR RANGE        (%) : 92.3                           
REMARK   3   NUMBER OF REFLECTIONS             : 77169                          
REMARK   3                                                                      
REMARK   3  FIT TO DATA USED IN REFINEMENT.                                     
REMARK   3   CROSS-VALIDATION METHOD          : THROUGHOUT                      
REMARK   3   FREE R VALUE TEST SET SELECTION  : RANDOM                          
REMARK   3   R VALUE     (WORKING + TEST SET) : 0.205                           
REMARK   3   R VALUE            (WORKING SET) : 0.203                           
REMARK   3   FREE R VALUE                     : 0.243                           
REMARK   3   FREE R VALUE TEST SET SIZE   (%) : 5.000                           
REMARK   3   FREE R VALUE TEST SET COUNT      : 4073                            
REMARK   3                                                                      
REMARK   3  FIT IN THE HIGHEST RESOLUTION BIN.                                  
REMARK   3   TOTAL NUMBER OF BINS USED           : 20                           
REMARK   3   BIN RESOLUTION RANGE HIGH       (A) : 2.20                         
REMARK   3   BIN RESOLUTION RANGE LOW        (A) : 2.26                         
REMARK   3   REFLECTION IN BIN     (WORKING SET) : 4138                         
REMARK   3   BIN COMPLETENESS (WORKING+TEST) (%) : 70.80                        
REMARK   3   BIN R VALUE           (WORKING SET) : 0.2810                       
REMARK   3   BIN FREE R VALUE SET COUNT          : 208                          
REMARK   3   BIN FREE R VALUE                    : 0.3530                       
REMARK   3                                                                      
REMARK   3  NUMBER OF NON-HYDROGEN ATOMS USED IN REFINEMENT.                    
REMARK   3   PROTEIN ATOMS            : 7802                                    
REMARK   3   NUCLEIC ACID ATOMS       : 0                                       
REMARK   3   HETEROGEN ATOMS          : 0                                       
REMARK   3   SOLVENT ATOMS            : 395                                     
REMARK   3                                                                      
REMARK   3  B VALUES.                                                           
REMARK   3   FROM WILSON PLOT           (A**2) : NULL                           
REMARK   3   MEAN B VALUE      (OVERALL, A**2) : 35.15                          
REMARK   3   OVERALL ANISOTROPIC B VALUE.                                       
REMARK   3    B11 (A**2) : 0.12000                                              
REMARK   3    B22 (A**2) : 0.12000                                              
REMARK   3    B33 (A**2) : -0.18000                                             
REMARK   3    B12 (A**2) : 0.06000                                              
REMARK   3    B13 (A**2) : 0.00000                                              
REMARK   3    B23 (A**2) : 0.00000                                              
REMARK   3                                                                      
REMARK   3  ESTIMATED OVERALL COORDINATE ERROR.                                 
REMARK   3   ESU BASED ON R VALUE                            (A): 0.196         
REMARK   3   ESU BASED ON FREE R VALUE                       (A): 0.177         
REMARK   3   ESU BASED ON MAXIMUM LIKELIHOOD                 (A): 0.133         
REMARK   3   ESU FOR B VALUES BASED ON MAXIMUM LIKELIHOOD (A**2): 5.339         
REMARK   3                                                                      
REMARK   3 CORRELATION COEFFICIENTS.                                            
REMARK   3   CORRELATION COEFFICIENT FO-FC      : 0.944                         
REMARK   3   CORRELATION COEFFICIENT FO-FC FREE : 0.924                         
REMARK   3                                                                      
REMARK   3  RMS DEVIATIONS FROM IDEAL VALUES        COUNT    RMS    WEIGHT      
REMARK   3   BOND LENGTHS REFINED ATOMS        (A):  7946 ; 0.016 ; 0.021       
REMARK   3   BOND LENGTHS OTHERS               (A):  NULL ;  NULL ;  NULL       
REMARK   3   BOND ANGLES REFINED ATOMS   (DEGREES): 10802 ; 1.730 ; 1.921       
REMARK   3   BOND ANGLES OTHERS          (DEGREES):  NULL ;  NULL ;  NULL       
REMARK   3   TORSION ANGLES, PERIOD 1    (DEGREES):  1031 ; 7.495 ; 5.000       
REMARK   3   TORSION ANGLES, PERIOD 2    (DEGREES):   378 ;39.195 ;25.608       
REMARK   3   TORSION ANGLES, PERIOD 3    (DEGREES):  1230 ;20.145 ;15.000       
REMARK   3   TORSION ANGLES, PERIOD 4    (DEGREES):    31 ;22.332 ;15.000       
REMARK   3   CHIRAL-CENTER RESTRAINTS       (A**3):  1212 ; 0.139 ; 0.200       
REMARK   3   GENERAL PLANES REFINED ATOMS      (A):  6160 ; 0.006 ; 0.020       
REMARK   3   GENERAL PLANES OTHERS             (A):  NULL ;  NULL ;  NULL       
REMARK   3   NON-BONDED CONTACTS REFINED ATOMS (A):  3447 ; 0.216 ; 0.200       
REMARK   3   NON-BONDED CONTACTS OTHERS        (A):  NULL ;  NULL ;  NULL       
REMARK   3   NON-BONDED TORSION REFINED ATOMS  (A):  5286 ; 0.313 ; 0.200       
REMARK   3   NON-BONDED TORSION OTHERS         (A):  NULL ;  NULL ;  NULL       
REMARK   3   H-BOND (X...Y) REFINED ATOMS      (A):   524 ; 0.152 ; 0.200       
REMARK   3   H-BOND (X...Y) OTHERS             (A):  NULL ;  NULL ;  NULL       
REMARK   3   POTENTIAL METAL-ION REFINED ATOMS (A):  NULL ;  NULL ;  NULL       
REMARK   3   POTENTIAL METAL-ION OTHERS        (A):  NULL ;  NULL ;  NULL       
REMARK   3   SYMMETRY VDW REFINED ATOMS        (A):    37 ; 0.215 ; 0.200       
REMARK   3   SYMMETRY VDW OTHERS               (A):  NULL ;  NULL ;  NULL       
REMARK   3   SYMMETRY H-BOND REFINED ATOMS     (A):    12 ; 0.175 ; 0.200       
REMARK   3   SYMMETRY H-BOND OTHERS            (A):  NULL ;  NULL ;  NULL       
REMARK   3   SYMMETRY METAL-ION REFINED ATOMS  (A):  NULL ;  NULL ;  NULL       
REMARK   3   SYMMETRY METAL-ION OTHERS         (A):  NULL ;  NULL ;  NULL       
REMARK   3                                                                      
REMARK   3  ISOTROPIC THERMAL FACTOR RESTRAINTS.     COUNT   RMS    WEIGHT      
REMARK   3   MAIN-CHAIN BOND REFINED ATOMS  (A**2):  5185 ; 0.888 ; 1.500       
REMARK   3   MAIN-CHAIN BOND OTHER ATOMS    (A**2):  NULL ;  NULL ;  NULL       
REMARK   3   MAIN-CHAIN ANGLE REFINED ATOMS (A**2):  8135 ; 1.503 ; 2.000       
REMARK   3   SIDE-CHAIN BOND REFINED ATOMS  (A**2):  3119 ; 2.366 ; 3.000       
REMARK   3   SIDE-CHAIN ANGLE REFINED ATOMS (A**2):  2667 ; 3.683 ; 4.500       
REMARK   3                                                                      
REMARK   3 ANISOTROPIC THERMAL FACTOR RESTRAINTS.    COUNT   RMS   WEIGHT       
REMARK   3   RIGID-BOND RESTRAINTS          (A**2):  NULL ;  NULL ;  NULL       
REMARK   3   SPHERICITY; FREE ATOMS         (A**2):  NULL ;  NULL ;  NULL       
REMARK   3   SPHERICITY; BONDED ATOMS       (A**2):  NULL ;  NULL ;  NULL       
REMARK   3                                                                      
REMARK   3  NCS RESTRAINTS STATISTICS                                           
REMARK   3   NUMBER OF DIFFERENT NCS GROUPS : NULL                              
REMARK   3                                                                      
REMARK   3  TLS DETAILS                                                         
REMARK   3   NUMBER OF TLS GROUPS  : NULL                                       
REMARK   3                                                                      
REMARK   3  BULK SOLVENT MODELLING.                                             
REMARK   3   METHOD USED : BABINET MODEL WITH MASK                              
REMARK   3   PARAMETERS FOR MASK CALCULATION                                    
REMARK   3   VDW PROBE RADIUS   : 1.20                                          
REMARK   3   ION PROBE RADIUS   : 0.80                                          
REMARK   3   SHRINKAGE RADIUS   : 0.80                                          
REMARK   3                                                                      
REMARK   3  OTHER REFINEMENT REMARKS: NULL                                      
REMARK   4                                                                      
REMARK   4 1WXR COMPLIES WITH FORMAT V. 3.15, 01-DEC-08                         
REMARK 100                                                                      
REMARK 100 THIS ENTRY HAS BEEN PROCESSED BY PDBJ ON 01-FEB-05.                  
REMARK 100 THE RCSB ID CODE IS RCSB024127.                                      
REMARK 200                                                                      
REMARK 200 EXPERIMENTAL DETAILS                                                 
REMARK 200  EXPERIMENT TYPE                : X-RAY DIFFRACTION                  
REMARK 200  DATE OF DATA COLLECTION        : 12-APR-02; 10-DEC-04               
REMARK 200  TEMPERATURE           (KELVIN) : 100; 100                           
REMARK 200  PH                             : 4.6                                
REMARK 200  NUMBER OF CRYSTALS USED        : 1                                  
REMARK 200                                                                      
REMARK 200  SYNCHROTRON              (Y/N) : Y; Y                               
REMARK 200  RADIATION SOURCE               : SPRING-8; PHOTON FACTORY           
REMARK 200  BEAMLINE                       : BL45PX; BL-5A                      
REMARK 200  X-RAY GENERATOR MODEL          : NULL; NULL                         
REMARK 200  MONOCHROMATIC OR LAUE    (M/L) : M; M                               
REMARK 200  WAVELENGTH OR RANGE        (A) : 0.9794, 0.97925, 1.02; 1.0         
REMARK 200  MONOCHROMATOR                  : SI 111; SI 111                     
REMARK 200  OPTICS                         : NULL; NULL                         
REMARK 200                                                                      
REMARK 200  DETECTOR TYPE                  : IMAGE PLATE; CCD                   
REMARK 200  DETECTOR MANUFACTURER          : RIGAKU RAXIS V; ADSC QUANTUM       
REMARK 200                                   315                                
REMARK 200  INTENSITY-INTEGRATION SOFTWARE : HKL-2000                           
REMARK 200  DATA SCALING SOFTWARE          : SCALEPACK                          
REMARK 200                                                                      
REMARK 200  NUMBER OF UNIQUE REFLECTIONS   : 81242                              
REMARK 200  RESOLUTION RANGE HIGH      (A) : 2.200                              
REMARK 200  RESOLUTION RANGE LOW       (A) : 30.000                             
REMARK 200  REJECTION CRITERIA  (SIGMA(I)) : 0.000                              
REMARK 200                                                                      
REMARK 200 OVERALL.                                                             
REMARK 200  COMPLETENESS FOR RANGE     (%) : 92.3                               
REMARK 200  DATA REDUNDANCY                : NULL                               
REMARK 200  R MERGE                    (I) : NULL                               
REMARK 200  R SYM                      (I) : NULL                               
REMARK 200  <I/SIGMA(I)> FOR THE DATA SET  : NULL                               
REMARK 200                                                                      
REMARK 200 IN THE HIGHEST RESOLUTION SHELL.                                     
REMARK 200  HIGHEST RESOLUTION SHELL, RANGE HIGH (A) : NULL                     
REMARK 200  HIGHEST RESOLUTION SHELL, RANGE LOW  (A) : NULL                     
REMARK 200  COMPLETENESS FOR SHELL     (%) : NULL                               
REMARK 200  DATA REDUNDANCY IN SHELL       : NULL                               
REMARK 200  R MERGE FOR SHELL          (I) : NULL                               
REMARK 200  R SYM FOR SHELL            (I) : NULL                               
REMARK 200  <I/SIGMA(I)> FOR SHELL         : NULL                               
REMARK 200                                                                      
REMARK 200 DIFFRACTION PROTOCOL: MAD; SINGLE WAVELENGTH                         
REMARK 200 METHOD USED TO DETERMINE THE STRUCTURE: MAD                          
REMARK 200 SOFTWARE USED: SOLVE                                                 
REMARK 200 STARTING MODEL: NULL                                                 
REMARK 200                                                                      
REMARK 200 REMARK: NULL                                                         
REMARK 280                                                                      
REMARK 280 CRYSTAL                                                              
REMARK 280 SOLVENT CONTENT, VS   (%): 67.40                                     
REMARK 280 MATTHEWS COEFFICIENT, VM (ANGSTROMS**3/DA): 3.80                     
REMARK 280                                                                      
REMARK 280 CRYSTALLIZATION CONDITIONS: PEG 6000, PH 4.6, VAPOR DIFFUSION,       
REMARK 280  HANGING DROP, TEMPERATURE 293K                                      
REMARK 290                                                                      
REMARK 290 CRYSTALLOGRAPHIC SYMMETRY                                            
REMARK 290 SYMMETRY OPERATORS FOR SPACE GROUP: P 61 2 2                         
REMARK 290                                                                      
REMARK 290      SYMOP   SYMMETRY                                                
REMARK 290     NNNMMM   OPERATOR                                                
REMARK 290       1555   X,Y,Z                                                   
REMARK 290       2555   -Y,X-Y,Z+1/3                                            
REMARK 290       3555   -X+Y,-X,Z+2/3                                           
REMARK 290       4555   -X,-Y,Z+1/2                                             
REMARK 290       5555   Y,-X+Y,Z+5/6                                            
REMARK 290       6555   X-Y,X,Z+1/6                                             
REMARK 290       7555   Y,X,-Z+1/3                                              
REMARK 290       8555   X-Y,-Y,-Z                                               
REMARK 290       9555   -X,-X+Y,-Z+2/3                                          
REMARK 290      10555   -Y,-X,-Z+5/6                                            
REMARK 290      11555   -X+Y,Y,-Z+1/2                                           
REMARK 290      12555   X,X-Y,-Z+1/6                                            
REMARK 290                                                                      
REMARK 290     WHERE NNN -> OPERATOR NUMBER                                     
REMARK 290           MMM -> TRANSLATION VECTOR                                  
REMARK 290                                                                      
REMARK 290 CRYSTALLOGRAPHIC SYMMETRY TRANSFORMATIONS                            
REMARK 290 THE FOLLOWING TRANSFORMATIONS OPERATE ON THE ATOM/HETATM             
REMARK 290 RECORDS IN THIS ENTRY TO PRODUCE CRYSTALLOGRAPHICALLY                
REMARK 290 RELATED MOLECULES.                                                   
REMARK 290   SMTRY1   1  1.000000  0.000000  0.000000        0.00000            
REMARK 290   SMTRY2   1  0.000000  1.000000  0.000000        0.00000            
REMARK 290   SMTRY3   1  0.000000  0.000000  1.000000        0.00000            
REMARK 290   SMTRY1   2 -0.500000 -0.866025  0.000000        0.00000            
REMARK 290   SMTRY2   2  0.866025 -0.500000  0.000000        0.00000            
REMARK 290   SMTRY3   2  0.000000  0.000000  1.000000      145.68567            
REMARK 290   SMTRY1   3 -0.500000  0.866025  0.000000        0.00000            
REMARK 290   SMTRY2   3 -0.866025 -0.500000  0.000000        0.00000            
REMARK 290   SMTRY3   3  0.000000  0.000000  1.000000      291.37133            
REMARK 290   SMTRY1   4 -1.000000  0.000000  0.000000        0.00000            
REMARK 290   SMTRY2   4  0.000000 -1.000000  0.000000        0.00000            
REMARK 290   SMTRY3   4  0.000000  0.000000  1.000000      218.52850            
REMARK 290   SMTRY1   5  0.500000  0.866025  0.000000        0.00000            
REMARK 290   SMTRY2   5 -0.866025  0.500000  0.000000        0.00000            
REMARK 290   SMTRY3   5  0.000000  0.000000  1.000000      364.21417            
REMARK 290   SMTRY1   6  0.500000 -0.866025  0.000000        0.00000            
REMARK 290   SMTRY2   6  0.866025  0.500000  0.000000        0.00000            
REMARK 290   SMTRY3   6  0.000000  0.000000  1.000000       72.84283            
REMARK 290   SMTRY1   7 -0.500000  0.866025  0.000000        0.00000            
REMARK 290   SMTRY2   7  0.866025  0.500000  0.000000        0.00000            
REMARK 290   SMTRY3   7  0.000000  0.000000 -1.000000      145.68567            
REMARK 290   SMTRY1   8  1.000000  0.000000  0.000000        0.00000            
REMARK 290   SMTRY2   8  0.000000 -1.000000  0.000000        0.00000            
REMARK 290   SMTRY3   8  0.000000  0.000000 -1.000000        0.00000            
REMARK 290   SMTRY1   9 -0.500000 -0.866025  0.000000        0.00000            
REMARK 290   SMTRY2   9 -0.866025  0.500000  0.000000        0.00000            
REMARK 290   SMTRY3   9  0.000000  0.000000 -1.000000      291.37133            
REMARK 290   SMTRY1  10  0.500000 -0.866025  0.000000        0.00000            
REMARK 290   SMTRY2  10 -0.866025 -0.500000  0.000000        0.00000            
REMARK 290   SMTRY3  10  0.000000  0.000000 -1.000000      364.21417            
REMARK 290   SMTRY1  11 -1.000000  0.000000  0.000000        0.00000            
REMARK 290   SMTRY2  11  0.000000  1.000000  0.000000        0.00000            
REMARK 290   SMTRY3  11  0.000000  0.000000 -1.000000      218.52850            
REMARK 290   SMTRY1  12  0.500000  0.866025  0.000000        0.00000            
REMARK 290   SMTRY2  12  0.866025 -0.500000  0.000000        0.00000            
REMARK 290   SMTRY3  12  0.000000  0.000000 -1.000000       72.84283            
REMARK 290                                                                      
REMARK 290 REMARK: NULL                                                         
REMARK 300                                                                      
REMARK 300 BIOMOLECULE: 1                                                       
REMARK 300 SEE REMARK 350 FOR THE AUTHOR PROVIDED AND/OR PROGRAM                
REMARK 300 GENERATED ASSEMBLY INFORMATION FOR THE STRUCTURE IN                  
REMARK 300 THIS ENTRY. THE REMARK MAY ALSO PROVIDE INFORMATION ON               
REMARK 300 BURIED SURFACE AREA.                                                 
REMARK 350                                                                      
REMARK 350 COORDINATES FOR A COMPLETE MULTIMER REPRESENTING THE KNOWN           
REMARK 350 BIOLOGICALLY SIGNIFICANT OLIGOMERIZATION STATE OF THE                
REMARK 350 MOLECULE CAN BE GENERATED BY APPLYING BIOMT TRANSFORMATIONS          
REMARK 350 GIVEN BELOW.  BOTH NON-CRYSTALLOGRAPHIC AND                          
REMARK 350 CRYSTALLOGRAPHIC OPERATIONS ARE GIVEN.                               
REMARK 350                                                                      
REMARK 350 BIOMOLECULE: 1                                                       
REMARK 350 AUTHOR DETERMINED BIOLOGICAL UNIT: MONOMERIC                         
REMARK 350 APPLY THE FOLLOWING TO CHAINS: A                                     
REMARK 350   BIOMT1   1  1.000000  0.000000  0.000000        0.00000            
REMARK 350   BIOMT2   1  0.000000  1.000000  0.000000        0.00000            
REMARK 350   BIOMT3   1  0.000000  0.000000  1.000000        0.00000            
REMARK 465                                                                      
REMARK 465 MISSING RESIDUES                                                     
REMARK 465 THE FOLLOWING RESIDUES WERE NOT LOCATED IN THE                       
REMARK 465 EXPERIMENT. (M=MODEL NUMBER; RES=RESIDUE NAME; C=CHAIN               
REMARK 465 IDENTIFIER; SSSEQ=SEQUENCE NUMBER; I=INSERTION CODE.)                
REMARK 465                                                                      
REMARK 465   M RES C SSSEQI                                                     
REMARK 465     GLY A   914                                                      
REMARK 465     THR A   915                                                      
REMARK 465     SER A   916                                                      
REMARK 465     PRO A   917                                                      
REMARK 465     ASP A   938                                                      
REMARK 465     LEU A   939                                                      
REMARK 465     ASN A   940                                                      
REMARK 465     ASN A  1025                                                      
REMARK 465     ASP A  1026                                                      
REMARK 465     GLY A  1027                                                      
REMARK 465     GLN A  1028                                                      
REMARK 465     GLY A  1029                                                      
REMARK 465     LYS A  1030                                                      
REMARK 500                                                                      
REMARK 500 GEOMETRY AND STEREOCHEMISTRY                                         
REMARK 500 SUBTOPIC: CLOSE CONTACTS IN SAME ASYMMETRIC UNIT                     
REMARK 500                                                                      
REMARK 500 THE FOLLOWING ATOMS ARE IN CLOSE CONTACT.                            
REMARK 500                                                                      
REMARK 500  ATM1  RES C  SSEQI   ATM2  RES C  SSEQI           DISTANCE          
REMARK 500   O    VAL A   995     O    ALA A  1032              2.10            
REMARK 500   OG   SER A   957     OE1  GLU A  1046              2.17            
REMARK 500                                                                      
REMARK 500 REMARK: NULL                                                         
REMARK 500                                                                      
REMARK 500 GEOMETRY AND STEREOCHEMISTRY                                         
REMARK 500 SUBTOPIC: COVALENT BOND ANGLES                                       
REMARK 500                                                                      
REMARK 500 THE STEREOCHEMICAL PARAMETERS OF THE FOLLOWING RESIDUES              
REMARK 500 HAVE VALUES WHICH DEVIATE FROM EXPECTED VALUES BY MORE               
REMARK 500 THAN 6*RMSD (M=MODEL NUMBER; RES=RESIDUE NAME; C=CHAIN               
REMARK 500 IDENTIFIER; SSEQ=SEQUENCE NUMBER; I=INSERTION CODE).                 
REMARK 500                                                                      
REMARK 500 STANDARD TABLE:                                                      
REMARK 500 FORMAT: (10X,I3,1X,A3,1X,A1,I4,A1,3(1X,A4,2X),12X,F5.1)              
REMARK 500                                                                      
REMARK 500 EXPECTED VALUES PROTEIN: ENGH AND HUBER, 1999                        
REMARK 500 EXPECTED VALUES NUCLEIC ACID: CLOWNEY ET AL 1996                     
REMARK 500                                                                      
REMARK 500  M RES CSSEQI ATM1   ATM2   ATM3                                     
REMARK 500    ASP A  43   CB  -  CG  -  OD2 ANGL. DEV. =   7.4 DEGREES          
REMARK 500    ASP A  49   CB  -  CG  -  OD2 ANGL. DEV. =   7.0 DEGREES          
REMARK 500    ASP A  54   CB  -  CG  -  OD2 ANGL. DEV. =   6.1 DEGREES          
REMARK 500    ASP A 108   CB  -  CG  -  OD2 ANGL. DEV. =   7.4 DEGREES          
REMARK 500    ASP A 131   CB  -  CG  -  OD2 ANGL. DEV. =   6.4 DEGREES          
REMARK 500    ASP A 150   CB  -  CG  -  OD2 ANGL. DEV. =   7.3 DEGREES          
REMARK 500    ASP A 257   CB  -  CG  -  OD2 ANGL. DEV. =   6.1 DEGREES          
REMARK 500    LEU A 283   CA  -  CB  -  CG  ANGL. DEV. =  15.1 DEGREES          
REMARK 500    ASP A 479   CB  -  CG  -  OD2 ANGL. DEV. =   5.9 DEGREES          
REMARK 500    ASP A 485   CB  -  CG  -  OD2 ANGL. DEV. =   6.4 DEGREES          
REMARK 500    ASP A 515   CB  -  CG  -  OD2 ANGL. DEV. =   6.0 DEGREES          
REMARK 500    ASP A 628   CB  -  CG  -  OD2 ANGL. DEV. =   5.5 DEGREES          
REMARK 500    ASP A 651   CB  -  CG  -  OD2 ANGL. DEV. =   5.6 DEGREES          
REMARK 500    ASP A 689   CB  -  CG  -  OD2 ANGL. DEV. =   6.0 DEGREES          
REMARK 500    ASP A 712   CB  -  CG  -  OD2 ANGL. DEV. =   6.7 DEGREES          
REMARK 500    ASP A 723   CB  -  CG  -  OD2 ANGL. DEV. =   5.4 DEGREES          
REMARK 500    ASP A 732   CB  -  CG  -  OD2 ANGL. DEV. =   5.6 DEGREES          
REMARK 500    ASP A 750   CB  -  CG  -  OD2 ANGL. DEV. =   5.4 DEGREES          
REMARK 500    ASP A 781   CB  -  CG  -  OD2 ANGL. DEV. =   7.0 DEGREES          
REMARK 500    ASP A 788   CB  -  CG  -  OD2 ANGL. DEV. =   5.7 DEGREES          
REMARK 500    ARG A 870   NE  -  CZ  -  NH1 ANGL. DEV. =  -3.8 DEGREES          
REMARK 500    ASP A 973   CB  -  CG  -  OD2 ANGL. DEV. =   6.5 DEGREES          
REMARK 500    ARG A 993   NE  -  CZ  -  NH2 ANGL. DEV. =   3.1 DEGREES          
REMARK 500    ASP A1010   CB  -  CG  -  OD2 ANGL. DEV. =   5.4 DEGREES          
REMARK 500    ASP A1018   CB  -  CG  -  OD2 ANGL. DEV. =   5.4 DEGREES          
REMARK 500                                                                      
REMARK 500 REMARK: NULL                                                         
REMARK 500                                                                      
REMARK 500 GEOMETRY AND STEREOCHEMISTRY                                         
REMARK 500 SUBTOPIC: TORSION ANGLES                                             
REMARK 500                                                                      
REMARK 500 TORSION ANGLES OUTSIDE THE EXPECTED RAMACHANDRAN REGIONS:            
REMARK 500 (M=MODEL NUMBER; RES=RESIDUE NAME; C=CHAIN IDENTIFIER;               
REMARK 500 SSEQ=SEQUENCE NUMBER; I=INSERTION CODE).                             
REMARK 500                                                                      
REMARK 500 STANDARD TABLE:                                                      
REMARK 500 FORMAT:(10X,I3,1X,A3,1X,A1,I4,A1,4X,F7.2,3X,F7.2)                    
REMARK 500                                                                      
REMARK 500 EXPECTED VALUES: GJ KLEYWEGT AND TA JONES (1996). PHI/PSI-           
REMARK 500 CHOLOGY: RAMACHANDRAN REVISITED. STRUCTURE 4, 1395 - 1400            
REMARK 500                                                                      
REMARK 500  M RES CSSEQI        PSI       PHI                                   
REMARK 500    ASN A  33      158.16    -40.64                                   
REMARK 500    SER A  70     -155.91   -154.84                                   
REMARK 500    ALA A 124       67.98    -67.69                                   
REMARK 500    THR A 145      124.49    -36.64                                   
REMARK 500    ASN A 152      -13.16     93.95                                   
REMARK 500    TYR A 162       30.30     70.48                                   
REMARK 500    ASN A 231       54.89    -94.66                                   
REMARK 500    ILE A 372     -162.65   -127.93                                   
REMARK 500    GLN A 380       52.42   -144.62                                   
REMARK 500    GLN A 409      118.10   -170.70                                   
REMARK 500    SER A 418      -14.94     95.30                                   
REMARK 500    ARG A 441       -0.93     74.04                                   
REMARK 500    ASN A 600      179.98     59.13                                   
REMARK 500    GLN A 725       31.19     70.38                                   
REMARK 500    GLN A 776     -150.12   -133.64                                   
REMARK 500    ASN A 794      -43.89     73.79                                   
REMARK 500    ASP A 839     -166.50     78.05                                   
REMARK 500    LYS A 840       47.10    -92.96                                   
REMARK 500    ASP A 854       46.40   -100.39                                   
REMARK 500    ALA A 879       57.47   -144.80                                   
REMARK 500    LYS A 949      -53.48    163.95                                   
REMARK 500    HIS A 954      159.11    178.77                                   
REMARK 500    LYS A 969      -40.51     67.13                                   
REMARK 500    THR A 971       96.73     73.76                                   
REMARK 500    VAL A 995      -64.03    -98.08                                   
REMARK 500    LYS A1008       47.92    -82.59                                   
REMARK 500    GLU A1009       74.09    -62.49                                   
REMARK 500    ASP A1010      113.30     50.73                                   
REMARK 500    LEU A1017       94.72    -66.40                                   
REMARK 500    ALA A1023      -95.52    -72.55                                   
REMARK 500    ALA A1032       53.58    113.42                                   
REMARK 500    SER A1039      156.46    -49.77                                   
REMARK 500                                                                      
REMARK 500 REMARK: NULL                                                         
REMARK 500                                                                      
REMARK 500 GEOMETRY AND STEREOCHEMISTRY                                         
REMARK 500 SUBTOPIC: NON-CIS, NON-TRANS                                         
REMARK 500                                                                      
REMARK 500 THE FOLLOWING PEPTIDE BONDS DEVIATE SIGNIFICANTLY FROM BOTH          
REMARK 500 CIS AND TRANS CONFORMATION.  CIS BONDS, IF ANY, ARE LISTED           
REMARK 500 ON CISPEP RECORDS.  TRANS IS DEFINED AS 180 +/- 30 AND               
REMARK 500 CIS IS DEFINED AS 0 +/- 30 DEGREES.                                  
REMARK 500                                 MODEL     OMEGA                      
REMARK 500 ASP A  970     THR A  971                  146.02                    
REMARK 500                                                                      
REMARK 500 REMARK: NULL                                                         
DBREF  1WXR A    1  1048  UNP    O88093   O88093_ECOLI    53   1100             
SEQRES   1 A 1048  GLY THR VAL ASN ASN GLU LEU GLY TYR GLN LEU PHE ARG          
SEQRES   2 A 1048  ASP PHE ALA GLU ASN LYS GLY MET PHE ARG PRO GLY ALA          
SEQRES   3 A 1048  THR ASN ILE ALA ILE TYR ASN LYS GLN GLY GLU PHE VAL          
SEQRES   4 A 1048  GLY THR LEU ASP LYS ALA ALA MET PRO ASP PHE SER ALA          
SEQRES   5 A 1048  VAL ASP SER GLU ILE GLY VAL ALA THR LEU ILE ASN PRO          
SEQRES   6 A 1048  GLN TYR ILE ALA SER VAL LYS HIS ASN GLY GLY TYR THR          
SEQRES   7 A 1048  ASN VAL SER PHE GLY ASP GLY GLU ASN ARG TYR ASN ILE          
SEQRES   8 A 1048  VAL ASP ARG ASN ASN ALA PRO SER LEU ASP PHE HIS ALA          
SEQRES   9 A 1048  PRO ARG LEU ASP LYS LEU VAL THR GLU VAL ALA PRO THR          
SEQRES  10 A 1048  ALA VAL THR ALA GLN GLY ALA VAL ALA GLY ALA TYR LEU          
SEQRES  11 A 1048  ASP LYS GLU ARG TYR PRO VAL PHE TYR ARG LEU GLY SER          
SEQRES  12 A 1048  GLY THR GLN TYR ILE LYS ASP SER ASN GLY GLN LEU THR          
SEQRES  13 A 1048  LYS MET GLY GLY ALA TYR SER TRP LEU THR GLY GLY THR          
SEQRES  14 A 1048  VAL GLY SER LEU SER SER TYR GLN ASN GLY GLU MET ILE          
SEQRES  15 A 1048  SER THR SER SER GLY LEU VAL PHE ASP TYR LYS LEU ASN          
SEQRES  16 A 1048  GLY ALA MET PRO ILE TYR GLY GLU ALA GLY ASP SER GLY          
SEQRES  17 A 1048  SER PRO LEU PHE ALA PHE ASP THR VAL GLN ASN LYS TRP          
SEQRES  18 A 1048  VAL LEU VAL GLY VAL LEU THR ALA GLY ASN GLY ALA GLY          
SEQRES  19 A 1048  GLY ARG GLY ASN ASN TRP ALA VAL ILE PRO LEU ASP PHE          
SEQRES  20 A 1048  ILE GLY GLN LYS PHE ASN GLU ASP ASN ASP ALA PRO VAL          
SEQRES  21 A 1048  THR PHE ARG THR SER GLU GLY GLY ALA LEU GLU TRP SER          
SEQRES  22 A 1048  PHE ASN SER SER THR GLY ALA GLY ALA LEU THR GLN GLY          
SEQRES  23 A 1048  THR THR THR TYR ALA MET HIS GLY GLN GLN GLY ASN ASP          
SEQRES  24 A 1048  LEU ASN ALA GLY LYS ASN LEU ILE PHE GLN GLY GLN ASN          
SEQRES  25 A 1048  GLY GLN ILE ASN LEU LYS ASP SER VAL SER GLN GLY ALA          
SEQRES  26 A 1048  GLY SER LEU THR PHE ARG ASP ASN TYR THR VAL THR THR          
SEQRES  27 A 1048  SER ASN GLY SER THR TRP THR GLY ALA GLY ILE VAL VAL          
SEQRES  28 A 1048  ASP ASN GLY VAL SER VAL ASN TRP GLN VAL ASN GLY VAL          
SEQRES  29 A 1048  LYS GLY ASP ASN LEU HIS LYS ILE GLY GLU GLY THR LEU          
SEQRES  30 A 1048  THR VAL GLN GLY THR GLY ILE ASN GLU GLY GLY LEU LYS          
SEQRES  31 A 1048  VAL GLY ASP GLY LYS VAL VAL LEU ASN GLN GLN ALA ASP          
SEQRES  32 A 1048  ASN LYS GLY GLN VAL GLN ALA PHE SER SER VAL ASN ILE          
SEQRES  33 A 1048  ALA SER GLY ARG PRO THR VAL VAL LEU THR ASP GLU ARG          
SEQRES  34 A 1048  GLN VAL ASN PRO ASP THR VAL SER TRP GLY TYR ARG GLY          
SEQRES  35 A 1048  GLY THR LEU ASP VAL ASN GLY ASN SER LEU THR PHE HIS          
SEQRES  36 A 1048  GLN LEU LYS ALA ALA ASP TYR GLY ALA VAL LEU ALA ASN          
SEQRES  37 A 1048  ASN VAL ASP LYS ARG ALA THR ILE THR LEU ASP TYR ALA          
SEQRES  38 A 1048  LEU ARG ALA ASP LYS VAL ALA LEU ASN GLY TRP SER GLU          
SEQRES  39 A 1048  SER GLY LYS GLY THR ALA GLY ASN LEU TYR LYS TYR ASN          
SEQRES  40 A 1048  ASN PRO TYR THR ASN THR THR ASP TYR PHE ILE LEU LYS          
SEQRES  41 A 1048  GLN SER THR TYR GLY TYR PHE PRO THR ASP GLN SER SER          
SEQRES  42 A 1048  ASN ALA THR TRP GLU PHE VAL GLY HIS SER GLN GLY ASP          
SEQRES  43 A 1048  ALA GLN LYS LEU VAL ALA ASP ARG PHE ASN THR ALA GLY          
SEQRES  44 A 1048  TYR LEU PHE HIS GLY GLN LEU LYS GLY ASN LEU ASN VAL          
SEQRES  45 A 1048  ASP ASN ARG LEU PRO GLU GLY VAL THR GLY ALA LEU VAL          
SEQRES  46 A 1048  MET ASP GLY ALA ALA ASP ILE SER GLY THR PHE THR GLN          
SEQRES  47 A 1048  GLU ASN GLY ARG LEU THR LEU GLN GLY HIS PRO VAL ILE          
SEQRES  48 A 1048  HIS ALA TYR ASN THR GLN SER VAL ALA ASP LYS LEU ALA          
SEQRES  49 A 1048  ALA SER GLY ASP HIS SER VAL LEU THR GLN PRO THR SER          
SEQRES  50 A 1048  PHE SER GLN GLU ASP TRP GLU ASN ARG SER PHE THR PHE          
SEQRES  51 A 1048  ASP ARG LEU SER LEU LYS ASN THR ASP PHE GLY LEU GLY          
SEQRES  52 A 1048  ARG ASN ALA THR LEU ASN THR THR ILE GLN ALA ASP ASN          
SEQRES  53 A 1048  SER SER VAL THR LEU GLY ASP SER ARG VAL PHE ILE ASP          
SEQRES  54 A 1048  LYS ASN ASP GLY GLN GLY THR ALA PHE THR LEU GLU GLU          
SEQRES  55 A 1048  GLY THR SER VAL ALA THR LYS ASP ALA ASP LYS SER VAL          
SEQRES  56 A 1048  PHE ASN GLY THR VAL ASN LEU ASP ASN GLN SER VAL LEU          
SEQRES  57 A 1048  ASN ILE ASN ASP ILE PHE ASN GLY GLY ILE GLN ALA ASN          
SEQRES  58 A 1048  ASN SER THR VAL ASN ILE SER SER ASP SER ALA VAL LEU          
SEQRES  59 A 1048  GLY ASN SER THR LEU THR SER THR ALA LEU ASN LEU ASN          
SEQRES  60 A 1048  LYS GLY ALA ASN ALA LEU ALA SER GLN SER PHE VAL SER          
SEQRES  61 A 1048  ASP GLY PRO VAL ASN ILE SER ASP ALA THR LEU SER LEU          
SEQRES  62 A 1048  ASN SER ARG PRO ASP GLU VAL SER HIS THR LEU LEU PRO          
SEQRES  63 A 1048  VAL TYR ASP TYR ALA GLY SER TRP ASN LEU LYS GLY ASP          
SEQRES  64 A 1048  ASP ALA ARG LEU ASN VAL GLY PRO TYR SER MET LEU SER          
SEQRES  65 A 1048  GLY ASN ILE ASN VAL GLN ASP LYS GLY THR VAL THR LEU          
SEQRES  66 A 1048  GLY GLY GLU GLY GLU LEU SER PRO ASP LEU THR LEU GLN          
SEQRES  67 A 1048  ASN GLN MET LEU TYR SER LEU PHE ASN GLY TYR ARG ASN          
SEQRES  68 A 1048  ILE TRP SER GLY SER LEU ASN ALA PRO ASP ALA THR VAL          
SEQRES  69 A 1048  SER MET THR ASP THR GLN TRP SER MET ASN GLY ASN SER          
SEQRES  70 A 1048  THR ALA GLY ASN MET LYS LEU ASN ARG THR ILE VAL GLY          
SEQRES  71 A 1048  PHE ASN GLY GLY THR SER PRO PHE THR THR LEU THR THR          
SEQRES  72 A 1048  ASP ASN LEU ASP ALA VAL GLN SER ALA PHE VAL MET ARG          
SEQRES  73 A 1048  THR ASP LEU ASN LYS ALA ASP LYS LEU VAL ILE ASN LYS          
SEQRES  74 A 1048  SER ALA THR GLY HIS ASP ASN SER ILE TRP VAL ASN PHE          
SEQRES  75 A 1048  LEU LYS LYS PRO SER ASN LYS ASP THR LEU ASP ILE PRO          
SEQRES  76 A 1048  LEU VAL SER ALA PRO GLU ALA THR ALA ASP ASN LEU PHE          
SEQRES  77 A 1048  ARG ALA SER THR ARG VAL VAL GLY PHE SER ASP VAL THR          
SEQRES  78 A 1048  PRO ILE LEU SER VAL ARG LYS GLU ASP GLY LYS LYS GLU          
SEQRES  79 A 1048  TRP VAL LEU ASP GLY TYR GLN VAL ALA ARG ASN ASP GLY          
SEQRES  80 A 1048  GLN GLY LYS ALA ALA ALA THR PHE MET HIS ILE SER TYR          
SEQRES  81 A 1048  ASN ASN PHE ILE THR GLU VAL ASN                              
FORMUL   2  HOH   *395(H2 O)                                                    
HELIX    1   1 TYR A    9  GLU A   17  1                                   9    
HELIX    2   2 LYS A   19  ARG A   23  5                                   5    
HELIX    3   3 GLY A  127  ASP A  131  5                                   5    
HELIX    4   4 ASP A  191  GLY A  196  1                                   6    
HELIX    5   5 PRO A  244  GLU A  254  1                                  11    
HELIX    6   6 ARG A  263  GLY A  267  5                                   5    
HELIX    7   7 ASP A  299  GLY A  303  5                                   5    
HELIX    8   8 ASN A  432  ASP A  434  5                                   3    
HELIX    9   9 ARG A  483  VAL A  487  5                                   5    
HELIX   10  10 SER A  543  ASN A  556  1                                  14    
HELIX   11  11 THR A  616  SER A  626  1                                  11    
HELIX   12  12 LYS A  709  LYS A  713  5                                   5    
HELIX   13  13 THR A  856  PHE A  866  1                                  11    
HELIX   14  14 ALA A  984  ASN A  986  5                                   3    
HELIX   15  15 THR A 1034  ILE A 1038  5                                   5    
HELIX   16  16 SER A 1039  ASN A 1048  1                                  10    
SHEET    1   A 3 THR A   2  ASN A   4  0                                        
SHEET    2   A 3 GLN A 146  LYS A 149  1  O  TYR A 147   N  VAL A   3           
SHEET    3   A 3 LEU A 155  GLY A 159 -1  N  THR A 156   O  ILE A 148           
SHEET    1   B 2 ILE A  29  TYR A  32  0                                        
SHEET    2   B 2 PHE A  38  LEU A  42 -1  N  VAL A  39   O  ILE A  31           
SHEET    1   C 2 THR A  61  ASN A  64  0                                        
SHEET    2   C 2 TYR A  67  ALA A  69 -1  O  TYR A  67   N  ILE A  63           
SHEET    1   D 3 ASN A  79  VAL A  80  0                                        
SHEET    2   D 3 TYR A  89  ASP A  93 -1  O  TYR A  89   N  VAL A  80           
SHEET    3   D 3 ARG A 106  LEU A 107 -1  O  ARG A 106   N  VAL A  92           
SHEET    1   E 7 THR A 166  VAL A 170  0                                        
SHEET    2   E 7 PHE A 138  GLY A 142 -1  O  PHE A 138   N  VAL A 170           
SHEET    3   E 7 PRO A 210  ASP A 215 -1  O  PRO A 210   N  LEU A 141           
SHEET    4   E 7 LYS A 220  GLY A 230 -1  O  LYS A 220   N  ASP A 215           
SHEET    5   E 7 ASN A 238  VAL A 242 -1  O  ASN A 239   N  THR A 228           
SHEET    6   E 7 MET A 181  THR A 184 -1  O  ILE A 182   N  TRP A 240           
SHEET    7   E 7 SER A 174  TYR A 176 -1  O  SER A 174   N  SER A 183           
SHEET    1   F 9 VAL A 260  THR A 261  0                                        
SHEET    2   F 9 LEU A 306  GLN A 309  1  O  ILE A 307   N  VAL A 260           
SHEET    3   F 9 SER A 327  PHE A 330  1  O  SER A 327   N  LEU A 306           
SHEET    4   F 9 GLY A 348  VAL A 351  1  O  GLY A 348   N  LEU A 328           
SHEET    5   F 9 ASN A 368  ILE A 372  1  O  HIS A 370   N  ILE A 349           
SHEET    6   F 9 GLY A 388  VAL A 391  1  O  GLY A 388   N  LEU A 369           
SHEET    7   F 9 VAL A 414  ILE A 416  1  O  ASN A 415   N  VAL A 391           
SHEET    8   F 9 VAL A 436  TRP A 438  1  N  SER A 437   O  VAL A 414           
SHEET    9   F 9 LYS A 458  ALA A 459  1  O  LYS A 458   N  TRP A 438           
SHEET    1   G11 THR A 288  HIS A 293  0                                        
SHEET    2   G11 ALA A 280  GLN A 285 -1  N  GLY A 281   O  MET A 292           
SHEET    3   G11 LEU A 270  PHE A 274 -1  N  GLU A 271   O  THR A 284           
SHEET    4   G11 GLY A 313  LEU A 317  1  O  GLN A 314   N  LEU A 270           
SHEET    5   G11 TYR A 334  THR A 338  1  O  THR A 335   N  ILE A 315           
SHEET    6   G11 SER A 356  TRP A 359  1  O  SER A 356   N  TYR A 334           
SHEET    7   G11 THR A 376  VAL A 379  1  O  THR A 376   N  VAL A 357           
SHEET    8   G11 LYS A 395  LEU A 398  1  O  LYS A 395   N  LEU A 377           
SHEET    9   G11 THR A 422  LEU A 425  1  O  THR A 422   N  VAL A 396           
SHEET   10   G11 GLY A 443  ASP A 446  1  O  THR A 444   N  VAL A 423           
SHEET   11   G11 ALA A 464  ALA A 467  1  N  VAL A 465   O  GLY A 443           
SHEET    1   H 2 VAL A 321  SER A 322  0                                        
SHEET    2   H 2 TRP A 344  THR A 345  1  N  THR A 345   O  VAL A 321           
SHEET    1   I 2 LEU A 452  PHE A 454  0                                        
SHEET    2   I 2 ILE A 476  LEU A 478  1  N  THR A 477   O  LEU A 452           
SHEET    1   J 4 LEU A 489  ASN A 490  0                                        
SHEET    2   J 4 LEU A 503  ASN A 508  1  O  LEU A 503   N  ASN A 490           
SHEET    3   J 4 THR A 513  LEU A 519 -1  O  THR A 513   N  ASN A 508           
SHEET    4   J 4 TRP A 537  PHE A 539 -1  N  GLU A 538   O  ILE A 518           
SHEET    1   K52 TYR A 560  PHE A 562  0                                        
SHEET    2   K52 ALA A 583  MET A 586  1  O  ALA A 583   N  TYR A 560           
SHEET    3   K52 ARG A 602  LEU A 605  1  O  ARG A 602   N  LEU A 584           
SHEET    4   K52 ASP A 659  LEU A 662  1  O  ASP A 659   N  LEU A 603           
SHEET    5   K52 SER A 678  LEU A 681  1  O  SER A 678   N  PHE A 660           
SHEET    6   K52 VAL A 727  ILE A 730  1  O  VAL A 727   N  VAL A 679           
SHEET    7   K52 THR A 744  ILE A 747  1  O  THR A 744   N  LEU A 728           
SHEET    8   K52 ALA A 763  LEU A 766  1  O  ALA A 763   N  VAL A 745           
SHEET    9   K52 PRO A 783  SER A 787  1  O  PRO A 783   N  LEU A 764           
SHEET   10   K52 VAL A 807  LYS A 817  1  O  SER A 813   N  VAL A 784           
SHEET   11   K52 SER A 829  GLN A 838  1  O  MET A 830   N  ASP A 809           
SHEET   12   K52 LEU A 877  THR A 887  1  O  ASN A 878   N  VAL A 837           
SHEET   13   K52 SER A 897  ASN A 905  1  O  THR A 898   N  ALA A 879           
SHEET   14   K52 THR A 920  VAL A 929  1  O  THR A 920   N  SER A 897           
SHEET   15   K52 LYS A 944  HIS A 954  1  O  LYS A 944   N  LEU A 921           
SHEET   16   K52 ILE A 974  PRO A 980  1  O  LEU A 976   N  LEU A 945           
SHEET   17   K52 LYS A1012  GLN A1021 -1  O  LYS A1013   N  ALA A 979           
SHEET   18   K52 THR A1001  ARG A1007 -1  N  THR A1001   O  GLN A1021           
SHEET   19   K52 LYS A1012  GLN A1021 -1  N  GLU A1014   O  ARG A1007           
SHEET   20   K52 ILE A 974  PRO A 980 -1  O  ILE A 974   N  LEU A1017           
SHEET   21   K52 LYS A 944  HIS A 954  1  N  LEU A 945   O  LEU A 976           
SHEET   22   K52 THR A 920  VAL A 929  1  O  LEU A 921   N  VAL A 946           
SHEET   23   K52 SER A 897  ASN A 905  1  N  SER A 897   O  THR A 920           
SHEET   24   K52 LEU A 877  THR A 887  1  O  LEU A 877   N  THR A 898           
SHEET   25   K52 THR A 842  LEU A 845  1  O  VAL A 843   N  SER A 885           
SHEET   26   K52 ARG A 822  VAL A 825  1  O  LEU A 823   N  THR A 844           
SHEET   27   K52 THR A 790  LEU A 793  1  O  LEU A 791   N  ASN A 824           
SHEET   28   K52 ASN A 771  ALA A 774  1  O  ALA A 772   N  SER A 792           
SHEET   29   K52 ALA A 752  LEU A 754  1  O  ALA A 752   N  LEU A 773           
SHEET   30   K52 ILE A 733  ASN A 741  1  O  PHE A 734   N  VAL A 753           
SHEET   31   K52 VAL A 715  ASP A 723  1  N  PHE A 716   O  ILE A 733           
SHEET   32   K52 ALA A 666  ASP A 675  1  O  ALA A 666   N  VAL A 715           
SHEET   33   K52 ARG A 646  LYS A 656  1  O  ARG A 646   N  THR A 667           
SHEET   34   K52 ALA A 589  GLU A 599  1  O  ALA A 590   N  THR A 649           
SHEET   35   K52 GLN A 565  GLY A 568  1  O  LEU A 566   N  ASP A 591           
SHEET   36   K52 ALA A 589  GLU A 599  1  O  ALA A 589   N  LEU A 566           
SHEET   37   K52 VAL A 572  ARG A 575  1  O  VAL A 572   N  THR A 597           
SHEET   38   K52 ALA A 589  GLU A 599  1  O  THR A 595   N  VAL A 572           
SHEET   39   K52 ARG A 646  LYS A 656  1  O  SER A 647   N  ALA A 590           
SHEET   40   K52 ALA A 666  ASP A 675  1  O  THR A 667   N  PHE A 648           
SHEET   41   K52 VAL A 715  ASP A 723  1  O  VAL A 715   N  LEU A 668           
SHEET   42   K52 ILE A 733  ASN A 741  1  O  ILE A 733   N  PHE A 716           
SHEET   43   K52 SER A 757  THR A 760  1  O  THR A 758   N  ALA A 740           
SHEET   44   K52 PHE A 778  SER A 780  1  O  VAL A 779   N  LEU A 759           
SHEET   45   K52 VAL A 807  LYS A 817  1  O  TYR A 808   N  PHE A 778           
SHEET   46   K52 SER A 829  GLN A 838  1  O  MET A 830   N  ASP A 809           
SHEET   47   K52 ASN A 871  GLY A 875  1  O  ILE A 872   N  LEU A 831           
SHEET   48   K52 THR A 889  MET A 893  1  O  GLN A 890   N  TRP A 873           
SHEET   49   K52 ILE A 908  PHE A 911  1  O  ILE A 908   N  TRP A 891           
SHEET   50   K52 ALA A 932  ARG A 936  1  O  ALA A 932   N  VAL A 909           
SHEET   51   K52 ASN A 956  ASN A 961  1  O  SER A 957   N  PHE A 933           
SHEET   52   K52 PHE A 988  ALA A 990  1  O  ARG A 989   N  ILE A 958           
SHEET    1   L 2 HIS A 608  PRO A 609  0                                        
SHEET    2   L 2 TRP A 643  GLU A 644 -1  N  GLU A 644   O  HIS A 608           
SHEET    1   M 2 ARG A 685  ASP A 689  0                                        
SHEET    2   M 2 LEU A 700  THR A 704 -1  N  GLU A 701   O  ILE A 688           
CRYST1  115.028  115.028  437.057  90.00  90.00 120.00 P 61 2 2     12          
ORIGX1      1.000000  0.000000  0.000000        0.00000                         
ORIGX2      0.000000  1.000000  0.000000        0.00000                         
ORIGX3      0.000000  0.000000  1.000000        0.00000                         
SCALE1      0.008694  0.005019  0.000000        0.00000                         
SCALE2      0.000000  0.010038  0.000000        0.00000                         
SCALE3      0.000000  0.000000  0.002288        0.00000                         
ATOM   6718  N   ASN A 896       5.926  60.203 271.608  1.00 42.06           N  
ATOM   6719  CA  ASN A 896       5.814  58.912 272.276  1.00 42.28           C  
ATOM   6720  C   ASN A 896       5.549  57.808 271.293  1.00 41.81           C  
ATOM   6721  O   ASN A 896       4.785  58.006 270.334  1.00 41.44           O  
ATOM   6722  CB  ASN A 896       4.700  58.942 273.321  1.00 42.47           C  
ATOM   6723  CG  ASN A 896       5.047  59.801 274.517  1.00 43.50           C  
ATOM   6724  OD1 ASN A 896       5.948  60.686 274.479  1.00 40.96           O  
ATOM   6725  ND2 ASN A 896       4.348  59.531 275.611  1.00 44.09           N  
ATOM   6726  N   SER A 897       6.164  56.650 271.532  1.00 41.45           N  
ATOM   6727  CA  SER A 897       6.176  55.596 270.532  1.00 41.17           C  
ATOM   6728  C   SER A 897       6.012  54.228 271.157  1.00 41.15           C  
ATOM   6729  O   SER A 897       6.312  54.047 272.315  1.00 41.99           O  
ATOM   6730  CB  SER A 897       7.459  55.673 269.701  1.00 41.30           C  
ATOM   6731  OG  SER A 897       7.716  56.993 269.217  1.00 41.29           O  
ATOM   6732  N   THR A 898       5.521  53.259 270.397  1.00 40.94           N  
ATOM   6733  CA  THR A 898       5.356  51.916 270.911  1.00 40.84           C  
ATOM   6734  C   THR A 898       5.744  50.868 269.855  1.00 40.66           C  
ATOM   6735  O   THR A 898       5.566  51.089 268.656  1.00 39.95           O  
ATOM   6736  CB  THR A 898       3.886  51.654 271.396  1.00 41.24           C  
ATOM   6737  OG1 THR A 898       2.994  51.637 270.264  1.00 43.46           O  
ATOM   6738  CG2 THR A 898       3.352  52.799 272.277  1.00 40.54           C  
ATOM   6739  N   ALA A 899       6.234  49.718 270.306  1.00 40.44           N  
ATOM   6740  CA  ALA A 899       6.443  48.614 269.398  1.00 40.80           C  
ATOM   6741  C   ALA A 899       6.288  47.284 270.115  1.00 40.90           C  
ATOM   6742  O   ALA A 899       6.579  47.176 271.278  1.00 42.11           O  
ATOM   6743  CB  ALA A 899       7.805  48.737 268.738  1.00 40.37           C  
ATOM   6744  N   GLY A 900       5.815  46.261 269.431  1.00 41.73           N  
ATOM   6745  CA  GLY A 900       5.710  44.948 270.041  1.00 41.78           C  
ATOM   6746  C   GLY A 900       7.106  44.386 270.065  1.00 42.74           C  
ATOM   6747  O   GLY A 900       7.671  44.174 271.134  1.00 43.81           O  
ATOM   6748  N   ASN A 901       7.683  44.184 268.881  1.00 42.12           N  
ATOM   6749  CA  ASN A 901       9.026  43.655 268.765  1.00 41.63           C  
ATOM   6750  C   ASN A 901       9.908  44.659 268.081  1.00 41.05           C  
ATOM   6751  O   ASN A 901       9.645  45.067 266.957  1.00 41.83           O  
ATOM   6752  CB  ASN A 901       8.999  42.344 267.996  1.00 41.70           C  
ATOM   6753  CG  ASN A 901       8.033  41.348 268.615  1.00 44.02           C  
ATOM   6754  OD1 ASN A 901       8.257  40.876 269.735  1.00 45.42           O  
ATOM   6755  ND2 ASN A 901       6.926  41.059 267.914  1.00 44.52           N  
ATOM   6756  N   MET A 902      10.937  45.093 268.771  1.00 39.77           N  
ATOM   6757  CA  MET A 902      11.861  46.033 268.194  1.00 38.99           C  
ATOM   6758  C   MET A 902      13.306  45.454 268.151  1.00 39.09           C  
ATOM   6759  O   MET A 902      13.811  44.851 269.131  1.00 38.73           O  
ATOM   6760  CB  MET A 902      11.803  47.345 268.940  1.00 38.29           C  
ATOM   6761  CG  MET A 902      12.823  48.280 268.431  1.00 36.84           C  
ATOM   6762  SD  MET A 902      12.708  49.930 269.075  1.00 39.98           S  
ATOM   6763  CE  MET A 902      11.404  50.573 268.013  1.00 40.98           C  
ATOM   6764  N   LYS A 903      13.949  45.610 267.002  1.00 38.25           N  
ATOM   6765  CA  LYS A 903      15.290  45.063 266.797  1.00 37.99           C  
ATOM   6766  C   LYS A 903      16.188  46.189 266.293  1.00 36.66           C  
ATOM   6767  O   LYS A 903      15.911  46.818 265.268  1.00 37.27           O  
ATOM   6768  CB  LYS A 903      15.226  43.883 265.840  1.00 37.76           C  
ATOM   6769  CG  LYS A 903      16.566  43.236 265.599  1.00 42.34           C  
ATOM   6770  CD  LYS A 903      16.469  42.057 264.639  1.00 47.99           C  
ATOM   6771  CE  LYS A 903      17.853  41.570 264.260  1.00 53.47           C  
ATOM   6772  NZ  LYS A 903      18.686  42.679 263.665  1.00 58.16           N  
ATOM   6773  N   LEU A 904      17.202  46.518 267.065  1.00 35.22           N  
ATOM   6774  CA  LEU A 904      18.103  47.587 266.688  1.00 34.40           C  
ATOM   6775  C   LEU A 904      19.496  47.009 266.501  1.00 34.73           C  
ATOM   6776  O   LEU A 904      19.862  46.009 267.147  1.00 35.69           O  
ATOM   6777  CB  LEU A 904      18.130  48.700 267.717  1.00 33.30           C  
ATOM   6778  CG  LEU A 904      16.841  49.457 268.065  1.00 35.08           C  
ATOM   6779  CD1 LEU A 904      17.131  50.579 269.098  1.00 31.11           C  
ATOM   6780  CD2 LEU A 904      16.184  50.056 266.810  1.00 34.70           C  
ATOM   6781  N   ASN A 905      20.257  47.617 265.591  1.00 34.07           N  
ATOM   6782  CA  ASN A 905      21.614  47.209 265.324  1.00 33.28           C  
ATOM   6783  C   ASN A 905      22.360  48.342 264.714  1.00 32.54           C  
ATOM   6784  O   ASN A 905      22.070  48.754 263.624  1.00 33.19           O  
ATOM   6785  CB  ASN A 905      21.658  45.978 264.414  1.00 33.67           C  
ATOM   6786  CG  ASN A 905      23.091  45.496 264.156  1.00 33.25           C  
ATOM   6787  OD1 ASN A 905      23.357  44.870 263.158  1.00 33.84           O  
ATOM   6788  ND2 ASN A 905      24.005  45.823 265.044  1.00 31.64           N  
ATOM   6789  N   ARG A 906      23.323  48.865 265.443  1.00 32.10           N  
ATOM   6790  CA  ARG A 906      24.095  49.987 264.987  1.00 31.33           C  
ATOM   6791  C   ARG A 906      23.156  51.146 264.592  1.00 32.08           C  
ATOM   6792  O   ARG A 906      23.404  51.887 263.624  1.00 31.55           O  
ATOM   6793  CB  ARG A 906      25.027  49.594 263.846  1.00 31.23           C  
ATOM   6794  CG  ARG A 906      26.108  48.519 264.132  1.00 29.61           C  
ATOM   6795  CD  ARG A 906      27.179  48.427 263.006  1.00 30.55           C  
ATOM   6796  NE  ARG A 906      26.605  48.115 261.693  1.00 31.32           N  
ATOM   6797  CZ  ARG A 906      26.356  46.875 261.234  1.00 34.38           C  
ATOM   6798  NH1 ARG A 906      25.805  46.694 260.049  1.00 35.17           N  
ATOM   6799  NH2 ARG A 906      26.645  45.797 261.950  1.00 35.34           N  
ATOM   6800  N   THR A 907      22.074  51.310 265.356  1.00 31.87           N  
ATOM   6801  CA  THR A 907      21.265  52.483 265.165  1.00 31.46           C  
ATOM   6802  C   THR A 907      21.231  53.340 266.420  1.00 31.69           C  
ATOM   6803  O   THR A 907      21.339  52.857 267.553  1.00 31.70           O  
ATOM   6804  CB  THR A 907      19.842  52.176 264.606  1.00 32.07           C  
ATOM   6805  OG1 THR A 907      18.820  52.531 265.557  1.00 34.82           O  
ATOM   6806  CG2 THR A 907      19.597  50.718 264.286  1.00 28.96           C  
ATOM   6807  N   ILE A 908      21.113  54.631 266.196  1.00 32.26           N  
ATOM   6808  CA  ILE A 908      20.950  55.583 267.264  1.00 32.85           C  
ATOM   6809  C   ILE A 908      19.525  56.195 267.264  1.00 34.39           C  
ATOM   6810  O   ILE A 908      18.976  56.601 266.214  1.00 33.98           O  
ATOM   6811  CB  ILE A 908      22.066  56.628 267.204  1.00 31.63           C  
ATOM   6812  CG1 ILE A 908      22.018  57.539 268.418  1.00 31.44           C  
ATOM   6813  CG2 ILE A 908      22.000  57.418 265.949  1.00 30.98           C  
ATOM   6814  CD1 ILE A 908      23.242  58.472 268.528  1.00 24.70           C  
ATOM   6815  N   VAL A 909      18.951  56.234 268.465  1.00 35.88           N  
ATOM   6816  CA  VAL A 909      17.604  56.686 268.713  1.00 36.86           C  
ATOM   6817  C   VAL A 909      17.621  57.978 269.513  1.00 37.97           C  
ATOM   6818  O   VAL A 909      17.979  57.982 270.701  1.00 38.76           O  
ATOM   6819  CB  VAL A 909      16.857  55.630 269.485  1.00 36.41           C  
ATOM   6820  CG1 VAL A 909      15.503  56.135 269.914  1.00 37.45           C  
ATOM   6821  CG2 VAL A 909      16.686  54.369 268.635  1.00 37.51           C  
ATOM   6822  N   GLY A 910      17.236  59.077 268.878  1.00 38.63           N  
ATOM   6823  CA  GLY A 910      17.140  60.368 269.568  1.00 39.29           C  
ATOM   6824  C   GLY A 910      15.713  60.752 269.956  1.00 40.69           C  
ATOM   6825  O   GLY A 910      14.811  60.882 269.105  1.00 39.88           O  
ATOM   6826  N   PHE A 911      15.513  60.934 271.258  1.00 42.22           N  
ATOM   6827  CA  PHE A 911      14.246  61.437 271.800  1.00 43.20           C  
ATOM   6828  C   PHE A 911      14.041  62.895 271.405  1.00 44.82           C  
ATOM   6829  O   PHE A 911      14.944  63.770 271.571  1.00 44.76           O  
ATOM   6830  CB  PHE A 911      14.194  61.243 273.305  1.00 42.48           C  
ATOM   6831  CG  PHE A 911      13.993  59.822 273.716  1.00 41.70           C  
ATOM   6832  CD1 PHE A 911      15.085  58.967 273.861  1.00 42.50           C  
ATOM   6833  CD2 PHE A 911      12.714  59.329 273.940  1.00 41.59           C  
ATOM   6834  CE1 PHE A 911      14.898  57.651 274.230  1.00 42.36           C  
ATOM   6835  CE2 PHE A 911      12.493  58.009 274.322  1.00 42.14           C  
ATOM   6836  CZ  PHE A 911      13.591  57.160 274.467  1.00 44.18           C  
ATOM   6837  N   ASN A 912      12.861  63.145 270.842  1.00 46.84           N  
ATOM   6838  CA  ASN A 912      12.618  64.427 270.205  1.00 49.12           C  
ATOM   6839  C   ASN A 912      11.221  65.054 270.349  1.00 50.68           C  
ATOM   6840  O   ASN A 912      10.258  64.430 270.850  1.00 51.08           O  
ATOM   6841  CB  ASN A 912      13.061  64.388 268.754  1.00 48.65           C  
ATOM   6842  CG  ASN A 912      13.442  65.743 268.248  1.00 49.84           C  
ATOM   6843  OD1 ASN A 912      13.981  66.572 268.992  1.00 50.74           O  
ATOM   6844  ND2 ASN A 912      13.146  66.001 266.977  1.00 50.22           N  
ATOM   6845  N   GLY A 913      11.149  66.306 269.890  1.00 52.46           N  
ATOM   6846  CA  GLY A 913      10.151  67.297 270.363  1.00 54.23           C  
ATOM   6847  C   GLY A 913      10.189  67.517 271.875  1.00 53.94           C  
ATOM   6848  O   GLY A 913       9.527  66.774 272.619  1.00 54.76           O  
ATOM   6849  N   PHE A 918       9.378  65.661 276.790  1.00 56.47           N  
ATOM   6850  CA  PHE A 918       9.420  64.569 277.785  1.00 55.88           C  
ATOM   6851  C   PHE A 918       8.936  63.238 277.256  1.00 55.24           C  
ATOM   6852  O   PHE A 918       8.019  62.615 277.822  1.00 55.03           O  
ATOM   6853  CB  PHE A 918       8.678  64.890 279.101  1.00 56.60           C  
ATOM   6854  CG  PHE A 918       7.406  65.734 278.978  1.00 57.25           C  
ATOM   6855  CD1 PHE A 918       7.460  67.100 278.615  1.00 60.12           C  
ATOM   6856  CD2 PHE A 918       6.177  65.212 279.409  1.00 58.33           C  
ATOM   6857  CE1 PHE A 918       6.280  67.910 278.605  1.00 60.14           C  
ATOM   6858  CE2 PHE A 918       4.993  66.008 279.388  1.00 58.25           C  
ATOM   6859  CZ  PHE A 918       5.057  67.363 278.990  1.00 57.19           C  
ATOM   6860  N   THR A 919       9.568  62.778 276.183  1.00 54.09           N  
ATOM   6861  CA  THR A 919       8.982  61.694 275.434  1.00 52.82           C  
ATOM   6862  C   THR A 919       9.409  60.275 275.851  1.00 52.17           C  
ATOM   6863  O   THR A 919      10.394  60.101 276.557  1.00 52.73           O  
ATOM   6864  CB  THR A 919       9.044  62.000 273.925  1.00 52.81           C  
ATOM   6865  OG1 THR A 919       9.351  60.807 273.186  1.00 53.01           O  
ATOM   6866  CG2 THR A 919      10.155  62.944 273.631  1.00 51.89           C  
ATOM   6867  N   THR A 920       8.617  59.290 275.423  1.00 51.16           N  
ATOM   6868  CA  THR A 920       8.677  57.907 275.878  1.00 50.08           C  
ATOM   6869  C   THR A 920       8.606  56.893 274.733  1.00 49.81           C  
ATOM   6870  O   THR A 920       7.739  56.987 273.844  1.00 49.79           O  
ATOM   6871  CB  THR A 920       7.526  57.631 276.855  1.00 49.95           C  
ATOM   6872  OG1 THR A 920       7.802  58.317 278.070  1.00 51.72           O  
ATOM   6873  CG2 THR A 920       7.485  56.181 277.308  1.00 48.31           C  
ATOM   6874  N   LEU A 921       9.512  55.915 274.781  1.00 48.19           N  
ATOM   6875  CA  LEU A 921       9.442  54.755 273.913  1.00 47.48           C  
ATOM   6876  C   LEU A 921       9.196  53.531 274.749  1.00 47.21           C  
ATOM   6877  O   LEU A 921       9.894  53.287 275.734  1.00 47.22           O  
ATOM   6878  CB  LEU A 921      10.740  54.591 273.102  1.00 47.53           C  
ATOM   6879  CG  LEU A 921      10.885  53.664 271.872  1.00 47.63           C  
ATOM   6880  CD1 LEU A 921      11.697  52.490 272.266  1.00 48.88           C  
ATOM   6881  CD2 LEU A 921       9.576  53.199 271.199  1.00 42.91           C  
ATOM   6882  N   THR A 922       8.196  52.752 274.370  1.00 46.56           N  
ATOM   6883  CA  THR A 922       7.947  51.534 275.103  1.00 46.63           C  
ATOM   6884  C   THR A 922       7.701  50.355 274.169  1.00 47.47           C  
ATOM   6885  O   THR A 922       7.003  50.491 273.157  1.00 47.75           O  
ATOM   6886  CB  THR A 922       6.838  51.729 276.219  1.00 46.33           C  
ATOM   6887  OG1 THR A 922       5.875  50.669 276.144  1.00 45.95           O  
ATOM   6888  CG2 THR A 922       6.028  53.034 276.037  1.00 44.25           C  
ATOM   6889  N   THR A 923       8.318  49.215 274.489  1.00 47.40           N  
ATOM   6890  CA  THR A 923       8.201  48.013 273.669  1.00 48.14           C  
ATOM   6891  C   THR A 923       8.059  46.794 274.573  1.00 47.92           C  
ATOM   6892  O   THR A 923       8.547  46.795 275.672  1.00 48.34           O  
ATOM   6893  CB  THR A 923       9.443  47.862 272.663  1.00 48.33           C  
ATOM   6894  OG1 THR A 923      10.384  46.888 273.149  1.00 51.67           O  
ATOM   6895  CG2 THR A 923      10.279  49.131 272.594  1.00 47.61           C  
ATOM   6896  N   ASP A 924       7.398  45.747 274.125  1.00 48.11           N  
ATOM   6897  CA  ASP A 924       7.458  44.510 274.896  1.00 48.82           C  
ATOM   6898  C   ASP A 924       8.834  43.850 274.747  1.00 48.79           C  
ATOM   6899  O   ASP A 924       9.486  43.541 275.743  1.00 49.64           O  
ATOM   6900  CB  ASP A 924       6.341  43.530 274.505  1.00 48.98           C  
ATOM   6901  CG  ASP A 924       4.952  44.125 274.669  1.00 50.64           C  
ATOM   6902  OD1 ASP A 924       4.680  44.840 275.671  1.00 50.00           O  
ATOM   6903  OD2 ASP A 924       4.060  43.928 273.815  1.00 54.67           O  
ATOM   6904  N   ASN A 925       9.273  43.627 273.515  1.00 47.77           N  
ATOM   6905  CA  ASN A 925      10.553  43.000 273.291  1.00 47.32           C  
ATOM   6906  C   ASN A 925      11.507  43.912 272.559  1.00 46.47           C  
ATOM   6907  O   ASN A 925      11.180  44.456 271.504  1.00 47.05           O  
ATOM   6908  CB  ASN A 925      10.368  41.701 272.524  1.00 47.92           C  
ATOM   6909  CG  ASN A 925       9.290  40.839 273.125  1.00 50.47           C  
ATOM   6910  OD1 ASN A 925       9.421  40.347 274.245  1.00 52.39           O  
ATOM   6911  ND2 ASN A 925       8.182  40.683 272.396  1.00 53.82           N  
ATOM   6912  N   LEU A 926      12.682  44.104 273.133  1.00 45.24           N  
ATOM   6913  CA  LEU A 926      13.749  44.834 272.474  1.00 44.02           C  
ATOM   6914  C   LEU A 926      15.008  43.979 272.383  1.00 43.94           C  
ATOM   6915  O   LEU A 926      15.507  43.468 273.383  1.00 44.47           O  
ATOM   6916  CB  LEU A 926      14.034  46.128 273.202  1.00 43.59           C  
ATOM   6917  CG  LEU A 926      15.186  46.985 272.688  1.00 44.17           C  
ATOM   6918  CD1 LEU A 926      14.855  47.685 271.376  1.00 42.25           C  
ATOM   6919  CD2 LEU A 926      15.500  48.004 273.748  1.00 42.40           C  
ATOM   6920  N   ASP A 927      15.485  43.805 271.163  1.00 43.07           N  
ATOM   6921  CA  ASP A 927      16.766  43.186 270.873  1.00 42.46           C  
ATOM   6922  C   ASP A 927      17.675  44.286 270.294  1.00 41.21           C  
ATOM   6923  O   ASP A 927      17.508  44.686 269.150  1.00 41.57           O  
ATOM   6924  CB  ASP A 927      16.551  42.031 269.884  1.00 43.13           C  
ATOM   6925  CG  ASP A 927      17.852  41.412 269.379  1.00 45.69           C  
ATOM   6926  OD1 ASP A 927      18.952  41.757 269.862  1.00 48.61           O  
ATOM   6927  OD2 ASP A 927      17.855  40.560 268.461  1.00 49.95           O  
ATOM   6928  N   ALA A 928      18.590  44.804 271.105  1.00 39.39           N  
ATOM   6929  CA  ALA A 928      19.440  45.918 270.726  1.00 38.69           C  
ATOM   6930  C   ALA A 928      20.925  45.531 270.803  1.00 38.94           C  
ATOM   6931  O   ALA A 928      21.413  45.102 271.869  1.00 38.31           O  
ATOM   6932  CB  ALA A 928      19.178  47.097 271.623  1.00 38.19           C  
ATOM   6933  N   VAL A 929      21.625  45.689 269.671  1.00 38.58           N  
ATOM   6934  CA  VAL A 929      23.052  45.426 269.549  1.00 37.29           C  
ATOM   6935  C   VAL A 929      23.757  46.688 269.118  1.00 36.92           C  
ATOM   6936  O   VAL A 929      23.358  47.330 268.178  1.00 37.66           O  
ATOM   6937  CB  VAL A 929      23.343  44.307 268.542  1.00 37.06           C  
ATOM   6938  CG1 VAL A 929      24.851  44.133 268.329  1.00 36.91           C  
ATOM   6939  CG2 VAL A 929      22.743  42.982 269.023  1.00 36.25           C  
ATOM   6940  N   GLN A 930      24.816  47.046 269.804  1.00 36.85           N  
ATOM   6941  CA  GLN A 930      25.644  48.174 269.399  1.00 37.46           C  
ATOM   6942  C   GLN A 930      24.856  49.410 268.993  1.00 37.44           C  
ATOM   6943  O   GLN A 930      25.291  50.169 268.132  1.00 37.14           O  
ATOM   6944  CB  GLN A 930      26.560  47.775 268.248  1.00 37.81           C  
ATOM   6945  CG  GLN A 930      27.606  46.734 268.571  1.00 38.69           C  
ATOM   6946  CD  GLN A 930      28.626  46.690 267.486  1.00 40.60           C  
ATOM   6947  OE1 GLN A 930      28.293  46.466 266.303  1.00 39.85           O  
ATOM   6948  NE2 GLN A 930      29.869  46.978 267.849  1.00 41.38           N  
ATOM   6949  N   SER A 931      23.712  49.618 269.638  1.00 38.20           N  
ATOM   6950  CA  SER A 931      22.870  50.781 269.388  1.00 38.73           C  
ATOM   6951  C   SER A 931      22.976  51.779 270.548  1.00 39.15           C  
ATOM   6952  O   SER A 931      23.551  51.467 271.590  1.00 39.46           O  
ATOM   6953  CB  SER A 931      21.426  50.342 269.161  1.00 38.68           C  
ATOM   6954  OG  SER A 931      21.343  49.308 268.199  1.00 37.60           O  
ATOM   6955  N   ALA A 932      22.441  52.982 270.355  1.00 39.17           N  
ATOM   6956  CA  ALA A 932      22.509  54.055 271.358  1.00 39.08           C  
ATOM   6957  C   ALA A 932      21.151  54.778 271.512  1.00 40.04           C  
ATOM   6958  O   ALA A 932      20.356  54.874 270.545  1.00 39.41           O  
ATOM   6959  CB  ALA A 932      23.583  55.041 271.008  1.00 38.40           C  
ATOM   6960  N   PHE A 933      20.886  55.274 272.727  1.00 40.22           N  
ATOM   6961  CA  PHE A 933      19.742  56.149 272.979  1.00 39.94           C  
ATOM   6962  C   PHE A 933      20.198  57.502 273.502  1.00 40.67           C  
ATOM   6963  O   PHE A 933      20.953  57.568 274.462  1.00 40.72           O  
ATOM   6964  CB  PHE A 933      18.790  55.477 273.932  1.00 39.63           C  
ATOM   6965  CG  PHE A 933      18.234  54.209 273.407  1.00 39.52           C  
ATOM   6966  CD1 PHE A 933      18.953  53.016 273.513  1.00 41.97           C  
ATOM   6967  CD2 PHE A 933      16.976  54.188 272.810  1.00 40.85           C  
ATOM   6968  CE1 PHE A 933      18.427  51.790 273.018  1.00 41.99           C  
ATOM   6969  CE2 PHE A 933      16.428  52.993 272.315  1.00 42.41           C  
ATOM   6970  CZ  PHE A 933      17.167  51.777 272.416  1.00 42.99           C  
ATOM   6971  N   VAL A 934      19.791  58.581 272.837  1.00 41.50           N  
ATOM   6972  CA  VAL A 934      20.068  59.914 273.346  1.00 42.81           C  
ATOM   6973  C   VAL A 934      18.818  60.463 274.069  1.00 44.91           C  
ATOM   6974  O   VAL A 934      17.837  60.919 273.426  1.00 44.84           O  
ATOM   6975  CB  VAL A 934      20.546  60.885 272.255  1.00 42.32           C  
ATOM   6976  CG1 VAL A 934      21.095  62.174 272.871  1.00 40.76           C  
ATOM   6977  CG2 VAL A 934      21.587  60.222 271.340  1.00 43.20           C  
ATOM   6978  N   MET A 935      18.862  60.396 275.406  1.00 46.40           N  
ATOM   6979  CA  MET A 935      17.780  60.887 276.264  1.00 48.58           C  
ATOM   6980  C   MET A 935      18.109  62.289 276.798  1.00 48.99           C  
ATOM   6981  O   MET A 935      19.282  62.654 276.909  1.00 49.17           O  
ATOM   6982  CB  MET A 935      17.501  59.866 277.358  1.00 47.95           C  
ATOM   6983  CG  MET A 935      18.249  58.559 277.056  1.00 48.42           C  
ATOM   6984  SD  MET A 935      17.330  57.001 276.931  1.00 51.76           S  
ATOM   6985  CE  MET A 935      16.159  57.089 278.282  1.00 54.94           C  
ATOM   6986  N   ARG A 936      17.074  63.097 277.053  1.00 50.21           N  
ATOM   6987  CA  ARG A 936      17.250  64.482 277.540  1.00 50.77           C  
ATOM   6988  C   ARG A 936      16.809  64.682 278.994  1.00 51.67           C  
ATOM   6989  O   ARG A 936      15.948  63.949 279.509  1.00 52.30           O  
ATOM   6990  CB  ARG A 936      16.482  65.489 276.688  1.00 50.63           C  
ATOM   6991  CG  ARG A 936      16.800  65.535 275.209  1.00 49.31           C  
ATOM   6992  CD  ARG A 936      15.648  66.130 274.403  1.00 46.14           C  
ATOM   6993  NE  ARG A 936      14.431  65.313 274.568  1.00 43.49           N  
ATOM   6994  CZ  ARG A 936      13.224  65.656 274.110  1.00 40.45           C  
ATOM   6995  NH1 ARG A 936      12.174  64.850 274.287  1.00 39.34           N  
ATOM   6996  NH2 ARG A 936      13.074  66.804 273.474  1.00 39.91           N  
ATOM   6997  N   THR A 937      17.425  65.688 279.622  1.00 52.73           N  
ATOM   6998  CA  THR A 937      17.069  66.257 280.936  1.00 53.53           C  
ATOM   6999  C   THR A 937      17.757  67.611 280.984  1.00 53.20           C  
ATOM   7000  O   THR A 937      17.306  68.515 281.666  1.00 54.40           O  
ATOM   7001  CB  THR A 937      17.581  65.392 282.120  1.00 53.91           C  
ATOM   7002  OG1 THR A 937      17.034  64.078 282.041  1.00 55.04           O  
ATOM   7003  CG2 THR A 937      16.993  65.884 283.421  1.00 54.74           C  
ATOM   7004  N   LYS A 941      13.122  65.295 285.956  1.00 55.05           N  
ATOM   7005  CA  LYS A 941      12.492  64.420 284.917  1.00 55.63           C  
ATOM   7006  C   LYS A 941      13.326  64.279 283.608  1.00 54.61           C  
ATOM   7007  O   LYS A 941      14.122  65.183 283.260  1.00 54.19           O  
ATOM   7008  CB  LYS A 941      11.004  64.802 284.628  1.00 55.36           C  
ATOM   7009  CG  LYS A 941       9.941  64.223 285.643  1.00 56.67           C  
ATOM   7010  CD  LYS A 941       8.475  64.836 285.506  1.00 57.33           C  
ATOM   7011  CE  LYS A 941       7.330  63.791 285.103  1.00 59.68           C  
ATOM   7012  NZ  LYS A 941       6.012  64.330 284.491  1.00 56.11           N  
ATOM   7013  N   ALA A 942      13.140  63.154 282.895  1.00 53.75           N  
ATOM   7014  CA  ALA A 942      13.924  62.842 281.666  1.00 52.70           C  
ATOM   7015  C   ALA A 942      13.110  62.154 280.592  1.00 51.91           C  
ATOM   7016  O   ALA A 942      12.002  61.705 280.859  1.00 51.98           O  
ATOM   7017  CB  ALA A 942      15.071  61.920 282.022  1.00 52.66           C  
ATOM   7018  N   ASP A 943      13.689  61.987 279.400  1.00 50.88           N  
ATOM   7019  CA  ASP A 943      13.160  60.982 278.435  1.00 49.45           C  
ATOM   7020  C   ASP A 943      13.264  59.569 278.994  1.00 48.96           C  
ATOM   7021  O   ASP A 943      14.048  59.314 279.910  1.00 49.16           O  
ATOM   7022  CB  ASP A 943      13.892  61.068 277.118  1.00 49.05           C  
ATOM   7023  CG  ASP A 943      13.611  62.331 276.401  1.00 48.92           C  
ATOM   7024  OD1 ASP A 943      12.409  62.617 276.186  1.00 50.26           O  
ATOM   7025  OD2 ASP A 943      14.515  63.100 275.997  1.00 47.68           O  
ATOM   7026  N   LYS A 944      12.483  58.638 278.469  1.00 48.21           N  
ATOM   7027  CA  LYS A 944      12.512  57.307 279.049  1.00 48.13           C  
ATOM   7028  C   LYS A 944      12.257  56.145 278.070  1.00 47.27           C  
ATOM   7029  O   LYS A 944      11.427  56.231 277.167  1.00 47.56           O  
ATOM   7030  CB  LYS A 944      11.549  57.247 280.241  1.00 48.45           C  
ATOM   7031  CG  LYS A 944      11.872  56.164 281.250  1.00 51.10           C  
ATOM   7032  CD  LYS A 944      11.138  56.417 282.584  1.00 57.13           C  
ATOM   7033  CE  LYS A 944      11.364  55.290 283.597  1.00 59.15           C  
ATOM   7034  NZ  LYS A 944      10.927  53.956 283.069  1.00 61.43           N  
ATOM   7035  N   LEU A 945      12.955  55.044 278.276  1.00 45.88           N  
ATOM   7036  CA  LEU A 945      12.735  53.879 277.460  1.00 45.07           C  
ATOM   7037  C   LEU A 945      12.220  52.793 278.361  1.00 44.94           C  
ATOM   7038  O   LEU A 945      12.788  52.533 279.407  1.00 45.74           O  
ATOM   7039  CB  LEU A 945      14.039  53.469 276.729  1.00 45.07           C  
ATOM   7040  CG  LEU A 945      14.252  52.046 276.176  1.00 44.69           C  
ATOM   7041  CD1 LEU A 945      13.306  51.682 275.041  1.00 43.09           C  
ATOM   7042  CD2 LEU A 945      15.698  51.870 275.732  1.00 44.45           C  
ATOM   7043  N   VAL A 946      11.131  52.158 277.963  1.00 45.16           N  
ATOM   7044  CA  VAL A 946      10.487  51.163 278.799  1.00 45.04           C  
ATOM   7045  C   VAL A 946      10.377  49.865 278.001  1.00 45.87           C  
ATOM   7046  O   VAL A 946       9.897  49.855 276.857  1.00 46.31           O  
ATOM   7047  CB  VAL A 946       9.074  51.658 279.294  1.00 44.95           C  
ATOM   7048  CG1 VAL A 946       8.320  50.564 280.026  1.00 44.12           C  
ATOM   7049  CG2 VAL A 946       9.178  52.933 280.174  1.00 43.08           C  
ATOM   7050  N   ILE A 947      10.853  48.778 278.589  1.00 46.27           N  
ATOM   7051  CA  ILE A 947      10.703  47.452 278.012  1.00 46.83           C  
ATOM   7052  C   ILE A 947       9.983  46.578 279.045  1.00 48.91           C  
ATOM   7053  O   ILE A 947      10.329  46.563 280.242  1.00 49.16           O  
ATOM   7054  CB  ILE A 947      12.092  46.837 277.625  1.00 46.80           C  
ATOM   7055  CG1 ILE A 947      12.879  47.751 276.676  1.00 45.94           C  
ATOM   7056  CG2 ILE A 947      11.938  45.448 277.014  1.00 45.18           C  
ATOM   7057  CD1 ILE A 947      13.943  48.637 277.351  1.00 45.07           C  
ATOM   7058  N   ASN A 948       8.966  45.857 278.606  1.00 50.17           N  
ATOM   7059  CA  ASN A 948       8.215  45.078 279.539  1.00 51.99           C  
ATOM   7060  C   ASN A 948       7.905  43.734 278.953  1.00 52.64           C  
ATOM   7061  O   ASN A 948       6.810  43.492 278.445  1.00 53.87           O  
ATOM   7062  CB  ASN A 948       6.955  45.842 280.045  1.00 52.91           C  
ATOM   7063  CG  ASN A 948       6.225  46.622 278.948  1.00 53.36           C  
ATOM   7064  OD1 ASN A 948       6.261  47.871 278.906  1.00 54.44           O  
ATOM   7065  ND2 ASN A 948       5.531  45.895 278.075  1.00 54.68           N  
ATOM   7066  N   LYS A 949       8.896  42.863 278.987  1.00 52.90           N  
ATOM   7067  CA  LYS A 949       8.706  41.495 278.542  1.00 53.69           C  
ATOM   7068  C   LYS A 949      10.064  40.825 278.309  1.00 53.41           C  
ATOM   7069  O   LYS A 949      10.344  39.747 278.884  1.00 52.60           O  
ATOM   7070  CB  LYS A 949       7.850  41.466 277.272  1.00 54.12           C  
ATOM   7071  CG  LYS A 949       6.792  40.395 277.252  1.00 57.13           C  
ATOM   7072  CD  LYS A 949       5.456  40.992 276.874  1.00 61.05           C  
ATOM   7073  CE  LYS A 949       4.352  39.940 276.941  1.00 64.19           C  
ATOM   7074  NZ  LYS A 949       3.082  40.535 276.428  1.00 66.64           N  
ATOM   7075  N   SER A 950      10.898  41.488 277.489  1.00 52.95           N  
ATOM   7076  CA  SER A 950      12.243  41.005 277.133  1.00 52.76           C  
ATOM   7077  C   SER A 950      13.187  42.117 276.707  1.00 52.35           C  
ATOM   7078  O   SER A 950      12.788  43.073 276.055  1.00 52.54           O  
ATOM   7079  CB  SER A 950      12.179  39.958 276.034  1.00 52.85           C  
ATOM   7080  OG  SER A 950      13.449  39.359 275.875  1.00 54.29           O  
ATOM   7081  N   ALA A 951      14.447  41.992 277.093  1.00 51.66           N  
ATOM   7082  CA  ALA A 951      15.475  42.933 276.670  1.00 51.17           C  
ATOM   7083  C   ALA A 951      16.803  42.181 276.518  1.00 51.00           C  
ATOM   7084  O   ALA A 951      17.438  41.835 277.507  1.00 50.90           O  
ATOM   7085  CB  ALA A 951      15.580  44.095 277.650  1.00 50.57           C  
ATOM   7086  N   THR A 952      17.176  41.875 275.273  1.00 50.52           N  
ATOM   7087  CA  THR A 952      18.404  41.153 274.969  1.00 49.65           C  
ATOM   7088  C   THR A 952      19.234  42.013 274.020  1.00 49.45           C  
ATOM   7089  O   THR A 952      18.895  43.170 273.764  1.00 48.78           O  
ATOM   7090  CB  THR A 952      18.120  39.754 274.339  1.00 50.09           C  
ATOM   7091  OG1 THR A 952      17.300  39.901 273.182  1.00 49.99           O  
ATOM   7092  CG2 THR A 952      17.251  38.879 275.236  1.00 50.27           C  
ATOM   7093  N   GLY A 953      20.317  41.441 273.495  1.00 49.00           N  
ATOM   7094  CA  GLY A 953      21.300  42.204 272.733  1.00 48.64           C  
ATOM   7095  C   GLY A 953      22.542  42.476 273.561  1.00 47.91           C  
ATOM   7096  O   GLY A 953      22.843  41.700 274.466  1.00 48.01           O  
ATOM   7097  N   HIS A 954      23.255  43.564 273.253  1.00 47.01           N  
ATOM   7098  CA  HIS A 954      24.485  43.930 273.959  1.00 46.61           C  
ATOM   7099  C   HIS A 954      25.150  45.209 273.409  1.00 46.08           C  
ATOM   7100  O   HIS A 954      24.914  45.601 272.278  1.00 45.64           O  
ATOM   7101  CB  HIS A 954      25.508  42.750 273.928  1.00 47.20           C  
ATOM   7102  CG  HIS A 954      25.837  42.265 272.548  1.00 46.46           C  
ATOM   7103  ND1 HIS A 954      26.849  42.816 271.787  1.00 46.00           N  
ATOM   7104  CD2 HIS A 954      25.269  41.303 271.780  1.00 47.46           C  
ATOM   7105  CE1 HIS A 954      26.898  42.208 270.613  1.00 46.47           C  
ATOM   7106  NE2 HIS A 954      25.953  41.283 270.584  1.00 47.57           N  
ATOM   7107  N   ASP A 955      25.989  45.837 274.227  1.00 45.57           N  
ATOM   7108  CA  ASP A 955      26.810  46.979 273.819  1.00 45.79           C  
ATOM   7109  C   ASP A 955      26.038  48.207 273.358  1.00 44.99           C  
ATOM   7110  O   ASP A 955      26.376  48.815 272.344  1.00 45.58           O  
ATOM   7111  CB  ASP A 955      27.834  46.556 272.759  1.00 46.14           C  
ATOM   7112  CG  ASP A 955      28.759  45.464 273.268  1.00 48.38           C  
ATOM   7113  OD1 ASP A 955      29.665  45.807 274.066  1.00 50.50           O  
ATOM   7114  OD2 ASP A 955      28.636  44.255 272.943  1.00 46.87           O  
ATOM   7115  N   ASN A 956      25.034  48.586 274.137  1.00 43.76           N  
ATOM   7116  CA  ASN A 956      24.258  49.788 273.882  1.00 42.14           C  
ATOM   7117  C   ASN A 956      24.626  50.838 274.893  1.00 41.31           C  
ATOM   7118  O   ASN A 956      24.790  50.530 276.060  1.00 41.79           O  
ATOM   7119  CB  ASN A 956      22.763  49.478 273.956  1.00 41.75           C  
ATOM   7120  CG  ASN A 956      22.391  48.263 273.152  1.00 41.65           C  
ATOM   7121  OD1 ASN A 956      22.603  48.216 271.949  1.00 44.53           O  
ATOM   7122  ND2 ASN A 956      21.865  47.253 273.817  1.00 41.79           N  
ATOM   7123  N   SER A 957      24.769  52.064 274.421  1.00 40.51           N  
ATOM   7124  CA  SER A 957      25.101  53.224 275.213  1.00 40.16           C  
ATOM   7125  C   SER A 957      23.882  54.126 275.467  1.00 40.22           C  
ATOM   7126  O   SER A 957      22.983  54.230 274.621  1.00 40.45           O  
ATOM   7127  CB  SER A 957      26.108  54.070 274.463  1.00 39.56           C  
ATOM   7128  OG  SER A 957      27.298  53.362 274.282  1.00 41.43           O  
ATOM   7129  N   ILE A 958      23.880  54.806 276.614  1.00 39.87           N  
ATOM   7130  CA  ILE A 958      22.907  55.862 276.889  1.00 39.76           C  
ATOM   7131  C   ILE A 958      23.597  57.216 276.970  1.00 38.90           C  
ATOM   7132  O   ILE A 958      24.401  57.453 277.859  1.00 38.84           O  
ATOM   7133  CB  ILE A 958      22.066  55.546 278.146  1.00 39.77           C  
ATOM   7134  CG1 ILE A 958      21.256  54.274 277.924  1.00 41.47           C  
ATOM   7135  CG2 ILE A 958      21.072  56.655 278.455  1.00 40.50           C  
ATOM   7136  CD1 ILE A 958      21.897  53.086 278.600  1.00 46.50           C  
ATOM   7137  N   TRP A 959      23.315  58.075 275.995  1.00 38.16           N  
ATOM   7138  CA  TRP A 959      23.753  59.469 276.042  1.00 37.89           C  
ATOM   7139  C   TRP A 959      22.720  60.291 276.821  1.00 39.22           C  
ATOM   7140  O   TRP A 959      21.538  59.926 276.914  1.00 39.74           O  
ATOM   7141  CB  TRP A 959      23.907  60.068 274.644  1.00 35.14           C  
ATOM   7142  CG  TRP A 959      24.874  59.373 273.687  1.00 33.48           C  
ATOM   7143  CD1 TRP A 959      24.824  58.054 273.248  1.00 28.92           C  
ATOM   7144  CD2 TRP A 959      25.995  59.972 273.016  1.00 27.19           C  
ATOM   7145  NE1 TRP A 959      25.840  57.825 272.353  1.00 28.92           N  
ATOM   7146  CE2 TRP A 959      26.568  58.979 272.183  1.00 28.92           C  
ATOM   7147  CE3 TRP A 959      26.570  61.245 273.029  1.00 26.58           C  
ATOM   7148  CZ2 TRP A 959      27.699  59.225 271.387  1.00 27.05           C  
ATOM   7149  CZ3 TRP A 959      27.656  61.498 272.225  1.00 29.65           C  
ATOM   7150  CH2 TRP A 959      28.229  60.479 271.426  1.00 29.02           C  
ATOM   7151  N   VAL A 960      23.170  61.379 277.416  1.00 41.17           N  
ATOM   7152  CA  VAL A 960      22.258  62.243 278.143  1.00 42.59           C  
ATOM   7153  C   VAL A 960      22.536  63.647 277.716  1.00 44.23           C  
ATOM   7154  O   VAL A 960      23.672  64.135 277.825  1.00 44.03           O  
ATOM   7155  CB  VAL A 960      22.313  62.088 279.700  1.00 42.49           C  
ATOM   7156  CG1 VAL A 960      21.553  63.243 280.399  1.00 41.95           C  
ATOM   7157  CG2 VAL A 960      21.718  60.747 280.140  1.00 40.43           C  
ATOM   7158  N   ASN A 961      21.490  64.266 277.167  1.00 46.56           N  
ATOM   7159  CA  ASN A 961      21.508  65.684 276.898  1.00 48.81           C  
ATOM   7160  C   ASN A 961      20.950  66.405 278.128  1.00 50.50           C  
ATOM   7161  O   ASN A 961      19.717  66.434 278.364  1.00 50.27           O  
ATOM   7162  CB  ASN A 961      20.721  66.025 275.640  1.00 48.43           C  
ATOM   7163  CG  ASN A 961      21.047  67.401 275.120  1.00 49.04           C  
ATOM   7164  OD1 ASN A 961      20.690  67.752 273.989  1.00 50.03           O  
ATOM   7165  ND2 ASN A 961      21.738  68.197 275.934  1.00 49.57           N  
ATOM   7166  N   PHE A 962      21.880  66.932 278.931  1.00 52.39           N  
ATOM   7167  CA  PHE A 962      21.540  67.713 280.114  1.00 54.06           C  
ATOM   7168  C   PHE A 962      21.143  69.089 279.592  1.00 55.72           C  
ATOM   7169  O   PHE A 962      21.995  69.868 279.128  1.00 55.34           O  
ATOM   7170  CB  PHE A 962      22.714  67.811 281.101  1.00 53.25           C  
ATOM   7171  CG  PHE A 962      23.173  66.478 281.677  1.00 53.02           C  
ATOM   7172  CD1 PHE A 962      24.181  65.729 281.047  1.00 52.43           C  
ATOM   7173  CD2 PHE A 962      22.641  65.998 282.882  1.00 52.53           C  
ATOM   7174  CE1 PHE A 962      24.637  64.513 281.589  1.00 49.78           C  
ATOM   7175  CE2 PHE A 962      23.084  64.780 283.438  1.00 51.83           C  
ATOM   7176  CZ  PHE A 962      24.089  64.035 282.783  1.00 52.00           C  
ATOM   7177  N   LEU A 963      19.837  69.357 279.644  1.00 58.23           N  
ATOM   7178  CA  LEU A 963      19.265  70.580 279.086  1.00 60.84           C  
ATOM   7179  C   LEU A 963      19.596  71.760 279.999  1.00 62.79           C  
ATOM   7180  O   LEU A 963      19.893  72.859 279.517  1.00 63.02           O  
ATOM   7181  CB  LEU A 963      17.748  70.411 278.880  1.00 61.20           C  
ATOM   7182  CG  LEU A 963      17.260  69.309 277.907  1.00 61.24           C  
ATOM   7183  CD1 LEU A 963      15.760  69.006 278.066  1.00 60.00           C  
ATOM   7184  CD2 LEU A 963      17.605  69.670 276.450  1.00 60.70           C  
ATOM   7185  N   LYS A 964      19.559  71.493 281.311  1.00 65.08           N  
ATOM   7186  CA  LYS A 964      20.038  72.375 282.390  1.00 67.70           C  
ATOM   7187  C   LYS A 964      21.382  71.787 282.882  1.00 69.03           C  
ATOM   7188  O   LYS A 964      21.428  70.606 283.267  1.00 69.30           O  
ATOM   7189  CB  LYS A 964      18.992  72.417 283.546  1.00 67.66           C  
ATOM   7190  CG  LYS A 964      18.661  71.002 284.217  1.00 69.02           C  
ATOM   7191  CD  LYS A 964      17.218  70.855 284.785  1.00 68.24           C  
ATOM   7192  CE  LYS A 964      16.614  69.433 284.564  1.00 67.53           C  
ATOM   7193  NZ  LYS A 964      16.993  68.416 285.606  1.00 66.72           N  
ATOM   7194  N   LYS A 965      22.468  72.574 282.868  1.00 70.92           N  
ATOM   7195  CA  LYS A 965      23.792  72.052 283.315  1.00 72.85           C  
ATOM   7196  C   LYS A 965      23.976  71.930 284.853  1.00 73.71           C  
ATOM   7197  O   LYS A 965      23.850  72.917 285.566  1.00 73.71           O  
ATOM   7198  CB  LYS A 965      24.971  72.787 282.644  1.00 73.19           C  
ATOM   7199  CG  LYS A 965      25.502  74.037 283.349  1.00 74.79           C  
ATOM   7200  CD  LYS A 965      27.013  73.908 283.661  1.00 77.13           C  
ATOM   7201  CE  LYS A 965      27.913  73.829 282.403  1.00 78.12           C  
ATOM   7202  NZ  LYS A 965      27.663  74.933 281.422  1.00 77.88           N  
ATOM   7203  N   PRO A 966      24.308  70.734 285.348  1.00 74.83           N  
ATOM   7204  CA  PRO A 966      24.145  70.402 286.772  1.00 76.00           C  
ATOM   7205  C   PRO A 966      25.272  70.852 287.724  1.00 77.22           C  
ATOM   7206  O   PRO A 966      26.351  71.260 287.278  1.00 77.17           O  
ATOM   7207  CB  PRO A 966      24.046  68.865 286.762  1.00 75.99           C  
ATOM   7208  CG  PRO A 966      24.834  68.434 285.562  1.00 75.30           C  
ATOM   7209  CD  PRO A 966      24.906  69.614 284.599  1.00 75.00           C  
ATOM   7210  N   SER A 967      24.989  70.763 289.027  1.00 78.53           N  
ATOM   7211  CA  SER A 967      25.912  71.140 290.095  1.00 79.76           C  
ATOM   7212  C   SER A 967      26.054  70.029 291.157  1.00 80.63           C  
ATOM   7213  O   SER A 967      25.160  69.195 291.347  1.00 80.29           O  
ATOM   7214  CB  SER A 967      25.465  72.460 290.732  1.00 79.70           C  
ATOM   7215  OG  SER A 967      25.995  72.607 292.039  1.00 80.58           O  
ATOM   7216  N   ASN A 968      27.186  70.055 291.856  1.00 82.00           N  
ATOM   7217  CA  ASN A 968      27.628  68.970 292.755  1.00 83.23           C  
ATOM   7218  C   ASN A 968      26.830  68.754 294.054  1.00 83.88           C  
ATOM   7219  O   ASN A 968      25.933  69.546 294.402  1.00 83.86           O  
ATOM   7220  CB  ASN A 968      29.116  69.155 293.092  1.00 83.20           C  
ATOM   7221  CG  ASN A 968      29.421  70.546 293.628  1.00 83.78           C  
ATOM   7222  OD1 ASN A 968      29.995  71.385 292.924  1.00 84.47           O  
ATOM   7223  ND2 ASN A 968      29.013  70.807 294.866  1.00 83.98           N  
ATOM   7224  N   LYS A 969      27.189  67.667 294.751  1.00 84.67           N  
ATOM   7225  CA  LYS A 969      26.589  67.233 296.028  1.00 85.43           C  
ATOM   7226  C   LYS A 969      25.120  66.771 295.917  1.00 85.46           C  
ATOM   7227  O   LYS A 969      24.732  65.766 296.536  1.00 85.49           O  
ATOM   7228  CB  LYS A 969      26.729  68.314 297.135  1.00 85.81           C  
ATOM   7229  CG  LYS A 969      28.119  68.494 297.775  1.00 86.57           C  
ATOM   7230  CD  LYS A 969      28.361  67.526 298.942  1.00 87.54           C  
ATOM   7231  CE  LYS A 969      29.491  66.520 298.646  1.00 88.37           C  
ATOM   7232  NZ  LYS A 969      29.272  65.645 297.449  1.00 87.38           N  
ATOM   7233  N   ASP A 970      24.323  67.489 295.115  1.00 85.33           N  
ATOM   7234  CA  ASP A 970      22.853  67.442 295.242  1.00 84.80           C  
ATOM   7235  C   ASP A 970      21.959  66.939 294.081  1.00 83.68           C  
ATOM   7236  O   ASP A 970      21.597  67.693 293.164  1.00 83.24           O  
ATOM   7237  CB  ASP A 970      22.327  68.756 295.858  1.00 85.16           C  
ATOM   7238  CG  ASP A 970      22.458  68.768 297.392  1.00 86.43           C  
ATOM   7239  OD1 ASP A 970      23.582  69.006 297.909  1.00 86.83           O  
ATOM   7240  OD2 ASP A 970      21.489  68.532 298.159  1.00 87.00           O  
ATOM   7241  N   THR A 971      21.686  65.628 294.161  1.00 82.35           N  
ATOM   7242  CA  THR A 971      20.429  64.945 293.747  1.00 81.07           C  
ATOM   7243  C   THR A 971      20.092  64.735 292.253  1.00 79.76           C  
ATOM   7244  O   THR A 971      19.546  65.625 291.570  1.00 80.00           O  
ATOM   7245  CB  THR A 971      19.202  65.500 294.546  1.00 81.47           C  
ATOM   7246  OG1 THR A 971      19.465  65.378 295.948  1.00 82.21           O  
ATOM   7247  CG2 THR A 971      17.924  64.633 294.341  1.00 81.64           C  
ATOM   7248  N   LEU A 972      20.417  63.537 291.769  1.00 77.39           N  
ATOM   7249  CA  LEU A 972      19.904  63.041 290.510  1.00 74.99           C  
ATOM   7250  C   LEU A 972      19.482  61.607 290.796  1.00 73.07           C  
ATOM   7251  O   LEU A 972      20.286  60.800 291.267  1.00 72.79           O  
ATOM   7252  CB  LEU A 972      20.956  63.103 289.395  1.00 75.42           C  
ATOM   7253  CG  LEU A 972      21.833  64.349 289.202  1.00 76.64           C  
ATOM   7254  CD1 LEU A 972      23.163  64.227 290.008  1.00 79.91           C  
ATOM   7255  CD2 LEU A 972      22.107  64.656 287.728  1.00 76.42           C  
ATOM   7256  N   ASP A 973      18.209  61.312 290.546  1.00 70.68           N  
ATOM   7257  CA  ASP A 973      17.633  59.992 290.803  1.00 68.45           C  
ATOM   7258  C   ASP A 973      16.497  59.733 289.785  1.00 66.89           C  
ATOM   7259  O   ASP A 973      15.317  59.611 290.157  1.00 66.82           O  
ATOM   7260  CB  ASP A 973      17.148  59.912 292.263  1.00 68.46           C  
ATOM   7261  CG  ASP A 973      16.613  58.526 292.654  1.00 68.42           C  
ATOM   7262  OD1 ASP A 973      15.849  58.459 293.646  1.00 68.26           O  
ATOM   7263  OD2 ASP A 973      16.887  57.460 292.056  1.00 66.99           O  
ATOM   7264  N   ILE A 974      16.881  59.657 288.500  1.00 64.41           N  
ATOM   7265  CA  ILE A 974      15.952  59.573 287.357  1.00 61.55           C  
ATOM   7266  C   ILE A 974      16.135  58.288 286.557  1.00 60.42           C  
ATOM   7267  O   ILE A 974      17.142  58.163 285.863  1.00 60.33           O  
ATOM   7268  CB  ILE A 974      16.188  60.767 286.413  1.00 61.12           C  
ATOM   7269  CG1 ILE A 974      16.308  62.077 287.199  1.00 60.28           C  
ATOM   7270  CG2 ILE A 974      15.091  60.841 285.392  1.00 60.73           C  
ATOM   7271  CD1 ILE A 974      16.509  63.311 286.334  1.00 60.90           C  
ATOM   7272  N   PRO A 975      15.194  57.335 286.625  1.00 59.30           N  
ATOM   7273  CA  PRO A 975      15.260  56.137 285.752  1.00 58.27           C  
ATOM   7274  C   PRO A 975      15.170  56.496 284.250  1.00 57.12           C  
ATOM   7275  O   PRO A 975      14.227  57.179 283.789  1.00 57.21           O  
ATOM   7276  CB  PRO A 975      14.072  55.260 286.210  1.00 58.38           C  
ATOM   7277  CG  PRO A 975      13.682  55.793 287.534  1.00 59.02           C  
ATOM   7278  CD  PRO A 975      14.017  57.294 287.512  1.00 59.43           C  
ATOM   7279  N   LEU A 976      16.184  56.067 283.507  1.00 55.06           N  
ATOM   7280  CA  LEU A 976      16.275  56.374 282.106  1.00 52.69           C  
ATOM   7281  C   LEU A 976      15.803  55.179 281.318  1.00 51.36           C  
ATOM   7282  O   LEU A 976      15.311  55.329 280.217  1.00 52.00           O  
ATOM   7283  CB  LEU A 976      17.701  56.784 281.744  1.00 52.59           C  
ATOM   7284  CG  LEU A 976      17.999  58.280 281.578  1.00 52.12           C  
ATOM   7285  CD1 LEU A 976      17.262  59.155 282.554  1.00 50.69           C  
ATOM   7286  CD2 LEU A 976      19.477  58.570 281.662  1.00 49.17           C  
ATOM   7287  N   VAL A 977      15.896  53.994 281.899  1.00 49.56           N  
ATOM   7288  CA  VAL A 977      15.512  52.780 281.202  1.00 47.75           C  
ATOM   7289  C   VAL A 977      14.881  51.893 282.235  1.00 47.97           C  
ATOM   7290  O   VAL A 977      15.280  51.940 283.386  1.00 48.49           O  
ATOM   7291  CB  VAL A 977      16.752  52.031 280.534  1.00 47.65           C  
ATOM   7292  CG1 VAL A 977      16.354  50.663 279.931  1.00 44.72           C  
ATOM   7293  CG2 VAL A 977      17.462  52.894 279.485  1.00 44.83           C  
ATOM   7294  N   SER A 978      13.921  51.070 281.828  1.00 47.80           N  
ATOM   7295  CA  SER A 978      13.269  50.148 282.731  1.00 48.24           C  
ATOM   7296  C   SER A 978      13.035  48.850 281.971  1.00 48.81           C  
ATOM   7297  O   SER A 978      12.612  48.895 280.824  1.00 49.54           O  
ATOM   7298  CB  SER A 978      11.955  50.774 283.238  1.00 48.22           C  
ATOM   7299  OG  SER A 978      10.918  49.815 283.346  1.00 48.80           O  
ATOM   7300  N   ALA A 979      13.313  47.696 282.581  1.00 49.13           N  
ATOM   7301  CA  ALA A 979      13.260  46.424 281.847  1.00 49.70           C  
ATOM   7302  C   ALA A 979      12.961  45.260 282.772  1.00 50.74           C  
ATOM   7303  O   ALA A 979      13.019  45.419 283.990  1.00 51.02           O  
ATOM   7304  CB  ALA A 979      14.570  46.180 281.122  1.00 49.40           C  
ATOM   7305  N   PRO A 980      12.663  44.081 282.227  1.00 51.77           N  
ATOM   7306  CA  PRO A 980      12.486  42.909 283.092  1.00 53.18           C  
ATOM   7307  C   PRO A 980      13.664  42.772 284.076  1.00 54.97           C  
ATOM   7308  O   PRO A 980      14.814  43.142 283.742  1.00 54.76           O  
ATOM   7309  CB  PRO A 980      12.412  41.740 282.097  1.00 52.96           C  
ATOM   7310  CG  PRO A 980      11.803  42.371 280.859  1.00 51.84           C  
ATOM   7311  CD  PRO A 980      12.447  43.748 280.802  1.00 51.75           C  
ATOM   7312  N   GLU A 981      13.368  42.273 285.283  1.00 56.04           N  
ATOM   7313  CA  GLU A 981      14.357  42.203 286.358  1.00 57.33           C  
ATOM   7314  C   GLU A 981      15.602  41.383 285.940  1.00 56.87           C  
ATOM   7315  O   GLU A 981      16.734  41.755 286.254  1.00 56.53           O  
ATOM   7316  CB  GLU A 981      13.705  41.612 287.605  1.00 57.15           C  
ATOM   7317  CG  GLU A 981      14.036  42.372 288.879  1.00 58.61           C  
ATOM   7318  CD  GLU A 981      13.212  41.921 290.081  1.00 59.84           C  
ATOM   7319  OE1 GLU A 981      12.673  40.774 290.053  1.00 62.41           O  
ATOM   7320  OE2 GLU A 981      13.104  42.721 291.052  1.00 61.98           O  
ATOM   7321  N   ALA A 982      15.346  40.305 285.194  1.00 56.87           N  
ATOM   7322  CA  ALA A 982      16.336  39.344 284.690  1.00 56.85           C  
ATOM   7323  C   ALA A 982      17.163  39.809 283.459  1.00 56.81           C  
ATOM   7324  O   ALA A 982      17.850  38.999 282.818  1.00 56.83           O  
ATOM   7325  CB  ALA A 982      15.626  38.002 284.379  1.00 56.67           C  
ATOM   7326  N   THR A 983      17.086  41.099 283.129  1.00 56.41           N  
ATOM   7327  CA  THR A 983      17.894  41.679 282.063  1.00 55.51           C  
ATOM   7328  C   THR A 983      19.299  41.864 282.591  1.00 55.37           C  
ATOM   7329  O   THR A 983      19.458  42.415 283.677  1.00 55.80           O  
ATOM   7330  CB  THR A 983      17.333  43.053 281.640  1.00 55.34           C  
ATOM   7331  OG1 THR A 983      16.006  42.903 281.122  1.00 54.97           O  
ATOM   7332  CG2 THR A 983      18.111  43.611 280.463  1.00 54.48           C  
ATOM   7333  N   ALA A 984      20.299  41.413 281.817  1.00 54.88           N  
ATOM   7334  CA  ALA A 984      21.729  41.682 282.065  1.00 53.95           C  
ATOM   7335  C   ALA A 984      22.009  43.147 282.388  1.00 53.69           C  
ATOM   7336  O   ALA A 984      21.531  44.057 281.714  1.00 53.80           O  
ATOM   7337  CB  ALA A 984      22.563  41.249 280.879  1.00 53.46           C  
ATOM   7338  N   ASP A 985      22.780  43.363 283.439  1.00 53.06           N  
ATOM   7339  CA  ASP A 985      23.234  44.692 283.814  1.00 53.10           C  
ATOM   7340  C   ASP A 985      23.973  45.431 282.686  1.00 51.92           C  
ATOM   7341  O   ASP A 985      23.928  46.653 282.616  1.00 51.97           O  
ATOM   7342  CB  ASP A 985      24.153  44.593 285.057  1.00 54.03           C  
ATOM   7343  CG  ASP A 985      23.402  44.134 286.323  1.00 56.98           C  
ATOM   7344  OD1 ASP A 985      22.958  42.955 286.374  1.00 59.90           O  
ATOM   7345  OD2 ASP A 985      23.211  44.886 287.312  1.00 59.01           O  
ATOM   7346  N   ASN A 986      24.660  44.686 281.823  1.00 50.62           N  
ATOM   7347  CA  ASN A 986      25.605  45.269 280.868  1.00 49.68           C  
ATOM   7348  C   ASN A 986      24.954  45.569 279.514  1.00 48.28           C  
ATOM   7349  O   ASN A 986      25.640  45.940 278.544  1.00 48.27           O  
ATOM   7350  CB  ASN A 986      26.850  44.365 280.711  1.00 49.37           C  
ATOM   7351  CG  ASN A 986      26.518  42.978 280.126  1.00 53.19           C  
ATOM   7352  OD1 ASN A 986      25.348  42.649 279.862  1.00 57.02           O  
ATOM   7353  ND2 ASN A 986      27.557  42.149 279.924  1.00 55.77           N  
ATOM   7354  N   LEU A 987      23.627  45.407 279.452  1.00 47.00           N  
ATOM   7355  CA  LEU A 987      22.869  45.692 278.223  1.00 45.40           C  
ATOM   7356  C   LEU A 987      23.003  47.162 277.870  1.00 44.02           C  
ATOM   7357  O   LEU A 987      23.151  47.514 276.701  1.00 44.02           O  
ATOM   7358  CB  LEU A 987      21.395  45.287 278.334  1.00 45.19           C  
ATOM   7359  CG  LEU A 987      20.569  45.292 277.030  1.00 46.49           C  
ATOM   7360  CD1 LEU A 987      21.232  44.494 275.867  1.00 44.54           C  
ATOM   7361  CD2 LEU A 987      19.131  44.795 277.258  1.00 45.21           C  
ATOM   7362  N   PHE A 988      22.991  48.007 278.886  1.00 42.42           N  
ATOM   7363  CA  PHE A 988      23.060  49.439 278.679  1.00 42.07           C  
ATOM   7364  C   PHE A 988      24.165  50.005 279.535  1.00 41.61           C  
ATOM   7365  O   PHE A 988      24.425  49.500 280.620  1.00 41.83           O  
ATOM   7366  CB  PHE A 988      21.719  50.104 279.068  1.00 42.29           C  
ATOM   7367  CG  PHE A 988      20.552  49.701 278.194  1.00 43.24           C  
ATOM   7368  CD1 PHE A 988      19.616  48.758 278.648  1.00 44.25           C  
ATOM   7369  CD2 PHE A 988      20.395  50.256 276.908  1.00 42.91           C  
ATOM   7370  CE1 PHE A 988      18.515  48.363 277.832  1.00 44.34           C  
ATOM   7371  CE2 PHE A 988      19.323  49.879 276.092  1.00 43.10           C  
ATOM   7372  CZ  PHE A 988      18.370  48.925 276.552  1.00 42.17           C  
ATOM   7373  N   ARG A 989      24.798  51.072 279.077  1.00 40.85           N  
ATOM   7374  CA  ARG A 989      25.837  51.692 279.856  1.00 40.82           C  
ATOM   7375  C   ARG A 989      25.896  53.147 279.500  1.00 41.24           C  
ATOM   7376  O   ARG A 989      25.474  53.551 278.430  1.00 41.68           O  
ATOM   7377  CB  ARG A 989      27.188  51.026 279.568  1.00 41.46           C  
ATOM   7378  CG  ARG A 989      27.885  51.486 278.289  1.00 40.57           C  
ATOM   7379  CD  ARG A 989      29.331  51.036 278.189  1.00 41.33           C  
ATOM   7380  NE  ARG A 989      29.846  51.033 276.816  1.00 39.74           N  
ATOM   7381  CZ  ARG A 989      30.145  52.124 276.108  1.00 37.10           C  
ATOM   7382  NH1 ARG A 989      29.970  53.353 276.599  1.00 33.18           N  
ATOM   7383  NH2 ARG A 989      30.599  51.972 274.877  1.00 38.26           N  
ATOM   7384  N   ALA A 990      26.437  53.955 280.386  1.00 41.31           N  
ATOM   7385  CA  ALA A 990      26.548  55.361 280.117  1.00 41.27           C  
ATOM   7386  C   ALA A 990      27.354  55.535 278.839  1.00 41.55           C  
ATOM   7387  O   ALA A 990      28.314  54.809 278.622  1.00 41.78           O  
ATOM   7388  CB  ALA A 990      27.245  56.058 281.293  1.00 41.07           C  
ATOM   7389  N   SER A 991      26.951  56.479 277.990  1.00 41.68           N  
ATOM   7390  CA  SER A 991      27.855  57.031 276.990  1.00 41.44           C  
ATOM   7391  C   SER A 991      29.068  57.618 277.689  1.00 42.04           C  
ATOM   7392  O   SER A 991      29.054  57.825 278.888  1.00 42.23           O  
ATOM   7393  CB  SER A 991      27.173  58.107 276.146  1.00 41.08           C  
ATOM   7394  OG  SER A 991      28.026  58.605 275.112  1.00 38.31           O  
ATOM   7395  N   THR A 992      30.081  57.911 276.887  1.00 43.33           N  
ATOM   7396  CA  THR A 992      31.448  58.246 277.282  1.00 44.64           C  
ATOM   7397  C   THR A 992      31.756  59.619 276.712  1.00 45.33           C  
ATOM   7398  O   THR A 992      32.800  60.218 276.978  1.00 44.33           O  
ATOM   7399  CB  THR A 992      32.396  57.140 276.684  1.00 44.87           C  
ATOM   7400  OG1 THR A 992      32.758  56.200 277.715  1.00 45.12           O  
ATOM   7401  CG2 THR A 992      33.726  57.699 276.173  1.00 45.13           C  
ATOM   7402  N   ARG A 993      30.817  60.099 275.901  1.00 46.68           N  
ATOM   7403  CA  ARG A 993      30.982  61.330 275.166  1.00 48.40           C  
ATOM   7404  C   ARG A 993      29.787  62.260 275.483  1.00 49.16           C  
ATOM   7405  O   ARG A 993      28.702  61.777 275.860  1.00 48.87           O  
ATOM   7406  CB  ARG A 993      31.113  61.011 273.663  1.00 48.60           C  
ATOM   7407  CG  ARG A 993      32.574  61.029 273.107  1.00 50.93           C  
ATOM   7408  CD  ARG A 993      33.248  59.677 272.725  1.00 52.63           C  
ATOM   7409  NE  ARG A 993      32.932  59.313 271.347  1.00 54.35           N  
ATOM   7410  CZ  ARG A 993      33.696  58.612 270.486  1.00 55.48           C  
ATOM   7411  NH1 ARG A 993      33.214  58.384 269.267  1.00 53.83           N  
ATOM   7412  NH2 ARG A 993      34.907  58.138 270.796  1.00 53.45           N  
ATOM   7413  N   VAL A 994      29.988  63.577 275.367  1.00 50.03           N  
ATOM   7414  CA  VAL A 994      28.905  64.531 275.633  1.00 51.06           C  
ATOM   7415  C   VAL A 994      28.014  64.794 274.415  1.00 52.23           C  
ATOM   7416  O   VAL A 994      28.477  64.822 273.268  1.00 51.59           O  
ATOM   7417  CB  VAL A 994      29.401  65.886 276.314  1.00 51.22           C  
ATOM   7418  CG1 VAL A 994      30.788  66.308 275.832  1.00 52.76           C  
ATOM   7419  CG2 VAL A 994      28.389  67.043 276.154  1.00 49.69           C  
ATOM   7420  N   VAL A 995      26.719  64.967 274.685  1.00 54.28           N  
ATOM   7421  CA  VAL A 995      25.766  65.364 273.651  1.00 55.80           C  
ATOM   7422  C   VAL A 995      25.505  66.857 273.694  1.00 57.48           C  
ATOM   7423  O   VAL A 995      25.822  67.554 272.725  1.00 58.69           O  
ATOM   7424  CB  VAL A 995      24.403  64.642 273.730  1.00 55.62           C  
ATOM   7425  CG1 VAL A 995      23.706  64.719 272.374  1.00 55.41           C  
ATOM   7426  CG2 VAL A 995      24.550  63.218 274.177  1.00 54.94           C  
ATOM   7427  N   GLY A 996      24.925  67.358 274.783  1.00 58.28           N  
ATOM   7428  CA  GLY A 996      24.399  68.732 274.770  1.00 59.98           C  
ATOM   7429  C   GLY A 996      25.388  69.888 274.872  1.00 61.08           C  
ATOM   7430  O   GLY A 996      26.423  69.903 274.188  1.00 60.77           O  
ATOM   7431  N   PHE A 997      25.037  70.873 275.712  1.00 62.15           N  
ATOM   7432  CA  PHE A 997      25.898  72.039 276.022  1.00 63.15           C  
ATOM   7433  C   PHE A 997      26.476  71.969 277.445  1.00 63.27           C  
ATOM   7434  O   PHE A 997      26.984  72.949 277.972  1.00 63.68           O  
ATOM   7435  CB  PHE A 997      25.149  73.366 275.816  1.00 63.15           C  
ATOM   7436  CG  PHE A 997      24.859  73.679 274.377  1.00 64.13           C  
ATOM   7437  CD1 PHE A 997      23.649  73.291 273.794  1.00 64.75           C  
ATOM   7438  CD2 PHE A 997      25.794  74.358 273.596  1.00 64.66           C  
ATOM   7439  CE1 PHE A 997      23.372  73.581 272.449  1.00 64.51           C  
ATOM   7440  CE2 PHE A 997      25.528  74.655 272.249  1.00 65.31           C  
ATOM   7441  CZ  PHE A 997      24.312  74.266 271.679  1.00 64.55           C  
ATOM   7442  N   SER A 998      26.433  70.782 278.027  1.00 63.72           N  
ATOM   7443  CA  SER A 998      26.829  70.569 279.405  1.00 64.22           C  
ATOM   7444  C   SER A 998      28.334  70.466 279.704  1.00 64.00           C  
ATOM   7445  O   SER A 998      28.754  70.816 280.820  1.00 64.38           O  
ATOM   7446  CB  SER A 998      26.127  69.319 279.931  1.00 64.27           C  
ATOM   7447  OG  SER A 998      24.816  69.648 280.334  1.00 66.59           O  
ATOM   7448  N   ASP A 999      29.121  69.992 278.728  1.00 63.39           N  
ATOM   7449  CA  ASP A 999      30.496  69.458 278.945  1.00 62.87           C  
ATOM   7450  C   ASP A 999      30.552  68.338 279.985  1.00 61.51           C  
ATOM   7451  O   ASP A 999      31.605  68.068 280.544  1.00 61.64           O  
ATOM   7452  CB  ASP A 999      31.513  70.546 279.317  1.00 63.22           C  
ATOM   7453  CG  ASP A 999      31.487  71.721 278.366  1.00 66.14           C  
ATOM   7454  OD1 ASP A 999      32.474  72.503 278.368  1.00 69.02           O  
ATOM   7455  OD2 ASP A 999      30.526  71.952 277.587  1.00 68.60           O  
ATOM   7456  N   VAL A1000      29.419  67.699 280.254  1.00 60.14           N  
ATOM   7457  CA  VAL A1000      29.391  66.588 281.190  1.00 58.75           C  
ATOM   7458  C   VAL A1000      28.805  65.318 280.585  1.00 57.89           C  
ATOM   7459  O   VAL A1000      28.242  65.346 279.494  1.00 57.80           O  
ATOM   7460  CB  VAL A1000      28.715  66.950 282.562  1.00 59.08           C  
ATOM   7461  CG1 VAL A1000      29.430  68.130 283.214  1.00 59.39           C  
ATOM   7462  CG2 VAL A1000      27.208  67.182 282.431  1.00 58.45           C  
ATOM   7463  N   THR A1001      28.924  64.227 281.339  1.00 56.64           N  
ATOM   7464  CA  THR A1001      28.719  62.888 280.869  1.00 55.74           C  
ATOM   7465  C   THR A1001      27.885  62.185 281.911  1.00 55.66           C  
ATOM   7466  O   THR A1001      28.094  62.395 283.085  1.00 56.03           O  
ATOM   7467  CB  THR A1001      30.124  62.240 280.716  1.00 56.00           C  
ATOM   7468  OG1 THR A1001      30.531  62.385 279.358  1.00 54.97           O  
ATOM   7469  CG2 THR A1001      30.150  60.706 280.964  1.00 54.67           C  
ATOM   7470  N   PRO A1002      26.920  61.373 281.501  1.00 55.56           N  
ATOM   7471  CA  PRO A1002      26.074  60.650 282.451  1.00 55.64           C  
ATOM   7472  C   PRO A1002      26.790  59.605 283.313  1.00 56.28           C  
ATOM   7473  O   PRO A1002      27.797  59.019 282.886  1.00 56.11           O  
ATOM   7474  CB  PRO A1002      25.065  59.950 281.542  1.00 55.59           C  
ATOM   7475  CG  PRO A1002      25.740  59.865 280.206  1.00 54.80           C  
ATOM   7476  CD  PRO A1002      26.536  61.110 280.103  1.00 55.44           C  
ATOM   7477  N   ILE A1003      26.259  59.381 284.517  1.00 56.88           N  
ATOM   7478  CA  ILE A1003      26.620  58.222 285.333  1.00 57.99           C  
ATOM   7479  C   ILE A1003      25.361  57.455 285.741  1.00 58.05           C  
ATOM   7480  O   ILE A1003      24.376  58.059 286.168  1.00 58.44           O  
ATOM   7481  CB  ILE A1003      27.463  58.639 286.593  1.00 58.35           C  
ATOM   7482  CG1 ILE A1003      28.518  59.702 286.224  1.00 58.85           C  
ATOM   7483  CG2 ILE A1003      28.090  57.397 287.264  1.00 57.96           C  
ATOM   7484  CD1 ILE A1003      29.682  59.792 287.171  1.00 58.51           C  
ATOM   7485  N   LEU A1004      25.392  56.133 285.630  1.00 58.37           N  
ATOM   7486  CA  LEU A1004      24.188  55.336 285.859  1.00 59.29           C  
ATOM   7487  C   LEU A1004      24.346  54.310 286.974  1.00 60.42           C  
ATOM   7488  O   LEU A1004      25.434  53.747 287.151  1.00 60.91           O  
ATOM   7489  CB  LEU A1004      23.775  54.587 284.581  1.00 58.86           C  
ATOM   7490  CG  LEU A1004      23.400  55.264 283.257  1.00 58.93           C  
ATOM   7491  CD1 LEU A1004      22.849  54.208 282.334  1.00 59.23           C  
ATOM   7492  CD2 LEU A1004      22.388  56.396 283.410  1.00 58.59           C  
END                                                                             
