# Supplementary material for: Identification of the Autochaperone Domain in the Type Va Secretion System (T5aSS): Prevalent Feature of Autotransporters with a β-Helical Passenger
Source: Front Microbiol. 2018 Jan 5;8:2607. doi: 10.3389/fmicb.2017.02607 (PMC5767081; doi:10.3389/fmicb.2017.02607)
Supplement: Supplementary file 2 [file Presentation1.ZIP › AC-IcsA_D606-L720.pdb]

HEADER    PROTEIN TRANSPORT                       16-APR-10   3ML3              
TITLE     CRYSTAL STRUCTURE OF THE ICSA AUTOCHAPERONE REGION                    
COMPND    MOL_ID: 1;                                                            
COMPND   2 MOLECULE: OUTER MEMBRANE PROTEIN ICSA AUTOTRANSPORTER;               
COMPND   3 CHAIN: A;                                                            
COMPND   4 FRAGMENT: ICSA AUTOCHAPERONE REGION, UNP RESIDUES 591-758;           
COMPND   5 SYNONYM: OUTER MEMBRANE PROTEIN ICSA, OUTER MEMBRANE PROTEIN ICSA    
COMPND   6 TRANSLOCATOR;                                                        
COMPND   7 ENGINEERED: YES                                                      
SOURCE    MOL_ID: 1;                                                            
SOURCE   2 ORGANISM_SCIENTIFIC: SHIGELLA FLEXNERI;                              
SOURCE   3 ORGANISM_TAXID: 623;                                                 
SOURCE   4 GENE: CP0182, ICSA, VIRG;                                            
SOURCE   5 EXPRESSION_SYSTEM: ESCHERICHIA COLI;                                 
SOURCE   6 EXPRESSION_SYSTEM_TAXID: 562;                                        
SOURCE   7 EXPRESSION_SYSTEM_STRAIN: BL21;                                      
SOURCE   8 EXPRESSION_SYSTEM_VECTOR_TYPE: PLASMID;                              
SOURCE   9 EXPRESSION_SYSTEM_PLASMID: PET28A                                    
KEYWDS    BETA HELIX, BETA SANDWICH, PROTEIN TRANSPORT                          
EXPDTA    X-RAY DIFFRACTION                                                     
AUTHOR    D.DIEZMANN,K.KUHNEL                                                   
REVDAT   2   20-APR-11 3ML3    1       JRNL                                     
REVDAT   1   02-MAR-11 3ML3    0                                                
JRNL        AUTH   K.KUHNEL,D.DIEZMANN                                          
JRNL        TITL   CRYSTAL STRUCTURE OF THE AUTOCHAPERONE REGION FROM THE       
JRNL        TITL 2 SHIGELLA FLEXNERI AUTOTRANSPORTER ICSA                       
JRNL        REF    J.BACTERIOL.                  V. 193  2042 2011              
JRNL        REFN                   ISSN 0021-9193                               
JRNL        PMID   21335457                                                     
JRNL        DOI    10.1128/JB.00790-10                                          
REMARK   2                                                                      
REMARK   2 RESOLUTION.    2.00 ANGSTROMS.                                       
REMARK   3                                                                      
REMARK   3 REFINEMENT.                                                          
REMARK   3   PROGRAM     : REFMAC 5.2.0019                                      
REMARK   3   AUTHORS     : MURSHUDOV,VAGIN,DODSON                               
REMARK   3                                                                      
REMARK   3    REFINEMENT TARGET : MAXIMUM LIKELIHOOD                            
REMARK   3                                                                      
REMARK   3  DATA USED IN REFINEMENT.                                            
REMARK   3   RESOLUTION RANGE HIGH (ANGSTROMS) : 2.00                           
REMARK   3   RESOLUTION RANGE LOW  (ANGSTROMS) : 23.99                          
REMARK   3   DATA CUTOFF            (SIGMA(F)) : NULL                           
REMARK   3   COMPLETENESS FOR RANGE        (%) : 96.0                           
REMARK   3   NUMBER OF REFLECTIONS             : 24557                          
REMARK   3                                                                      
REMARK   3  FIT TO DATA USED IN REFINEMENT.                                     
REMARK   3   CROSS-VALIDATION METHOD          : THROUGHOUT                      
REMARK   3   FREE R VALUE TEST SET SELECTION  : RANDOM                          
REMARK   3   R VALUE     (WORKING + TEST SET) : 0.198                           
REMARK   3   R VALUE            (WORKING SET) : 0.196                           
REMARK   3   FREE R VALUE                     : 0.219                           
REMARK   3   FREE R VALUE TEST SET SIZE   (%) : 5.000                           
REMARK   3   FREE R VALUE TEST SET COUNT      : 1294                            
REMARK   3                                                                      
REMARK   3  FIT IN THE HIGHEST RESOLUTION BIN.                                  
REMARK   3   TOTAL NUMBER OF BINS USED           : 20                           
REMARK   3   BIN RESOLUTION RANGE HIGH       (A) : 2.00                         
REMARK   3   BIN RESOLUTION RANGE LOW        (A) : 2.05                         
REMARK   3   REFLECTION IN BIN     (WORKING SET) : 1804                         
REMARK   3   BIN COMPLETENESS (WORKING+TEST) (%) : NULL                         
REMARK   3   BIN R VALUE           (WORKING SET) : 0.2690                       
REMARK   3   BIN FREE R VALUE SET COUNT          : 96                           
REMARK   3   BIN FREE R VALUE                    : 0.2890                       
REMARK   3                                                                      
REMARK   3  NUMBER OF NON-HYDROGEN ATOMS USED IN REFINEMENT.                    
REMARK   3   PROTEIN ATOMS            : 1145                                    
REMARK   3   NUCLEIC ACID ATOMS       : 0                                       
REMARK   3   HETEROGEN ATOMS          : 0                                       
REMARK   3   SOLVENT ATOMS            : 80                                      
REMARK   3                                                                      
REMARK   3  B VALUES.                                                           
REMARK   3   FROM WILSON PLOT           (A**2) : 45.70                          
REMARK   3   MEAN B VALUE      (OVERALL, A**2) : 38.92                          
REMARK   3   OVERALL ANISOTROPIC B VALUE.                                       
REMARK   3    B11 (A**2) : -0.21000                                             
REMARK   3    B22 (A**2) : -0.21000                                             
REMARK   3    B33 (A**2) : 0.32000                                              
REMARK   3    B12 (A**2) : -0.11000                                             
REMARK   3    B13 (A**2) : 0.00000                                              
REMARK   3    B23 (A**2) : 0.00000                                              
REMARK   3                                                                      
REMARK   3  ESTIMATED OVERALL COORDINATE ERROR.                                 
REMARK   3   ESU BASED ON R VALUE                            (A): 0.100         
REMARK   3   ESU BASED ON FREE R VALUE                       (A): 0.100         
REMARK   3   ESU BASED ON MAXIMUM LIKELIHOOD                 (A): 0.072         
REMARK   3   ESU FOR B VALUES BASED ON MAXIMUM LIKELIHOOD (A**2): 2.565         
REMARK   3                                                                      
REMARK   3 CORRELATION COEFFICIENTS.                                            
REMARK   3   CORRELATION COEFFICIENT FO-FC      : 0.960                         
REMARK   3   CORRELATION COEFFICIENT FO-FC FREE : 0.953                         
REMARK   3                                                                      
REMARK   3  RMS DEVIATIONS FROM IDEAL VALUES        COUNT    RMS    WEIGHT      
REMARK   3   BOND LENGTHS REFINED ATOMS        (A):  1176 ; 0.013 ; 0.021       
REMARK   3   BOND LENGTHS OTHERS               (A):  NULL ;  NULL ;  NULL       
REMARK   3   BOND ANGLES REFINED ATOMS   (DEGREES):  1598 ; 1.231 ; 1.936       
REMARK   3   BOND ANGLES OTHERS          (DEGREES):  NULL ;  NULL ;  NULL       
REMARK   3   TORSION ANGLES, PERIOD 1    (DEGREES):   161 ; 6.448 ; 5.000       
REMARK   3   TORSION ANGLES, PERIOD 2    (DEGREES):    48 ;35.900 ;26.250       
REMARK   3   TORSION ANGLES, PERIOD 3    (DEGREES):   195 ;11.542 ;15.000       
REMARK   3   TORSION ANGLES, PERIOD 4    (DEGREES):     3 ;23.548 ;15.000       
REMARK   3   CHIRAL-CENTER RESTRAINTS       (A**3):   184 ; 0.095 ; 0.200       
REMARK   3   GENERAL PLANES REFINED ATOMS      (A):   882 ; 0.004 ; 0.020       
REMARK   3   GENERAL PLANES OTHERS             (A):  NULL ;  NULL ;  NULL       
REMARK   3   NON-BONDED CONTACTS REFINED ATOMS (A):   423 ; 0.179 ; 0.200       
REMARK   3   NON-BONDED CONTACTS OTHERS        (A):  NULL ;  NULL ;  NULL       
REMARK   3   NON-BONDED TORSION REFINED ATOMS  (A):   775 ; 0.298 ; 0.200       
REMARK   3   NON-BONDED TORSION OTHERS         (A):  NULL ;  NULL ;  NULL       
REMARK   3   H-BOND (X...Y) REFINED ATOMS      (A):    94 ; 0.098 ; 0.200       
REMARK   3   H-BOND (X...Y) OTHERS             (A):  NULL ;  NULL ;  NULL       
REMARK   3   POTENTIAL METAL-ION REFINED ATOMS (A):  NULL ;  NULL ;  NULL       
REMARK   3   POTENTIAL METAL-ION OTHERS        (A):  NULL ;  NULL ;  NULL       
REMARK   3   SYMMETRY VDW REFINED ATOMS        (A):    18 ; 0.349 ; 0.200       
REMARK   3   SYMMETRY VDW OTHERS               (A):  NULL ;  NULL ;  NULL       
REMARK   3   SYMMETRY H-BOND REFINED ATOMS     (A):     3 ; 0.056 ; 0.200       
REMARK   3   SYMMETRY H-BOND OTHERS            (A):  NULL ;  NULL ;  NULL       
REMARK   3   SYMMETRY METAL-ION REFINED ATOMS  (A):  NULL ;  NULL ;  NULL       
REMARK   3   SYMMETRY METAL-ION OTHERS         (A):  NULL ;  NULL ;  NULL       
REMARK   3                                                                      
REMARK   3  ISOTROPIC THERMAL FACTOR RESTRAINTS.     COUNT   RMS    WEIGHT      
REMARK   3   MAIN-CHAIN BOND REFINED ATOMS  (A**2):   789 ; 1.101 ; 1.500       
REMARK   3   MAIN-CHAIN BOND OTHER ATOMS    (A**2):  NULL ;  NULL ;  NULL       
REMARK   3   MAIN-CHAIN ANGLE REFINED ATOMS (A**2):  1234 ; 1.872 ; 2.000       
REMARK   3   SIDE-CHAIN BOND REFINED ATOMS  (A**2):   435 ; 2.465 ; 3.000       
REMARK   3   SIDE-CHAIN ANGLE REFINED ATOMS (A**2):   361 ; 4.360 ; 4.500       
REMARK   3                                                                      
REMARK   3 ANISOTROPIC THERMAL FACTOR RESTRAINTS.    COUNT   RMS   WEIGHT       
REMARK   3   RIGID-BOND RESTRAINTS          (A**2):  NULL ;  NULL ;  NULL       
REMARK   3   SPHERICITY; FREE ATOMS         (A**2):  NULL ;  NULL ;  NULL       
REMARK   3   SPHERICITY; BONDED ATOMS       (A**2):  NULL ;  NULL ;  NULL       
REMARK   3                                                                      
REMARK   3  NCS RESTRAINTS STATISTICS                                           
REMARK   3   NUMBER OF DIFFERENT NCS GROUPS : NULL                              
REMARK   3                                                                      
REMARK   3  TLS DETAILS                                                         
REMARK   3   NUMBER OF TLS GROUPS  : NULL                                       
REMARK   3                                                                      
REMARK   3  BULK SOLVENT MODELLING.                                             
REMARK   3   METHOD USED : MASK                                                 
REMARK   3   PARAMETERS FOR MASK CALCULATION                                    
REMARK   3   VDW PROBE RADIUS   : 1.20                                          
REMARK   3   ION PROBE RADIUS   : 0.80                                          
REMARK   3   SHRINKAGE RADIUS   : 0.80                                          
REMARK   3                                                                      
REMARK   3  OTHER REFINEMENT REMARKS: HYDROGENS HAVE BEEN ADDED IN THE RIDING   
REMARK   3  POSITIONS                                                           
REMARK   4                                                                      
REMARK   4 3ML3 COMPLIES WITH FORMAT V. 3.20, 01-DEC-08                         
REMARK 100                                                                      
REMARK 100 THIS ENTRY HAS BEEN PROCESSED BY PDBJ ON 21-APR-10.                  
REMARK 100 THE RCSB ID CODE IS RCSB058679.                                      
REMARK 200                                                                      
REMARK 200 EXPERIMENTAL DETAILS                                                 
REMARK 200  EXPERIMENT TYPE                : X-RAY DIFFRACTION                  
REMARK 200  DATE OF DATA COLLECTION        : 16-JUL-08                          
REMARK 200  TEMPERATURE           (KELVIN) : 100                                
REMARK 200  PH                             : 6.0                                
REMARK 200  NUMBER OF CRYSTALS USED        : 1                                  
REMARK 200                                                                      
REMARK 200  SYNCHROTRON              (Y/N) : Y                                  
REMARK 200  RADIATION SOURCE               : SLS                                
REMARK 200  BEAMLINE                       : X10SA                              
REMARK 200  X-RAY GENERATOR MODEL          : NULL                               
REMARK 200  MONOCHROMATIC OR LAUE    (M/L) : M                                  
REMARK 200  WAVELENGTH OR RANGE        (A) : 0.9788                             
REMARK 200  MONOCHROMATOR                  : NULL                               
REMARK 200  OPTICS                         : NULL                               
REMARK 200                                                                      
REMARK 200  DETECTOR TYPE                  : CCD                                
REMARK 200  DETECTOR MANUFACTURER          : MARMOSAIC 225 MM CCD               
REMARK 200  INTENSITY-INTEGRATION SOFTWARE : XDS                                
REMARK 200  DATA SCALING SOFTWARE          : XDS                                
REMARK 200                                                                      
REMARK 200  NUMBER OF UNIQUE REFLECTIONS   : 24863                              
REMARK 200  RESOLUTION RANGE HIGH      (A) : 2.000                              
REMARK 200  RESOLUTION RANGE LOW       (A) : 25.000                             
REMARK 200  REJECTION CRITERIA  (SIGMA(I)) : 3.000                              
REMARK 200                                                                      
REMARK 200 OVERALL.                                                             
REMARK 200  COMPLETENESS FOR RANGE     (%) : 96.0                               
REMARK 200  DATA REDUNDANCY                : 8.700                              
REMARK 200  R MERGE                    (I) : NULL                               
REMARK 200  R SYM                      (I) : 0.04600                            
REMARK 200  <I/SIGMA(I)> FOR THE DATA SET  : 25.1000                            
REMARK 200                                                                      
REMARK 200 IN THE HIGHEST RESOLUTION SHELL.                                     
REMARK 200  HIGHEST RESOLUTION SHELL, RANGE HIGH (A) : 2.00                     
REMARK 200  HIGHEST RESOLUTION SHELL, RANGE LOW  (A) : 2.10                     
REMARK 200  COMPLETENESS FOR SHELL     (%) : 90.3                               
REMARK 200  DATA REDUNDANCY IN SHELL       : 7.60                               
REMARK 200  R MERGE FOR SHELL          (I) : NULL                               
REMARK 200  R SYM FOR SHELL            (I) : 0.60600                            
REMARK 200  <I/SIGMA(I)> FOR SHELL         : 3.800                              
REMARK 200                                                                      
REMARK 200 DIFFRACTION PROTOCOL: SINGLE WAVELENGTH                              
REMARK 200 METHOD USED TO DETERMINE THE STRUCTURE: SAD                          
REMARK 200 SOFTWARE USED: SHELXS                                                
REMARK 200 STARTING MODEL: NULL                                                 
REMARK 200                                                                      
REMARK 200 REMARK: NULL                                                         
REMARK 280                                                                      
REMARK 280 CRYSTAL                                                              
REMARK 280 SOLVENT CONTENT, VS   (%): 74.21                                     
REMARK 280 MATTHEWS COEFFICIENT, VM (ANGSTROMS**3/DA): 4.77                     
REMARK 280                                                                      
REMARK 280 CRYSTALLIZATION CONDITIONS: 17% PEG 4000, 10% ISOPROPANOL, 0.1M      
REMARK 280  SODIUM CITRATE, PH 6.0, EVAPORATION, TEMPERATURE 293K               
REMARK 290                                                                      
REMARK 290 CRYSTALLOGRAPHIC SYMMETRY                                            
REMARK 290 SYMMETRY OPERATORS FOR SPACE GROUP: P 62                             
REMARK 290                                                                      
REMARK 290      SYMOP   SYMMETRY                                                
REMARK 290     NNNMMM   OPERATOR                                                
REMARK 290       1555   X,Y,Z                                                   
REMARK 290       2555   -Y,X-Y,Z+2/3                                            
REMARK 290       3555   -X+Y,-X,Z+1/3                                           
REMARK 290       4555   -X,-Y,Z                                                 
REMARK 290       5555   Y,-X+Y,Z+2/3                                            
REMARK 290       6555   X-Y,X,Z+1/3                                             
REMARK 290                                                                      
REMARK 290     WHERE NNN -> OPERATOR NUMBER                                     
REMARK 290           MMM -> TRANSLATION VECTOR                                  
REMARK 290                                                                      
REMARK 290 CRYSTALLOGRAPHIC SYMMETRY TRANSFORMATIONS                            
REMARK 290 THE FOLLOWING TRANSFORMATIONS OPERATE ON THE ATOM/HETATM             
REMARK 290 RECORDS IN THIS ENTRY TO PRODUCE CRYSTALLOGRAPHICALLY                
REMARK 290 RELATED MOLECULES.                                                   
REMARK 290   SMTRY1   1  1.000000  0.000000  0.000000        0.00000            
REMARK 290   SMTRY2   1  0.000000  1.000000  0.000000        0.00000            
REMARK 290   SMTRY3   1  0.000000  0.000000  1.000000        0.00000            
REMARK 290   SMTRY1   2 -0.500000 -0.866025  0.000000        0.00000            
REMARK 290   SMTRY2   2  0.866025 -0.500000  0.000000        0.00000            
REMARK 290   SMTRY3   2  0.000000  0.000000  1.000000       41.05333            
REMARK 290   SMTRY1   3 -0.500000  0.866025  0.000000        0.00000            
REMARK 290   SMTRY2   3 -0.866025 -0.500000  0.000000        0.00000            
REMARK 290   SMTRY3   3  0.000000  0.000000  1.000000       20.52667            
REMARK 290   SMTRY1   4 -1.000000  0.000000  0.000000        0.00000            
REMARK 290   SMTRY2   4  0.000000 -1.000000  0.000000        0.00000            
REMARK 290   SMTRY3   4  0.000000  0.000000  1.000000        0.00000            
REMARK 290   SMTRY1   5  0.500000  0.866025  0.000000        0.00000            
REMARK 290   SMTRY2   5 -0.866025  0.500000  0.000000        0.00000            
REMARK 290   SMTRY3   5  0.000000  0.000000  1.000000       41.05333            
REMARK 290   SMTRY1   6  0.500000 -0.866025  0.000000        0.00000            
REMARK 290   SMTRY2   6  0.866025  0.500000  0.000000        0.00000            
REMARK 290   SMTRY3   6  0.000000  0.000000  1.000000       20.52667            
REMARK 290                                                                      
REMARK 290 REMARK: NULL                                                         
REMARK 300                                                                      
REMARK 300 BIOMOLECULE: 1                                                       
REMARK 300 SEE REMARK 350 FOR THE AUTHOR PROVIDED AND/OR PROGRAM                
REMARK 300 GENERATED ASSEMBLY INFORMATION FOR THE STRUCTURE IN                  
REMARK 300 THIS ENTRY. THE REMARK MAY ALSO PROVIDE INFORMATION ON               
REMARK 300 BURIED SURFACE AREA.                                                 
REMARK 350                                                                      
REMARK 350 COORDINATES FOR A COMPLETE MULTIMER REPRESENTING THE KNOWN           
REMARK 350 BIOLOGICALLY SIGNIFICANT OLIGOMERIZATION STATE OF THE                
REMARK 350 MOLECULE CAN BE GENERATED BY APPLYING BIOMT TRANSFORMATIONS          
REMARK 350 GIVEN BELOW.  BOTH NON-CRYSTALLOGRAPHIC AND                          
REMARK 350 CRYSTALLOGRAPHIC OPERATIONS ARE GIVEN.                               
REMARK 350                                                                      
REMARK 350 BIOMOLECULE: 1                                                       
REMARK 350 AUTHOR DETERMINED BIOLOGICAL UNIT: MONOMERIC                         
REMARK 350 APPLY THE FOLLOWING TO CHAINS: A                                     
REMARK 350   BIOMT1   1  1.000000  0.000000  0.000000        0.00000            
REMARK 350   BIOMT2   1  0.000000  1.000000  0.000000        0.00000            
REMARK 350   BIOMT3   1  0.000000  0.000000  1.000000        0.00000            
REMARK 465                                                                      
REMARK 465 MISSING RESIDUES                                                     
REMARK 465 THE FOLLOWING RESIDUES WERE NOT LOCATED IN THE                       
REMARK 465 EXPERIMENT. (M=MODEL NUMBER; RES=RESIDUE NAME; C=CHAIN               
REMARK 465 IDENTIFIER; SSSEQ=SEQUENCE NUMBER; I=INSERTION CODE.)                
REMARK 465                                                                      
REMARK 465   M RES C SSSEQI                                                     
REMARK 465     MET A   570                                                      
REMARK 465     GLY A   571                                                      
REMARK 465     SER A   572                                                      
REMARK 465     SER A   573                                                      
REMARK 465     HIS A   574                                                      
REMARK 465     HIS A   575                                                      
REMARK 465     HIS A   576                                                      
REMARK 465     HIS A   577                                                      
REMARK 465     HIS A   578                                                      
REMARK 465     HIS A   579                                                      
REMARK 465     SER A   580                                                      
REMARK 465     SER A   581                                                      
REMARK 465     GLY A   582                                                      
REMARK 465     LEU A   583                                                      
REMARK 465     VAL A   584                                                      
REMARK 465     ASN A   741                                                      
REMARK 465     GLN A   742                                                      
REMARK 465     GLU A   743                                                      
REMARK 465     SER A   744                                                      
REMARK 465     LYS A   745                                                      
REMARK 465     GLN A   746                                                      
REMARK 465     MET A   747                                                      
REMARK 465     SER A   748                                                      
REMARK 465     ASN A   749                                                      
REMARK 465     GLN A   750                                                      
REMARK 465     GLU A   751                                                      
REMARK 465     SER A   752                                                      
REMARK 465     THR A   753                                                      
REMARK 465     GLN A   754                                                      
REMARK 465     MET A   755                                                      
REMARK 465     SER A   756                                                      
REMARK 465     SER A   757                                                      
REMARK 465     ARG A   758                                                      
REMARK 470                                                                      
REMARK 470 MISSING ATOM                                                         
REMARK 470 THE FOLLOWING RESIDUES HAVE MISSING ATOMS (M=MODEL NUMBER;           
REMARK 470 RES=RESIDUE NAME; C=CHAIN IDENTIFIER; SSEQ=SEQUENCE NUMBER;          
REMARK 470 I=INSERTION CODE):                                                   
REMARK 470   M RES CSSEQI  ATOMS                                                
REMARK 470     ARG A 586    CG   CD   NE   CZ   NH1  NH2                        
REMARK 470     PHE A 603    CG   CD1  CD2  CE1  CE2  CZ                         
REMARK 470     ASP A 740    CG   OD1  OD2                                       
REMARK 500                                                                      
REMARK 500 GEOMETRY AND STEREOCHEMISTRY                                         
REMARK 500 SUBTOPIC: TORSION ANGLES                                             
REMARK 500                                                                      
REMARK 500 TORSION ANGLES OUTSIDE THE EXPECTED RAMACHANDRAN REGIONS:            
REMARK 500 (M=MODEL NUMBER; RES=RESIDUE NAME; C=CHAIN IDENTIFIER;               
REMARK 500 SSEQ=SEQUENCE NUMBER; I=INSERTION CODE).                             
REMARK 500                                                                      
REMARK 500 STANDARD TABLE:                                                      
REMARK 500 FORMAT:(10X,I3,1X,A3,1X,A1,I4,A1,4X,F7.2,3X,F7.2)                    
REMARK 500                                                                      
REMARK 500 EXPECTED VALUES: GJ KLEYWEGT AND TA JONES (1996). PHI/PSI-           
REMARK 500 CHOLOGY: RAMACHANDRAN REVISITED. STRUCTURE 4, 1395 - 1400            
REMARK 500                                                                      
REMARK 500  M RES CSSEQI        PSI       PHI                                   
REMARK 500    ASN A 597       60.99   -158.61                                   
REMARK 500    ASN A 600      124.59    -36.32                                   
REMARK 500    SER A 627      110.67   -169.55                                   
REMARK 500    ASN A 656     -163.60   -100.17                                   
REMARK 500    GLU A 681       71.66   -113.46                                   
REMARK 500    LEU A 689      -74.53    -89.33                                   
REMARK 500                                                                      
REMARK 500 REMARK: NULL                                                         
REMARK 525                                                                      
REMARK 525 SOLVENT                                                              
REMARK 525                                                                      
REMARK 525 THE SOLVENT MOLECULES HAVE CHAIN IDENTIFIERS THAT                    
REMARK 525 INDICATE THE POLYMER CHAIN WITH WHICH THEY ARE MOST                  
REMARK 525 CLOSELY ASSOCIATED. THE REMARK LISTS ALL THE SOLVENT                 
REMARK 525 MOLECULES WHICH ARE MORE THAN 5A AWAY FROM THE                       
REMARK 525 NEAREST POLYMER CHAIN (M = MODEL NUMBER;                             
REMARK 525 RES=RESIDUE NAME; C=CHAIN IDENTIFIER; SSEQ=SEQUENCE                  
REMARK 525 NUMBER; I=INSERTION CODE):                                           
REMARK 525                                                                      
REMARK 525  M RES CSSEQI                                                        
REMARK 525    HOH A  50        DISTANCE =  5.04 ANGSTROMS                       
REMARK 999                                                                      
REMARK 999 SEQUENCE                                                             
REMARK 999 V725A IS A NATURAL VARIANT ACCORDING TO DATABASE UNIPROTKB/SWISS-    
REMARK 999 PROT Q7BCK4 (ICSA_SHIFL).                                            
DBREF  3ML3 A  591   758  UNP    Q7BCK4   ICSA_SHIFL     591    758             
SEQADV 3ML3 MET A  570  UNP  Q7BCK4              EXPRESSION TAG                 
SEQADV 3ML3 GLY A  571  UNP  Q7BCK4              EXPRESSION TAG                 
SEQADV 3ML3 SER A  572  UNP  Q7BCK4              EXPRESSION TAG                 
SEQADV 3ML3 SER A  573  UNP  Q7BCK4              EXPRESSION TAG                 
SEQADV 3ML3 HIS A  574  UNP  Q7BCK4              EXPRESSION TAG                 
SEQADV 3ML3 HIS A  575  UNP  Q7BCK4              EXPRESSION TAG                 
SEQADV 3ML3 HIS A  576  UNP  Q7BCK4              EXPRESSION TAG                 
SEQADV 3ML3 HIS A  577  UNP  Q7BCK4              EXPRESSION TAG                 
SEQADV 3ML3 HIS A  578  UNP  Q7BCK4              EXPRESSION TAG                 
SEQADV 3ML3 HIS A  579  UNP  Q7BCK4              EXPRESSION TAG                 
SEQADV 3ML3 SER A  580  UNP  Q7BCK4              EXPRESSION TAG                 
SEQADV 3ML3 SER A  581  UNP  Q7BCK4              EXPRESSION TAG                 
SEQADV 3ML3 GLY A  582  UNP  Q7BCK4              EXPRESSION TAG                 
SEQADV 3ML3 LEU A  583  UNP  Q7BCK4              EXPRESSION TAG                 
SEQADV 3ML3 VAL A  584  UNP  Q7BCK4              EXPRESSION TAG                 
SEQADV 3ML3 PRO A  585  UNP  Q7BCK4              EXPRESSION TAG                 
SEQADV 3ML3 ARG A  586  UNP  Q7BCK4              EXPRESSION TAG                 
SEQADV 3ML3 GLY A  587  UNP  Q7BCK4              EXPRESSION TAG                 
SEQADV 3ML3 SER A  588  UNP  Q7BCK4              EXPRESSION TAG                 
SEQADV 3ML3 HIS A  589  UNP  Q7BCK4              EXPRESSION TAG                 
SEQADV 3ML3 MET A  590  UNP  Q7BCK4              EXPRESSION TAG                 
SEQADV 3ML3 ALA A  725  UNP  Q7BCK4    VAL   725 SEE REMARK 999                 
SEQRES   1 A  189  MET GLY SER SER HIS HIS HIS HIS HIS HIS SER SER GLY          
SEQRES   2 A  189  LEU VAL PRO ARG GLY SER HIS MET SER GLY THR VAL LEU          
SEQRES   3 A  189  ILE ASN ASN ILE ASN ALA PRO PHE LEU PRO ASP PRO VAL          
SEQRES   4 A  189  ILE VAL THR GLY ASN MET THR LEU GLU LYS ASN GLY HIS          
SEQRES   5 A  189  VAL ILE LEU ASN ASN SER SER SER ASN VAL GLY GLN THR          
SEQRES   6 A  189  TYR VAL GLN LYS GLY ASN TRP HIS GLY LYS GLY GLY ILE          
SEQRES   7 A  189  LEU SER LEU GLY ALA VAL LEU GLY ASN ASP ASN SER LYS          
SEQRES   8 A  189  THR ASP ARG LEU GLU ILE ALA GLY HIS ALA SER GLY ILE          
SEQRES   9 A  189  THR TYR VAL ALA VAL THR ASN GLU GLY GLY SER GLY ASP          
SEQRES  10 A  189  LYS THR LEU GLU GLY VAL GLN ILE ILE SER THR ASP SER          
SEQRES  11 A  189  SER ASP LYS ASN ALA PHE ILE GLN LYS GLY ARG ILE VAL          
SEQRES  12 A  189  ALA GLY SER TYR ASP TYR ARG LEU LYS GLN GLY THR ALA          
SEQRES  13 A  189  SER GLY LEU ASN THR ASN LYS TRP TYR LEU THR SER GLN          
SEQRES  14 A  189  MET ASP ASN GLN GLU SER LYS GLN MET SER ASN GLN GLU          
SEQRES  15 A  189  SER THR GLN MET SER SER ARG                                  
FORMUL   2  HOH   *80(H2 O)                                                     
HELIX    1   1 SER A  627  VAL A  631  5                                   5    
SHEET    1   A 5 SER A 588  MET A 590  0                                        
SHEET    2   A 5 MET A 614  LEU A 616  1  O  THR A 615   N  MET A 590           
SHEET    3   A 5 TRP A 641  ALA A 652  1  O  LYS A 644   N  LEU A 616           
SHEET    4   A 5 HIS A 669  ASN A 680  1  O  TYR A 675   N  LEU A 648           
SHEET    5   A 5 SER A 699  SER A 700  1  O  SER A 699   N  ALA A 670           
SHEET    1   B 5 THR A 593  LEU A 595  0                                        
SHEET    2   B 5 HIS A 621  ILE A 623  1  O  ILE A 623   N  VAL A 594           
SHEET    3   B 5 TRP A 641  ALA A 652  1  O  SER A 649   N  VAL A 622           
SHEET    4   B 5 HIS A 669  ASN A 680  1  O  TYR A 675   N  LEU A 648           
SHEET    5   B 5 PHE A 705  GLN A 707  1  O  ILE A 706   N  VAL A 676           
SHEET    1   C 7 VAL A 608  THR A 611  0                                        
SHEET    2   C 7 THR A 634  LYS A 638  1  O  LYS A 638   N  VAL A 610           
SHEET    3   C 7 ARG A 663  ILE A 666  1  O  GLU A 665   N  TYR A 635           
SHEET    4   C 7 VAL A 692  SER A 696  1  O  SER A 696   N  ILE A 666           
SHEET    5   C 7 LYS A 732  MET A 739 -1  O  LEU A 735   N  VAL A 692           
SHEET    6   C 7 TYR A 716  GLN A 722 -1  N  LYS A 721   O  TYR A 734           
SHEET    7   C 7 ILE A 711  ALA A 713 -1  N  ILE A 711   O  TYR A 718           
CISPEP   1 ALA A  601    PRO A  602          0         0.65                     
CRYST1  104.220  104.220   61.580  90.00  90.00 120.00 P 62          6          
ORIGX1      1.000000  0.000000  0.000000        0.00000                         
ORIGX2      0.000000  1.000000  0.000000        0.00000                         
ORIGX3      0.000000  0.000000  1.000000        0.00000                         
SCALE1      0.009595  0.005540  0.000000        0.00000                         
SCALE2      0.000000  0.011079  0.000000        0.00000                         
SCALE3      0.000000  0.000000  0.016239        0.00000                         
ATOM    145  N   ASP A 606      22.475  32.417  -8.487  1.00 42.96           N  
ATOM    146  CA  ASP A 606      23.028  33.611  -9.125  1.00 41.42           C  
ATOM    147  C   ASP A 606      24.035  34.264  -8.157  1.00 38.87           C  
ATOM    148  O   ASP A 606      23.764  34.331  -6.944  1.00 37.47           O  
ATOM    149  CB  ASP A 606      21.925  34.643  -9.407  1.00 42.16           C  
ATOM    150  CG  ASP A 606      21.135  34.357 -10.691  1.00 47.05           C  
ATOM    151  OD1 ASP A 606      20.168  35.119 -10.938  1.00 50.61           O  
ATOM    152  OD2 ASP A 606      21.477  33.404 -11.450  1.00 50.28           O  
ATOM    153  N   PRO A 607      25.186  34.722  -8.681  1.00 36.65           N  
ATOM    154  CA  PRO A 607      26.110  35.531  -7.864  1.00 35.39           C  
ATOM    155  C   PRO A 607      25.445  36.837  -7.436  1.00 33.86           C  
ATOM    156  O   PRO A 607      24.580  37.360  -8.151  1.00 33.97           O  
ATOM    157  CB  PRO A 607      27.285  35.825  -8.822  1.00 35.17           C  
ATOM    158  CG  PRO A 607      27.209  34.696  -9.857  1.00 37.42           C  
ATOM    159  CD  PRO A 607      25.724  34.468 -10.039  1.00 37.03           C  
ATOM    160  N   VAL A 608      25.811  37.330  -6.258  1.00 31.80           N  
ATOM    161  CA  VAL A 608      25.445  38.685  -5.871  1.00 30.39           C  
ATOM    162  C   VAL A 608      26.621  39.572  -6.234  1.00 30.02           C  
ATOM    163  O   VAL A 608      27.744  39.345  -5.794  1.00 28.56           O  
ATOM    164  CB  VAL A 608      25.072  38.787  -4.364  1.00 30.46           C  
ATOM    165  CG1 VAL A 608      24.863  40.261  -3.945  1.00 30.39           C  
ATOM    166  CG2 VAL A 608      23.845  37.940  -4.092  1.00 29.12           C  
ATOM    167  N   ILE A 609      26.362  40.560  -7.082  1.00 29.10           N  
ATOM    168  CA  ILE A 609      27.415  41.419  -7.558  1.00 30.29           C  
ATOM    169  C   ILE A 609      27.238  42.797  -6.926  1.00 29.73           C  
ATOM    170  O   ILE A 609      26.139  43.336  -6.906  1.00 29.68           O  
ATOM    171  CB  ILE A 609      27.392  41.563  -9.121  1.00 30.14           C  
ATOM    172  CG1 ILE A 609      27.457  40.186  -9.815  1.00 32.25           C  
ATOM    173  CG2 ILE A 609      28.551  42.453  -9.586  1.00 29.92           C  
ATOM    174  CD1 ILE A 609      27.073  40.255 -11.353  1.00 33.46           C  
ATOM    175  N   VAL A 610      28.325  43.345  -6.412  1.00 29.91           N  
ATOM    176  CA  VAL A 610      28.334  44.679  -5.818  1.00 30.37           C  
ATOM    177  C   VAL A 610      29.387  45.518  -6.540  1.00 30.70           C  
ATOM    178  O   VAL A 610      30.534  45.094  -6.667  1.00 30.53           O  
ATOM    179  CB  VAL A 610      28.635  44.634  -4.277  1.00 30.16           C  
ATOM    180  CG1 VAL A 610      28.657  46.065  -3.675  1.00 30.19           C  
ATOM    181  CG2 VAL A 610      27.595  43.750  -3.534  1.00 30.94           C  
ATOM    182  N   THR A 611      29.007  46.705  -7.011  1.00 30.65           N  
ATOM    183  CA  THR A 611      29.972  47.564  -7.704  1.00 30.84           C  
ATOM    184  C   THR A 611      30.783  48.430  -6.739  1.00 31.62           C  
ATOM    185  O   THR A 611      30.400  48.642  -5.562  1.00 31.44           O  
ATOM    186  CB  THR A 611      29.278  48.439  -8.775  1.00 31.60           C  
ATOM    187  OG1 THR A 611      28.362  49.319  -8.126  1.00 29.42           O  
ATOM    188  CG2 THR A 611      28.522  47.567  -9.789  1.00 31.16           C  
ATOM    189  N   GLY A 612      31.925  48.917  -7.218  1.00 31.71           N  
ATOM    190  CA  GLY A 612      32.756  49.795  -6.424  1.00 31.52           C  
ATOM    191  C   GLY A 612      33.726  49.062  -5.520  1.00 31.75           C  
ATOM    192  O   GLY A 612      33.824  47.837  -5.563  1.00 32.29           O  
ATOM    193  N   ASN A 613      34.427  49.828  -4.686  1.00 31.05           N  
ATOM    194  CA  ASN A 613      35.408  49.303  -3.750  1.00 31.65           C  
ATOM    195  C   ASN A 613      34.719  48.982  -2.434  1.00 31.14           C  
ATOM    196  O   ASN A 613      33.722  49.607  -2.096  1.00 31.68           O  
ATOM    197  CB  ASN A 613      36.539  50.328  -3.521  1.00 31.27           C  
ATOM    198  CG  ASN A 613      37.311  50.632  -4.797  1.00 34.00           C  
ATOM    199  OD1 ASN A 613      37.511  49.752  -5.632  1.00 33.99           O  
ATOM    200  ND2 ASN A 613      37.716  51.894  -4.968  1.00 34.83           N  
ATOM    201  N   MET A 614      35.221  47.983  -1.726  1.00 30.91           N  
ATOM    202  CA  MET A 614      34.635  47.586  -0.445  1.00 30.85           C  
ATOM    203  C   MET A 614      35.696  47.535   0.616  1.00 30.73           C  
ATOM    204  O   MET A 614      36.795  47.027   0.377  1.00 31.15           O  
ATOM    205  CB  MET A 614      33.972  46.195  -0.542  1.00 31.14           C  
ATOM    206  CG  MET A 614      33.274  45.722   0.765  1.00 32.79           C  
ATOM    207  SD  MET A 614      31.969  46.878   1.322  1.00 34.95           S  
ATOM    208  CE  MET A 614      30.702  46.622   0.068  1.00 34.01           C  
ATOM    209  N   THR A 615      35.358  48.032   1.805  1.00 30.06           N  
ATOM    210  CA  THR A 615      36.159  47.800   2.997  1.00 30.14           C  
ATOM    211  C   THR A 615      35.310  47.008   3.985  1.00 30.12           C  
ATOM    212  O   THR A 615      34.226  47.455   4.353  1.00 29.55           O  
ATOM    213  CB  THR A 615      36.605  49.136   3.656  1.00 30.17           C  
ATOM    214  OG1 THR A 615      37.467  49.831   2.747  1.00 30.70           O  
ATOM    215  CG2 THR A 615      37.364  48.880   4.970  1.00 30.41           C  
ATOM    216  N   LEU A 616      35.795  45.826   4.371  1.00 29.89           N  
ATOM    217  CA  LEU A 616      35.144  45.016   5.383  1.00 30.30           C  
ATOM    218  C   LEU A 616      35.739  45.360   6.747  1.00 31.05           C  
ATOM    219  O   LEU A 616      36.894  45.024   7.032  1.00 30.41           O  
ATOM    220  CB  LEU A 616      35.290  43.516   5.072  1.00 29.68           C  
ATOM    221  CG  LEU A 616      34.464  42.624   6.001  1.00 28.96           C  
ATOM    222  CD1 LEU A 616      32.954  42.951   5.873  1.00 27.73           C  
ATOM    223  CD2 LEU A 616      34.730  41.167   5.734  1.00 27.87           C  
ATOM    224  N   GLU A 617      34.949  46.033   7.576  1.00 31.30           N  
ATOM    225  CA  GLU A 617      35.418  46.544   8.874  1.00 32.39           C  
ATOM    226  C   GLU A 617      35.589  45.386   9.849  1.00 32.41           C  
ATOM    227  O   GLU A 617      35.125  44.270   9.589  1.00 31.11           O  
ATOM    228  CB  GLU A 617      34.427  47.590   9.418  1.00 32.71           C  
ATOM    229  CG  GLU A 617      34.286  48.844   8.518  1.00 34.47           C  
ATOM    230  CD  GLU A 617      35.519  49.768   8.543  1.00 40.61           C  
ATOM    231  OE1 GLU A 617      36.409  49.584   9.401  1.00 43.26           O  
ATOM    232  OE2 GLU A 617      35.597  50.691   7.706  1.00 42.90           O  
ATOM    233  N   LYS A 618      36.249  45.645  10.978  1.00 33.32           N  
ATOM    234  CA  LYS A 618      36.553  44.586  11.955  1.00 34.39           C  
ATOM    235  C   LYS A 618      35.344  43.782  12.448  1.00 33.98           C  
ATOM    236  O   LYS A 618      35.436  42.561  12.644  1.00 34.17           O  
ATOM    237  CB  LYS A 618      37.303  45.188  13.151  1.00 35.62           C  
ATOM    238  CG  LYS A 618      37.380  44.266  14.345  1.00 39.94           C  
ATOM    239  CD  LYS A 618      38.299  43.080  14.098  1.00 46.09           C  
ATOM    240  CE  LYS A 618      38.724  42.432  15.423  1.00 49.53           C  
ATOM    241  NZ  LYS A 618      39.423  43.452  16.274  1.00 50.14           N  
ATOM    242  N   ASN A 619      34.211  44.443  12.664  1.00 33.75           N  
ATOM    243  CA AASN A 619      33.019  43.725  13.122  0.50 34.40           C  
ATOM    244  CA BASN A 619      32.996  43.761  13.127  0.50 34.31           C  
ATOM    245  C   ASN A 619      32.137  43.266  11.959  1.00 33.91           C  
ATOM    246  O   ASN A 619      31.017  42.769  12.160  1.00 34.05           O  
ATOM    247  CB AASN A 619      32.232  44.560  14.148  0.50 35.20           C  
ATOM    248  CB BASN A 619      32.175  44.646  14.109  0.50 34.90           C  
ATOM    249  CG AASN A 619      33.022  44.809  15.426  0.50 36.51           C  
ATOM    250  CG BASN A 619      31.634  45.925  13.463  0.50 36.00           C  
ATOM    251  OD1AASN A 619      33.727  43.920  15.927  0.50 38.03           O  
ATOM    252  OD1BASN A 619      31.759  46.124  12.256  0.50 37.81           O  
ATOM    253  ND2AASN A 619      32.910  46.024  15.960  0.50 38.52           N  
ATOM    254  ND2BASN A 619      31.030  46.801  14.276  0.50 34.88           N  
ATOM    255  N   GLY A 620      32.663  43.409  10.740  1.00 32.75           N  
ATOM    256  CA  GLY A 620      31.954  42.971   9.528  1.00 31.64           C  
ATOM    257  C   GLY A 620      31.943  41.462   9.310  1.00 31.87           C  
ATOM    258  O   GLY A 620      32.924  40.763   9.631  1.00 30.00           O  
ATOM    259  N   HIS A 621      30.828  40.957   8.767  1.00 30.78           N  
ATOM    260  CA  HIS A 621      30.677  39.542   8.424  1.00 31.89           C  
ATOM    261  C   HIS A 621      29.998  39.439   7.079  1.00 31.79           C  
ATOM    262  O   HIS A 621      28.901  39.981   6.899  1.00 32.10           O  
ATOM    263  CB  HIS A 621      29.745  38.811   9.402  1.00 32.78           C  
ATOM    264  CG  HIS A 621      30.234  38.775  10.809  1.00 36.15           C  
ATOM    265  ND1 HIS A 621      30.788  37.641  11.368  1.00 39.96           N  
ATOM    266  CD2 HIS A 621      30.219  39.712  11.786  1.00 40.12           C  
ATOM    267  CE1 HIS A 621      31.124  37.891  12.623  1.00 41.42           C  
ATOM    268  NE2 HIS A 621      30.785  39.139  12.904  1.00 43.02           N  
ATOM    269  N   VAL A 622      30.626  38.743   6.141  1.00 30.56           N  
ATOM    270  CA  VAL A 622      29.981  38.417   4.883  1.00 29.18           C  
ATOM    271  C   VAL A 622      29.775  36.907   4.886  1.00 28.96           C  
ATOM    272  O   VAL A 622      30.737  36.134   4.852  1.00 27.92           O  
ATOM    273  CB  VAL A 622      30.812  38.913   3.652  1.00 28.64           C  
ATOM    274  CG1 VAL A 622      30.134  38.489   2.354  1.00 28.73           C  
ATOM    275  CG2 VAL A 622      30.942  40.440   3.700  1.00 29.50           C  
ATOM    276  N   ILE A 623      28.519  36.493   4.984  1.00 28.45           N  
ATOM    277  CA  ILE A 623      28.207  35.086   5.230  1.00 30.01           C  
ATOM    278  C   ILE A 623      27.462  34.496   4.034  1.00 29.77           C  
ATOM    279  O   ILE A 623      26.334  34.899   3.743  1.00 29.68           O  
ATOM    280  CB  ILE A 623      27.356  34.888   6.535  1.00 29.86           C  
ATOM    281  CG1 ILE A 623      28.060  35.535   7.759  1.00 30.49           C  
ATOM    282  CG2 ILE A 623      27.001  33.381   6.731  1.00 30.21           C  
ATOM    283  CD1 ILE A 623      27.186  35.574   9.035  1.00 32.36           C  
ATOM    284  N   LEU A 624      28.086  33.524   3.378  1.00 30.11           N  
ATOM    285  CA  LEU A 624      27.511  32.898   2.198  1.00 31.95           C  
ATOM    286  C   LEU A 624      26.862  31.535   2.507  1.00 33.85           C  
ATOM    287  O   LEU A 624      26.067  31.037   1.720  1.00 34.00           O  
ATOM    288  CB  LEU A 624      28.601  32.730   1.132  1.00 31.17           C  
ATOM    289  CG  LEU A 624      28.849  33.926   0.203  1.00 31.01           C  
ATOM    290  CD1 LEU A 624      29.327  35.165   0.989  1.00 29.85           C  
ATOM    291  CD2 LEU A 624      29.857  33.565  -0.913  1.00 31.83           C  
ATOM    292  N   ASN A 625      27.214  30.938   3.641  1.00 36.50           N  
ATOM    293  CA  ASN A 625      26.679  29.611   3.986  1.00 40.09           C  
ATOM    294  C   ASN A 625      25.382  29.674   4.791  1.00 42.43           C  
ATOM    295  O   ASN A 625      25.382  29.537   6.013  1.00 43.79           O  
ATOM    296  CB  ASN A 625      27.734  28.716   4.649  1.00 39.65           C  
ATOM    297  CG  ASN A 625      28.340  29.320   5.901  1.00 41.39           C  
ATOM    298  OD1 ASN A 625      28.696  30.501   5.953  1.00 40.86           O  
ATOM    299  ND2 ASN A 625      28.484  28.489   6.926  1.00 43.42           N  
ATOM    300  N   ASN A 626      24.273  29.887   4.088  1.00 45.33           N  
ATOM    301  CA  ASN A 626      22.968  30.050   4.735  1.00 48.02           C  
ATOM    302  C   ASN A 626      21.949  28.956   4.411  1.00 50.47           C  
ATOM    303  O   ASN A 626      20.795  29.033   4.848  1.00 51.14           O  
ATOM    304  CB  ASN A 626      22.381  31.429   4.395  1.00 47.39           C  
ATOM    305  CG  ASN A 626      23.295  32.559   4.814  1.00 46.27           C  
ATOM    306  OD1 ASN A 626      23.871  33.260   3.968  1.00 43.16           O  
ATOM    307  ND2 ASN A 626      23.464  32.722   6.124  1.00 41.31           N  
ATOM    308  N   SER A 627      22.375  27.950   3.646  1.00 52.96           N  
ATOM    309  CA  SER A 627      21.480  26.894   3.164  1.00 55.86           C  
ATOM    310  C   SER A 627      22.303  25.771   2.545  1.00 57.03           C  
ATOM    311  O   SER A 627      22.908  25.959   1.477  1.00 57.36           O  
ATOM    312  CB  SER A 627      20.500  27.460   2.125  1.00 55.99           C  
ATOM    313  OG  SER A 627      19.918  26.420   1.345  1.00 58.45           O  
ATOM    314  N   SER A 628      22.334  24.612   3.208  1.00 58.23           N  
ATOM    315  CA  SER A 628      23.092  23.465   2.687  1.00 59.45           C  
ATOM    316  C   SER A 628      22.593  22.983   1.316  1.00 59.56           C  
ATOM    317  O   SER A 628      23.370  22.423   0.542  1.00 60.30           O  
ATOM    318  CB  SER A 628      23.127  22.307   3.693  1.00 60.11           C  
ATOM    319  OG  SER A 628      21.822  21.995   4.167  1.00 61.87           O  
ATOM    320  N   SER A 629      21.314  23.210   1.011  1.00 59.46           N  
ATOM    321  CA  SER A 629      20.762  22.831  -0.300  1.00 58.91           C  
ATOM    322  C   SER A 629      21.185  23.774  -1.436  1.00 58.21           C  
ATOM    323  O   SER A 629      21.104  23.411  -2.625  1.00 58.53           O  
ATOM    324  CB  SER A 629      19.236  22.700  -0.245  1.00 59.50           C  
ATOM    325  OG  SER A 629      18.608  23.961  -0.069  1.00 60.65           O  
ATOM    326  N   ASN A 630      21.644  24.976  -1.078  1.00 56.27           N  
ATOM    327  CA  ASN A 630      22.125  25.934  -2.077  1.00 54.71           C  
ATOM    328  C   ASN A 630      23.582  26.376  -1.827  1.00 52.81           C  
ATOM    329  O   ASN A 630      23.868  27.581  -1.754  1.00 52.39           O  
ATOM    330  CB  ASN A 630      21.191  27.157  -2.165  1.00 55.20           C  
ATOM    331  CG  ASN A 630      19.739  26.773  -2.461  1.00 57.13           C  
ATOM    332  OD1 ASN A 630      18.899  26.708  -1.547  1.00 59.62           O  
ATOM    333  ND2 ASN A 630      19.439  26.516  -3.731  1.00 57.09           N  
ATOM    334  N   VAL A 631      24.479  25.395  -1.670  1.00 49.86           N  
ATOM    335  CA  VAL A 631      25.919  25.659  -1.642  1.00 47.10           C  
ATOM    336  C   VAL A 631      26.319  26.131  -3.034  1.00 44.97           C  
ATOM    337  O   VAL A 631      25.744  25.699  -4.034  1.00 45.09           O  
ATOM    338  CB  VAL A 631      26.743  24.399  -1.243  1.00 47.69           C  
ATOM    339  CG1 VAL A 631      28.218  24.743  -1.015  1.00 45.39           C  
ATOM    340  CG2 VAL A 631      26.172  23.774   0.014  1.00 48.32           C  
ATOM    341  N   GLY A 632      27.295  27.025  -3.115  1.00 42.06           N  
ATOM    342  CA  GLY A 632      27.705  27.536  -4.416  1.00 38.33           C  
ATOM    343  C   GLY A 632      27.292  28.981  -4.584  1.00 36.45           C  
ATOM    344  O   GLY A 632      27.131  29.446  -5.700  1.00 35.96           O  
ATOM    345  N   GLN A 633      27.111  29.694  -3.470  1.00 34.97           N  
ATOM    346  CA  GLN A 633      26.912  31.165  -3.513  1.00 33.26           C  
ATOM    347  C   GLN A 633      28.188  31.862  -3.993  1.00 32.29           C  
ATOM    348  O   GLN A 633      29.274  31.352  -3.803  1.00 31.60           O  
ATOM    349  CB  GLN A 633      26.523  31.720  -2.135  1.00 33.05           C  
ATOM    350  CG  GLN A 633      25.258  31.146  -1.522  1.00 33.50           C  
ATOM    351  CD  GLN A 633      23.975  31.495  -2.275  1.00 36.94           C  
ATOM    352  OE1 GLN A 633      23.804  32.611  -2.804  1.00 36.38           O  
ATOM    353  NE2 GLN A 633      23.048  30.530  -2.311  1.00 37.22           N  
ATOM    354  N   THR A 634      28.058  33.008  -4.646  1.00 32.00           N  
ATOM    355  CA  THR A 634      29.229  33.785  -5.040  1.00 31.34           C  
ATOM    356  C   THR A 634      28.968  35.251  -4.719  1.00 30.68           C  
ATOM    357  O   THR A 634      27.957  35.814  -5.165  1.00 30.76           O  
ATOM    358  CB  THR A 634      29.568  33.671  -6.566  1.00 32.06           C  
ATOM    359  OG1 THR A 634      29.656  32.294  -6.952  1.00 34.73           O  
ATOM    360  CG2 THR A 634      30.935  34.334  -6.876  1.00 31.15           C  
ATOM    361  N   TYR A 635      29.871  35.864  -3.962  1.00 28.72           N  
ATOM    362  CA  TYR A 635      29.852  37.319  -3.776  1.00 29.09           C  
ATOM    363  C   TYR A 635      30.919  37.900  -4.717  1.00 28.51           C  
ATOM    364  O   TYR A 635      32.063  37.462  -4.691  1.00 27.97           O  
ATOM    365  CB  TYR A 635      30.150  37.680  -2.303  1.00 28.24           C  
ATOM    366  CG  TYR A 635      30.122  39.167  -2.003  1.00 29.26           C  
ATOM    367  CD1 TYR A 635      29.059  39.741  -1.294  1.00 29.70           C  
ATOM    368  CD2 TYR A 635      31.164  39.997  -2.427  1.00 28.99           C  
ATOM    369  CE1 TYR A 635      29.043  41.109  -1.010  1.00 31.07           C  
ATOM    370  CE2 TYR A 635      31.158  41.369  -2.163  1.00 30.50           C  
ATOM    371  CZ  TYR A 635      30.092  41.920  -1.459  1.00 30.48           C  
ATOM    372  OH  TYR A 635      30.091  43.284  -1.199  1.00 28.94           O  
ATOM    373  N   VAL A 636      30.536  38.864  -5.548  1.00 28.54           N  
ATOM    374  CA  VAL A 636      31.457  39.491  -6.502  1.00 28.49           C  
ATOM    375  C   VAL A 636      31.566  40.991  -6.191  1.00 28.81           C  
ATOM    376  O   VAL A 636      30.552  41.695  -6.196  1.00 28.34           O  
ATOM    377  CB  VAL A 636      30.961  39.327  -8.000  1.00 28.97           C  
ATOM    378  CG1 VAL A 636      31.969  39.946  -8.994  1.00 28.94           C  
ATOM    379  CG2 VAL A 636      30.668  37.845  -8.340  1.00 28.56           C  
ATOM    380  N   GLN A 637      32.786  41.457  -5.928  1.00 28.31           N  
ATOM    381  CA  GLN A 637      33.040  42.856  -5.694  1.00 29.48           C  
ATOM    382  C   GLN A 637      33.681  43.384  -6.964  1.00 30.35           C  
ATOM    383  O   GLN A 637      34.786  42.973  -7.305  1.00 30.72           O  
ATOM    384  CB  GLN A 637      34.002  43.082  -4.510  1.00 29.08           C  
ATOM    385  CG  GLN A 637      34.083  44.588  -4.108  1.00 27.88           C  
ATOM    386  CD  GLN A 637      32.787  45.080  -3.504  1.00 30.02           C  
ATOM    387  OE1 GLN A 637      32.234  46.149  -3.874  1.00 32.69           O  
ATOM    388  NE2 GLN A 637      32.267  44.303  -2.589  1.00 23.63           N  
ATOM    389  N   LYS A 638      32.994  44.281  -7.664  1.00 31.14           N  
ATOM    390  CA  LYS A 638      33.576  44.854  -8.894  1.00 32.41           C  
ATOM    391  C   LYS A 638      34.450  46.038  -8.556  1.00 32.49           C  
ATOM    392  O   LYS A 638      34.128  47.189  -8.889  1.00 33.51           O  
ATOM    393  CB  LYS A 638      32.482  45.242  -9.889  1.00 31.89           C  
ATOM    394  CG  LYS A 638      31.674  44.055 -10.408  1.00 33.24           C  
ATOM    395  CD  LYS A 638      32.558  43.080 -11.166  1.00 39.72           C  
ATOM    396  CE  LYS A 638      31.764  42.174 -12.131  1.00 43.57           C  
ATOM    397  NZ  LYS A 638      32.741  41.223 -12.791  1.00 44.72           N  
ATOM    398  N   GLY A 639      35.533  45.757  -7.850  1.00 32.65           N  
ATOM    399  CA  GLY A 639      36.449  46.779  -7.383  1.00 31.99           C  
ATOM    400  C   GLY A 639      37.434  46.147  -6.445  1.00 31.83           C  
ATOM    401  O   GLY A 639      37.597  44.917  -6.431  1.00 32.24           O  
ATOM    402  N   ASN A 640      38.090  46.983  -5.651  1.00 30.96           N  
ATOM    403  CA  ASN A 640      39.095  46.533  -4.702  1.00 31.42           C  
ATOM    404  C   ASN A 640      38.444  46.108  -3.390  1.00 31.06           C  
ATOM    405  O   ASN A 640      37.288  46.480  -3.118  1.00 31.02           O  
ATOM    406  CB  ASN A 640      40.098  47.653  -4.413  1.00 31.19           C  
ATOM    407  CG  ASN A 640      40.833  48.117  -5.651  1.00 35.10           C  
ATOM    408  OD1 ASN A 640      41.222  47.312  -6.500  1.00 33.14           O  
ATOM    409  ND2 ASN A 640      41.005  49.439  -5.772  1.00 36.75           N  
ATOM    410  N   TRP A 641      39.200  45.362  -2.584  1.00 29.94           N  
ATOM    411  CA  TRP A 641      38.704  44.798  -1.332  1.00 29.90           C  
ATOM    412  C   TRP A 641      39.734  45.074  -0.267  1.00 30.14           C  
ATOM    413  O   TRP A 641      40.873  44.632  -0.381  1.00 30.80           O  
ATOM    414  CB  TRP A 641      38.524  43.285  -1.488  1.00 29.19           C  
ATOM    415  CG  TRP A 641      37.976  42.565  -0.249  1.00 29.61           C  
ATOM    416  CD1 TRP A 641      38.693  42.070   0.803  1.00 28.94           C  
ATOM    417  CD2 TRP A 641      36.604  42.242   0.016  1.00 30.05           C  
ATOM    418  NE1 TRP A 641      37.862  41.467   1.711  1.00 29.08           N  
ATOM    419  CE2 TRP A 641      36.572  41.551   1.256  1.00 29.70           C  
ATOM    420  CE3 TRP A 641      35.395  42.465  -0.680  1.00 29.66           C  
ATOM    421  CZ2 TRP A 641      35.384  41.079   1.827  1.00 29.16           C  
ATOM    422  CZ3 TRP A 641      34.195  42.006  -0.099  1.00 30.58           C  
ATOM    423  CH2 TRP A 641      34.204  41.315   1.137  1.00 30.35           C  
ATOM    424  N   HIS A 642      39.352  45.807   0.772  1.00 30.57           N  
ATOM    425  CA  HIS A 642      40.260  46.076   1.885  1.00 30.84           C  
ATOM    426  C   HIS A 642      39.678  45.474   3.149  1.00 30.87           C  
ATOM    427  O   HIS A 642      38.537  45.778   3.512  1.00 31.18           O  
ATOM    428  CB  HIS A 642      40.512  47.597   2.082  1.00 30.73           C  
ATOM    429  CG  HIS A 642      41.524  47.886   3.150  1.00 34.08           C  
ATOM    430  ND1 HIS A 642      42.843  47.493   3.048  1.00 36.23           N  
ATOM    431  CD2 HIS A 642      41.406  48.487   4.361  1.00 35.95           C  
ATOM    432  CE1 HIS A 642      43.497  47.844   4.146  1.00 36.04           C  
ATOM    433  NE2 HIS A 642      42.648  48.457   4.954  1.00 36.58           N  
ATOM    434  N   GLY A 643      40.446  44.617   3.820  1.00 30.15           N  
ATOM    435  CA  GLY A 643      39.976  44.012   5.056  1.00 30.36           C  
ATOM    436  C   GLY A 643      40.556  44.702   6.290  1.00 31.71           C  
ATOM    437  O   GLY A 643      41.762  45.009   6.334  1.00 29.67           O  
ATOM    438  N   LYS A 644      39.709  44.905   7.300  1.00 31.68           N  
ATOM    439  CA  LYS A 644      40.158  45.436   8.585  1.00 33.35           C  
ATOM    440  C   LYS A 644      39.945  44.424   9.681  1.00 32.88           C  
ATOM    441  O   LYS A 644      39.784  44.785  10.842  1.00 32.62           O  
ATOM    442  CB  LYS A 644      39.467  46.774   8.915  1.00 33.77           C  
ATOM    443  CG  LYS A 644      39.930  47.917   8.003  1.00 36.79           C  
ATOM    444  CD  LYS A 644      39.523  49.251   8.588  1.00 43.88           C  
ATOM    445  CE  LYS A 644      39.950  50.382   7.686  1.00 51.05           C  
ATOM    446  NZ  LYS A 644      39.654  51.709   8.325  1.00 54.07           N  
ATOM    447  N   GLY A 645      39.956  43.141   9.311  1.00 31.88           N  
ATOM    448  CA  GLY A 645      39.803  42.078  10.298  1.00 31.48           C  
ATOM    449  C   GLY A 645      38.388  41.550  10.443  1.00 31.51           C  
ATOM    450  O   GLY A 645      38.097  40.827  11.389  1.00 31.69           O  
ATOM    451  N   GLY A 646      37.508  41.896   9.504  1.00 30.23           N  
ATOM    452  CA  GLY A 646      36.212  41.235   9.412  1.00 30.54           C  
ATOM    453  C   GLY A 646      36.326  39.787   8.929  1.00 30.83           C  
ATOM    454  O   GLY A 646      37.423  39.290   8.683  1.00 29.55           O  
ATOM    455  N   ILE A 647      35.184  39.111   8.822  1.00 30.30           N  
ATOM    456  CA  ILE A 647      35.143  37.673   8.519  1.00 31.12           C  
ATOM    457  C   ILE A 647      34.292  37.389   7.279  1.00 30.12           C  
ATOM    458  O   ILE A 647      33.159  37.898   7.156  1.00 29.86           O  
ATOM    459  CB  ILE A 647      34.558  36.818   9.701  1.00 30.73           C  
ATOM    460  CG1 ILE A 647      35.323  37.062  11.001  1.00 33.80           C  
ATOM    461  CG2 ILE A 647      34.673  35.324   9.383  1.00 33.59           C  
ATOM    462  CD1 ILE A 647      34.638  36.425  12.267  1.00 34.24           C  
ATOM    463  N   LEU A 648      34.840  36.552   6.390  1.00 28.35           N  
ATOM    464  CA  LEU A 648      34.102  35.911   5.298  1.00 27.89           C  
ATOM    465  C   LEU A 648      33.781  34.475   5.681  1.00 28.17           C  
ATOM    466  O   LEU A 648      34.685  33.703   5.975  1.00 27.83           O  
ATOM    467  CB  LEU A 648      34.979  35.900   4.023  1.00 27.57           C  
ATOM    468  CG  LEU A 648      34.452  35.160   2.777  1.00 27.86           C  
ATOM    469  CD1 LEU A 648      33.289  35.928   2.136  1.00 27.81           C  
ATOM    470  CD2 LEU A 648      35.616  34.900   1.757  1.00 27.15           C  
ATOM    471  N   SER A 649      32.499  34.105   5.696  1.00 28.65           N  
ATOM    472  CA ASER A 649      32.102  32.746   6.046  0.50 28.79           C  
ATOM    473  CA BSER A 649      32.116  32.735   6.034  0.50 29.18           C  
ATOM    474  C   SER A 649      31.606  32.017   4.799  1.00 29.30           C  
ATOM    475  O   SER A 649      30.671  32.475   4.143  1.00 29.69           O  
ATOM    476  CB ASER A 649      31.008  32.780   7.127  0.50 28.72           C  
ATOM    477  CB BSER A 649      31.056  32.716   7.144  0.50 29.23           C  
ATOM    478  OG ASER A 649      30.655  31.473   7.525  0.50 27.51           O  
ATOM    479  OG BSER A 649      31.641  33.075   8.378  0.50 30.42           O  
ATOM    480  N   LEU A 650      32.245  30.895   4.475  1.00 29.88           N  
ATOM    481  CA  LEU A 650      31.911  30.119   3.273  1.00 30.20           C  
ATOM    482  C   LEU A 650      31.485  28.722   3.651  1.00 31.10           C  
ATOM    483  O   LEU A 650      31.979  28.173   4.632  1.00 32.42           O  
ATOM    484  CB  LEU A 650      33.153  29.971   2.370  1.00 29.66           C  
ATOM    485  CG  LEU A 650      33.848  31.232   1.862  1.00 30.15           C  
ATOM    486  CD1 LEU A 650      35.087  30.870   1.054  1.00 28.99           C  
ATOM    487  CD2 LEU A 650      32.891  32.077   1.022  1.00 28.35           C  
ATOM    488  N   GLY A 651      30.593  28.135   2.865  1.00 31.77           N  
ATOM    489  CA  GLY A 651      30.333  26.690   2.969  1.00 33.43           C  
ATOM    490  C   GLY A 651      30.873  25.952   1.750  1.00 33.87           C  
ATOM    491  O   GLY A 651      30.948  26.516   0.652  1.00 33.15           O  
ATOM    492  N   ALA A 652      31.254  24.689   1.946  1.00 34.47           N  
ATOM    493  CA  ALA A 652      31.792  23.852   0.866  1.00 35.07           C  
ATOM    494  C   ALA A 652      31.446  22.385   1.126  1.00 36.15           C  
ATOM    495  O   ALA A 652      31.485  21.931   2.273  1.00 35.86           O  
ATOM    496  CB  ALA A 652      33.311  24.008   0.780  1.00 34.72           C  
ATOM    497  N   VAL A 653      31.111  21.657   0.062  1.00 37.32           N  
ATOM    498  CA  VAL A 653      30.980  20.192   0.136  1.00 38.16           C  
ATOM    499  C   VAL A 653      32.388  19.647   0.007  1.00 38.10           C  
ATOM    500  O   VAL A 653      32.855  19.366  -1.100  1.00 38.23           O  
ATOM    501  CB  VAL A 653      30.107  19.653  -1.011  1.00 38.70           C  
ATOM    502  CG1 VAL A 653      29.792  18.163  -0.794  1.00 38.67           C  
ATOM    503  CG2 VAL A 653      28.820  20.474  -1.150  1.00 38.65           C  
ATOM    504  N   LEU A 654      33.096  19.549   1.129  1.00 38.64           N  
ATOM    505  CA  LEU A 654      34.549  19.377   1.072  1.00 39.01           C  
ATOM    506  C   LEU A 654      34.989  17.992   0.608  1.00 40.16           C  
ATOM    507  O   LEU A 654      34.673  16.985   1.239  1.00 40.53           O  
ATOM    508  CB  LEU A 654      35.202  19.735   2.403  1.00 38.72           C  
ATOM    509  CG  LEU A 654      35.263  21.231   2.759  1.00 39.32           C  
ATOM    510  CD1 LEU A 654      35.646  21.413   4.231  1.00 38.71           C  
ATOM    511  CD2 LEU A 654      36.255  21.933   1.849  1.00 38.98           C  
ATOM    512  N   GLY A 655      35.725  17.965  -0.497  1.00 40.19           N  
ATOM    513  CA  GLY A 655      36.230  16.735  -1.075  1.00 40.39           C  
ATOM    514  C   GLY A 655      37.556  17.013  -1.729  1.00 40.33           C  
ATOM    515  O   GLY A 655      38.522  17.370  -1.059  1.00 40.62           O  
ATOM    516  N   ASN A 656      37.605  16.852  -3.043  1.00 40.77           N  
ATOM    517  CA  ASN A 656      38.831  17.113  -3.805  1.00 41.72           C  
ATOM    518  C   ASN A 656      38.787  18.494  -4.493  1.00 41.42           C  
ATOM    519  O   ASN A 656      37.942  19.319  -4.147  1.00 40.83           O  
ATOM    520  CB  ASN A 656      39.052  15.985  -4.820  1.00 42.41           C  
ATOM    521  CG  ASN A 656      37.893  15.827  -5.794  1.00 44.96           C  
ATOM    522  OD1 ASN A 656      37.083  16.744  -5.994  1.00 46.24           O  
ATOM    523  ND2 ASN A 656      37.816  14.659  -6.421  1.00 46.80           N  
ATOM    524  N   ASP A 657      39.662  18.723  -5.471  1.00 41.54           N  
ATOM    525  CA  ASP A 657      39.754  20.020  -6.177  1.00 41.76           C  
ATOM    526  C   ASP A 657      38.423  20.536  -6.722  1.00 42.04           C  
ATOM    527  O   ASP A 657      38.196  21.754  -6.787  1.00 41.42           O  
ATOM    528  CB  ASP A 657      40.776  19.958  -7.328  1.00 41.47           C  
ATOM    529  CG  ASP A 657      42.215  19.881  -6.844  1.00 41.05           C  
ATOM    530  OD1 ASP A 657      42.437  19.717  -5.627  1.00 39.33           O  
ATOM    531  OD2 ASP A 657      43.146  19.996  -7.687  1.00 41.37           O  
ATOM    532  N   ASN A 658      37.555  19.607  -7.127  1.00 42.44           N  
ATOM    533  CA  ASN A 658      36.264  19.944  -7.738  1.00 42.87           C  
ATOM    534  C   ASN A 658      35.114  20.128  -6.753  1.00 41.95           C  
ATOM    535  O   ASN A 658      33.964  20.233  -7.168  1.00 42.89           O  
ATOM    536  CB  ASN A 658      35.871  18.910  -8.802  1.00 44.13           C  
ATOM    537  CG  ASN A 658      37.009  18.605  -9.757  1.00 47.69           C  
ATOM    538  OD1 ASN A 658      37.540  19.503 -10.426  1.00 53.11           O  
ATOM    539  ND2 ASN A 658      37.421  17.335  -9.801  1.00 52.16           N  
ATOM    540  N   SER A 659      35.412  20.182  -5.459  1.00 40.50           N  
ATOM    541  CA  SER A 659      34.386  20.448  -4.443  1.00 39.34           C  
ATOM    542  C   SER A 659      33.482  21.627  -4.799  1.00 39.16           C  
ATOM    543  O   SER A 659      33.967  22.677  -5.229  1.00 37.80           O  
ATOM    544  CB  SER A 659      35.038  20.750  -3.103  1.00 39.35           C  
ATOM    545  OG  SER A 659      35.788  19.645  -2.672  1.00 39.15           O  
ATOM    546  N   LYS A 660      32.177  21.434  -4.620  1.00 38.40           N  
ATOM    547  CA  LYS A 660      31.218  22.512  -4.688  1.00 38.28           C  
ATOM    548  C   LYS A 660      31.441  23.434  -3.493  1.00 36.98           C  
ATOM    549  O   LYS A 660      31.537  22.968  -2.350  1.00 36.40           O  
ATOM    550  CB  LYS A 660      29.808  21.951  -4.649  1.00 39.54           C  
ATOM    551  CG  LYS A 660      28.769  22.915  -5.206  1.00 43.72           C  
ATOM    552  CD  LYS A 660      27.392  22.300  -5.156  1.00 50.59           C  
ATOM    553  CE  LYS A 660      26.439  23.126  -6.007  1.00 55.07           C  
ATOM    554  NZ  LYS A 660      25.214  22.338  -6.408  1.00 57.12           N  
ATOM    555  N   THR A 661      31.536  24.739  -3.758  1.00 35.38           N  
ATOM    556  CA  THR A 661      31.888  25.692  -2.707  1.00 34.43           C  
ATOM    557  C   THR A 661      31.293  27.074  -2.965  1.00 33.79           C  
ATOM    558  O   THR A 661      31.126  27.489  -4.116  1.00 33.55           O  
ATOM    559  CB  THR A 661      33.455  25.790  -2.520  1.00 33.90           C  
ATOM    560  OG1 THR A 661      33.765  26.653  -1.415  1.00 35.86           O  
ATOM    561  CG2 THR A 661      34.169  26.301  -3.794  1.00 33.32           C  
ATOM    562  N   ASP A 662      30.984  27.780  -1.882  1.00 32.70           N  
ATOM    563  CA  ASP A 662      30.792  29.229  -1.946  1.00 31.55           C  
ATOM    564  C   ASP A 662      32.136  29.889  -2.286  1.00 30.86           C  
ATOM    565  O   ASP A 662      33.202  29.356  -1.956  1.00 29.64           O  
ATOM    566  CB  ASP A 662      30.292  29.764  -0.609  1.00 30.71           C  
ATOM    567  CG  ASP A 662      28.993  29.110  -0.156  1.00 32.88           C  
ATOM    568  OD1 ASP A 662      28.133  28.779  -1.017  1.00 31.71           O  
ATOM    569  OD2 ASP A 662      28.835  28.959   1.073  1.00 33.07           O  
ATOM    570  N   ARG A 663      32.079  31.051  -2.931  1.00 30.72           N  
ATOM    571  CA  ARG A 663      33.290  31.771  -3.350  1.00 31.72           C  
ATOM    572  C   ARG A 663      33.122  33.278  -3.231  1.00 30.40           C  
ATOM    573  O   ARG A 663      32.004  33.792  -3.351  1.00 29.38           O  
ATOM    574  CB  ARG A 663      33.655  31.473  -4.817  1.00 31.03           C  
ATOM    575  CG  ARG A 663      34.048  30.014  -5.073  1.00 33.72           C  
ATOM    576  CD  ARG A 663      34.402  29.795  -6.537  1.00 36.70           C  
ATOM    577  NE  ARG A 663      34.314  28.374  -6.820  1.00 50.42           N  
ATOM    578  CZ  ARG A 663      34.303  27.838  -8.035  1.00 55.44           C  
ATOM    579  NH1 ARG A 663      34.409  28.610  -9.121  1.00 57.89           N  
ATOM    580  NH2 ARG A 663      34.194  26.517  -8.154  1.00 56.65           N  
ATOM    581  N   LEU A 664      34.259  33.953  -3.038  1.00 29.80           N  
ATOM    582  CA  LEU A 664      34.379  35.406  -3.137  1.00 29.51           C  
ATOM    583  C   LEU A 664      35.203  35.725  -4.391  1.00 29.20           C  
ATOM    584  O   LEU A 664      36.260  35.147  -4.612  1.00 28.63           O  
ATOM    585  CB  LEU A 664      35.081  35.965  -1.889  1.00 28.46           C  
ATOM    586  CG  LEU A 664      35.469  37.458  -1.859  1.00 29.22           C  
ATOM    587  CD1 LEU A 664      34.233  38.324  -2.005  1.00 27.50           C  
ATOM    588  CD2 LEU A 664      36.251  37.823  -0.588  1.00 29.66           C  
ATOM    589  N   GLU A 665      34.719  36.662  -5.190  1.00 29.79           N  
ATOM    590  CA  GLU A 665      35.400  37.076  -6.413  1.00 31.50           C  
ATOM    591  C   GLU A 665      35.584  38.590  -6.353  1.00 30.61           C  
ATOM    592  O   GLU A 665      34.616  39.330  -6.158  1.00 30.18           O  
ATOM    593  CB  GLU A 665      34.533  36.673  -7.610  1.00 31.27           C  
ATOM    594  CG  GLU A 665      35.135  36.979  -8.966  1.00 34.98           C  
ATOM    595  CD  GLU A 665      34.184  36.610 -10.110  1.00 36.43           C  
ATOM    596  OE1 GLU A 665      33.492  35.565 -10.020  1.00 42.47           O  
ATOM    597  OE2 GLU A 665      34.117  37.394 -11.089  1.00 43.19           O  
ATOM    598  N   ILE A 666      36.831  39.038  -6.464  1.00 30.75           N  
ATOM    599  CA  ILE A 666      37.191  40.446  -6.331  1.00 31.06           C  
ATOM    600  C   ILE A 666      37.792  40.894  -7.664  1.00 32.15           C  
ATOM    601  O   ILE A 666      38.822  40.366  -8.069  1.00 32.42           O  
ATOM    602  CB  ILE A 666      38.173  40.638  -5.163  1.00 30.37           C  
ATOM    603  CG1 ILE A 666      37.421  40.417  -3.822  1.00 29.56           C  
ATOM    604  CG2 ILE A 666      38.798  42.074  -5.159  1.00 31.20           C  
ATOM    605  CD1 ILE A 666      38.321  39.919  -2.693  1.00 28.07           C  
ATOM    606  N   ALA A 667      37.136  41.827  -8.357  1.00 32.92           N  
ATOM    607  CA  ALA A 667      37.637  42.293  -9.662  1.00 34.02           C  
ATOM    608  C   ALA A 667      39.003  42.999  -9.563  1.00 34.56           C  
ATOM    609  O   ALA A 667      39.803  42.995 -10.525  1.00 36.62           O  
ATOM    610  CB  ALA A 667      36.598  43.179 -10.358  1.00 33.65           C  
ATOM    611  N   GLY A 668      39.296  43.576  -8.404  1.00 33.90           N  
ATOM    612  CA  GLY A 668      40.527  44.330  -8.214  1.00 33.46           C  
ATOM    613  C   GLY A 668      41.516  43.745  -7.229  1.00 33.10           C  
ATOM    614  O   GLY A 668      41.778  42.552  -7.238  1.00 33.26           O  
ATOM    615  N   HIS A 669      42.085  44.614  -6.400  1.00 32.82           N  
ATOM    616  CA  HIS A 669      43.171  44.259  -5.494  1.00 33.54           C  
ATOM    617  C   HIS A 669      42.643  43.989  -4.090  1.00 33.75           C  
ATOM    618  O   HIS A 669      41.839  44.778  -3.576  1.00 33.88           O  
ATOM    619  CB  HIS A 669      44.195  45.410  -5.445  1.00 33.60           C  
ATOM    620  CG  HIS A 669      45.343  45.157  -4.521  1.00 34.59           C  
ATOM    621  ND1 HIS A 669      46.283  44.178  -4.756  1.00 36.86           N  
ATOM    622  CD2 HIS A 669      45.702  45.750  -3.362  1.00 35.97           C  
ATOM    623  CE1 HIS A 669      47.159  44.162  -3.771  1.00 35.61           C  
ATOM    624  NE2 HIS A 669      46.839  45.118  -2.918  1.00 38.56           N  
ATOM    625  N   ALA A 670      43.100  42.891  -3.469  1.00 33.24           N  
ATOM    626  CA  ALA A 670      42.796  42.602  -2.061  1.00 32.42           C  
ATOM    627  C   ALA A 670      43.963  42.985  -1.153  1.00 32.85           C  
ATOM    628  O   ALA A 670      45.119  42.610  -1.396  1.00 32.18           O  
ATOM    629  CB  ALA A 670      42.421  41.121  -1.877  1.00 31.86           C  
ATOM    630  N   SER A 671      43.654  43.751  -0.110  1.00 32.99           N  
ATOM    631  CA  SER A 671      44.635  44.240   0.835  1.00 33.49           C  
ATOM    632  C   SER A 671      44.050  44.123   2.247  1.00 33.78           C  
ATOM    633  O   SER A 671      42.850  43.782   2.434  1.00 32.26           O  
ATOM    634  CB  SER A 671      44.990  45.709   0.517  1.00 34.19           C  
ATOM    635  OG  SER A 671      43.818  46.537   0.567  1.00 35.46           O  
ATOM    636  N   GLY A 672      44.897  44.403   3.237  1.00 33.45           N  
ATOM    637  CA  GLY A 672      44.524  44.320   4.641  1.00 32.81           C  
ATOM    638  C   GLY A 672      44.441  42.879   5.088  1.00 32.70           C  
ATOM    639  O   GLY A 672      45.197  42.028   4.604  1.00 32.92           O  
ATOM    640  N   ILE A 673      43.527  42.609   6.018  1.00 31.00           N  
ATOM    641  CA  ILE A 673      43.290  41.262   6.545  1.00 30.66           C  
ATOM    642  C   ILE A 673      41.789  40.990   6.576  1.00 29.77           C  
ATOM    643  O   ILE A 673      41.023  41.772   7.151  1.00 29.28           O  
ATOM    644  CB  ILE A 673      43.841  41.101   8.007  1.00 30.82           C  
ATOM    645  CG1 ILE A 673      45.389  41.144   8.042  1.00 32.48           C  
ATOM    646  CG2 ILE A 673      43.374  39.783   8.642  1.00 29.74           C  
ATOM    647  CD1 ILE A 673      45.943  41.275   9.474  1.00 32.24           C  
ATOM    648  N   THR A 674      41.378  39.891   5.954  1.00 28.25           N  
ATOM    649  CA  THR A 674      40.027  39.371   6.078  1.00 28.40           C  
ATOM    650  C   THR A 674      40.190  37.933   6.536  1.00 28.38           C  
ATOM    651  O   THR A 674      40.931  37.170   5.915  1.00 28.22           O  
ATOM    652  CB  THR A 674      39.273  39.416   4.700  1.00 27.88           C  
ATOM    653  OG1 THR A 674      39.167  40.772   4.275  1.00 29.27           O  
ATOM    654  CG2 THR A 674      37.867  38.802   4.803  1.00 25.76           C  
ATOM    655  N   TYR A 675      39.502  37.567   7.620  1.00 28.25           N  
ATOM    656  CA  TYR A 675      39.498  36.186   8.096  1.00 29.16           C  
ATOM    657  C   TYR A 675      38.546  35.332   7.277  1.00 29.46           C  
ATOM    658  O   TYR A 675      37.519  35.824   6.825  1.00 28.20           O  
ATOM    659  CB  TYR A 675      39.136  36.130   9.589  1.00 29.87           C  
ATOM    660  CG  TYR A 675      40.260  36.780  10.396  1.00 30.85           C  
ATOM    661  CD1 TYR A 675      41.483  36.126  10.550  1.00 31.93           C  
ATOM    662  CD2 TYR A 675      40.121  38.064  10.925  1.00 32.99           C  
ATOM    663  CE1 TYR A 675      42.562  36.723  11.258  1.00 31.75           C  
ATOM    664  CE2 TYR A 675      41.179  38.680  11.646  1.00 33.86           C  
ATOM    665  CZ  TYR A 675      42.393  37.988  11.799  1.00 33.67           C  
ATOM    666  OH  TYR A 675      43.434  38.570  12.483  1.00 33.93           O  
ATOM    667  N   VAL A 676      38.911  34.071   7.074  1.00 29.18           N  
ATOM    668  CA  VAL A 676      38.091  33.149   6.281  1.00 29.51           C  
ATOM    669  C   VAL A 676      37.711  31.937   7.120  1.00 30.22           C  
ATOM    670  O   VAL A 676      38.583  31.190   7.590  1.00 30.45           O  
ATOM    671  CB  VAL A 676      38.814  32.740   4.968  1.00 29.09           C  
ATOM    672  CG1 VAL A 676      37.907  31.848   4.071  1.00 28.10           C  
ATOM    673  CG2 VAL A 676      39.229  34.006   4.217  1.00 29.55           C  
ATOM    674  N   ALA A 677      36.414  31.766   7.336  1.00 30.59           N  
ATOM    675  CA  ALA A 677      35.892  30.584   8.010  1.00 32.06           C  
ATOM    676  C   ALA A 677      35.205  29.711   6.970  1.00 33.00           C  
ATOM    677  O   ALA A 677      34.415  30.215   6.154  1.00 33.67           O  
ATOM    678  CB  ALA A 677      34.873  31.001   9.106  1.00 32.18           C  
ATOM    679  N   VAL A 678      35.500  28.412   6.970  1.00 32.91           N  
ATOM    680  CA  VAL A 678      34.856  27.503   6.021  1.00 33.49           C  
ATOM    681  C   VAL A 678      34.170  26.372   6.790  1.00 35.08           C  
ATOM    682  O   VAL A 678      34.771  25.758   7.668  1.00 35.50           O  
ATOM    683  CB  VAL A 678      35.846  26.921   4.973  1.00 33.35           C  
ATOM    684  CG1 VAL A 678      35.129  25.976   3.988  1.00 32.57           C  
ATOM    685  CG2 VAL A 678      36.587  28.050   4.224  1.00 31.84           C  
ATOM    686  N   THR A 679      32.912  26.126   6.461  1.00 36.64           N  
ATOM    687  CA  THR A 679      32.131  25.083   7.115  1.00 38.78           C  
ATOM    688  C   THR A 679      31.853  23.990   6.097  1.00 39.45           C  
ATOM    689  O   THR A 679      31.394  24.265   4.993  1.00 38.57           O  
ATOM    690  CB  THR A 679      30.809  25.652   7.697  1.00 38.94           C  
ATOM    691  OG1 THR A 679      31.116  26.696   8.627  1.00 38.59           O  
ATOM    692  CG2 THR A 679      29.978  24.572   8.424  1.00 40.61           C  
ATOM    693  N   ASN A 680      32.149  22.750   6.478  1.00 41.15           N  
ATOM    694  CA  ASN A 680      31.792  21.595   5.666  1.00 43.53           C  
ATOM    695  C   ASN A 680      30.275  21.422   5.595  1.00 45.33           C  
ATOM    696  O   ASN A 680      29.587  21.376   6.618  1.00 45.88           O  
ATOM    697  CB  ASN A 680      32.457  20.325   6.210  1.00 43.60           C  
ATOM    698  CG  ASN A 680      32.210  19.112   5.341  1.00 43.99           C  
ATOM    699  OD1 ASN A 680      32.031  19.220   4.126  1.00 45.14           O  
ATOM    700  ND2 ASN A 680      32.181  17.938   5.967  1.00 45.28           N  
ATOM    701  N   GLU A 681      29.758  21.363   4.378  1.00 47.17           N  
ATOM    702  CA  GLU A 681      28.348  21.123   4.159  1.00 50.11           C  
ATOM    703  C   GLU A 681      28.132  19.764   3.479  1.00 49.89           C  
ATOM    704  O   GLU A 681      27.822  19.670   2.294  1.00 49.60           O  
ATOM    705  CB  GLU A 681      27.703  22.294   3.415  1.00 49.62           C  
ATOM    706  CG  GLU A 681      27.370  23.460   4.374  1.00 53.26           C  
ATOM    707  CD  GLU A 681      26.985  24.751   3.669  1.00 54.41           C  
ATOM    708  OE1 GLU A 681      27.361  24.938   2.484  1.00 61.01           O  
ATOM    709  OE2 GLU A 681      26.304  25.600   4.302  1.00 60.62           O  
ATOM    710  N   GLY A 682      28.356  18.713   4.262  1.00 51.04           N  
ATOM    711  CA  GLY A 682      28.094  17.340   3.833  1.00 51.67           C  
ATOM    712  C   GLY A 682      29.154  16.713   2.955  1.00 52.15           C  
ATOM    713  O   GLY A 682      28.878  15.734   2.251  1.00 52.95           O  
ATOM    714  N   GLY A 683      30.362  17.266   2.974  1.00 51.92           N  
ATOM    715  CA  GLY A 683      31.464  16.682   2.227  1.00 51.61           C  
ATOM    716  C   GLY A 683      32.039  15.491   2.974  1.00 51.73           C  
ATOM    717  O   GLY A 683      32.020  15.451   4.204  1.00 51.52           O  
ATOM    718  N   SER A 684      32.562  14.525   2.228  1.00 51.83           N  
ATOM    719  CA  SER A 684      33.193  13.345   2.828  1.00 52.19           C  
ATOM    720  C   SER A 684      34.642  13.596   3.245  1.00 51.64           C  
ATOM    721  O   SER A 684      35.164  12.900   4.116  1.00 51.94           O  
ATOM    722  CB  SER A 684      33.134  12.154   1.856  1.00 52.42           C  
ATOM    723  OG  SER A 684      31.791  11.746   1.640  1.00 54.25           O  
ATOM    724  N   GLY A 685      35.286  14.585   2.616  1.00 50.65           N  
ATOM    725  CA  GLY A 685      36.730  14.781   2.737  1.00 49.27           C  
ATOM    726  C   GLY A 685      37.432  14.012   1.638  1.00 48.99           C  
ATOM    727  O   GLY A 685      36.935  12.978   1.177  1.00 49.47           O  
ATOM    728  N   ASP A 686      38.577  14.520   1.200  1.00 47.96           N  
ATOM    729  CA  ASP A 686      39.376  13.867   0.170  1.00 47.49           C  
ATOM    730  C   ASP A 686      40.713  14.588   0.122  1.00 46.91           C  
ATOM    731  O   ASP A 686      40.851  15.675   0.692  1.00 46.49           O  
ATOM    732  CB  ASP A 686      38.672  13.923  -1.199  1.00 47.86           C  
ATOM    733  CG  ASP A 686      39.100  12.787  -2.153  1.00 48.95           C  
ATOM    734  OD1 ASP A 686      40.160  12.163  -1.932  1.00 48.66           O  
ATOM    735  OD2 ASP A 686      38.371  12.532  -3.138  1.00 49.62           O  
ATOM    736  N   LYS A 687      41.701  13.977  -0.533  1.00 45.73           N  
ATOM    737  CA  LYS A 687      42.977  14.616  -0.764  1.00 44.95           C  
ATOM    738  C   LYS A 687      42.866  15.519  -2.001  1.00 44.10           C  
ATOM    739  O   LYS A 687      42.296  15.127  -3.019  1.00 44.72           O  
ATOM    740  CB  LYS A 687      44.090  13.574  -0.945  1.00 45.40           C  
ATOM    741  CG  LYS A 687      45.478  14.168  -1.145  1.00 46.09           C  
ATOM    742  CD  LYS A 687      46.057  14.766   0.127  1.00 48.34           C  
ATOM    743  CE  LYS A 687      47.366  15.484  -0.137  1.00 49.52           C  
ATOM    744  NZ  LYS A 687      47.132  16.812  -0.810  1.00 50.35           N  
ATOM    745  N   THR A 688      43.400  16.729  -1.899  1.00 41.85           N  
ATOM    746  CA  THR A 688      43.391  17.659  -3.021  1.00 40.35           C  
ATOM    747  C   THR A 688      44.651  17.452  -3.847  1.00 39.96           C  
ATOM    748  O   THR A 688      45.666  16.975  -3.321  1.00 40.02           O  
ATOM    749  CB  THR A 688      43.334  19.128  -2.520  1.00 39.95           C  
ATOM    750  OG1 THR A 688      44.349  19.336  -1.525  1.00 38.08           O  
ATOM    751  CG2 THR A 688      41.958  19.428  -1.916  1.00 38.61           C  
ATOM    752  N   LEU A 689      44.591  17.795  -5.133  1.00 38.76           N  
ATOM    753  CA  LEU A 689      45.799  17.873  -5.938  1.00 38.29           C  
ATOM    754  C   LEU A 689      46.373  19.273  -5.840  1.00 37.86           C  
ATOM    755  O   LEU A 689      47.373  19.504  -5.162  1.00 37.78           O  
ATOM    756  CB  LEU A 689      45.511  17.497  -7.401  1.00 38.16           C  
ATOM    757  CG  LEU A 689      45.164  16.023  -7.603  1.00 38.30           C  
ATOM    758  CD1 LEU A 689      44.826  15.766  -9.059  1.00 39.43           C  
ATOM    759  CD2 LEU A 689      46.312  15.121  -7.135  1.00 38.78           C  
ATOM    760  N   GLU A 690      45.726  20.211  -6.519  1.00 37.18           N  
ATOM    761  CA  GLU A 690      46.155  21.592  -6.464  1.00 36.96           C  
ATOM    762  C   GLU A 690      45.414  22.433  -5.418  1.00 35.79           C  
ATOM    763  O   GLU A 690      45.948  23.446  -4.964  1.00 35.91           O  
ATOM    764  CB  GLU A 690      46.102  22.215  -7.864  1.00 37.20           C  
ATOM    765  CG  GLU A 690      47.242  21.657  -8.743  1.00 39.13           C  
ATOM    766  CD  GLU A 690      48.624  21.923  -8.157  1.00 40.98           C  
ATOM    767  OE1 GLU A 690      48.959  23.110  -7.949  1.00 43.91           O  
ATOM    768  OE2 GLU A 690      49.399  20.963  -7.915  1.00 41.09           O  
ATOM    769  N   GLY A 691      44.217  22.001  -5.027  1.00 34.42           N  
ATOM    770  CA  GLY A 691      43.437  22.714  -4.007  1.00 33.91           C  
ATOM    771  C   GLY A 691      42.060  23.143  -4.489  1.00 33.50           C  
ATOM    772  O   GLY A 691      41.786  23.163  -5.694  1.00 33.39           O  
ATOM    773  N   VAL A 692      41.188  23.488  -3.542  1.00 32.97           N  
ATOM    774  CA  VAL A 692      39.826  23.929  -3.858  1.00 32.64           C  
ATOM    775  C   VAL A 692      39.866  25.455  -3.984  1.00 32.55           C  
ATOM    776  O   VAL A 692      40.195  26.146  -3.019  1.00 32.05           O  
ATOM    777  CB  VAL A 692      38.810  23.559  -2.734  1.00 32.46           C  
ATOM    778  CG1 VAL A 692      37.394  24.028  -3.102  1.00 30.88           C  
ATOM    779  CG2 VAL A 692      38.830  22.044  -2.436  1.00 32.74           C  
ATOM    780  N   GLN A 693      39.544  25.980  -5.165  1.00 32.35           N  
ATOM    781  CA  GLN A 693      39.544  27.435  -5.337  1.00 32.34           C  
ATOM    782  C   GLN A 693      38.346  28.095  -4.631  1.00 31.22           C  
ATOM    783  O   GLN A 693      37.198  27.771  -4.917  1.00 31.07           O  
ATOM    784  CB  GLN A 693      39.536  27.797  -6.813  1.00 33.30           C  
ATOM    785  CG  GLN A 693      39.839  29.251  -7.049  1.00 36.74           C  
ATOM    786  CD  GLN A 693      38.933  29.816  -8.086  1.00 44.86           C  
ATOM    787  OE1 GLN A 693      39.194  29.684  -9.287  1.00 51.47           O  
ATOM    788  NE2 GLN A 693      37.857  30.442  -7.652  1.00 46.63           N  
ATOM    789  N   ILE A 694      38.620  29.014  -3.711  1.00 30.66           N  
ATOM    790  CA  ILE A 694      37.542  29.670  -2.943  1.00 30.10           C  
ATOM    791  C   ILE A 694      37.512  31.200  -3.103  1.00 29.51           C  
ATOM    792  O   ILE A 694      36.459  31.809  -2.926  1.00 29.36           O  
ATOM    793  CB  ILE A 694      37.553  29.278  -1.410  1.00 30.49           C  
ATOM    794  CG1 ILE A 694      38.934  29.554  -0.797  1.00 30.73           C  
ATOM    795  CG2 ILE A 694      37.122  27.780  -1.189  1.00 29.19           C  
ATOM    796  CD1 ILE A 694      38.908  29.816   0.686  1.00 29.75           C  
ATOM    797  N   ILE A 695      38.654  31.814  -3.416  1.00 29.01           N  
ATOM    798  CA  ILE A 695      38.716  33.267  -3.619  1.00 29.44           C  
ATOM    799  C   ILE A 695      39.518  33.568  -4.870  1.00 29.79           C  
ATOM    800  O   ILE A 695      40.535  32.935  -5.126  1.00 29.65           O  
ATOM    801  CB  ILE A 695      39.340  34.025  -2.389  1.00 29.00           C  
ATOM    802  CG1 ILE A 695      38.641  33.601  -1.089  1.00 30.18           C  
ATOM    803  CG2 ILE A 695      39.303  35.587  -2.577  1.00 29.20           C  
ATOM    804  CD1 ILE A 695      39.352  34.077   0.177  1.00 29.24           C  
ATOM    805  N   SER A 696      39.025  34.516  -5.653  1.00 30.89           N  
ATOM    806  CA ASER A 696      39.761  35.030  -6.800  0.50 31.36           C  
ATOM    807  CA BSER A 696      39.784  35.029  -6.784  0.50 31.51           C  
ATOM    808  C   SER A 696      39.898  36.540  -6.686  1.00 31.86           C  
ATOM    809  O   SER A 696      38.941  37.231  -6.292  1.00 31.50           O  
ATOM    810  CB ASER A 696      39.061  34.643  -8.105  0.50 31.40           C  
ATOM    811  CB BSER A 696      39.171  34.590  -8.121  0.50 31.53           C  
ATOM    812  OG ASER A 696      39.668  35.273  -9.220  0.50 31.30           O  
ATOM    813  OG BSER A 696      37.911  35.195  -8.353  0.50 32.52           O  
ATOM    814  N   THR A 697      41.086  37.041  -7.025  1.00 32.14           N  
ATOM    815  CA  THR A 697      41.393  38.471  -7.031  1.00 32.70           C  
ATOM    816  C   THR A 697      42.140  38.800  -8.334  1.00 34.19           C  
ATOM    817  O   THR A 697      42.665  37.884  -8.989  1.00 33.31           O  
ATOM    818  CB  THR A 697      42.257  38.884  -5.788  1.00 32.72           C  
ATOM    819  OG1 THR A 697      43.619  38.418  -5.923  1.00 32.57           O  
ATOM    820  CG2 THR A 697      41.659  38.324  -4.485  1.00 29.60           C  
ATOM    821  N   ASP A 698      42.181  40.078  -8.718  1.00 35.09           N  
ATOM    822  CA  ASP A 698      43.160  40.500  -9.738  1.00 36.83           C  
ATOM    823  C   ASP A 698      44.567  40.393  -9.159  1.00 36.59           C  
ATOM    824  O   ASP A 698      45.468  39.858  -9.814  1.00 36.53           O  
ATOM    825  CB  ASP A 698      42.894  41.904 -10.264  1.00 37.60           C  
ATOM    826  CG  ASP A 698      43.855  42.293 -11.389  1.00 42.27           C  
ATOM    827  OD1 ASP A 698      43.749  41.680 -12.476  1.00 43.81           O  
ATOM    828  OD2 ASP A 698      44.716  43.186 -11.165  1.00 44.77           O  
ATOM    829  N   SER A 699      44.753  40.880  -7.929  1.00 36.06           N  
ATOM    830  CA  SER A 699      45.990  40.670  -7.185  1.00 35.84           C  
ATOM    831  C   SER A 699      45.658  40.680  -5.704  1.00 35.21           C  
ATOM    832  O   SER A 699      44.661  41.279  -5.323  1.00 34.52           O  
ATOM    833  CB  SER A 699      46.997  41.796  -7.481  1.00 36.93           C  
ATOM    834  OG  SER A 699      46.454  43.065  -7.163  1.00 38.17           O  
ATOM    835  N   SER A 700      46.479  40.026  -4.880  1.00 34.06           N  
ATOM    836  CA  SER A 700      46.313  40.036  -3.430  1.00 34.70           C  
ATOM    837  C   SER A 700      47.634  40.300  -2.785  1.00 35.86           C  
ATOM    838  O   SER A 700      48.639  39.710  -3.199  1.00 36.55           O  
ATOM    839  CB  SER A 700      45.842  38.666  -2.898  1.00 33.53           C  
ATOM    840  OG  SER A 700      44.546  38.363  -3.334  1.00 34.03           O  
ATOM    841  N   ASP A 701      47.634  41.120  -1.737  1.00 36.25           N  
ATOM    842  CA  ASP A 701      48.783  41.182  -0.847  1.00 37.23           C  
ATOM    843  C   ASP A 701      48.942  39.877  -0.065  1.00 37.42           C  
ATOM    844  O   ASP A 701      47.966  39.111   0.155  1.00 36.18           O  
ATOM    845  CB  ASP A 701      48.659  42.343   0.142  1.00 37.61           C  
ATOM    846  CG  ASP A 701      48.658  43.709  -0.539  1.00 40.97           C  
ATOM    847  OD1 ASP A 701      49.236  43.865  -1.636  1.00 42.88           O  
ATOM    848  OD2 ASP A 701      48.069  44.645   0.044  1.00 43.63           O  
ATOM    849  N   LYS A 702      50.175  39.634   0.372  1.00 36.99           N  
ATOM    850  CA  LYS A 702      50.465  38.532   1.270  1.00 38.23           C  
ATOM    851  C   LYS A 702      49.537  38.575   2.492  1.00 37.06           C  
ATOM    852  O   LYS A 702      49.353  39.644   3.100  1.00 36.53           O  
ATOM    853  CB  LYS A 702      51.926  38.579   1.734  1.00 38.28           C  
ATOM    854  CG  LYS A 702      52.390  37.266   2.345  1.00 40.64           C  
ATOM    855  CD  LYS A 702      53.802  37.361   2.946  1.00 42.19           C  
ATOM    856  CE  LYS A 702      54.151  36.049   3.668  1.00 47.93           C  
ATOM    857  NZ  LYS A 702      55.606  35.924   4.004  1.00 53.11           N  
ATOM    858  N   ASN A 703      48.977  37.411   2.844  1.00 35.43           N  
ATOM    859  CA  ASN A 703      48.037  37.270   3.965  1.00 35.15           C  
ATOM    860  C   ASN A 703      46.847  38.241   3.949  1.00 33.69           C  
ATOM    861  O   ASN A 703      46.317  38.577   5.001  1.00 33.54           O  
ATOM    862  CB  ASN A 703      48.748  37.335   5.330  1.00 35.32           C  
ATOM    863  CG  ASN A 703      49.825  36.264   5.497  1.00 37.20           C  
ATOM    864  OD1 ASN A 703      50.983  36.585   5.812  1.00 40.80           O  
ATOM    865  ND2 ASN A 703      49.459  35.000   5.304  1.00 34.24           N  
ATOM    866  N   ALA A 704      46.419  38.666   2.758  1.00 32.43           N  
ATOM    867  CA  ALA A 704      45.168  39.422   2.621  1.00 32.15           C  
ATOM    868  C   ALA A 704      43.974  38.628   3.202  1.00 31.33           C  
ATOM    869  O   ALA A 704      42.994  39.216   3.676  1.00 31.31           O  
ATOM    870  CB  ALA A 704      44.914  39.793   1.161  1.00 31.63           C  
ATOM    871  N   PHE A 705      44.065  37.296   3.139  1.00 30.42           N  
ATOM    872  CA  PHE A 705      43.074  36.386   3.740  1.00 29.63           C  
ATOM    873  C   PHE A 705      43.811  35.456   4.665  1.00 29.65           C  
ATOM    874  O   PHE A 705      44.887  34.963   4.298  1.00 29.27           O  
ATOM    875  CB  PHE A 705      42.316  35.611   2.642  1.00 28.56           C  
ATOM    876  CG  PHE A 705      41.561  36.522   1.734  1.00 28.29           C  
ATOM    877  CD1 PHE A 705      40.302  37.023   2.125  1.00 27.81           C  
ATOM    878  CD2 PHE A 705      42.126  36.954   0.529  1.00 28.56           C  
ATOM    879  CE1 PHE A 705      39.608  37.931   1.295  1.00 27.68           C  
ATOM    880  CE2 PHE A 705      41.454  37.852  -0.296  1.00 27.44           C  
ATOM    881  CZ  PHE A 705      40.206  38.342   0.076  1.00 28.74           C  
ATOM    882  N   ILE A 706      43.233  35.235   5.849  1.00 29.85           N  
ATOM    883  CA  ILE A 706      43.829  34.434   6.914  1.00 30.68           C  
ATOM    884  C   ILE A 706      42.763  33.476   7.442  1.00 31.23           C  
ATOM    885  O   ILE A 706      41.640  33.880   7.709  1.00 30.33           O  
ATOM    886  CB  ILE A 706      44.386  35.324   8.105  1.00 31.12           C  
ATOM    887  CG1 ILE A 706      45.474  36.283   7.593  1.00 31.28           C  
ATOM    888  CG2 ILE A 706      44.898  34.418   9.229  1.00 30.16           C  
ATOM    889  CD1 ILE A 706      46.096  37.238   8.648  1.00 32.35           C  
ATOM    890  N   GLN A 707      43.107  32.198   7.543  1.00 31.42           N  
ATOM    891  CA  GLN A 707      42.167  31.195   7.999  1.00 33.01           C  
ATOM    892  C   GLN A 707      41.752  31.442   9.444  1.00 34.51           C  
ATOM    893  O   GLN A 707      42.579  31.778  10.299  1.00 34.71           O  
ATOM    894  CB  GLN A 707      42.771  29.799   7.881  1.00 32.96           C  
ATOM    895  CG  GLN A 707      41.779  28.662   8.138  1.00 32.00           C  
ATOM    896  CD  GLN A 707      42.413  27.324   7.855  1.00 34.20           C  
ATOM    897  OE1 GLN A 707      43.317  27.225   7.007  1.00 33.34           O  
ATOM    898  NE2 GLN A 707      41.941  26.279   8.540  1.00 32.75           N  
ATOM    899  N   LYS A 708      40.465  31.261   9.708  1.00 35.93           N  
ATOM    900  CA  LYS A 708      39.962  31.296  11.069  1.00 37.40           C  
ATOM    901  C   LYS A 708      39.205  30.015  11.392  1.00 38.00           C  
ATOM    902  O   LYS A 708      38.177  29.706  10.780  1.00 38.06           O  
ATOM    903  CB  LYS A 708      39.092  32.533  11.310  1.00 38.28           C  
ATOM    904  CG  LYS A 708      38.696  32.679  12.795  1.00 41.11           C  
ATOM    905  CD  LYS A 708      37.485  33.571  12.974  1.00 46.63           C  
ATOM    906  CE  LYS A 708      37.326  33.971  14.451  1.00 50.55           C  
ATOM    907  NZ  LYS A 708      35.917  34.378  14.771  1.00 54.29           N  
ATOM    908  N   GLY A 709      39.733  29.254  12.345  1.00 38.83           N  
ATOM    909  CA  GLY A 709      39.140  27.974  12.717  1.00 40.28           C  
ATOM    910  C   GLY A 709      39.670  26.835  11.861  1.00 41.62           C  
ATOM    911  O   GLY A 709      40.167  27.049  10.746  1.00 41.69           O  
ATOM    912  N   ARG A 710      39.580  25.618  12.387  1.00 42.22           N  
ATOM    913  CA  ARG A 710      39.924  24.424  11.622  1.00 43.25           C  
ATOM    914  C   ARG A 710      38.871  24.124  10.563  1.00 42.13           C  
ATOM    915  O   ARG A 710      37.690  24.429  10.730  1.00 42.81           O  
ATOM    916  CB  ARG A 710      40.113  23.207  12.541  1.00 43.59           C  
ATOM    917  CG  ARG A 710      41.348  23.301  13.404  1.00 48.70           C  
ATOM    918  CD  ARG A 710      41.581  21.993  14.169  1.00 57.26           C  
ATOM    919  NE  ARG A 710      42.168  20.962  13.311  1.00 62.58           N  
ATOM    920  CZ  ARG A 710      41.904  19.659  13.396  1.00 65.71           C  
ATOM    921  NH1 ARG A 710      41.036  19.199  14.298  1.00 67.31           N  
ATOM    922  NH2 ARG A 710      42.503  18.811  12.566  1.00 67.49           N  
ATOM    923  N   ILE A 711      39.312  23.526   9.466  1.00 41.42           N  
ATOM    924  CA  ILE A 711      38.405  23.122   8.405  1.00 40.64           C  
ATOM    925  C   ILE A 711      38.584  21.618   8.233  1.00 41.62           C  
ATOM    926  O   ILE A 711      39.606  21.164   7.753  1.00 41.57           O  
ATOM    927  CB  ILE A 711      38.707  23.886   7.079  1.00 40.28           C  
ATOM    928  CG1 ILE A 711      38.685  25.411   7.297  1.00 38.42           C  
ATOM    929  CG2 ILE A 711      37.739  23.484   6.009  1.00 37.78           C  
ATOM    930  CD1 ILE A 711      39.334  26.197   6.170  1.00 38.82           C  
ATOM    931  N   VAL A 712      37.588  20.846   8.644  1.00 43.72           N  
ATOM    932  CA  VAL A 712      37.698  19.371   8.663  1.00 45.23           C  
ATOM    933  C   VAL A 712      36.532  18.736   7.926  1.00 45.43           C  
ATOM    934  O   VAL A 712      35.394  19.159   8.081  1.00 46.16           O  
ATOM    935  CB  VAL A 712      37.717  18.823  10.131  1.00 45.52           C  
ATOM    936  CG1 VAL A 712      38.110  17.331  10.174  1.00 47.16           C  
ATOM    937  CG2 VAL A 712      38.656  19.637  11.000  1.00 46.67           C  
ATOM    938  N   ALA A 713      36.814  17.733   7.107  1.00 46.31           N  
ATOM    939  CA  ALA A 713      35.773  16.898   6.519  1.00 46.87           C  
ATOM    940  C   ALA A 713      36.282  15.460   6.496  1.00 47.65           C  
ATOM    941  O   ALA A 713      37.376  15.194   5.989  1.00 47.71           O  
ATOM    942  CB  ALA A 713      35.419  17.361   5.119  1.00 46.19           C  
ATOM    943  N   GLY A 714      35.498  14.534   7.048  1.00 48.68           N  
ATOM    944  CA  GLY A 714      35.954  13.149   7.177  1.00 49.58           C  
ATOM    945  C   GLY A 714      37.280  13.117   7.913  1.00 49.99           C  
ATOM    946  O   GLY A 714      37.405  13.674   9.000  1.00 50.84           O  
ATOM    947  N   SER A 715      38.288  12.493   7.320  1.00 50.45           N  
ATOM    948  CA  SER A 715      39.585  12.415   7.983  1.00 51.45           C  
ATOM    949  C   SER A 715      40.608  13.406   7.411  1.00 51.21           C  
ATOM    950  O   SER A 715      41.821  13.232   7.578  1.00 51.73           O  
ATOM    951  CB  SER A 715      40.115  10.968   7.973  1.00 52.30           C  
ATOM    952  OG  SER A 715      40.247  10.477   6.645  1.00 54.27           O  
ATOM    953  N   TYR A 716      40.107  14.471   6.773  1.00 50.37           N  
ATOM    954  CA  TYR A 716      40.968  15.464   6.121  1.00 48.98           C  
ATOM    955  C   TYR A 716      40.900  16.844   6.758  1.00 47.60           C  
ATOM    956  O   TYR A 716      39.829  17.343   7.088  1.00 47.01           O  
ATOM    957  CB  TYR A 716      40.663  15.542   4.624  1.00 49.36           C  
ATOM    958  CG  TYR A 716      41.221  14.360   3.872  1.00 49.71           C  
ATOM    959  CD1 TYR A 716      40.444  13.223   3.637  1.00 50.86           C  
ATOM    960  CD2 TYR A 716      42.537  14.364   3.431  1.00 49.36           C  
ATOM    961  CE1 TYR A 716      40.966  12.126   2.960  1.00 51.52           C  
ATOM    962  CE2 TYR A 716      43.070  13.279   2.760  1.00 50.69           C  
ATOM    963  CZ  TYR A 716      42.285  12.165   2.528  1.00 51.01           C  
ATOM    964  OH  TYR A 716      42.828  11.096   1.853  1.00 52.23           O  
ATOM    965  N   ASP A 717      42.079  17.429   6.941  1.00 46.33           N  
ATOM    966  CA  ASP A 717      42.228  18.772   7.448  1.00 45.15           C  
ATOM    967  C   ASP A 717      42.543  19.687   6.257  1.00 43.28           C  
ATOM    968  O   ASP A 717      43.464  19.395   5.481  1.00 42.62           O  
ATOM    969  CB  ASP A 717      43.389  18.787   8.432  1.00 46.10           C  
ATOM    970  CG  ASP A 717      43.480  20.066   9.202  1.00 50.49           C  
ATOM    971  OD1 ASP A 717      42.594  20.306  10.077  1.00 55.39           O  
ATOM    972  OD2 ASP A 717      44.457  20.820   8.949  1.00 54.31           O  
ATOM    973  N   TYR A 718      41.794  20.782   6.122  1.00 40.69           N  
ATOM    974  CA  TYR A 718      42.002  21.734   5.023  1.00 38.83           C  
ATOM    975  C   TYR A 718      42.643  23.039   5.515  1.00 38.00           C  
ATOM    976  O   TYR A 718      42.303  23.537   6.594  1.00 37.40           O  
ATOM    977  CB  TYR A 718      40.683  22.046   4.317  1.00 38.41           C  
ATOM    978  CG  TYR A 718      40.077  20.891   3.557  1.00 39.15           C  
ATOM    979  CD1 TYR A 718      39.456  19.829   4.236  1.00 38.80           C  
ATOM    980  CD2 TYR A 718      40.115  20.853   2.160  1.00 38.02           C  
ATOM    981  CE1 TYR A 718      38.894  18.765   3.544  1.00 39.60           C  
ATOM    982  CE2 TYR A 718      39.550  19.792   1.456  1.00 38.83           C  
ATOM    983  CZ  TYR A 718      38.950  18.747   2.161  1.00 39.07           C  
ATOM    984  OH  TYR A 718      38.383  17.693   1.490  1.00 38.55           O  
ATOM    985  N   ARG A 719      43.555  23.583   4.712  1.00 37.18           N  
ATOM    986  CA  ARG A 719      44.262  24.825   5.037  1.00 37.07           C  
ATOM    987  C   ARG A 719      44.195  25.830   3.875  1.00 36.47           C  
ATOM    988  O   ARG A 719      44.315  25.454   2.702  1.00 35.10           O  
ATOM    989  CB  ARG A 719      45.731  24.542   5.391  1.00 38.08           C  
ATOM    990  CG  ARG A 719      45.945  23.713   6.694  1.00 41.01           C  
ATOM    991  CD  ARG A 719      45.712  24.528   7.983  1.00 45.42           C  
ATOM    992  NE  ARG A 719      46.259  25.890   7.871  1.00 51.53           N  
ATOM    993  CZ  ARG A 719      45.959  26.916   8.675  1.00 52.01           C  
ATOM    994  NH1 ARG A 719      45.112  26.769   9.684  1.00 53.68           N  
ATOM    995  NH2 ARG A 719      46.508  28.100   8.467  1.00 52.28           N  
ATOM    996  N   LEU A 720      44.013  27.102   4.229  1.00 35.18           N  
ATOM    997  CA  LEU A 720      44.041  28.206   3.284  1.00 34.71           C  
ATOM    998  C   LEU A 720      45.446  28.415   2.721  1.00 34.63           C  
ATOM    999  O   LEU A 720      46.412  28.459   3.475  1.00 34.56           O  
ATOM   1000  CB  LEU A 720      43.579  29.504   3.975  1.00 34.26           C  
ATOM   1001  CG  LEU A 720      43.406  30.736   3.089  1.00 34.66           C  
ATOM   1002  CD1 LEU A 720      42.338  30.486   2.008  1.00 32.36           C  
ATOM   1003  CD2 LEU A 720      43.065  31.984   3.912  1.00 33.97           C     
END                                                                             
