# Supplementary material for: Identification of the Autochaperone Domain in the Type Va Secretion System (T5aSS): Prevalent Feature of Autotransporters with a β-Helical Passenger
Source: Front Microbiol. 2018 Jan 5;8:2607. doi: 10.3389/fmicb.2017.02607 (PMC5767081; doi:10.3389/fmicb.2017.02607)
Supplement: Supplementary file 2 [file Presentation1.ZIP › AC-IgA1_D865-L977.pdb]

HEADER    HYDROLASE                               08-APR-09   3H09              
TITLE     THE STRUCTURE OF HAEMOPHILUS INFLUENZAE IGA1 PROTEASE                 
COMPND    MOL_ID: 1;                                                            
COMPND   2 MOLECULE: IMMUNOGLOBULIN A1 PROTEASE;                                
COMPND   3 CHAIN: A, B;                                                         
COMPND   4 SYNONYM: IGA1 PROTEASE;                                              
COMPND   5 EC: 3.4.21.72;                                                       
COMPND   6 MUTATION: YES                                                        
SOURCE    MOL_ID: 1;                                                            
SOURCE   2 ORGANISM_SCIENTIFIC: HAEMOPHILUS INFLUENZAE;                         
SOURCE   3 ORGANISM_TAXID: 727;                                                 
SOURCE   4 STRAIN: RD KW20;                                                     
SOURCE   5 OTHER_DETAILS: MUTATION OF RESIDUES 1007-1012 TO INCOPORATE A  6-HIS 
SOURCE   6 TAG TO C-TEMERMINUS OF GENOMIC COPY                                  
KEYWDS    SERINE PROTEASE, IMMUNOGLOBULIN A1, BETA HELIX, HYDROLASE, MEMBRANE,  
KEYWDS   2 PROTEASE, SECRETED, TRANSMEMBRANE, VIRULENCE, ZYMOGEN                
EXPDTA    X-RAY DIFFRACTION                                                     
AUTHOR    T.A.JOHNSON,J QIU,A.G.PLAUT,T.HOLYOAK                                 
REVDAT   3   13-JUL-11 3H09    1       VERSN                                    
REVDAT   2   09-JUN-09 3H09    1       JRNL                                     
REVDAT   1   21-APR-09 3H09    0                                                
JRNL        AUTH   T.A.JOHNSON,J.QIU,A.G.PLAUT,T.HOLYOAK                        
JRNL        TITL   ACTIVE-SITE GATING REGULATES SUBSTRATE SELECTIVITY IN A      
JRNL        TITL 2 CHYMOTRYPSIN-LIKE SERINE PROTEASE THE STRUCTURE OF           
JRNL        TITL 3 HAEMOPHILUS INFLUENZAE IMMUNOGLOBULIN A1 PROTEASE.           
JRNL        REF    J.MOL.BIOL.                   V. 389   559 2009              
JRNL        REFN                   ISSN 0022-2836                               
JRNL        PMID   19393662                                                     
JRNL        DOI    10.1016/J.JMB.2009.04.041                                    
REMARK   2                                                                      
REMARK   2 RESOLUTION.    1.75 ANGSTROMS.                                       
REMARK   3                                                                      
REMARK   3 REFINEMENT.                                                          
REMARK   3   PROGRAM     : REFMAC 5.5.0088                                      
REMARK   3   AUTHORS     : MURSHUDOV,VAGIN,DODSON                               
REMARK   3                                                                      
REMARK   3    REFINEMENT TARGET : MAXIMUM LIKELIHOOD                            
REMARK   3                                                                      
REMARK   3  DATA USED IN REFINEMENT.                                            
REMARK   3   RESOLUTION RANGE HIGH (ANGSTROMS) : 1.75                           
REMARK   3   RESOLUTION RANGE LOW  (ANGSTROMS) : 33.18                          
REMARK   3   DATA CUTOFF            (SIGMA(F)) : 0.000                          
REMARK   3   COMPLETENESS FOR RANGE        (%) : 99.6                           
REMARK   3   NUMBER OF REFLECTIONS             : 251796                         
REMARK   3                                                                      
REMARK   3  FIT TO DATA USED IN REFINEMENT.                                     
REMARK   3   CROSS-VALIDATION METHOD          : THROUGHOUT                      
REMARK   3   FREE R VALUE TEST SET SELECTION  : RANDOM                          
REMARK   3   R VALUE     (WORKING + TEST SET) : 0.162                           
REMARK   3   R VALUE            (WORKING SET) : 0.161                           
REMARK   3   FREE R VALUE                     : 0.190                           
REMARK   3   FREE R VALUE TEST SET SIZE   (%) : 5.000                           
REMARK   3   FREE R VALUE TEST SET COUNT      : 12657                           
REMARK   3                                                                      
REMARK   3  FIT IN THE HIGHEST RESOLUTION BIN.                                  
REMARK   3   TOTAL NUMBER OF BINS USED           : 20                           
REMARK   3   BIN RESOLUTION RANGE HIGH       (A) : 1.75                         
REMARK   3   BIN RESOLUTION RANGE LOW        (A) : 1.79                         
REMARK   3   REFLECTION IN BIN     (WORKING SET) : 16746                        
REMARK   3   BIN COMPLETENESS (WORKING+TEST) (%) : 94.92                        
REMARK   3   BIN R VALUE           (WORKING SET) : 0.2790                       
REMARK   3   BIN FREE R VALUE SET COUNT          : 900                          
REMARK   3   BIN FREE R VALUE                    : 0.3050                       
REMARK   3                                                                      
REMARK   3  NUMBER OF NON-HYDROGEN ATOMS USED IN REFINEMENT.                    
REMARK   3   PROTEIN ATOMS            : 14904                                   
REMARK   3   NUCLEIC ACID ATOMS       : 0                                       
REMARK   3   HETEROGEN ATOMS          : 55                                      
REMARK   3   SOLVENT ATOMS            : 1812                                    
REMARK   3                                                                      
REMARK   3  B VALUES.                                                           
REMARK   3   B VALUE TYPE : LIKELY RESIDUAL                                     
REMARK   3   FROM WILSON PLOT           (A**2) : NULL                           
REMARK   3   MEAN B VALUE      (OVERALL, A**2) : 9.13                           
REMARK   3   OVERALL ANISOTROPIC B VALUE.                                       
REMARK   3    B11 (A**2) : -0.19000                                             
REMARK   3    B22 (A**2) : -0.02000                                             
REMARK   3    B33 (A**2) : 0.23000                                              
REMARK   3    B12 (A**2) : 0.00000                                              
REMARK   3    B13 (A**2) : 0.03000                                              
REMARK   3    B23 (A**2) : -0.00000                                             
REMARK   3                                                                      
REMARK   3  ESTIMATED OVERALL COORDINATE ERROR.                                 
REMARK   3   ESU BASED ON R VALUE                            (A): 0.092         
REMARK   3   ESU BASED ON FREE R VALUE                       (A): 0.091         
REMARK   3   ESU BASED ON MAXIMUM LIKELIHOOD                 (A): 0.059         
REMARK   3   ESU FOR B VALUES BASED ON MAXIMUM LIKELIHOOD (A**2): 4.054         
REMARK   3                                                                      
REMARK   3 CORRELATION COEFFICIENTS.                                            
REMARK   3   CORRELATION COEFFICIENT FO-FC      : 0.965                         
REMARK   3   CORRELATION COEFFICIENT FO-FC FREE : 0.953                         
REMARK   3                                                                      
REMARK   3  RMS DEVIATIONS FROM IDEAL VALUES        COUNT    RMS    WEIGHT      
REMARK   3   BOND LENGTHS REFINED ATOMS        (A): 15878 ; 0.013 ; 0.022       
REMARK   3   BOND LENGTHS OTHERS               (A):  NULL ;  NULL ;  NULL       
REMARK   3   BOND ANGLES REFINED ATOMS   (DEGREES): 21685 ; 1.430 ; 1.936       
REMARK   3   BOND ANGLES OTHERS          (DEGREES):  NULL ;  NULL ;  NULL       
REMARK   3   TORSION ANGLES, PERIOD 1    (DEGREES):  2142 ; 6.115 ; 5.000       
REMARK   3   TORSION ANGLES, PERIOD 2    (DEGREES):   813 ;39.682 ;25.560       
REMARK   3   TORSION ANGLES, PERIOD 3    (DEGREES):  2704 ;13.173 ;15.000       
REMARK   3   TORSION ANGLES, PERIOD 4    (DEGREES):    75 ;17.500 ;15.000       
REMARK   3   CHIRAL-CENTER RESTRAINTS       (A**3):  2387 ; 0.112 ; 0.200       
REMARK   3   GENERAL PLANES REFINED ATOMS      (A): 12463 ; 0.007 ; 0.020       
REMARK   3   GENERAL PLANES OTHERS             (A):  NULL ;  NULL ;  NULL       
REMARK   3   NON-BONDED CONTACTS REFINED ATOMS (A):  NULL ;  NULL ;  NULL       
REMARK   3   NON-BONDED CONTACTS OTHERS        (A):  NULL ;  NULL ;  NULL       
REMARK   3   NON-BONDED TORSION REFINED ATOMS  (A):  NULL ;  NULL ;  NULL       
REMARK   3   NON-BONDED TORSION OTHERS         (A):  NULL ;  NULL ;  NULL       
REMARK   3   H-BOND (X...Y) REFINED ATOMS      (A):  NULL ;  NULL ;  NULL       
REMARK   3   H-BOND (X...Y) OTHERS             (A):  NULL ;  NULL ;  NULL       
REMARK   3   POTENTIAL METAL-ION REFINED ATOMS (A):  NULL ;  NULL ;  NULL       
REMARK   3   POTENTIAL METAL-ION OTHERS        (A):  NULL ;  NULL ;  NULL       
REMARK   3   SYMMETRY VDW REFINED ATOMS        (A):  NULL ;  NULL ;  NULL       
REMARK   3   SYMMETRY VDW OTHERS               (A):  NULL ;  NULL ;  NULL       
REMARK   3   SYMMETRY H-BOND REFINED ATOMS     (A):  NULL ;  NULL ;  NULL       
REMARK   3   SYMMETRY H-BOND OTHERS            (A):  NULL ;  NULL ;  NULL       
REMARK   3   SYMMETRY METAL-ION REFINED ATOMS  (A):  NULL ;  NULL ;  NULL       
REMARK   3   SYMMETRY METAL-ION OTHERS         (A):  NULL ;  NULL ;  NULL       
REMARK   3                                                                      
REMARK   3  ISOTROPIC THERMAL FACTOR RESTRAINTS.     COUNT   RMS    WEIGHT      
REMARK   3   MAIN-CHAIN BOND REFINED ATOMS  (A**2):  9837 ; 0.783 ; 1.500       
REMARK   3   MAIN-CHAIN BOND OTHER ATOMS    (A**2):  NULL ;  NULL ;  NULL       
REMARK   3   MAIN-CHAIN ANGLE REFINED ATOMS (A**2): 15947 ; 1.494 ; 2.000       
REMARK   3   SIDE-CHAIN BOND REFINED ATOMS  (A**2):  6041 ; 2.532 ; 3.000       
REMARK   3   SIDE-CHAIN ANGLE REFINED ATOMS (A**2):  5623 ; 4.234 ; 4.500       
REMARK   3                                                                      
REMARK   3 ANISOTROPIC THERMAL FACTOR RESTRAINTS.    COUNT   RMS   WEIGHT       
REMARK   3   RIGID-BOND RESTRAINTS          (A**2):  NULL ;  NULL ;  NULL       
REMARK   3   SPHERICITY; FREE ATOMS         (A**2):  NULL ;  NULL ;  NULL       
REMARK   3   SPHERICITY; BONDED ATOMS       (A**2):  NULL ;  NULL ;  NULL       
REMARK   3                                                                      
REMARK   3  NCS RESTRAINTS STATISTICS                                           
REMARK   3   NUMBER OF DIFFERENT NCS GROUPS : NULL                              
REMARK   3                                                                      
REMARK   3  TLS DETAILS                                                         
REMARK   3   NUMBER OF TLS GROUPS  : 10                                         
REMARK   3                                                                      
REMARK   3   TLS GROUP : 1                                                      
REMARK   3    NUMBER OF COMPONENTS GROUP : 1                                    
REMARK   3    COMPONENTS        C SSSEQI   TO  C SSSEQI                         
REMARK   3    RESIDUE RANGE :   A     1        A   132                          
REMARK   3    ORIGIN FOR THE GROUP (A):  33.4350   6.8490  12.1030              
REMARK   3    T TENSOR                                                          
REMARK   3      T11:   0.1391 T22:   0.0898                                     
REMARK   3      T33:   0.0146 T12:   0.0032                                     
REMARK   3      T13:   0.0236 T23:  -0.0057                                     
REMARK   3    L TENSOR                                                          
REMARK   3      L11:   0.5229 L22:   0.6375                                     
REMARK   3      L33:   0.3306 L12:  -0.0614                                     
REMARK   3      L13:   0.0205 L23:  -0.0823                                     
REMARK   3    S TENSOR                                                          
REMARK   3      S11:   0.0012 S12:  -0.0041 S13:  -0.0127                       
REMARK   3      S21:  -0.0108 S22:   0.0080 S23:   0.0684                       
REMARK   3      S31:   0.0032 S32:  -0.0291 S33:  -0.0092                       
REMARK   3                                                                      
REMARK   3   TLS GROUP : 2                                                      
REMARK   3    NUMBER OF COMPONENTS GROUP : 1                                    
REMARK   3    COMPONENTS        C SSSEQI   TO  C SSSEQI                         
REMARK   3    RESIDUE RANGE :   A   133        A   305                          
REMARK   3    ORIGIN FOR THE GROUP (A):  23.6130   2.7080   8.5800              
REMARK   3    T TENSOR                                                          
REMARK   3      T11:   0.1243 T22:   0.0972                                     
REMARK   3      T33:   0.0355 T12:   0.0002                                     
REMARK   3      T13:   0.0198 T23:   0.0052                                     
REMARK   3    L TENSOR                                                          
REMARK   3      L11:   0.6252 L22:   0.7278                                     
REMARK   3      L33:   0.3285 L12:   0.0593                                     
REMARK   3      L13:   0.0028 L23:  -0.0977                                     
REMARK   3    S TENSOR                                                          
REMARK   3      S11:  -0.0302 S12:  -0.0032 S13:  -0.0406                       
REMARK   3      S21:  -0.0220 S22:   0.0443 S23:   0.1405                       
REMARK   3      S31:   0.0151 S32:  -0.0882 S33:  -0.0142                       
REMARK   3                                                                      
REMARK   3   TLS GROUP : 3                                                      
REMARK   3    NUMBER OF COMPONENTS GROUP : 1                                    
REMARK   3    COMPONENTS        C SSSEQI   TO  C SSSEQI                         
REMARK   3    RESIDUE RANGE :   A   306        A   549                          
REMARK   3    ORIGIN FOR THE GROUP (A):  49.3860  31.3500   9.4470              
REMARK   3    T TENSOR                                                          
REMARK   3      T11:   0.1752 T22:   0.0793                                     
REMARK   3      T33:   0.0294 T12:  -0.0043                                     
REMARK   3      T13:   0.0127 T23:  -0.0116                                     
REMARK   3    L TENSOR                                                          
REMARK   3      L11:   0.4536 L22:   0.4268                                     
REMARK   3      L33:   0.1444 L12:   0.0907                                     
REMARK   3      L13:   0.0241 L23:  -0.0396                                     
REMARK   3    S TENSOR                                                          
REMARK   3      S11:  -0.0130 S12:  -0.0180 S13:   0.1010                       
REMARK   3      S21:  -0.0011 S22:   0.0100 S23:  -0.0252                       
REMARK   3      S31:  -0.0657 S32:   0.0058 S33:   0.0030                       
REMARK   3                                                                      
REMARK   3   TLS GROUP : 4                                                      
REMARK   3    NUMBER OF COMPONENTS GROUP : 1                                    
REMARK   3    COMPONENTS        C SSSEQI   TO  C SSSEQI                         
REMARK   3    RESIDUE RANGE :   A   550        A   626                          
REMARK   3    ORIGIN FOR THE GROUP (A):  58.6830   2.8710  49.4170              
REMARK   3    T TENSOR                                                          
REMARK   3      T11:   0.1396 T22:   0.1813                                     
REMARK   3      T33:   0.0371 T12:   0.0161                                     
REMARK   3      T13:   0.0100 T23:   0.0399                                     
REMARK   3    L TENSOR                                                          
REMARK   3      L11:   0.9327 L22:   0.8654                                     
REMARK   3      L33:   5.4234 L12:   0.3894                                     
REMARK   3      L13:  -1.6130 L23:  -1.5763                                     
REMARK   3    S TENSOR                                                          
REMARK   3      S11:   0.0169 S12:  -0.2278 S13:  -0.0808                       
REMARK   3      S21:   0.1433 S22:  -0.0167 S23:   0.0331                       
REMARK   3      S31:  -0.1200 S32:   0.1116 S33:  -0.0001                       
REMARK   3                                                                      
REMARK   3   TLS GROUP : 5                                                      
REMARK   3    NUMBER OF COMPONENTS GROUP : 1                                    
REMARK   3    COMPONENTS        C SSSEQI   TO  C SSSEQI                         
REMARK   3    RESIDUE RANGE :   A   627        A   964                          
REMARK   3    ORIGIN FOR THE GROUP (A):  76.1120  -7.8590  11.6240              
REMARK   3    T TENSOR                                                          
REMARK   3      T11:   0.1618 T22:   0.1100                                     
REMARK   3      T33:   0.0526 T12:   0.0173                                     
REMARK   3      T13:   0.0106 T23:  -0.0065                                     
REMARK   3    L TENSOR                                                          
REMARK   3      L11:   0.6631 L22:   0.1926                                     
REMARK   3      L33:   0.3273 L12:  -0.1287                                     
REMARK   3      L13:  -0.1642 L23:   0.0434                                     
REMARK   3    S TENSOR                                                          
REMARK   3      S11:  -0.0177 S12:  -0.0029 S13:  -0.1329                       
REMARK   3      S21:  -0.0169 S22:   0.0036 S23:  -0.0182                       
REMARK   3      S31:   0.0504 S32:   0.0745 S33:   0.0141                       
REMARK   3                                                                      
REMARK   3   TLS GROUP : 6                                                      
REMARK   3    NUMBER OF COMPONENTS GROUP : 1                                    
REMARK   3    COMPONENTS        C SSSEQI   TO  C SSSEQI                         
REMARK   3    RESIDUE RANGE :   B     1        B   135                          
REMARK   3    ORIGIN FOR THE GROUP (A):  69.9670   1.6760 -30.7200              
REMARK   3    T TENSOR                                                          
REMARK   3      T11:   0.1588 T22:   0.1623                                     
REMARK   3      T33:   0.0520 T12:   0.0021                                     
REMARK   3      T13:   0.0356 T23:   0.0320                                     
REMARK   3    L TENSOR                                                          
REMARK   3      L11:   0.5333 L22:   0.6561                                     
REMARK   3      L33:   0.5999 L12:  -0.1272                                     
REMARK   3      L13:  -0.2390 L23:   0.0931                                     
REMARK   3    S TENSOR                                                          
REMARK   3      S11:  -0.0205 S12:  -0.0869 S13:  -0.0413                       
REMARK   3      S21:   0.0083 S22:   0.0017 S23:  -0.1100                       
REMARK   3      S31:   0.0099 S32:   0.1575 S33:   0.0188                       
REMARK   3                                                                      
REMARK   3   TLS GROUP : 7                                                      
REMARK   3    NUMBER OF COMPONENTS GROUP : 1                                    
REMARK   3    COMPONENTS        C SSSEQI   TO  C SSSEQI                         
REMARK   3    RESIDUE RANGE :   B   136        B   345                          
REMARK   3    ORIGIN FOR THE GROUP (A):  77.1440   3.8400 -25.6870              
REMARK   3    T TENSOR                                                          
REMARK   3      T11:   0.1535 T22:   0.2259                                     
REMARK   3      T33:   0.0592 T12:   0.0001                                     
REMARK   3      T13:   0.0208 T23:   0.0377                                     
REMARK   3    L TENSOR                                                          
REMARK   3      L11:   0.7545 L22:   0.9213                                     
REMARK   3      L33:   0.5792 L12:  -0.2695                                     
REMARK   3      L13:  -0.2908 L23:   0.2994                                     
REMARK   3    S TENSOR                                                          
REMARK   3      S11:  -0.0545 S12:  -0.1748 S13:  -0.0182                       
REMARK   3      S21:   0.0540 S22:   0.0494 S23:  -0.1728                       
REMARK   3      S31:  -0.0067 S32:   0.2529 S33:   0.0050                       
REMARK   3                                                                      
REMARK   3   TLS GROUP : 8                                                      
REMARK   3    NUMBER OF COMPONENTS GROUP : 1                                    
REMARK   3    COMPONENTS        C SSSEQI   TO  C SSSEQI                         
REMARK   3    RESIDUE RANGE :   B   346        B   549                          
REMARK   3    ORIGIN FOR THE GROUP (A):  50.5970  24.1300 -26.5240              
REMARK   3    T TENSOR                                                          
REMARK   3      T11:   0.2332 T22:   0.0868                                     
REMARK   3      T33:   0.0255 T12:   0.0009                                     
REMARK   3      T13:   0.0231 T23:   0.0120                                     
REMARK   3    L TENSOR                                                          
REMARK   3      L11:   0.8466 L22:   0.5615                                     
REMARK   3      L33:   0.6784 L12:   0.0956                                     
REMARK   3      L13:   0.0761 L23:   0.1948                                     
REMARK   3    S TENSOR                                                          
REMARK   3      S11:  -0.0248 S12:   0.0256 S13:   0.1226                       
REMARK   3      S21:  -0.0345 S22:   0.0149 S23:  -0.0059                       
REMARK   3      S31:  -0.2075 S32:   0.0233 S33:   0.0099                       
REMARK   3                                                                      
REMARK   3   TLS GROUP : 9                                                      
REMARK   3    NUMBER OF COMPONENTS GROUP : 1                                    
REMARK   3    COMPONENTS        C SSSEQI   TO  C SSSEQI                         
REMARK   3    RESIDUE RANGE :   B   550        B   629                          
REMARK   3    ORIGIN FOR THE GROUP (A):  44.1890   4.1510 -67.4820              
REMARK   3    T TENSOR                                                          
REMARK   3      T11:   0.1445 T22:   0.1619                                     
REMARK   3      T33:   0.0213 T12:  -0.0046                                     
REMARK   3      T13:   0.0166 T23:  -0.0337                                     
REMARK   3    L TENSOR                                                          
REMARK   3      L11:   0.6504 L22:   0.4045                                     
REMARK   3      L33:   6.0458 L12:  -0.2428                                     
REMARK   3      L13:  -1.6044 L23:   0.7940                                     
REMARK   3    S TENSOR                                                          
REMARK   3      S11:   0.0184 S12:   0.1660 S13:  -0.0532                       
REMARK   3      S21:  -0.0659 S22:  -0.0549 S23:  -0.0032                       
REMARK   3      S31:  -0.1169 S32:  -0.2015 S33:   0.0365                       
REMARK   3                                                                      
REMARK   3   TLS GROUP : 10                                                     
REMARK   3    NUMBER OF COMPONENTS GROUP : 1                                    
REMARK   3    COMPONENTS        C SSSEQI   TO  C SSSEQI                         
REMARK   3    RESIDUE RANGE :   B   630        B   964                          
REMARK   3    ORIGIN FOR THE GROUP (A):  26.3260 -12.9690 -31.9640              
REMARK   3    T TENSOR                                                          
REMARK   3      T11:   0.1582 T22:   0.1310                                     
REMARK   3      T33:   0.0514 T12:   0.0005                                     
REMARK   3      T13:   0.0103 T23:  -0.0061                                     
REMARK   3    L TENSOR                                                          
REMARK   3      L11:   0.5349 L22:   0.2407                                     
REMARK   3      L33:   0.3059 L12:   0.1715                                     
REMARK   3      L13:  -0.0897 L23:  -0.1778                                     
REMARK   3    S TENSOR                                                          
REMARK   3      S11:  -0.0156 S12:   0.0491 S13:  -0.1377                       
REMARK   3      S21:  -0.0478 S22:   0.0300 S23:  -0.0024                       
REMARK   3      S31:   0.0395 S32:  -0.0706 S33:  -0.0144                       
REMARK   3                                                                      
REMARK   3  BULK SOLVENT MODELLING.                                             
REMARK   3   METHOD USED : MASK                                                 
REMARK   3   PARAMETERS FOR MASK CALCULATION                                    
REMARK   3   VDW PROBE RADIUS   : 1.20                                          
REMARK   3   ION PROBE RADIUS   : 0.80                                          
REMARK   3   SHRINKAGE RADIUS   : 0.80                                          
REMARK   3                                                                      
REMARK   3  OTHER REFINEMENT REMARKS: HYDROGENS HAVE BEEN ADDED IN THE RIDING   
REMARK   3  POSITIONS U VALUES : RESIDUAL ONLY                                  
REMARK   4                                                                      
REMARK   4 3H09 COMPLIES WITH FORMAT V. 3.30, 13-JUL-11                         
REMARK 100                                                                      
REMARK 100 THIS ENTRY HAS BEEN PROCESSED BY RCSB ON 15-APR-09.                  
REMARK 100 THE RCSB ID CODE IS RCSB052528.                                      
REMARK 200                                                                      
REMARK 200 EXPERIMENTAL DETAILS                                                 
REMARK 200  EXPERIMENT TYPE                : X-RAY DIFFRACTION                  
REMARK 200  DATE OF DATA COLLECTION        : 12-MAY-08                          
REMARK 200  TEMPERATURE           (KELVIN) : 100                                
REMARK 200  PH                             : 5.0                                
REMARK 200  NUMBER OF CRYSTALS USED        : 1                                  
REMARK 200                                                                      
REMARK 200  SYNCHROTRON              (Y/N) : Y                                  
REMARK 200  RADIATION SOURCE               : SSRL                               
REMARK 200  BEAMLINE                       : BL11-1                             
REMARK 200  X-RAY GENERATOR MODEL          : NULL                               
REMARK 200  MONOCHROMATIC OR LAUE    (M/L) : NULL                               
REMARK 200  WAVELENGTH OR RANGE        (A) : 0.86                               
REMARK 200  MONOCHROMATOR                  : NULL                               
REMARK 200  OPTICS                         : NULL                               
REMARK 200                                                                      
REMARK 200  DETECTOR TYPE                  : CCD                                
REMARK 200  DETECTOR MANUFACTURER          : ADSC QUANTUM 4                     
REMARK 200  INTENSITY-INTEGRATION SOFTWARE : HKL                                
REMARK 200  DATA SCALING SOFTWARE          : HKL                                
REMARK 200                                                                      
REMARK 200  NUMBER OF UNIQUE REFLECTIONS   : 251843                             
REMARK 200  RESOLUTION RANGE HIGH      (A) : 1.750                              
REMARK 200  RESOLUTION RANGE LOW       (A) : 50.000                             
REMARK 200  REJECTION CRITERIA  (SIGMA(I)) : NULL                               
REMARK 200                                                                      
REMARK 200 OVERALL.                                                             
REMARK 200  COMPLETENESS FOR RANGE     (%) : 99.9                               
REMARK 200  DATA REDUNDANCY                : 7.400                              
REMARK 200  R MERGE                    (I) : 0.11500                            
REMARK 200  R SYM                      (I) : NULL                               
REMARK 200  <I/SIGMA(I)> FOR THE DATA SET  : 16.6880                            
REMARK 200                                                                      
REMARK 200 IN THE HIGHEST RESOLUTION SHELL.                                     
REMARK 200  HIGHEST RESOLUTION SHELL, RANGE HIGH (A) : 1.75                     
REMARK 200  HIGHEST RESOLUTION SHELL, RANGE LOW  (A) : 1.81                     
REMARK 200  COMPLETENESS FOR SHELL     (%) : 99.0                               
REMARK 200  DATA REDUNDANCY IN SHELL       : 5.20                               
REMARK 200  R MERGE FOR SHELL          (I) : 0.74900                            
REMARK 200  R SYM FOR SHELL            (I) : NULL                               
REMARK 200  <I/SIGMA(I)> FOR SHELL         : NULL                               
REMARK 200                                                                      
REMARK 200 DIFFRACTION PROTOCOL: SINGLE WAVELENGTH                              
REMARK 200 METHOD USED TO DETERMINE THE STRUCTURE: MOLECULAR REPLACEMENT        
REMARK 200 SOFTWARE USED: PHASER                                                
REMARK 200 STARTING MODEL: PDB ENTRY 1WXR                                       
REMARK 200                                                                      
REMARK 200 REMARK: NULL                                                         
REMARK 280                                                                      
REMARK 280 CRYSTAL                                                              
REMARK 280 SOLVENT CONTENT, VS   (%): 57.09                                     
REMARK 280 MATTHEWS COEFFICIENT, VM (ANGSTROMS**3/DA): 2.87                     
REMARK 280                                                                      
REMARK 280 CRYSTALLIZATION CONDITIONS: 10% PEG 20,000, 0.1M SODIUM ACETATE PH   
REMARK 280  5.0, 0.1M DIHYDROGEN PHOSPHATE, VAPOR DIFFUSION, HANGING DROP,      
REMARK 280  TEMPERATURE 277K                                                    
REMARK 290                                                                      
REMARK 290 CRYSTALLOGRAPHIC SYMMETRY                                            
REMARK 290 SYMMETRY OPERATORS FOR SPACE GROUP: P 1 21 1                         
REMARK 290                                                                      
REMARK 290      SYMOP   SYMMETRY                                                
REMARK 290     NNNMMM   OPERATOR                                                
REMARK 290       1555   X,Y,Z                                                   
REMARK 290       2555   -X,Y+1/2,-Z                                             
REMARK 290                                                                      
REMARK 290     WHERE NNN -> OPERATOR NUMBER                                     
REMARK 290           MMM -> TRANSLATION VECTOR                                  
REMARK 290                                                                      
REMARK 290 CRYSTALLOGRAPHIC SYMMETRY TRANSFORMATIONS                            
REMARK 290 THE FOLLOWING TRANSFORMATIONS OPERATE ON THE ATOM/HETATM             
REMARK 290 RECORDS IN THIS ENTRY TO PRODUCE CRYSTALLOGRAPHICALLY                
REMARK 290 RELATED MOLECULES.                                                   
REMARK 290   SMTRY1   1  1.000000  0.000000  0.000000        0.00000            
REMARK 290   SMTRY2   1  0.000000  1.000000  0.000000        0.00000            
REMARK 290   SMTRY3   1  0.000000  0.000000  1.000000        0.00000            
REMARK 290   SMTRY1   2 -1.000000  0.000000  0.000000        0.00000            
REMARK 290   SMTRY2   2  0.000000  1.000000  0.000000       65.93600            
REMARK 290   SMTRY3   2  0.000000  0.000000 -1.000000        0.00000            
REMARK 290                                                                      
REMARK 290 REMARK: NULL                                                         
REMARK 300                                                                      
REMARK 300 BIOMOLECULE: 1, 2                                                    
REMARK 300 SEE REMARK 350 FOR THE AUTHOR PROVIDED AND/OR PROGRAM                
REMARK 300 GENERATED ASSEMBLY INFORMATION FOR THE STRUCTURE IN                  
REMARK 300 THIS ENTRY. THE REMARK MAY ALSO PROVIDE INFORMATION ON               
REMARK 300 BURIED SURFACE AREA.                                                 
REMARK 350                                                                      
REMARK 350 COORDINATES FOR A COMPLETE MULTIMER REPRESENTING THE KNOWN           
REMARK 350 BIOLOGICALLY SIGNIFICANT OLIGOMERIZATION STATE OF THE                
REMARK 350 MOLECULE CAN BE GENERATED BY APPLYING BIOMT TRANSFORMATIONS          
REMARK 350 GIVEN BELOW.  BOTH NON-CRYSTALLOGRAPHIC AND                          
REMARK 350 CRYSTALLOGRAPHIC OPERATIONS ARE GIVEN.                               
REMARK 350                                                                      
REMARK 350 BIOMOLECULE: 1                                                       
REMARK 350 AUTHOR DETERMINED BIOLOGICAL UNIT: MONOMERIC                         
REMARK 350 SOFTWARE DETERMINED QUATERNARY STRUCTURE: MONOMERIC                  
REMARK 350 SOFTWARE USED: PISA                                                  
REMARK 350 APPLY THE FOLLOWING TO CHAINS: A                                     
REMARK 350   BIOMT1   1  1.000000  0.000000  0.000000        0.00000            
REMARK 350   BIOMT2   1  0.000000  1.000000  0.000000        0.00000            
REMARK 350   BIOMT3   1  0.000000  0.000000  1.000000        0.00000            
REMARK 350                                                                      
REMARK 350 BIOMOLECULE: 2                                                       
REMARK 350 AUTHOR DETERMINED BIOLOGICAL UNIT: MONOMERIC                         
REMARK 350 SOFTWARE DETERMINED QUATERNARY STRUCTURE: MONOMERIC                  
REMARK 350 SOFTWARE USED: PISA                                                  
REMARK 350 APPLY THE FOLLOWING TO CHAINS: B                                     
REMARK 350   BIOMT1   1  1.000000  0.000000  0.000000        0.00000            
REMARK 350   BIOMT2   1  0.000000  1.000000  0.000000        0.00000            
REMARK 350   BIOMT3   1  0.000000  0.000000  1.000000        0.00000            
REMARK 465                                                                      
REMARK 465 MISSING RESIDUES                                                     
REMARK 465 THE FOLLOWING RESIDUES WERE NOT LOCATED IN THE                       
REMARK 465 EXPERIMENT. (M=MODEL NUMBER; RES=RESIDUE NAME; C=CHAIN               
REMARK 465 IDENTIFIER; SSSEQ=SEQUENCE NUMBER; I=INSERTION CODE.)                
REMARK 465                                                                      
REMARK 465   M RES C SSSEQI                                                     
REMARK 465     THR A   967                                                      
REMARK 465     VAL A   968                                                      
REMARK 465     ASP A   969                                                      
REMARK 465     GLU A   990                                                      
REMARK 465     VAL A   991                                                      
REMARK 465     GLU A   992                                                      
REMARK 465     LYS A   993                                                      
REMARK 465     ARG A   994                                                      
REMARK 465     ASN A   995                                                      
REMARK 465     GLN A   996                                                      
REMARK 465     THR A   997                                                      
REMARK 465     VAL A   998                                                      
REMARK 465     ASP A   999                                                      
REMARK 465     THR A  1000                                                      
REMARK 465     THR A  1001                                                      
REMARK 465     ASN A  1002                                                      
REMARK 465     ILE A  1003                                                      
REMARK 465     THR A  1004                                                      
REMARK 465     THR A  1005                                                      
REMARK 465     PRO A  1006                                                      
REMARK 465     HIS A  1007                                                      
REMARK 465     HIS A  1008                                                      
REMARK 465     HIS A  1009                                                      
REMARK 465     HIS A  1010                                                      
REMARK 465     HIS A  1011                                                      
REMARK 465     HIS A  1012                                                      
REMARK 465     VAL A  1013                                                      
REMARK 465     PRO A  1014                                                      
REMARK 465     GLU B   990                                                      
REMARK 465     VAL B   991                                                      
REMARK 465     GLU B   992                                                      
REMARK 465     LYS B   993                                                      
REMARK 465     ARG B   994                                                      
REMARK 465     ASN B   995                                                      
REMARK 465     GLN B   996                                                      
REMARK 465     THR B   997                                                      
REMARK 465     VAL B   998                                                      
REMARK 465     ASP B   999                                                      
REMARK 465     THR B  1000                                                      
REMARK 465     THR B  1001                                                      
REMARK 465     ASN B  1002                                                      
REMARK 465     ILE B  1003                                                      
REMARK 465     THR B  1004                                                      
REMARK 465     THR B  1005                                                      
REMARK 465     PRO B  1006                                                      
REMARK 465     HIS B  1007                                                      
REMARK 465     HIS B  1008                                                      
REMARK 465     HIS B  1009                                                      
REMARK 465     HIS B  1010                                                      
REMARK 465     HIS B  1011                                                      
REMARK 465     HIS B  1012                                                      
REMARK 465     VAL B  1013                                                      
REMARK 465     PRO B  1014                                                      
REMARK 500                                                                      
REMARK 500 GEOMETRY AND STEREOCHEMISTRY                                         
REMARK 500 SUBTOPIC: CLOSE CONTACTS IN SAME ASYMMETRIC UNIT                     
REMARK 500                                                                      
REMARK 500 THE FOLLOWING ATOMS ARE IN CLOSE CONTACT.                            
REMARK 500                                                                      
REMARK 500  ATM1  RES C  SSEQI   ATM2  RES C  SSEQI           DISTANCE          
REMARK 500   ND2  ASN A   352     O    HOH A  1740              1.79            
REMARK 500   O    HOH B  1344     O    HOH B  1819              1.88            
REMARK 500   NH2  ARG A    46     O    HOH A  1470              1.93            
REMARK 500   ND2  ASN B   672     O    HOH B  1783              1.95            
REMARK 500   OD1  ASN A   352     O    HOH A  1813              2.03            
REMARK 500   O1A  MLA B  2000     O    HOH B  1061              2.07            
REMARK 500   OE2  GLU A   413     O    HOH A  1704              2.07            
REMARK 500   OG   SER A   504     O    HOH A  1592              2.09            
REMARK 500   O3A  MLA A  2200     O    HOH A  1825              2.09            
REMARK 500   O    HOH B  1253     O    HOH B  1863              2.12            
REMARK 500   O    HOH A  1640     O    HOH B  1639              2.12            
REMARK 500   O    HOH A  1513     O    HOH A  1696              2.14            
REMARK 500   OD1  ASN B   867     O    HOH B  1871              2.18            
REMARK 500   O    HOH A  1436     O    HOH A  1570              2.18            
REMARK 500   O    HOH A  1444     O    HOH A  1814              2.18            
REMARK 500   O    HOH A  1460     O    HOH A  1576              2.19            
REMARK 500   OG   SER B   504     O    HOH B  1648              2.19            
REMARK 500   OG   SER B   106     O    HOH B  1767              2.19            
REMARK 500                                                                      
REMARK 500 REMARK: NULL                                                         
REMARK 500                                                                      
REMARK 500 GEOMETRY AND STEREOCHEMISTRY                                         
REMARK 500 SUBTOPIC: COVALENT BOND ANGLES                                       
REMARK 500                                                                      
REMARK 500 THE STEREOCHEMICAL PARAMETERS OF THE FOLLOWING RESIDUES              
REMARK 500 HAVE VALUES WHICH DEVIATE FROM EXPECTED VALUES BY MORE               
REMARK 500 THAN 6*RMSD (M=MODEL NUMBER; RES=RESIDUE NAME; C=CHAIN               
REMARK 500 IDENTIFIER; SSEQ=SEQUENCE NUMBER; I=INSERTION CODE).                 
REMARK 500                                                                      
REMARK 500 STANDARD TABLE:                                                      
REMARK 500 FORMAT: (10X,I3,1X,A3,1X,A1,I4,A1,3(1X,A4,2X),12X,F5.1)              
REMARK 500                                                                      
REMARK 500 EXPECTED VALUES PROTEIN: ENGH AND HUBER, 1999                        
REMARK 500 EXPECTED VALUES NUCLEIC ACID: CLOWNEY ET AL 1996                     
REMARK 500                                                                      
REMARK 500  M RES CSSEQI ATM1   ATM2   ATM3                                     
REMARK 500    ARG A  46   NE  -  CZ  -  NH2 ANGL. DEV. =  -3.2 DEGREES          
REMARK 500    ARG A  57   NE  -  CZ  -  NH2 ANGL. DEV. =  -3.3 DEGREES          
REMARK 500    PRO A 989   C   -  N   -  CA  ANGL. DEV. =   9.9 DEGREES          
REMARK 500                                                                      
REMARK 500 REMARK: NULL                                                         
REMARK 500                                                                      
REMARK 500 GEOMETRY AND STEREOCHEMISTRY                                         
REMARK 500 SUBTOPIC: TORSION ANGLES                                             
REMARK 500                                                                      
REMARK 500 TORSION ANGLES OUTSIDE THE EXPECTED RAMACHANDRAN REGIONS:            
REMARK 500 (M=MODEL NUMBER; RES=RESIDUE NAME; C=CHAIN IDENTIFIER;               
REMARK 500 SSEQ=SEQUENCE NUMBER; I=INSERTION CODE).                             
REMARK 500                                                                      
REMARK 500 STANDARD TABLE:                                                      
REMARK 500 FORMAT:(10X,I3,1X,A3,1X,A1,I4,A1,4X,F7.2,3X,F7.2)                    
REMARK 500                                                                      
REMARK 500 EXPECTED VALUES: GJ KLEYWEGT AND TA JONES (1996). PHI/PSI-           
REMARK 500 CHOLOGY: RAMACHANDRAN REVISITED. STRUCTURE 4, 1395 - 1400            
REMARK 500                                                                      
REMARK 500  M RES CSSEQI        PSI       PHI                                   
REMARK 500    PHE A  47       41.89   -105.45                                   
REMARK 500    ASN A 119     -157.52   -112.68                                   
REMARK 500    VAL A 152      -75.33    -81.07                                   
REMARK 500    SER A 449       -7.98     78.17                                   
REMARK 500    GLU A 463       39.36   -143.28                                   
REMARK 500    SER A 501      -17.16     89.67                                   
REMARK 500    ASN A 586       80.83   -157.62                                   
REMARK 500    ASN A 670       75.87   -105.14                                   
REMARK 500    ASN A 756     -130.86     54.46                                   
REMARK 500    ASP A 777     -122.60     61.58                                   
REMARK 500    THR A 855     -168.52   -117.32                                   
REMARK 500    ASN A 869      -87.27    -82.86                                   
REMARK 500    THR A 938      -33.63   -134.60                                   
REMARK 500    ASN B 119     -158.73   -113.16                                   
REMARK 500    VAL B 152      -77.00    -85.22                                   
REMARK 500    TYR B 248     -178.86    -69.58                                   
REMARK 500    SER B 449      -14.36     75.98                                   
REMARK 500    GLU B 463       41.26   -146.10                                   
REMARK 500    SER B 501      -15.78     90.34                                   
REMARK 500    ASN B 586       78.96   -158.93                                   
REMARK 500    ASN B 756     -128.80     58.98                                   
REMARK 500    SER B 771      153.65    179.23                                   
REMARK 500    ASP B 777     -121.84     60.25                                   
REMARK 500    ASN B 869      -87.54    -83.97                                   
REMARK 500    THR B 938      -35.76   -141.67                                   
REMARK 500                                                                      
REMARK 500 REMARK: NULL                                                         
REMARK 525                                                                      
REMARK 525 SOLVENT                                                              
REMARK 525                                                                      
REMARK 525 THE SOLVENT MOLECULES HAVE CHAIN IDENTIFIERS THAT                    
REMARK 525 INDICATE THE POLYMER CHAIN WITH WHICH THEY ARE MOST                  
REMARK 525 CLOSELY ASSOCIATED. THE REMARK LISTS ALL THE SOLVENT                 
REMARK 525 MOLECULES WHICH ARE MORE THAN 5A AWAY FROM THE                       
REMARK 525 NEAREST POLYMER CHAIN (M = MODEL NUMBER;                             
REMARK 525 RES=RESIDUE NAME; C=CHAIN IDENTIFIER; SSEQ=SEQUENCE                  
REMARK 525 NUMBER; I=INSERTION CODE):                                           
REMARK 525                                                                      
REMARK 525  M RES CSSEQI                                                        
REMARK 525    HOH A1091        DISTANCE =  5.03 ANGSTROMS                       
REMARK 525    HOH B1552        DISTANCE =  5.12 ANGSTROMS                       
REMARK 525    HOH B1555        DISTANCE =  5.32 ANGSTROMS                       
REMARK 525    HOH B1757        DISTANCE =  5.12 ANGSTROMS                       
REMARK 525    HOH B1804        DISTANCE =  5.95 ANGSTROMS                       
REMARK 620                                                                      
REMARK 620 METAL COORDINATION                                                   
REMARK 620 (M=MODEL NUMBER; RES=RESIDUE NAME; C=CHAIN IDENTIFIER;               
REMARK 620 SSEQ=SEQUENCE NUMBER; I=INSERTION CODE):                             
REMARK 620                                                                      
REMARK 620 COORDINATION ANGLES FOR:  M RES CSSEQI METAL                         
REMARK 620                              NA A2300  NA                            
REMARK 620 N RES CSSEQI ATOM                                                    
REMARK 620 1 ASP A 335   O                                                      
REMARK 620 2 THR A 338   O    93.3                                              
REMARK 620 3 HOH A1047   O    92.9 100.2                                        
REMARK 620 4 HOH A1873   O    89.4 177.2  80.6                                  
REMARK 620 5 HOH A1366   O   175.4  90.7  84.2  86.7                            
REMARK 620 6 HOH A1631   O    95.4  83.7 170.6  95.1  87.3                      
REMARK 620 N                    1     2     3     4     5                       
REMARK 620                                                                      
REMARK 620 COORDINATION ANGLES FOR:  M RES CSSEQI METAL                         
REMARK 620                              NA B2300  NA                            
REMARK 620 N RES CSSEQI ATOM                                                    
REMARK 620 1 THR B  52   O                                                      
REMARK 620 2 THR B  52   OG1  78.6                                              
REMARK 620 3 HOH B1045   O    94.7 173.2                                        
REMARK 620 4 HOH B1397   O    87.8  88.1  90.0                                  
REMARK 620 5 HOH B1810   O   170.3  93.3  93.2  86.6                            
REMARK 620 N                    1     2     3     4                             
REMARK 620                                                                      
REMARK 620 COORDINATION ANGLES FOR:  M RES CSSEQI METAL                         
REMARK 620                              NA B2100  NA                            
REMARK 620 N RES CSSEQI ATOM                                                    
REMARK 620 1 ASP B 335   O                                                      
REMARK 620 2 THR B 338   O    91.9                                              
REMARK 620 3 HOH B1496   O    98.6  82.9                                        
REMARK 620 4 HOH B1192   O    89.1  99.3 172.0                                  
REMARK 620 5 HOH B1441   O   173.8  89.8  87.5  84.8                            
REMARK 620 6 HOH B1569   O    91.7 174.9  92.9  84.4  87.0                      
REMARK 620 N                    1     2     3     4     5                       
REMARK 620                                                                      
REMARK 620 COORDINATION ANGLES FOR:  M RES CSSEQI METAL                         
REMARK 620                              NA B2200  NA                            
REMARK 620 N RES CSSEQI ATOM                                                    
REMARK 620 1 VAL B 491   O                                                      
REMARK 620 2 HOH B1228   O   164.8                                              
REMARK 620 3 HOH B1535   O    95.9  89.0                                        
REMARK 620 4 HOH B1725   O    91.7  82.1 170.1                                  
REMARK 620 5 HOH B1203   O    80.8  84.2 101.3  73.7                            
REMARK 620 6 HOH B1751   O    84.9 110.1  80.4 106.6 165.7                      
REMARK 620 N                    1     2     3     4     5                       
REMARK 800                                                                      
REMARK 800 SITE                                                                 
REMARK 800 SITE_IDENTIFIER: AC1                                                 
REMARK 800 EVIDENCE_CODE: SOFTWARE                                              
REMARK 800 SITE_DESCRIPTION: BINDING SITE FOR RESIDUE ACT A 1900                
REMARK 800                                                                      
REMARK 800 SITE_IDENTIFIER: AC2                                                 
REMARK 800 EVIDENCE_CODE: SOFTWARE                                              
REMARK 800 SITE_DESCRIPTION: BINDING SITE FOR RESIDUE MLA A 2000                
REMARK 800                                                                      
REMARK 800 SITE_IDENTIFIER: AC3                                                 
REMARK 800 EVIDENCE_CODE: SOFTWARE                                              
REMARK 800 SITE_DESCRIPTION: BINDING SITE FOR RESIDUE ACT A 1800                
REMARK 800                                                                      
REMARK 800 SITE_IDENTIFIER: AC4                                                 
REMARK 800 EVIDENCE_CODE: SOFTWARE                                              
REMARK 800 SITE_DESCRIPTION: BINDING SITE FOR RESIDUE MLA A 2100                
REMARK 800                                                                      
REMARK 800 SITE_IDENTIFIER: AC5                                                 
REMARK 800 EVIDENCE_CODE: SOFTWARE                                              
REMARK 800 SITE_DESCRIPTION: BINDING SITE FOR RESIDUE MLA A 2200                
REMARK 800                                                                      
REMARK 800 SITE_IDENTIFIER: AC6                                                 
REMARK 800 EVIDENCE_CODE: SOFTWARE                                              
REMARK 800 SITE_DESCRIPTION: BINDING SITE FOR RESIDUE NA A 2300                 
REMARK 800                                                                      
REMARK 800 SITE_IDENTIFIER: AC7                                                 
REMARK 800 EVIDENCE_CODE: SOFTWARE                                              
REMARK 800 SITE_DESCRIPTION: BINDING SITE FOR RESIDUE NA B 2100                 
REMARK 800                                                                      
REMARK 800 SITE_IDENTIFIER: AC8                                                 
REMARK 800 EVIDENCE_CODE: SOFTWARE                                              
REMARK 800 SITE_DESCRIPTION: BINDING SITE FOR RESIDUE NA B 2200                 
REMARK 800                                                                      
REMARK 800 SITE_IDENTIFIER: AC9                                                 
REMARK 800 EVIDENCE_CODE: SOFTWARE                                              
REMARK 800 SITE_DESCRIPTION: BINDING SITE FOR RESIDUE MLA B 2000                
REMARK 800                                                                      
REMARK 800 SITE_IDENTIFIER: BC1                                                 
REMARK 800 EVIDENCE_CODE: SOFTWARE                                              
REMARK 800 SITE_DESCRIPTION: BINDING SITE FOR RESIDUE ACT B 1900                
REMARK 800                                                                      
REMARK 800 SITE_IDENTIFIER: BC2                                                 
REMARK 800 EVIDENCE_CODE: SOFTWARE                                              
REMARK 800 SITE_DESCRIPTION: BINDING SITE FOR RESIDUE MLA B 1800                
REMARK 800                                                                      
REMARK 800 SITE_IDENTIFIER: BC3                                                 
REMARK 800 EVIDENCE_CODE: SOFTWARE                                              
REMARK 800 SITE_DESCRIPTION: BINDING SITE FOR RESIDUE ACT B 1700                
REMARK 800                                                                      
REMARK 800 SITE_IDENTIFIER: BC4                                                 
REMARK 800 EVIDENCE_CODE: SOFTWARE                                              
REMARK 800 SITE_DESCRIPTION: BINDING SITE FOR RESIDUE NA B 2300                 
DBREF  3H09 A   26  1014  UNP    P44969   IGA0_HAEIN      26   1014             
DBREF  3H09 B   26  1014  UNP    P44969   IGA0_HAEIN      26   1014             
SEQADV 3H09 HIS A 1007  UNP  P44969    ASN  1007 ENGINEERED                     
SEQADV 3H09 HIS A 1008  UNP  P44969    ASN  1008 ENGINEERED                     
SEQADV 3H09 HIS A 1009  UNP  P44969    ILE  1009 ENGINEERED                     
SEQADV 3H09 HIS A 1010  UNP  P44969    GLN  1010 ENGINEERED                     
SEQADV 3H09 HIS A 1011  UNP  P44969    ALA  1011 ENGINEERED                     
SEQADV 3H09 HIS A 1012  UNP  P44969    ASP  1012 ENGINEERED                     
SEQADV 3H09 HIS B 1007  UNP  P44969    ASN  1007 ENGINEERED                     
SEQADV 3H09 HIS B 1008  UNP  P44969    ASN  1008 ENGINEERED                     
SEQADV 3H09 HIS B 1009  UNP  P44969    ILE  1009 ENGINEERED                     
SEQADV 3H09 HIS B 1010  UNP  P44969    GLN  1010 ENGINEERED                     
SEQADV 3H09 HIS B 1011  UNP  P44969    ALA  1011 ENGINEERED                     
SEQADV 3H09 HIS B 1012  UNP  P44969    ASP  1012 ENGINEERED                     
SEQRES   1 A  989  ALA LEU VAL ARG ASP ASP VAL ASP TYR GLN ILE PHE ARG          
SEQRES   2 A  989  ASP PHE ALA GLU ASN LYS GLY ARG PHE SER VAL GLY ALA          
SEQRES   3 A  989  THR ASN VAL GLU VAL ARG ASP LYS ASN ASN HIS SER LEU          
SEQRES   4 A  989  GLY ASN VAL LEU PRO ASN GLY ILE PRO MET ILE ASP PHE          
SEQRES   5 A  989  SER VAL VAL ASP VAL ASP LYS ARG ILE ALA THR LEU ILE          
SEQRES   6 A  989  ASN PRO GLN TYR VAL VAL GLY VAL LYS HIS VAL SER ASN          
SEQRES   7 A  989  GLY VAL SER GLU LEU HIS PHE GLY ASN LEU ASN GLY ASN          
SEQRES   8 A  989  MET ASN ASN GLY ASN ALA LYS SER HIS ARG ASP VAL SER          
SEQRES   9 A  989  SER GLU GLU ASN ARG TYR PHE SER VAL GLU LYS ASN GLU          
SEQRES  10 A  989  TYR PRO THR LYS LEU ASN GLY LYS ALA VAL THR THR GLU          
SEQRES  11 A  989  ASP GLN THR GLN LYS ARG ARG GLU ASP TYR TYR MET PRO          
SEQRES  12 A  989  ARG LEU ASP LYS PHE VAL THR GLU VAL ALA PRO ILE GLU          
SEQRES  13 A  989  ALA SER THR ALA SER SER ASP ALA GLY THR TYR ASN ASP          
SEQRES  14 A  989  GLN ASN LYS TYR PRO ALA PHE VAL ARG LEU GLY SER GLY          
SEQRES  15 A  989  SER GLN PHE ILE TYR LYS LYS GLY ASP ASN TYR SER LEU          
SEQRES  16 A  989  ILE LEU ASN ASN HIS GLU VAL GLY GLY ASN ASN LEU LYS          
SEQRES  17 A  989  LEU VAL GLY ASP ALA TYR THR TYR GLY ILE ALA GLY THR          
SEQRES  18 A  989  PRO TYR LYS VAL ASN HIS GLU ASN ASN GLY LEU ILE GLY          
SEQRES  19 A  989  PHE GLY ASN SER LYS GLU GLU HIS SER ASP PRO LYS GLY          
SEQRES  20 A  989  ILE LEU SER GLN ASP PRO LEU THR ASN TYR ALA VAL LEU          
SEQRES  21 A  989  GLY ASP SER GLY SER PRO LEU PHE VAL TYR ASP ARG GLU          
SEQRES  22 A  989  LYS GLY LYS TRP LEU PHE LEU GLY SER TYR ASP PHE TRP          
SEQRES  23 A  989  ALA GLY TYR ASN LYS LYS SER TRP GLN GLU TRP ASN ILE          
SEQRES  24 A  989  TYR LYS PRO GLU PHE ALA LYS THR VAL LEU ASP LYS ASP          
SEQRES  25 A  989  THR ALA GLY SER LEU THR GLY SER ASN THR GLN TYR ASN          
SEQRES  26 A  989  TRP ASN PRO THR GLY LYS THR SER VAL ILE SER ASN GLY          
SEQRES  27 A  989  SER GLU SER LEU ASN VAL ASP LEU PHE ASP SER SER GLN          
SEQRES  28 A  989  ASP THR ASP SER LYS LYS ASN ASN HIS GLY LYS SER VAL          
SEQRES  29 A  989  THR LEU ARG GLY SER GLY THR LEU THR LEU ASN ASN ASN          
SEQRES  30 A  989  ILE ASP GLN GLY ALA GLY GLY LEU PHE PHE GLU GLY ASP          
SEQRES  31 A  989  TYR GLU VAL LYS GLY THR SER ASP SER THR THR TRP LYS          
SEQRES  32 A  989  GLY ALA GLY VAL SER VAL ALA ASP GLY LYS THR VAL THR          
SEQRES  33 A  989  TRP LYS VAL HIS ASN PRO LYS SER ASP ARG LEU ALA LYS          
SEQRES  34 A  989  ILE GLY LYS GLY THR LEU ILE VAL GLU GLY LYS GLY GLU          
SEQRES  35 A  989  ASN LYS GLY SER LEU LYS VAL GLY ASP GLY THR VAL ILE          
SEQRES  36 A  989  LEU LYS GLN GLN ALA ASP ALA ASN ASN LYS VAL LYS ALA          
SEQRES  37 A  989  PHE SER GLN VAL GLY ILE VAL SER GLY ARG SER THR VAL          
SEQRES  38 A  989  VAL LEU ASN ASP ASP LYS GLN VAL ASP PRO ASN SER ILE          
SEQRES  39 A  989  TYR PHE GLY PHE ARG GLY GLY ARG LEU ASP ALA ASN GLY          
SEQRES  40 A  989  ASN ASN LEU THR PHE GLU HIS ILE ARG ASN ILE ASP ASP          
SEQRES  41 A  989  GLY ALA ARG LEU VAL ASN HIS ASN THR SER LYS THR SER          
SEQRES  42 A  989  THR VAL THR ILE THR GLY GLU SER LEU ILE THR ASP PRO          
SEQRES  43 A  989  ASN THR ILE THR PRO TYR ASN ILE ASP ALA PRO ASP GLU          
SEQRES  44 A  989  ASP ASN PRO TYR ALA PHE ARG ARG ILE LYS ASP GLY GLY          
SEQRES  45 A  989  GLN LEU TYR LEU ASN LEU GLU ASN TYR THR TYR TYR ALA          
SEQRES  46 A  989  LEU ARG LYS GLY ALA SER THR ARG SER GLU LEU PRO LYS          
SEQRES  47 A  989  ASN SER GLY GLU SER ASN GLU ASN TRP LEU TYR MET GLY          
SEQRES  48 A  989  LYS THR SER ASP GLU ALA LYS ARG ASN VAL MET ASN HIS          
SEQRES  49 A  989  ILE ASN ASN GLU ARG MET ASN GLY PHE ASN GLY TYR PHE          
SEQRES  50 A  989  GLY GLU GLU GLU GLY LYS ASN ASN GLY ASN LEU ASN VAL          
SEQRES  51 A  989  THR PHE LYS GLY LYS SER GLU GLN ASN ARG PHE LEU LEU          
SEQRES  52 A  989  THR GLY GLY THR ASN LEU ASN GLY ASP LEU LYS VAL GLU          
SEQRES  53 A  989  LYS GLY THR LEU PHE LEU SER GLY ARG PRO THR PRO HIS          
SEQRES  54 A  989  ALA ARG ASP ILE ALA GLY ILE SER SER THR LYS LYS ASP          
SEQRES  55 A  989  GLN HIS PHE ALA GLU ASN ASN GLU VAL VAL VAL GLU ASP          
SEQRES  56 A  989  ASP TRP ILE ASN ARG ASN PHE LYS ALA THR ASN ILE ASN          
SEQRES  57 A  989  VAL THR ASN ASN ALA THR LEU TYR SER GLY ARG ASN VAL          
SEQRES  58 A  989  ALA ASN ILE THR SER ASN ILE THR ALA SER ASP ASN ALA          
SEQRES  59 A  989  LYS VAL HIS ILE GLY TYR LYS ALA GLY ASP THR VAL CYS          
SEQRES  60 A  989  VAL ARG SER ASP TYR THR GLY TYR VAL THR CYS THR THR          
SEQRES  61 A  989  ASP LYS LEU SER ASP LYS ALA LEU ASN SER PHE ASN ALA          
SEQRES  62 A  989  THR ASN VAL SER GLY ASN VAL ASN LEU SER GLY ASN ALA          
SEQRES  63 A  989  ASN PHE VAL LEU GLY LYS ALA ASN LEU PHE GLY THR ILE          
SEQRES  64 A  989  SER GLY THR GLY ASN SER GLN VAL ARG LEU THR GLU ASN          
SEQRES  65 A  989  SER HIS TRP HIS LEU THR GLY ASP SER ASN VAL ASN GLN          
SEQRES  66 A  989  LEU ASN LEU ASP LYS GLY HIS ILE HIS LEU ASN ALA GLN          
SEQRES  67 A  989  ASN ASP ALA ASN LYS VAL THR THR TYR ASN THR LEU THR          
SEQRES  68 A  989  VAL ASN SER LEU SER GLY ASN GLY SER PHE TYR TYR LEU          
SEQRES  69 A  989  THR ASP LEU SER ASN LYS GLN GLY ASP LYS VAL VAL VAL          
SEQRES  70 A  989  THR LYS SER ALA THR GLY ASN PHE THR LEU GLN VAL ALA          
SEQRES  71 A  989  ASP LYS THR GLY GLU PRO THR LYS ASN GLU LEU THR LEU          
SEQRES  72 A  989  PHE ASP ALA SER ASN ALA THR ARG ASN ASN LEU ASN VAL          
SEQRES  73 A  989  SER LEU VAL GLY ASN THR VAL ASP LEU GLY ALA TRP LYS          
SEQRES  74 A  989  TYR LYS LEU ARG ASN VAL ASN GLY ARG TYR ASP LEU TYR          
SEQRES  75 A  989  ASN PRO GLU VAL GLU LYS ARG ASN GLN THR VAL ASP THR          
SEQRES  76 A  989  THR ASN ILE THR THR PRO HIS HIS HIS HIS HIS HIS VAL          
SEQRES  77 A  989  PRO                                                          
SEQRES   1 B  989  ALA LEU VAL ARG ASP ASP VAL ASP TYR GLN ILE PHE ARG          
SEQRES   2 B  989  ASP PHE ALA GLU ASN LYS GLY ARG PHE SER VAL GLY ALA          
SEQRES   3 B  989  THR ASN VAL GLU VAL ARG ASP LYS ASN ASN HIS SER LEU          
SEQRES   4 B  989  GLY ASN VAL LEU PRO ASN GLY ILE PRO MET ILE ASP PHE          
SEQRES   5 B  989  SER VAL VAL ASP VAL ASP LYS ARG ILE ALA THR LEU ILE          
SEQRES   6 B  989  ASN PRO GLN TYR VAL VAL GLY VAL LYS HIS VAL SER ASN          
SEQRES   7 B  989  GLY VAL SER GLU LEU HIS PHE GLY ASN LEU ASN GLY ASN          
SEQRES   8 B  989  MET ASN ASN GLY ASN ALA LYS SER HIS ARG ASP VAL SER          
SEQRES   9 B  989  SER GLU GLU ASN ARG TYR PHE SER VAL GLU LYS ASN GLU          
SEQRES  10 B  989  TYR PRO THR LYS LEU ASN GLY LYS ALA VAL THR THR GLU          
SEQRES  11 B  989  ASP GLN THR GLN LYS ARG ARG GLU ASP TYR TYR MET PRO          
SEQRES  12 B  989  ARG LEU ASP LYS PHE VAL THR GLU VAL ALA PRO ILE GLU          
SEQRES  13 B  989  ALA SER THR ALA SER SER ASP ALA GLY THR TYR ASN ASP          
SEQRES  14 B  989  GLN ASN LYS TYR PRO ALA PHE VAL ARG LEU GLY SER GLY          
SEQRES  15 B  989  SER GLN PHE ILE TYR LYS LYS GLY ASP ASN TYR SER LEU          
SEQRES  16 B  989  ILE LEU ASN ASN HIS GLU VAL GLY GLY ASN ASN LEU LYS          
SEQRES  17 B  989  LEU VAL GLY ASP ALA TYR THR TYR GLY ILE ALA GLY THR          
SEQRES  18 B  989  PRO TYR LYS VAL ASN HIS GLU ASN ASN GLY LEU ILE GLY          
SEQRES  19 B  989  PHE GLY ASN SER LYS GLU GLU HIS SER ASP PRO LYS GLY          
SEQRES  20 B  989  ILE LEU SER GLN ASP PRO LEU THR ASN TYR ALA VAL LEU          
SEQRES  21 B  989  GLY ASP SER GLY SER PRO LEU PHE VAL TYR ASP ARG GLU          
SEQRES  22 B  989  LYS GLY LYS TRP LEU PHE LEU GLY SER TYR ASP PHE TRP          
SEQRES  23 B  989  ALA GLY TYR ASN LYS LYS SER TRP GLN GLU TRP ASN ILE          
SEQRES  24 B  989  TYR LYS PRO GLU PHE ALA LYS THR VAL LEU ASP LYS ASP          
SEQRES  25 B  989  THR ALA GLY SER LEU THR GLY SER ASN THR GLN TYR ASN          
SEQRES  26 B  989  TRP ASN PRO THR GLY LYS THR SER VAL ILE SER ASN GLY          
SEQRES  27 B  989  SER GLU SER LEU ASN VAL ASP LEU PHE ASP SER SER GLN          
SEQRES  28 B  989  ASP THR ASP SER LYS LYS ASN ASN HIS GLY LYS SER VAL          
SEQRES  29 B  989  THR LEU ARG GLY SER GLY THR LEU THR LEU ASN ASN ASN          
SEQRES  30 B  989  ILE ASP GLN GLY ALA GLY GLY LEU PHE PHE GLU GLY ASP          
SEQRES  31 B  989  TYR GLU VAL LYS GLY THR SER ASP SER THR THR TRP LYS          
SEQRES  32 B  989  GLY ALA GLY VAL SER VAL ALA ASP GLY LYS THR VAL THR          
SEQRES  33 B  989  TRP LYS VAL HIS ASN PRO LYS SER ASP ARG LEU ALA LYS          
SEQRES  34 B  989  ILE GLY LYS GLY THR LEU ILE VAL GLU GLY LYS GLY GLU          
SEQRES  35 B  989  ASN LYS GLY SER LEU LYS VAL GLY ASP GLY THR VAL ILE          
SEQRES  36 B  989  LEU LYS GLN GLN ALA ASP ALA ASN ASN LYS VAL LYS ALA          
SEQRES  37 B  989  PHE SER GLN VAL GLY ILE VAL SER GLY ARG SER THR VAL          
SEQRES  38 B  989  VAL LEU ASN ASP ASP LYS GLN VAL ASP PRO ASN SER ILE          
SEQRES  39 B  989  TYR PHE GLY PHE ARG GLY GLY ARG LEU ASP ALA ASN GLY          
SEQRES  40 B  989  ASN ASN LEU THR PHE GLU HIS ILE ARG ASN ILE ASP ASP          
SEQRES  41 B  989  GLY ALA ARG LEU VAL ASN HIS ASN THR SER LYS THR SER          
SEQRES  42 B  989  THR VAL THR ILE THR GLY GLU SER LEU ILE THR ASP PRO          
SEQRES  43 B  989  ASN THR ILE THR PRO TYR ASN ILE ASP ALA PRO ASP GLU          
SEQRES  44 B  989  ASP ASN PRO TYR ALA PHE ARG ARG ILE LYS ASP GLY GLY          
SEQRES  45 B  989  GLN LEU TYR LEU ASN LEU GLU ASN TYR THR TYR TYR ALA          
SEQRES  46 B  989  LEU ARG LYS GLY ALA SER THR ARG SER GLU LEU PRO LYS          
SEQRES  47 B  989  ASN SER GLY GLU SER ASN GLU ASN TRP LEU TYR MET GLY          
SEQRES  48 B  989  LYS THR SER ASP GLU ALA LYS ARG ASN VAL MET ASN HIS          
SEQRES  49 B  989  ILE ASN ASN GLU ARG MET ASN GLY PHE ASN GLY TYR PHE          
SEQRES  50 B  989  GLY GLU GLU GLU GLY LYS ASN ASN GLY ASN LEU ASN VAL          
SEQRES  51 B  989  THR PHE LYS GLY LYS SER GLU GLN ASN ARG PHE LEU LEU          
SEQRES  52 B  989  THR GLY GLY THR ASN LEU ASN GLY ASP LEU LYS VAL GLU          
SEQRES  53 B  989  LYS GLY THR LEU PHE LEU SER GLY ARG PRO THR PRO HIS          
SEQRES  54 B  989  ALA ARG ASP ILE ALA GLY ILE SER SER THR LYS LYS ASP          
SEQRES  55 B  989  GLN HIS PHE ALA GLU ASN ASN GLU VAL VAL VAL GLU ASP          
SEQRES  56 B  989  ASP TRP ILE ASN ARG ASN PHE LYS ALA THR ASN ILE ASN          
SEQRES  57 B  989  VAL THR ASN ASN ALA THR LEU TYR SER GLY ARG ASN VAL          
SEQRES  58 B  989  ALA ASN ILE THR SER ASN ILE THR ALA SER ASP ASN ALA          
SEQRES  59 B  989  LYS VAL HIS ILE GLY TYR LYS ALA GLY ASP THR VAL CYS          
SEQRES  60 B  989  VAL ARG SER ASP TYR THR GLY TYR VAL THR CYS THR THR          
SEQRES  61 B  989  ASP LYS LEU SER ASP LYS ALA LEU ASN SER PHE ASN ALA          
SEQRES  62 B  989  THR ASN VAL SER GLY ASN VAL ASN LEU SER GLY ASN ALA          
SEQRES  63 B  989  ASN PHE VAL LEU GLY LYS ALA ASN LEU PHE GLY THR ILE          
SEQRES  64 B  989  SER GLY THR GLY ASN SER GLN VAL ARG LEU THR GLU ASN          
SEQRES  65 B  989  SER HIS TRP HIS LEU THR GLY ASP SER ASN VAL ASN GLN          
SEQRES  66 B  989  LEU ASN LEU ASP LYS GLY HIS ILE HIS LEU ASN ALA GLN          
SEQRES  67 B  989  ASN ASP ALA ASN LYS VAL THR THR TYR ASN THR LEU THR          
SEQRES  68 B  989  VAL ASN SER LEU SER GLY ASN GLY SER PHE TYR TYR LEU          
SEQRES  69 B  989  THR ASP LEU SER ASN LYS GLN GLY ASP LYS VAL VAL VAL          
SEQRES  70 B  989  THR LYS SER ALA THR GLY ASN PHE THR LEU GLN VAL ALA          
SEQRES  71 B  989  ASP LYS THR GLY GLU PRO THR LYS ASN GLU LEU THR LEU          
SEQRES  72 B  989  PHE ASP ALA SER ASN ALA THR ARG ASN ASN LEU ASN VAL          
SEQRES  73 B  989  SER LEU VAL GLY ASN THR VAL ASP LEU GLY ALA TRP LYS          
SEQRES  74 B  989  TYR LYS LEU ARG ASN VAL ASN GLY ARG TYR ASP LEU TYR          
SEQRES  75 B  989  ASN PRO GLU VAL GLU LYS ARG ASN GLN THR VAL ASP THR          
SEQRES  76 B  989  THR ASN ILE THR THR PRO HIS HIS HIS HIS HIS HIS VAL          
SEQRES  77 B  989  PRO                                                          
HET    ACT  A1900       4                                                       
HET    MLA  A2000       7                                                       
HET    ACT  A1800       4                                                       
HET    MLA  A2100       7                                                       
HET    MLA  A2200       7                                                       
HET     NA  A2300       1                                                       
HET     NA  B2100       1                                                       
HET     NA  B2200       1                                                       
HET    MLA  B2000       7                                                       
HET    ACT  B1900       4                                                       
HET    MLA  B1800       7                                                       
HET    ACT  B1700       4                                                       
HET     NA  B2300       1                                                       
HETNAM     ACT ACETATE ION                                                      
HETNAM     MLA MALONIC ACID                                                     
HETNAM      NA SODIUM ION                                                       
HETSYN     MLA DICARBOXYLIC ACID C3; PROPANEDIOLIC ACID;                        
HETSYN   2 MLA  METAHNEDICARBOXYLIC ACID                                        
FORMUL   3  ACT    4(C2 H3 O2 1-)                                               
FORMUL   4  MLA    5(C3 H4 O4)                                                  
FORMUL   8   NA    4(NA 1+)                                                     
FORMUL  16  HOH   *1812(H2 O)                                                   
HELIX    1   1 ASP A   33  ASN A   43  1                                  11    
HELIX    2   2 ASP A   76  VAL A   80  5                                   5    
HELIX    3   3 SER A  129  GLU A  132  5                                   4    
HELIX    4   4 THR A  153  GLU A  163  1                                  11    
HELIX    5   5 GLY A  190  ASP A  194  5                                   5    
HELIX    6   6 GLY A  272  GLN A  276  5                                   5    
HELIX    7   7 ALA A  312  LYS A  317  1                                   6    
HELIX    8   8 LYS A  326  ASP A  337  1                                  12    
HELIX    9   9 THR A  378  HIS A  385  1                                   8    
HELIX   10  10 ASP A  515  ASN A  517  5                                   3    
HELIX   11  11 ASP A  570  ILE A  574  5                                   5    
HELIX   12  12 THR A  638  ARG A  654  1                                  17    
HELIX   13  13 ASP A  727  GLU A  735  5                                   9    
HELIX   14  14 SER A  809  ASN A  814  1                                   6    
HELIX   15  15 LEU A  912  LYS A  915  5                                   4    
HELIX   16  16 ASP B   33  ASN B   43  1                                  11    
HELIX   17  17 ASP B   76  VAL B   80  5                                   5    
HELIX   18  18 ASN B  103  VAL B  105  5                                   3    
HELIX   19  19 SER B  129  GLU B  132  5                                   4    
HELIX   20  20 THR B  153  GLU B  163  1                                  11    
HELIX   21  21 GLY B  190  ASP B  194  5                                   5    
HELIX   22  22 GLY B  272  GLN B  276  5                                   5    
HELIX   23  23 ALA B  312  LYS B  317  1                                   6    
HELIX   24  24 LYS B  326  ASP B  337  1                                  12    
HELIX   25  25 THR B  378  HIS B  385  1                                   8    
HELIX   26  26 ASP B  515  ASN B  517  5                                   3    
HELIX   27  27 ASP B  570  ILE B  574  5                                   5    
HELIX   28  28 THR B  638  ARG B  654  1                                  17    
HELIX   29  29 ASP B  727  GLU B  735  5                                   9    
HELIX   30  30 SER B  809  ASN B  814  1                                   6    
HELIX   31  31 LEU B  912  LYS B  915  5                                   4    
HELIX   32  32 ASP B  969  TRP B  973  5                                   5    
SSBOND   1 CYS A  792    CYS A  803                          1555   1555  2.85  
SSBOND   2 CYS B  792    CYS B  803                          1555   1555  2.77  
LINK         O   ASP A 335                NA    NA A2300     1555   1555  2.47  
LINK         O   THR A 338                NA    NA A2300     1555   1555  2.24  
LINK         O   THR B  52                NA    NA B2300     1555   1555  2.54  
LINK         OG1 THR B  52                NA    NA B2300     1555   1555  2.49  
LINK         O   ASP B 335                NA    NA B2100     1555   1555  2.35  
LINK         O   THR B 338                NA    NA B2100     1555   1555  2.33  
LINK         O   VAL B 491                NA    NA B2200     1555   1555  2.34  
LINK        NA    NA A2300                 O   HOH A1047     1555   1555  2.28  
LINK        NA    NA A2300                 O   HOH A1873     1555   1555  2.35  
LINK        NA    NA A2300                 O   HOH A1366     1555   1555  2.49  
LINK        NA    NA A2300                 O   HOH A1631     1555   1555  2.45  
LINK        NA    NA B2100                 O   HOH B1496     1555   1555  2.44  
LINK        NA    NA B2100                 O   HOH B1192     1555   1555  2.34  
LINK        NA    NA B2100                 O   HOH B1441     1555   1555  2.46  
LINK        NA    NA B2100                 O   HOH B1569     1555   1555  2.29  
LINK        NA    NA B2200                 O   HOH B1228     1555   1555  2.46  
LINK        NA    NA B2200                 O   HOH B1535     1555   1555  2.30  
LINK        NA    NA B2200                 O   HOH B1725     1555   1555  2.32  
LINK        NA    NA B2200                 O   HOH B1203     1555   1555  2.69  
LINK        NA    NA B2200                 O   HOH B1751     1555   1555  2.44  
LINK        NA    NA B2300                 O   HOH B1045     1555   1555  2.30  
LINK        NA    NA B2300                 O   HOH B1397     1555   1555  2.39  
LINK        NA    NA B2300                 O   HOH B1810     1555   1555  2.32  
SITE     1 AC1  7 HIS A 100  LEU A 285  GLY A 286  SER A 288                    
SITE     2 AC1  7 HOH A1734  HOH A1735  HOH A1819                               
SITE     1 AC2  5 ARG A 612  LYS A 613  HIS A 649  GLU A 653                    
SITE     2 AC2  5 HOH A1850                                                     
SITE     1 AC3  5 HIS A 539  ILE A 540  PHE A 658  HOH A1019                    
SITE     2 AC3  5 HOH A1191                                                     
SITE     1 AC4  6 PRO A 353  THR A 354  GLY A 355  HOH A1518                    
SITE     2 AC4  6 HOH A1554  HOH A1776                                          
SITE     1 AC5  9 TYR A 143  LYS A 326  PRO A 327  GLU A 328                    
SITE     2 AC5  9 PHE A 329  HOH A1436  HOH A1584  HOH A1825                    
SITE     3 AC5  9 HOH A1843                                                     
SITE     1 AC6  6 ASP A 335  THR A 338  HOH A1047  HOH A1366                    
SITE     2 AC6  6 HOH A1631  HOH A1873                                          
SITE     1 AC7  6 ASP B 335  THR B 338  HOH B1192  HOH B1441                    
SITE     2 AC7  6 HOH B1496  HOH B1569                                          
SITE     1 AC8  6 VAL B 491  HOH B1203  HOH B1228  HOH B1535                    
SITE     2 AC8  6 HOH B1725  HOH B1751                                          
SITE     1 AC9  8 TYR B 143  LYS B 326  PRO B 327  GLU B 328                    
SITE     2 AC9  8 PHE B 329  HOH B1061  HOH B1316  HOH B1452                    
SITE     1 BC1  6 HIS B 100  TYR B 239  LEU B 285  GLY B 286                    
SITE     2 BC1  6 SER B 288  HOH B1737                                          
SITE     1 BC2  5 ARG B 612  LYS B 613  HIS B 649  GLU B 653                    
SITE     2 BC2  5 HOH B1503                                                     
SITE     1 BC3  5 HIS B 539  ILE B 540  PHE B 658  HOH B1041                    
SITE     2 BC3  5 HOH B1210                                                     
SITE     1 BC4  4 THR B  52  HOH B1045  HOH B1397  HOH B1810                    
CRYST1   94.385  131.872  111.813  90.00 113.11  90.00 P 1 21 1      4          
ORIGX1      1.000000  0.000000  0.000000        0.00000                         
ORIGX2      0.000000  1.000000  0.000000        0.00000                         
ORIGX3      0.000000  0.000000  1.000000        0.00000                         
SCALE1      0.010595  0.000000  0.004520        0.00000                         
SCALE2      0.000000  0.007583  0.000000        0.00000                         
SCALE3      0.000000  0.000000  0.009724        0.00000                         
ATOM   6746  N   ASP A 865      89.767  -7.346   0.494  1.00  4.87           N  
ATOM   6747  CA  ASP A 865      90.645  -7.662   1.626  1.00  6.02           C  
ATOM   6748  C   ASP A 865      90.243  -6.902   2.890  1.00  5.81           C  
ATOM   6749  O   ASP A 865      89.887  -5.724   2.841  1.00  6.12           O  
ATOM   6750  CB  ASP A 865      92.081  -7.298   1.305  1.00  5.79           C  
ATOM   6751  CG  ASP A 865      92.668  -8.141   0.191  1.00  8.84           C  
ATOM   6752  OD1 ASP A 865      92.129  -9.214  -0.135  1.00  5.68           O  
ATOM   6753  OD2 ASP A 865      93.695  -7.704  -0.352  1.00 11.35           O  
ATOM   6754  N   SER A 866      90.312  -7.578   4.024  1.00  5.13           N  
ATOM   6755  CA  SER A 866      89.925  -6.945   5.289  1.00  4.63           C  
ATOM   6756  C   SER A 866      90.985  -7.241   6.313  1.00  5.25           C  
ATOM   6757  O   SER A 866      91.657  -8.272   6.250  1.00  5.00           O  
ATOM   6758  CB  SER A 866      88.572  -7.449   5.746  1.00  4.00           C  
ATOM   6759  OG  SER A 866      87.566  -7.084   4.824  1.00  2.87           O  
ATOM   6760  N   ASN A 867      91.152  -6.323   7.251  1.00  6.14           N  
ATOM   6761  CA AASN A 867      92.209  -6.436   8.245  0.50  6.06           C  
ATOM   6762  CA BASN A 867      92.199  -6.436   8.258  0.50  6.45           C  
ATOM   6763  C   ASN A 867      91.598  -6.039   9.588  1.00  6.50           C  
ATOM   6764  O   ASN A 867      91.164  -4.905   9.749  1.00  7.07           O  
ATOM   6765  CB AASN A 867      93.373  -5.516   7.818  0.50  7.15           C  
ATOM   6766  CB BASN A 867      93.389  -5.526   7.902  0.50  7.90           C  
ATOM   6767  CG AASN A 867      94.676  -5.813   8.541  0.50  6.89           C  
ATOM   6768  CG BASN A 867      92.988  -4.050   7.760  0.50  9.08           C  
ATOM   6769  OD1AASN A 867      94.705  -5.930   9.756  0.50  7.86           O  
ATOM   6770  OD1BASN A 867      93.242  -3.229   8.661  0.50 14.23           O  
ATOM   6771  ND2AASN A 867      95.776  -5.916   7.780  0.50  8.32           N  
ATOM   6772  ND2BASN A 867      92.336  -3.716   6.650  0.50 11.87           N  
ATOM   6773  N   VAL A 868      91.526  -6.977  10.533  1.00  4.80           N  
ATOM   6774  CA  VAL A 868      90.863  -6.693  11.807  1.00  5.40           C  
ATOM   6775  C   VAL A 868      91.803  -6.985  12.963  1.00  4.77           C  
ATOM   6776  O   VAL A 868      92.760  -7.750  12.795  1.00  4.74           O  
ATOM   6777  CB  VAL A 868      89.525  -7.466  11.969  1.00  5.56           C  
ATOM   6778  CG1 VAL A 868      88.558  -7.104  10.822  1.00  6.34           C  
ATOM   6779  CG2 VAL A 868      89.774  -8.946  11.991  1.00  6.71           C  
ATOM   6780  N   ASN A 869      91.560  -6.357  14.110  1.00  3.71           N  
ATOM   6781  CA  ASN A 869      92.362  -6.625  15.307  1.00  4.47           C  
ATOM   6782  C   ASN A 869      91.843  -7.880  16.027  1.00  4.13           C  
ATOM   6783  O   ASN A 869      92.354  -8.974  15.776  1.00  5.03           O  
ATOM   6784  CB  ASN A 869      92.395  -5.404  16.249  1.00  5.16           C  
ATOM   6785  CG  ASN A 869      93.135  -5.684  17.552  1.00  6.95           C  
ATOM   6786  OD1 ASN A 869      94.287  -6.145  17.544  1.00  6.61           O  
ATOM   6787  ND2 ASN A 869      92.470  -5.419  18.684  1.00  6.73           N  
ATOM   6788  N   GLN A 870      90.862  -7.742  16.922  1.00  3.47           N  
ATOM   6789  CA AGLN A 870      90.300  -8.897  17.599  0.50  3.22           C  
ATOM   6790  CA BGLN A 870      90.286  -8.898  17.601  0.50  3.06           C  
ATOM   6791  C   GLN A 870      89.059  -9.324  16.839  1.00  3.03           C  
ATOM   6792  O   GLN A 870      88.237  -8.472  16.477  1.00  2.83           O  
ATOM   6793  CB AGLN A 870      89.936  -8.564  19.061  0.50  3.72           C  
ATOM   6794  CB BGLN A 870      89.816  -8.558  19.022  0.50  3.36           C  
ATOM   6795  CG AGLN A 870      89.719  -9.787  19.930  0.50  5.26           C  
ATOM   6796  CG BGLN A 870      90.855  -8.048  19.982  0.50  4.38           C  
ATOM   6797  CD AGLN A 870      89.890  -9.508  21.428  0.50  9.26           C  
ATOM   6798  CD BGLN A 870      90.182  -7.625  21.268  0.50  6.87           C  
ATOM   6799  OE1AGLN A 870      90.632  -8.603  21.832  0.50  9.60           O  
ATOM   6800  OE1BGLN A 870      90.424  -6.536  21.797  0.50  9.72           O  
ATOM   6801  NE2AGLN A 870      89.222 -10.307  22.255  0.50 11.59           N  
ATOM   6802  NE2BGLN A 870      89.275  -8.479  21.755  0.50  6.57           N  
ATOM   6803  N   LEU A 871      88.945 -10.628  16.596  1.00  2.37           N  
ATOM   6804  CA  LEU A 871      87.782 -11.206  15.911  1.00  2.47           C  
ATOM   6805  C   LEU A 871      87.293 -12.371  16.754  1.00  2.76           C  
ATOM   6806  O   LEU A 871      88.050 -13.327  16.989  1.00  2.00           O  
ATOM   6807  CB  LEU A 871      88.157 -11.708  14.509  1.00  2.17           C  
ATOM   6808  CG  LEU A 871      87.029 -12.358  13.682  1.00  2.00           C  
ATOM   6809  CD1 LEU A 871      85.798 -11.426  13.529  1.00  4.05           C  
ATOM   6810  CD2 LEU A 871      87.576 -12.791  12.312  1.00  2.00           C  
ATOM   6811  N   ASN A 872      86.055 -12.274  17.253  1.00  2.38           N  
ATOM   6812  CA  ASN A 872      85.461 -13.371  18.008  1.00  3.50           C  
ATOM   6813  C   ASN A 872      84.227 -13.921  17.300  1.00  3.07           C  
ATOM   6814  O   ASN A 872      83.362 -13.149  16.884  1.00  3.15           O  
ATOM   6815  CB  ASN A 872      85.081 -12.960  19.437  1.00  4.13           C  
ATOM   6816  CG  ASN A 872      84.495 -14.143  20.227  1.00  8.11           C  
ATOM   6817  OD1 ASN A 872      83.272 -14.266  20.350  1.00 12.81           O  
ATOM   6818  ND2 ASN A 872      85.360 -15.041  20.718  1.00  7.34           N  
ATOM   6819  N   LEU A 873      84.152 -15.249  17.148  1.00  3.70           N  
ATOM   6820  CA  LEU A 873      82.980 -15.874  16.498  1.00  3.75           C  
ATOM   6821  C   LEU A 873      82.201 -16.679  17.507  1.00  4.71           C  
ATOM   6822  O   LEU A 873      82.790 -17.373  18.334  1.00  4.34           O  
ATOM   6823  CB  LEU A 873      83.427 -16.812  15.378  1.00  4.42           C  
ATOM   6824  CG  LEU A 873      84.344 -16.201  14.313  1.00  5.24           C  
ATOM   6825  CD1 LEU A 873      84.660 -17.240  13.241  1.00  6.17           C  
ATOM   6826  CD2 LEU A 873      83.688 -14.974  13.711  1.00  8.78           C  
ATOM   6827  N   ASP A 874      80.876 -16.568  17.464  1.00  5.39           N  
ATOM   6828  CA  ASP A 874      80.041 -17.410  18.327  1.00  7.26           C  
ATOM   6829  C   ASP A 874      79.034 -18.068  17.391  1.00  6.94           C  
ATOM   6830  O   ASP A 874      77.903 -17.588  17.227  1.00  7.74           O  
ATOM   6831  CB  ASP A 874      79.372 -16.581  19.427  1.00  7.52           C  
ATOM   6832  CG  ASP A 874      78.384 -17.391  20.246  1.00 12.84           C  
ATOM   6833  OD1 ASP A 874      78.574 -18.618  20.343  1.00 11.74           O  
ATOM   6834  OD2 ASP A 874      77.408 -16.784  20.757  1.00 19.38           O  
ATOM   6835  N   LYS A 875      79.479 -19.141  16.745  1.00  6.25           N  
ATOM   6836  CA  LYS A 875      78.747 -19.803  15.664  1.00  7.71           C  
ATOM   6837  C   LYS A 875      78.550 -18.881  14.450  1.00  7.34           C  
ATOM   6838  O   LYS A 875      77.630 -19.080  13.644  1.00  7.30           O  
ATOM   6839  CB  LYS A 875      77.409 -20.386  16.153  1.00  7.75           C  
ATOM   6840  CG  LYS A 875      77.583 -21.467  17.227  1.00 12.67           C  
ATOM   6841  CD  LYS A 875      76.261 -22.108  17.641  1.00 19.17           C  
ATOM   6842  CE  LYS A 875      75.498 -21.202  18.581  1.00 23.77           C  
ATOM   6843  NZ  LYS A 875      74.671 -21.988  19.552  1.00 29.57           N  
ATOM   6844  N   GLY A 876      79.423 -17.883  14.319  1.00  6.33           N  
ATOM   6845  CA  GLY A 876      79.360 -16.941  13.191  1.00  5.37           C  
ATOM   6846  C   GLY A 876      79.857 -17.536  11.878  1.00  4.67           C  
ATOM   6847  O   GLY A 876      80.487 -18.601  11.853  1.00  4.38           O  
ATOM   6848  N   HIS A 877      79.567 -16.834  10.782  1.00  3.80           N  
ATOM   6849  CA  HIS A 877      79.870 -17.304   9.423  1.00  3.85           C  
ATOM   6850  C   HIS A 877      80.582 -16.179   8.704  1.00  3.46           C  
ATOM   6851  O   HIS A 877      80.052 -15.058   8.626  1.00  3.35           O  
ATOM   6852  CB  HIS A 877      78.575 -17.618   8.668  1.00  4.29           C  
ATOM   6853  CG  HIS A 877      77.725 -18.632   9.353  1.00  5.87           C  
ATOM   6854  ND1 HIS A 877      77.823 -19.974   9.082  1.00  7.56           N  
ATOM   6855  CD2 HIS A 877      76.794 -18.507  10.334  1.00  9.74           C  
ATOM   6856  CE1 HIS A 877      76.985 -20.641   9.856  1.00  9.18           C  
ATOM   6857  NE2 HIS A 877      76.347 -19.776  10.622  1.00  9.24           N  
ATOM   6858  N   ILE A 878      81.801 -16.457   8.250  1.00  2.38           N  
ATOM   6859  CA  ILE A 878      82.554 -15.501   7.439  1.00  2.67           C  
ATOM   6860  C   ILE A 878      82.737 -16.072   6.032  1.00  2.06           C  
ATOM   6861  O   ILE A 878      83.379 -17.106   5.822  1.00  3.78           O  
ATOM   6862  CB  ILE A 878      83.909 -15.153   8.069  1.00  3.30           C  
ATOM   6863  CG1 ILE A 878      83.666 -14.427   9.398  1.00  3.56           C  
ATOM   6864  CG2 ILE A 878      84.698 -14.257   7.087  1.00  3.65           C  
ATOM   6865  CD1 ILE A 878      84.918 -14.114  10.212  1.00  3.81           C  
ATOM   6866  N   HIS A 879      82.130 -15.397   5.075  1.00  2.18           N  
ATOM   6867  CA  HIS A 879      82.207 -15.772   3.662  1.00  2.00           C  
ATOM   6868  C   HIS A 879      83.302 -14.894   3.071  1.00  2.03           C  
ATOM   6869  O   HIS A 879      83.154 -13.657   2.984  1.00  2.08           O  
ATOM   6870  CB  HIS A 879      80.843 -15.494   3.017  1.00  3.02           C  
ATOM   6871  CG  HIS A 879      79.723 -16.321   3.584  1.00  2.87           C  
ATOM   6872  ND1 HIS A 879      79.054 -15.983   4.748  1.00  9.51           N  
ATOM   6873  CD2 HIS A 879      79.160 -17.471   3.150  1.00  2.50           C  
ATOM   6874  CE1 HIS A 879      78.127 -16.891   5.004  1.00  4.37           C  
ATOM   6875  NE2 HIS A 879      78.166 -17.799   4.042  1.00  8.43           N  
ATOM   6876  N   LEU A 880      84.432 -15.501   2.691  1.00  2.00           N  
ATOM   6877  CA  LEU A 880      85.602 -14.692   2.358  1.00  2.77           C  
ATOM   6878  C   LEU A 880      85.459 -13.971   1.027  1.00  3.71           C  
ATOM   6879  O   LEU A 880      86.174 -12.994   0.771  1.00  4.06           O  
ATOM   6880  CB  LEU A 880      86.894 -15.537   2.380  1.00  2.00           C  
ATOM   6881  CG  LEU A 880      87.184 -16.045   3.791  1.00  2.00           C  
ATOM   6882  CD1 LEU A 880      88.169 -17.198   3.697  1.00  2.00           C  
ATOM   6883  CD2 LEU A 880      87.740 -14.918   4.677  1.00  2.00           C  
ATOM   6884  N   ASN A 881      84.518 -14.429   0.207  1.00  4.55           N  
ATOM   6885  CA  ASN A 881      84.274 -13.807  -1.093  1.00  5.61           C  
ATOM   6886  C   ASN A 881      82.827 -13.365  -1.187  1.00  6.90           C  
ATOM   6887  O   ASN A 881      81.948 -14.052  -0.659  1.00  7.19           O  
ATOM   6888  CB  ASN A 881      84.538 -14.843  -2.198  1.00  5.87           C  
ATOM   6889  CG  ASN A 881      85.086 -14.213  -3.433  1.00  6.30           C  
ATOM   6890  OD1 ASN A 881      84.355 -13.582  -4.192  1.00  6.17           O  
ATOM   6891  ND2 ASN A 881      86.384 -14.369  -3.644  1.00  6.72           N  
ATOM   6892  N   ALA A 882      82.567 -12.238  -1.867  1.00  7.66           N  
ATOM   6893  CA  ALA A 882      81.192 -11.791  -2.116  1.00  9.21           C  
ATOM   6894  C   ALA A 882      80.456 -12.717  -3.114  1.00  9.37           C  
ATOM   6895  O   ALA A 882      79.230 -12.765  -3.133  1.00  8.74           O  
ATOM   6896  CB  ALA A 882      81.190 -10.339  -2.630  1.00 10.60           C  
ATOM   6897  N   GLN A 883      81.210 -13.462  -3.911  1.00  9.46           N  
ATOM   6898  CA  GLN A 883      80.634 -14.488  -4.796  1.00 11.24           C  
ATOM   6899  C   GLN A 883      80.454 -15.786  -4.034  1.00 11.60           C  
ATOM   6900  O   GLN A 883      81.206 -16.068  -3.121  1.00 10.92           O  
ATOM   6901  CB  GLN A 883      81.597 -14.781  -5.934  1.00 11.87           C  
ATOM   6902  CG  GLN A 883      81.851 -13.607  -6.833  1.00 16.87           C  
ATOM   6903  CD  GLN A 883      80.553 -13.074  -7.398  1.00 23.11           C  
ATOM   6904  OE1 GLN A 883      79.688 -13.853  -7.828  1.00 25.21           O  
ATOM   6905  NE2 GLN A 883      80.399 -11.743  -7.398  1.00 23.72           N  
ATOM   6906  N   ASN A 884      79.492 -16.600  -4.428  1.00 13.34           N  
ATOM   6907  CA  ASN A 884      79.384 -17.929  -3.825  1.00 14.85           C  
ATOM   6908  C   ASN A 884      79.493 -19.060  -4.831  1.00 14.57           C  
ATOM   6909  O   ASN A 884      79.223 -20.205  -4.502  1.00 14.61           O  
ATOM   6910  CB  ASN A 884      78.102 -18.047  -3.012  1.00 16.52           C  
ATOM   6911  CG  ASN A 884      76.927 -17.436  -3.707  1.00 20.28           C  
ATOM   6912  OD1 ASN A 884      76.411 -16.395  -3.275  1.00 27.81           O  
ATOM   6913  ND2 ASN A 884      76.520 -18.032  -4.813  1.00 21.52           N  
ATOM   6914  N   ASP A 885      79.898 -18.731  -6.049  1.00 14.04           N  
ATOM   6915  CA  ASP A 885      80.059 -19.729  -7.111  1.00 14.65           C  
ATOM   6916  C   ASP A 885      81.532 -19.782  -7.525  1.00 14.11           C  
ATOM   6917  O   ASP A 885      82.048 -18.810  -8.064  1.00 14.62           O  
ATOM   6918  CB  ASP A 885      79.166 -19.346  -8.301  1.00 14.56           C  
ATOM   6919  CG  ASP A 885      79.115 -20.425  -9.376  1.00 17.41           C  
ATOM   6920  OD1 ASP A 885      80.074 -21.232  -9.488  1.00 19.83           O  
ATOM   6921  OD2 ASP A 885      78.100 -20.454 -10.107  1.00 18.34           O  
ATOM   6922  N   ALA A 886      82.205 -20.900  -7.258  1.00 14.48           N  
ATOM   6923  CA  ALA A 886      83.647 -21.043  -7.534  1.00 15.45           C  
ATOM   6924  C   ALA A 886      84.009 -20.860  -9.011  1.00 16.97           C  
ATOM   6925  O   ALA A 886      85.162 -20.561  -9.364  1.00 16.67           O  
ATOM   6926  CB  ALA A 886      84.152 -22.385  -7.026  1.00 14.88           C  
ATOM   6927  N   ASN A 887      83.022 -21.052  -9.875  1.00 18.51           N  
ATOM   6928  CA  ASN A 887      83.245 -20.917 -11.304  1.00 20.73           C  
ATOM   6929  C   ASN A 887      83.056 -19.492 -11.785  1.00 21.57           C  
ATOM   6930  O   ASN A 887      83.466 -19.165 -12.887  1.00 22.19           O  
ATOM   6931  CB  ASN A 887      82.342 -21.876 -12.081  1.00 21.01           C  
ATOM   6932  CG  ASN A 887      82.661 -23.329 -11.796  1.00 23.57           C  
ATOM   6933  OD1 ASN A 887      83.790 -23.794 -12.009  1.00 25.45           O  
ATOM   6934  ND2 ASN A 887      81.664 -24.063 -11.319  1.00 26.71           N  
ATOM   6935  N   LYS A 888      82.452 -18.643 -10.955  1.00 22.41           N  
ATOM   6936  CA  LYS A 888      82.134 -17.274 -11.358  1.00 23.60           C  
ATOM   6937  C   LYS A 888      83.031 -16.203 -10.748  1.00 24.05           C  
ATOM   6938  O   LYS A 888      82.877 -15.022 -11.045  1.00 25.62           O  
ATOM   6939  CB  LYS A 888      80.669 -16.955 -11.054  1.00 23.81           C  
ATOM   6940  CG  LYS A 888      79.712 -17.621 -12.029  1.00 25.97           C  
ATOM   6941  CD  LYS A 888      78.278 -17.266 -11.710  1.00 29.43           C  
ATOM   6942  CE  LYS A 888      77.332 -18.069 -12.577  1.00 29.95           C  
ATOM   6943  NZ  LYS A 888      75.935 -17.844 -12.113  1.00 32.29           N  
ATOM   6944  N   VAL A 889      83.961 -16.597  -9.893  1.00 23.29           N  
ATOM   6945  CA  VAL A 889      84.831 -15.621  -9.249  1.00 22.90           C  
ATOM   6946  C   VAL A 889      86.084 -15.358 -10.097  1.00 23.02           C  
ATOM   6947  O   VAL A 889      86.607 -16.282 -10.734  1.00 23.51           O  
ATOM   6948  CB  VAL A 889      85.176 -16.067  -7.785  1.00 22.42           C  
ATOM   6949  CG1 VAL A 889      85.745 -17.477  -7.763  1.00 21.80           C  
ATOM   6950  CG2 VAL A 889      86.130 -15.103  -7.122  1.00 21.92           C  
ATOM   6951  N   THR A 890      86.520 -14.091 -10.109  1.00 23.03           N  
ATOM   6952  CA  THR A 890      87.792 -13.621 -10.702  1.00 23.10           C  
ATOM   6953  C   THR A 890      88.863 -13.369  -9.648  1.00 21.47           C  
ATOM   6954  O   THR A 890      90.014 -13.794  -9.812  1.00 21.73           O  
ATOM   6955  CB  THR A 890      87.655 -12.211 -11.366  1.00 23.85           C  
ATOM   6956  OG1 THR A 890      86.324 -12.004 -11.859  1.00 26.29           O  
ATOM   6957  CG2 THR A 890      88.705 -12.010 -12.501  1.00 25.43           C  
ATOM   6958  N   THR A 891      88.481 -12.635  -8.597  1.00 19.39           N  
ATOM   6959  CA  THR A 891      89.427 -12.159  -7.576  1.00 16.64           C  
ATOM   6960  C   THR A 891      89.073 -12.738  -6.215  1.00 13.64           C  
ATOM   6961  O   THR A 891      87.897 -12.863  -5.860  1.00 14.57           O  
ATOM   6962  CB  THR A 891      89.451 -10.630  -7.454  1.00 16.93           C  
ATOM   6963  OG1 THR A 891      88.125 -10.170  -7.194  1.00 19.95           O  
ATOM   6964  CG2 THR A 891      89.968  -9.977  -8.746  1.00 19.12           C  
ATOM   6965  N   TYR A 892      90.101 -13.043  -5.449  1.00  9.62           N  
ATOM   6966  CA  TYR A 892      89.934 -13.685  -4.143  1.00  7.19           C  
ATOM   6967  C   TYR A 892      90.330 -12.704  -3.055  1.00  6.08           C  
ATOM   6968  O   TYR A 892      91.148 -11.806  -3.303  1.00  5.28           O  
ATOM   6969  CB  TYR A 892      90.794 -14.951  -4.093  1.00  7.07           C  
ATOM   6970  CG  TYR A 892      90.401 -15.927  -5.185  1.00  7.03           C  
ATOM   6971  CD1 TYR A 892      89.309 -16.782  -5.024  1.00  4.88           C  
ATOM   6972  CD2 TYR A 892      91.095 -15.966  -6.400  1.00  8.60           C  
ATOM   6973  CE1 TYR A 892      88.936 -17.676  -6.022  1.00  5.71           C  
ATOM   6974  CE2 TYR A 892      90.717 -16.858  -7.414  1.00  8.69           C  
ATOM   6975  CZ  TYR A 892      89.633 -17.699  -7.208  1.00  7.99           C  
ATOM   6976  OH  TYR A 892      89.237 -18.586  -8.188  1.00  8.60           O  
ATOM   6977  N   ASN A 893      89.762 -12.872  -1.856  1.00  3.93           N  
ATOM   6978  CA  ASN A 893      90.059 -11.950  -0.764  1.00  3.87           C  
ATOM   6979  C   ASN A 893      90.859 -12.581   0.356  1.00  4.15           C  
ATOM   6980  O   ASN A 893      90.794 -13.793   0.567  1.00  3.86           O  
ATOM   6981  CB  ASN A 893      88.777 -11.392  -0.166  1.00  3.72           C  
ATOM   6982  CG  ASN A 893      87.934 -10.681  -1.176  1.00  5.46           C  
ATOM   6983  OD1 ASN A 893      88.458  -9.962  -2.049  1.00  4.36           O  
ATOM   6984  ND2 ASN A 893      86.614 -10.869  -1.078  1.00  5.51           N  
ATOM   6985  N   THR A 894      91.584 -11.740   1.084  1.00  3.61           N  
ATOM   6986  CA  THR A 894      92.332 -12.203   2.240  1.00  3.49           C  
ATOM   6987  C   THR A 894      91.843 -11.461   3.481  1.00  3.53           C  
ATOM   6988  O   THR A 894      91.787 -10.233   3.488  1.00  3.13           O  
ATOM   6989  CB  THR A 894      93.850 -11.973   2.051  1.00  3.67           C  
ATOM   6990  OG1 THR A 894      94.293 -12.671   0.872  1.00  5.13           O  
ATOM   6991  CG2 THR A 894      94.634 -12.500   3.252  1.00  4.00           C  
ATOM   6992  N   LEU A 895      91.529 -12.216   4.526  1.00  2.14           N  
ATOM   6993  CA  LEU A 895      91.212 -11.651   5.813  1.00  2.38           C  
ATOM   6994  C   LEU A 895      92.431 -11.789   6.703  1.00  2.26           C  
ATOM   6995  O   LEU A 895      92.933 -12.900   6.882  1.00  2.54           O  
ATOM   6996  CB  LEU A 895      90.069 -12.447   6.443  1.00  2.36           C  
ATOM   6997  CG  LEU A 895      89.705 -12.112   7.881  1.00  2.00           C  
ATOM   6998  CD1 LEU A 895      89.259 -10.634   8.002  1.00  2.00           C  
ATOM   6999  CD2 LEU A 895      88.597 -13.069   8.319  1.00  2.00           C  
ATOM   7000  N   THR A 896      92.916 -10.669   7.231  1.00  2.00           N  
ATOM   7001  CA  THR A 896      94.042 -10.680   8.167  1.00  2.93           C  
ATOM   7002  C   THR A 896      93.505 -10.327   9.547  1.00  3.34           C  
ATOM   7003  O   THR A 896      92.736  -9.382   9.675  1.00  3.97           O  
ATOM   7004  CB  THR A 896      95.122  -9.695   7.710  1.00  3.03           C  
ATOM   7005  OG1 THR A 896      95.661 -10.203   6.473  1.00  5.90           O  
ATOM   7006  CG2 THR A 896      96.242  -9.615   8.735  1.00  4.38           C  
ATOM   7007  N   VAL A 897      93.891 -11.098  10.562  1.00  2.84           N  
ATOM   7008  CA  VAL A 897      93.348 -10.959  11.917  1.00  2.95           C  
ATOM   7009  C   VAL A 897      94.523 -10.986  12.880  1.00  2.64           C  
ATOM   7010  O   VAL A 897      95.430 -11.797  12.725  1.00  2.57           O  
ATOM   7011  CB  VAL A 897      92.449 -12.176  12.231  1.00  2.66           C  
ATOM   7012  CG1 VAL A 897      91.861 -12.113  13.656  1.00  4.07           C  
ATOM   7013  CG2 VAL A 897      91.332 -12.301  11.194  1.00  3.06           C  
ATOM   7014  N   ASN A 898      94.544 -10.075  13.838  1.00  2.53           N  
ATOM   7015  CA AASN A 898      95.529 -10.136  14.924  0.50  2.52           C  
ATOM   7016  CA BASN A 898      95.530 -10.148  14.903  0.50  3.26           C  
ATOM   7017  C   ASN A 898      95.221 -11.291  15.880  1.00  3.04           C  
ATOM   7018  O   ASN A 898      96.066 -12.157  16.106  1.00  2.00           O  
ATOM   7019  CB AASN A 898      95.606  -8.801  15.692  0.50  2.86           C  
ATOM   7020  CB BASN A 898      95.610  -8.804  15.624  0.50  4.16           C  
ATOM   7021  CG AASN A 898      96.381  -7.730  14.940  0.50  2.85           C  
ATOM   7022  CG BASN A 898      96.842  -8.672  16.464  0.50  7.26           C  
ATOM   7023  OD1AASN A 898      97.270  -8.047  14.166  0.50  5.53           O  
ATOM   7024  OD1BASN A 898      97.946  -8.502  15.946  0.50 11.95           O  
ATOM   7025  ND2AASN A 898      96.048  -6.451  15.174  0.50  2.40           N  
ATOM   7026  ND2BASN A 898      96.669  -8.750  17.772  0.50 10.46           N  
ATOM   7027  N   SER A 899      94.006 -11.287  16.447  1.00  3.03           N  
ATOM   7028  CA ASER A 899      93.635 -12.242  17.491  0.50  2.85           C  
ATOM   7029  CA BSER A 899      93.623 -12.223  17.499  0.50  3.37           C  
ATOM   7030  C   SER A 899      92.277 -12.843  17.166  1.00  3.08           C  
ATOM   7031  O   SER A 899      91.286 -12.132  17.091  1.00  3.58           O  
ATOM   7032  CB ASER A 899      93.611 -11.566  18.859  0.50  3.15           C  
ATOM   7033  CB BSER A 899      93.510 -11.489  18.821  0.50  3.67           C  
ATOM   7034  OG ASER A 899      94.922 -11.178  19.261  0.50  2.97           O  
ATOM   7035  OG BSER A 899      93.375 -12.417  19.867  0.50  6.87           O  
ATOM   7036  N   LEU A 900      92.260 -14.152  16.935  1.00  2.42           N  
ATOM   7037  CA  LEU A 900      91.023 -14.876  16.601  1.00  2.27           C  
ATOM   7038  C   LEU A 900      90.620 -15.766  17.755  1.00  2.00           C  
ATOM   7039  O   LEU A 900      91.461 -16.488  18.322  1.00  2.14           O  
ATOM   7040  CB  LEU A 900      91.259 -15.771  15.378  1.00  2.00           C  
ATOM   7041  CG  LEU A 900      90.075 -16.627  14.906  1.00  2.22           C  
ATOM   7042  CD1 LEU A 900      88.882 -15.789  14.479  1.00  3.38           C  
ATOM   7043  CD2 LEU A 900      90.531 -17.494  13.699  1.00  4.66           C  
ATOM   7044  N   SER A 901      89.328 -15.784  18.078  1.00  2.46           N  
ATOM   7045  CA  SER A 901      88.848 -16.672  19.128  1.00  3.62           C  
ATOM   7046  C   SER A 901      87.420 -17.115  18.827  1.00  4.14           C  
ATOM   7047  O   SER A 901      86.749 -16.527  17.971  1.00  3.61           O  
ATOM   7048  CB  SER A 901      88.890 -15.967  20.498  1.00  4.16           C  
ATOM   7049  OG  SER A 901      88.013 -14.847  20.482  1.00  6.71           O  
ATOM   7050  N   GLY A 902      86.959 -18.135  19.543  1.00  4.58           N  
ATOM   7051  CA  GLY A 902      85.560 -18.570  19.475  1.00  4.76           C  
ATOM   7052  C   GLY A 902      85.383 -19.812  18.609  1.00  5.28           C  
ATOM   7053  O   GLY A 902      86.276 -20.650  18.539  1.00  6.02           O  
ATOM   7054  N   ASN A 903      84.210 -19.929  17.984  1.00  4.98           N  
ATOM   7055  CA AASN A 903      83.816 -21.079  17.163  0.50  4.70           C  
ATOM   7056  CA BASN A 903      83.895 -21.041  17.101  0.50  4.97           C  
ATOM   7057  C   ASN A 903      83.033 -20.539  15.958  1.00  4.43           C  
ATOM   7058  O   ASN A 903      82.115 -19.733  16.132  1.00  4.46           O  
ATOM   7059  CB AASN A 903      82.887 -22.034  17.937  0.50  5.21           C  
ATOM   7060  CB BASN A 903      83.168 -22.168  17.828  0.50  5.54           C  
ATOM   7061  CG AASN A 903      83.592 -22.813  19.052  0.50  6.03           C  
ATOM   7062  CG BASN A 903      81.764 -21.785  18.229  0.50  7.60           C  
ATOM   7063  OD1AASN A 903      84.805 -22.787  19.185  0.50  7.45           O  
ATOM   7064  OD1BASN A 903      80.799 -22.054  17.502  0.50 10.28           O  
ATOM   7065  ND2AASN A 903      82.812 -23.533  19.841  0.50  9.67           N  
ATOM   7066  ND2BASN A 903      81.638 -21.111  19.362  0.50  8.73           N  
ATOM   7067  N   GLY A 904      83.342 -20.999  14.761  1.00  3.87           N  
ATOM   7068  CA  GLY A 904      82.545 -20.563  13.635  1.00  3.94           C  
ATOM   7069  C   GLY A 904      83.052 -21.184  12.368  1.00  4.39           C  
ATOM   7070  O   GLY A 904      83.864 -22.125  12.400  1.00  4.61           O  
ATOM   7071  N   SER A 905      82.550 -20.651  11.261  1.00  3.28           N  
ATOM   7072  CA  SER A 905      82.747 -21.219   9.954  1.00  3.91           C  
ATOM   7073  C   SER A 905      83.280 -20.153   8.994  1.00  3.89           C  
ATOM   7074  O   SER A 905      82.764 -19.015   8.986  1.00  4.43           O  
ATOM   7075  CB  SER A 905      81.402 -21.706   9.418  1.00  5.06           C  
ATOM   7076  OG  SER A 905      80.736 -22.593  10.305  1.00  9.30           O  
ATOM   7077  N   PHE A 906      84.276 -20.535   8.186  1.00  2.61           N  
ATOM   7078  CA  PHE A 906      84.836 -19.714   7.102  1.00  3.54           C  
ATOM   7079  C   PHE A 906      84.467 -20.390   5.787  1.00  3.64           C  
ATOM   7080  O   PHE A 906      84.569 -21.629   5.676  1.00  6.24           O  
ATOM   7081  CB  PHE A 906      86.373 -19.640   7.219  1.00  2.67           C  
ATOM   7082  CG  PHE A 906      86.844 -18.822   8.387  1.00  3.50           C  
ATOM   7083  CD1 PHE A 906      87.097 -19.436   9.618  1.00  3.72           C  
ATOM   7084  CD2 PHE A 906      87.029 -17.440   8.267  1.00  3.55           C  
ATOM   7085  CE1 PHE A 906      87.518 -18.667  10.717  1.00  3.83           C  
ATOM   7086  CE2 PHE A 906      87.453 -16.673   9.375  1.00  4.28           C  
ATOM   7087  CZ  PHE A 906      87.690 -17.310  10.597  1.00  4.58           C  
ATOM   7088  N   TYR A 907      84.037 -19.617   4.792  1.00  3.12           N  
ATOM   7089  CA  TYR A 907      83.667 -20.170   3.482  1.00  2.57           C  
ATOM   7090  C   TYR A 907      84.626 -19.633   2.452  1.00  2.68           C  
ATOM   7091  O   TYR A 907      84.858 -18.409   2.409  1.00  2.00           O  
ATOM   7092  CB  TYR A 907      82.242 -19.752   3.106  1.00  3.42           C  
ATOM   7093  CG  TYR A 907      81.218 -20.253   4.104  1.00  3.63           C  
ATOM   7094  CD1 TYR A 907      80.497 -21.430   3.868  1.00  8.68           C  
ATOM   7095  CD2 TYR A 907      81.023 -19.587   5.321  1.00  5.73           C  
ATOM   7096  CE1 TYR A 907      79.575 -21.914   4.812  1.00 11.57           C  
ATOM   7097  CE2 TYR A 907      80.103 -20.062   6.260  1.00  7.11           C  
ATOM   7098  CZ  TYR A 907      79.383 -21.207   5.996  1.00 11.07           C  
ATOM   7099  OH  TYR A 907      78.486 -21.638   6.954  1.00 13.39           O  
ATOM   7100  N   TYR A 908      85.184 -20.546   1.654  1.00  2.00           N  
ATOM   7101  CA  TYR A 908      86.223 -20.214   0.680  1.00  2.48           C  
ATOM   7102  C   TYR A 908      85.780 -20.541  -0.749  1.00  3.12           C  
ATOM   7103  O   TYR A 908      85.114 -21.559  -0.995  1.00  3.48           O  
ATOM   7104  CB  TYR A 908      87.459 -21.086   0.947  1.00  2.00           C  
ATOM   7105  CG  TYR A 908      88.259 -20.786   2.194  1.00  2.00           C  
ATOM   7106  CD1 TYR A 908      89.513 -20.210   2.096  1.00  2.65           C  
ATOM   7107  CD2 TYR A 908      87.791 -21.151   3.469  1.00  2.00           C  
ATOM   7108  CE1 TYR A 908      90.279 -19.933   3.227  1.00  2.06           C  
ATOM   7109  CE2 TYR A 908      88.533 -20.858   4.630  1.00  2.00           C  
ATOM   7110  CZ  TYR A 908      89.788 -20.269   4.490  1.00  3.99           C  
ATOM   7111  OH  TYR A 908      90.585 -20.007   5.573  1.00  2.29           O  
ATOM   7112  N   LEU A 909      86.207 -19.711  -1.694  1.00  3.04           N  
ATOM   7113  CA  LEU A 909      86.275 -20.131  -3.099  1.00  3.67           C  
ATOM   7114  C   LEU A 909      87.743 -20.297  -3.446  1.00  4.19           C  
ATOM   7115  O   LEU A 909      88.577 -19.481  -3.047  1.00  4.48           O  
ATOM   7116  CB  LEU A 909      85.643 -19.071  -4.017  1.00  4.14           C  
ATOM   7117  CG  LEU A 909      84.197 -18.671  -3.716  1.00  5.39           C  
ATOM   7118  CD1 LEU A 909      83.732 -17.641  -4.731  1.00  4.53           C  
ATOM   7119  CD2 LEU A 909      83.280 -19.898  -3.699  1.00  4.95           C  
ATOM   7120  N   THR A 910      88.065 -21.369  -4.167  1.00  3.99           N  
ATOM   7121  CA  THR A 910      89.449 -21.658  -4.485  1.00  4.34           C  
ATOM   7122  C   THR A 910      89.504 -22.088  -5.932  1.00  4.62           C  
ATOM   7123  O   THR A 910      88.465 -22.380  -6.555  1.00  4.76           O  
ATOM   7124  CB  THR A 910      90.072 -22.783  -3.591  1.00  4.47           C  
ATOM   7125  OG1 THR A 910      89.310 -23.995  -3.710  1.00  4.70           O  
ATOM   7126  CG2 THR A 910      90.146 -22.357  -2.118  1.00  3.93           C  
ATOM   7127  N   ASP A 911      90.721 -22.075  -6.451  1.00  5.65           N  
ATOM   7128  CA  ASP A 911      91.076 -22.704  -7.745  1.00  6.11           C  
ATOM   7129  C   ASP A 911      92.436 -23.342  -7.527  1.00  5.84           C  
ATOM   7130  O   ASP A 911      93.469 -22.768  -7.883  1.00  6.00           O  
ATOM   7131  CB  ASP A 911      91.135 -21.638  -8.847  1.00  6.71           C  
ATOM   7132  CG  ASP A 911      91.405 -22.220 -10.242  1.00  9.88           C  
ATOM   7133  OD1 ASP A 911      91.467 -23.464 -10.417  1.00 10.05           O  
ATOM   7134  OD2 ASP A 911      91.556 -21.397 -11.176  1.00 14.21           O  
ATOM   7135  N   LEU A 912      92.440 -24.530  -6.916  1.00  5.31           N  
ATOM   7136  CA  LEU A 912      93.690 -25.170  -6.554  1.00  6.05           C  
ATOM   7137  C   LEU A 912      94.603 -25.428  -7.767  1.00  6.84           C  
ATOM   7138  O   LEU A 912      95.818 -25.282  -7.660  1.00  6.71           O  
ATOM   7139  CB  LEU A 912      93.442 -26.458  -5.759  1.00  5.37           C  
ATOM   7140  CG  LEU A 912      94.670 -27.167  -5.194  1.00  6.52           C  
ATOM   7141  CD1 LEU A 912      95.435 -26.315  -4.164  1.00  5.75           C  
ATOM   7142  CD2 LEU A 912      94.294 -28.520  -4.600  1.00  6.26           C  
ATOM   7143  N   SER A 913      94.006 -25.769  -8.911  1.00  7.59           N  
ATOM   7144  CA  SER A 913      94.759 -25.970 -10.177  1.00  9.06           C  
ATOM   7145  C   SER A 913      95.647 -24.798 -10.554  1.00  8.89           C  
ATOM   7146  O   SER A 913      96.695 -24.986 -11.178  1.00  9.10           O  
ATOM   7147  CB  SER A 913      93.806 -26.216 -11.350  1.00  8.85           C  
ATOM   7148  OG  SER A 913      93.265 -27.508 -11.239  1.00 12.29           O  
ATOM   7149  N   ASN A 914      95.206 -23.594 -10.197  1.00  8.50           N  
ATOM   7150  CA  ASN A 914      95.950 -22.372 -10.484  1.00  8.85           C  
ATOM   7151  C   ASN A 914      96.524 -21.705  -9.237  1.00  9.15           C  
ATOM   7152  O   ASN A 914      96.980 -20.557  -9.296  1.00  8.79           O  
ATOM   7153  CB  ASN A 914      95.070 -21.407 -11.245  1.00  9.33           C  
ATOM   7154  CG  ASN A 914      94.834 -21.865 -12.655  1.00 11.64           C  
ATOM   7155  OD1 ASN A 914      95.786 -22.079 -13.404  1.00 14.83           O  
ATOM   7156  ND2 ASN A 914      93.570 -22.065 -13.018  1.00 15.72           N  
ATOM   7157  N   LYS A 915      96.504 -22.447  -8.127  1.00  8.92           N  
ATOM   7158  CA  LYS A 915      97.052 -22.007  -6.846  1.00  9.84           C  
ATOM   7159  C   LYS A 915      96.543 -20.608  -6.478  1.00  9.13           C  
ATOM   7160  O   LYS A 915      97.306 -19.714  -6.118  1.00  9.09           O  
ATOM   7161  CB  LYS A 915      98.586 -22.099  -6.855  1.00 11.00           C  
ATOM   7162  CG  LYS A 915      99.174 -22.408  -5.501  1.00 14.28           C  
ATOM   7163  CD  LYS A 915     100.603 -22.902  -5.643  1.00 19.49           C  
ATOM   7164  CE  LYS A 915     101.436 -22.543  -4.411  1.00 21.11           C  
ATOM   7165  NZ  LYS A 915     102.857 -22.933  -4.712  1.00 24.27           N  
ATOM   7166  N   GLN A 916      95.229 -20.440  -6.581  1.00  8.62           N  
ATOM   7167  CA  GLN A 916      94.554 -19.207  -6.197  1.00  8.08           C  
ATOM   7168  C   GLN A 916      93.378 -19.513  -5.280  1.00  6.12           C  
ATOM   7169  O   GLN A 916      92.784 -20.584  -5.359  1.00  5.03           O  
ATOM   7170  CB  GLN A 916      94.010 -18.520  -7.437  1.00 10.02           C  
ATOM   7171  CG  GLN A 916      95.076 -17.910  -8.349  1.00 14.92           C  
ATOM   7172  CD  GLN A 916      94.441 -16.980  -9.355  1.00 21.61           C  
ATOM   7173  OE1 GLN A 916      93.496 -17.356 -10.055  1.00 24.62           O  
ATOM   7174  NE2 GLN A 916      94.924 -15.743  -9.401  1.00 26.03           N  
ATOM   7175  N   GLY A 917      93.016 -18.556  -4.428  1.00  4.74           N  
ATOM   7176  CA  GLY A 917      91.849 -18.755  -3.579  1.00  4.06           C  
ATOM   7177  C   GLY A 917      91.773 -17.739  -2.464  1.00  3.85           C  
ATOM   7178  O   GLY A 917      92.722 -16.982  -2.222  1.00  4.05           O  
ATOM   7179  N   ASP A 918      90.630 -17.713  -1.786  1.00  3.41           N  
ATOM   7180  CA  ASP A 918      90.481 -16.861  -0.598  1.00  3.20           C  
ATOM   7181  C   ASP A 918      91.436 -17.338   0.505  1.00  3.20           C  
ATOM   7182  O   ASP A 918      91.931 -18.471   0.470  1.00  2.64           O  
ATOM   7183  CB  ASP A 918      89.046 -16.949  -0.078  1.00  3.81           C  
ATOM   7184  CG  ASP A 918      88.013 -16.406  -1.064  1.00  3.92           C  
ATOM   7185  OD1 ASP A 918      88.258 -15.362  -1.733  1.00  6.47           O  
ATOM   7186  OD2 ASP A 918      86.927 -17.020  -1.120  1.00  5.43           O  
ATOM   7187  N   LYS A 919      91.706 -16.475   1.490  1.00  2.37           N  
ATOM   7188  CA  LYS A 919      92.728 -16.797   2.493  1.00  3.02           C  
ATOM   7189  C   LYS A 919      92.496 -16.075   3.811  1.00  2.07           C  
ATOM   7190  O   LYS A 919      91.977 -14.953   3.825  1.00  2.96           O  
ATOM   7191  CB  LYS A 919      94.126 -16.445   1.944  1.00  2.96           C  
ATOM   7192  CG  LYS A 919      95.272 -16.819   2.852  1.00  4.98           C  
ATOM   7193  CD  LYS A 919      96.595 -16.447   2.216  1.00  9.21           C  
ATOM   7194  CE  LYS A 919      97.724 -17.000   3.046  1.00 12.79           C  
ATOM   7195  NZ  LYS A 919      98.997 -16.546   2.447  1.00 16.44           N  
ATOM   7196  N   VAL A 920      92.864 -16.734   4.919  1.00  2.00           N  
ATOM   7197  CA  VAL A 920      92.834 -16.142   6.260  1.00  2.17           C  
ATOM   7198  C   VAL A 920      94.239 -16.188   6.848  1.00  2.39           C  
ATOM   7199  O   VAL A 920      94.912 -17.209   6.780  1.00  2.43           O  
ATOM   7200  CB  VAL A 920      91.860 -16.897   7.218  1.00  2.00           C  
ATOM   7201  CG1 VAL A 920      91.954 -16.356   8.654  1.00  2.30           C  
ATOM   7202  CG2 VAL A 920      90.426 -16.801   6.687  1.00  2.37           C  
ATOM   7203  N   VAL A 921      94.688 -15.069   7.396  1.00  2.86           N  
ATOM   7204  CA  VAL A 921      95.989 -15.013   8.079  1.00  2.41           C  
ATOM   7205  C   VAL A 921      95.715 -14.529   9.515  1.00  2.47           C  
ATOM   7206  O   VAL A 921      94.999 -13.523   9.699  1.00  2.21           O  
ATOM   7207  CB  VAL A 921      96.905 -14.025   7.362  1.00  2.52           C  
ATOM   7208  CG1 VAL A 921      98.225 -13.835   8.115  1.00  3.00           C  
ATOM   7209  CG2 VAL A 921      97.146 -14.459   5.899  1.00  3.88           C  
ATOM   7210  N   VAL A 922      96.258 -15.227  10.514  1.00  2.00           N  
ATOM   7211  CA  VAL A 922      96.144 -14.801  11.917  1.00  2.74           C  
ATOM   7212  C   VAL A 922      97.551 -14.568  12.459  1.00  3.37           C  
ATOM   7213  O   VAL A 922      98.410 -15.475  12.424  1.00  3.66           O  
ATOM   7214  CB  VAL A 922      95.452 -15.822  12.807  1.00  2.00           C  
ATOM   7215  CG1 VAL A 922      95.342 -15.264  14.249  1.00  2.00           C  
ATOM   7216  CG2 VAL A 922      94.069 -16.204  12.227  1.00  3.30           C  
ATOM   7217  N   THR A 923      97.812 -13.355  12.915  1.00  2.90           N  
ATOM   7218  CA  THR A 923      99.198 -13.001  13.192  1.00  4.47           C  
ATOM   7219  C   THR A 923      99.661 -13.110  14.655  1.00  5.03           C  
ATOM   7220  O   THR A 923     100.843 -13.369  14.897  1.00  4.87           O  
ATOM   7221  CB  THR A 923      99.522 -11.596  12.662  1.00  5.32           C  
ATOM   7222  OG1 THR A 923      98.779 -10.647  13.415  1.00  8.33           O  
ATOM   7223  CG2 THR A 923      99.115 -11.453  11.192  1.00  7.19           C  
ATOM   7224  N   LYS A 924      98.768 -12.934  15.630  1.00  4.39           N  
ATOM   7225  CA  LYS A 924      99.208 -12.857  17.026  1.00  5.57           C  
ATOM   7226  C   LYS A 924      98.736 -14.059  17.842  1.00  5.05           C  
ATOM   7227  O   LYS A 924      99.542 -14.743  18.489  1.00  5.26           O  
ATOM   7228  CB  LYS A 924      98.740 -11.548  17.675  1.00  5.99           C  
ATOM   7229  CG  LYS A 924      99.214 -11.344  19.106  1.00  9.74           C  
ATOM   7230  CD  LYS A 924      98.480 -10.175  19.739  1.00 16.62           C  
ATOM   7231  CE  LYS A 924      98.499 -10.232  21.263  1.00 19.81           C  
ATOM   7232  NZ  LYS A 924      99.882  -9.961  21.713  1.00 21.12           N  
ATOM   7233  N   SER A 925      97.434 -14.319  17.824  1.00  4.66           N  
ATOM   7234  CA  SER A 925      96.902 -15.454  18.604  1.00  5.02           C  
ATOM   7235  C   SER A 925      95.675 -16.068  17.927  1.00  4.96           C  
ATOM   7236  O   SER A 925      94.811 -15.352  17.413  1.00  3.32           O  
ATOM   7237  CB  SER A 925      96.594 -15.050  20.051  1.00  5.94           C  
ATOM   7238  OG  SER A 925      95.671 -13.998  20.087  1.00 10.95           O  
ATOM   7239  N   ALA A 926      95.633 -17.396  17.913  1.00  5.12           N  
ATOM   7240  CA  ALA A 926      94.507 -18.137  17.372  1.00  4.98           C  
ATOM   7241  C   ALA A 926      94.082 -19.202  18.377  1.00  5.59           C  
ATOM   7242  O   ALA A 926      94.913 -19.966  18.894  1.00  4.86           O  
ATOM   7243  CB  ALA A 926      94.882 -18.770  16.039  1.00  5.65           C  
ATOM   7244  N   THR A 927      92.787 -19.238  18.670  1.00  5.21           N  
ATOM   7245  CA  THR A 927      92.239 -20.248  19.546  1.00  5.38           C  
ATOM   7246  C   THR A 927      90.781 -20.485  19.159  1.00  5.31           C  
ATOM   7247  O   THR A 927      90.114 -19.567  18.691  1.00  5.43           O  
ATOM   7248  CB  THR A 927      92.347 -19.821  21.051  1.00  5.97           C  
ATOM   7249  OG1 THR A 927      92.078 -20.953  21.895  1.00  8.00           O  
ATOM   7250  CG2 THR A 927      91.391 -18.661  21.405  1.00  4.95           C  
ATOM   7251  N   GLY A 928      90.289 -21.707  19.358  1.00  5.04           N  
ATOM   7252  CA  GLY A 928      88.884 -22.003  19.087  1.00  4.83           C  
ATOM   7253  C   GLY A 928      88.698 -23.125  18.085  1.00  4.83           C  
ATOM   7254  O   GLY A 928      89.650 -23.844  17.779  1.00  4.75           O  
ATOM   7255  N   ASN A 929      87.481 -23.259  17.557  1.00  3.84           N  
ATOM   7256  CA  ASN A 929      87.137 -24.372  16.673  1.00  4.06           C  
ATOM   7257  C   ASN A 929      86.545 -23.824  15.411  1.00  2.58           C  
ATOM   7258  O   ASN A 929      85.476 -23.231  15.443  1.00  2.23           O  
ATOM   7259  CB  ASN A 929      86.087 -25.277  17.336  1.00  4.53           C  
ATOM   7260  CG  ASN A 929      86.571 -25.864  18.639  1.00  7.14           C  
ATOM   7261  OD1 ASN A 929      86.068 -25.520  19.714  1.00 13.86           O  
ATOM   7262  ND2 ASN A 929      87.531 -26.739  18.560  1.00  6.49           N  
ATOM   7263  N   PHE A 930      87.226 -24.028  14.295  1.00  2.61           N  
ATOM   7264  CA  PHE A 930      86.806 -23.399  13.053  1.00  2.71           C  
ATOM   7265  C   PHE A 930      86.701 -24.425  11.949  1.00  3.46           C  
ATOM   7266  O   PHE A 930      87.558 -25.293  11.816  1.00  3.78           O  
ATOM   7267  CB  PHE A 930      87.796 -22.276  12.688  1.00  2.24           C  
ATOM   7268  CG  PHE A 930      87.987 -21.290  13.802  1.00  2.38           C  
ATOM   7269  CD1 PHE A 930      86.982 -20.358  14.096  1.00  2.10           C  
ATOM   7270  CD2 PHE A 930      89.139 -21.327  14.584  1.00  2.33           C  
ATOM   7271  CE1 PHE A 930      87.118 -19.462  15.180  1.00  3.38           C  
ATOM   7272  CE2 PHE A 930      89.294 -20.444  15.665  1.00  2.49           C  
ATOM   7273  CZ  PHE A 930      88.287 -19.508  15.960  1.00  2.83           C  
ATOM   7274  N   THR A 931      85.646 -24.327  11.156  1.00  3.28           N  
ATOM   7275  CA  THR A 931      85.549 -25.168   9.968  1.00  4.58           C  
ATOM   7276  C   THR A 931      85.852 -24.297   8.755  1.00  4.66           C  
ATOM   7277  O   THR A 931      85.465 -23.122   8.715  1.00  4.06           O  
ATOM   7278  CB  THR A 931      84.176 -25.832   9.861  1.00  5.28           C  
ATOM   7279  OG1 THR A 931      83.176 -24.817   9.801  1.00  8.53           O  
ATOM   7280  CG2 THR A 931      83.915 -26.671  11.124  1.00  3.99           C  
ATOM   7281  N   LEU A 932      86.586 -24.865   7.796  1.00  3.75           N  
ATOM   7282  CA  LEU A 932      86.845 -24.197   6.526  1.00  4.55           C  
ATOM   7283  C   LEU A 932      85.996 -24.921   5.502  1.00  5.15           C  
ATOM   7284  O   LEU A 932      86.222 -26.100   5.235  1.00  4.94           O  
ATOM   7285  CB  LEU A 932      88.323 -24.338   6.154  1.00  3.59           C  
ATOM   7286  CG  LEU A 932      89.339 -23.960   7.234  1.00  4.97           C  
ATOM   7287  CD1 LEU A 932      90.738 -23.897   6.609  1.00  4.82           C  
ATOM   7288  CD2 LEU A 932      88.987 -22.611   7.911  1.00  3.41           C  
ATOM   7289  N   GLN A 933      84.998 -24.242   4.959  1.00  6.60           N  
ATOM   7290  CA  GLN A 933      84.152 -24.844   3.924  1.00  8.34           C  
ATOM   7291  C   GLN A 933      84.702 -24.393   2.595  1.00  8.01           C  
ATOM   7292  O   GLN A 933      84.778 -23.196   2.348  1.00  7.70           O  
ATOM   7293  CB  GLN A 933      82.735 -24.296   4.033  1.00  8.93           C  
ATOM   7294  CG  GLN A 933      82.035 -24.558   5.349  1.00 15.08           C  
ATOM   7295  CD  GLN A 933      80.987 -25.646   5.228  1.00 21.54           C  
ATOM   7296  OE1 GLN A 933      80.541 -25.981   4.115  1.00 22.25           O  
ATOM   7297  NE2 GLN A 933      80.559 -26.188   6.375  1.00 24.37           N  
ATOM   7298  N   VAL A 934      85.079 -25.328   1.733  1.00  7.73           N  
ATOM   7299  CA  VAL A 934      85.773 -24.967   0.506  1.00  8.39           C  
ATOM   7300  C   VAL A 934      85.007 -25.425  -0.737  1.00  8.88           C  
ATOM   7301  O   VAL A 934      84.588 -26.587  -0.816  1.00  9.47           O  
ATOM   7302  CB  VAL A 934      87.217 -25.561   0.492  1.00  8.09           C  
ATOM   7303  CG1 VAL A 934      87.866 -25.375  -0.858  1.00  9.00           C  
ATOM   7304  CG2 VAL A 934      88.075 -24.930   1.582  1.00  9.48           C  
ATOM   7305  N   ALA A 935      84.833 -24.506  -1.688  1.00  8.58           N  
ATOM   7306  CA  ALA A 935      84.301 -24.816  -3.014  1.00  9.68           C  
ATOM   7307  C   ALA A 935      85.372 -24.458  -4.050  1.00 10.16           C  
ATOM   7308  O   ALA A 935      85.773 -23.290  -4.165  1.00  9.70           O  
ATOM   7309  CB  ALA A 935      83.026 -24.026  -3.279  1.00  9.46           C  
ATOM   7310  N   ASP A 936      85.822 -25.467  -4.796  1.00 10.71           N  
ATOM   7311  CA  ASP A 936      86.903 -25.306  -5.759  1.00 11.77           C  
ATOM   7312  C   ASP A 936      86.343 -25.245  -7.171  1.00 12.93           C  
ATOM   7313  O   ASP A 936      85.373 -25.928  -7.490  1.00 12.73           O  
ATOM   7314  CB  ASP A 936      87.907 -26.455  -5.645  1.00 11.28           C  
ATOM   7315  CG  ASP A 936      89.177 -26.214  -6.467  1.00 11.14           C  
ATOM   7316  OD1 ASP A 936      89.977 -25.352  -6.084  1.00 10.76           O  
ATOM   7317  OD2 ASP A 936      89.384 -26.895  -7.495  1.00 12.88           O  
ATOM   7318  N   LYS A 937      86.962 -24.409  -7.988  1.00 14.66           N  
ATOM   7319  CA  LYS A 937      86.578 -24.188  -9.376  1.00 17.31           C  
ATOM   7320  C   LYS A 937      86.508 -25.477 -10.206  1.00 18.50           C  
ATOM   7321  O   LYS A 937      85.709 -25.566 -11.141  1.00 19.35           O  
ATOM   7322  CB  LYS A 937      87.568 -23.213 -10.006  1.00 17.50           C  
ATOM   7323  CG  LYS A 937      87.114 -22.534 -11.293  1.00 19.48           C  
ATOM   7324  CD  LYS A 937      88.092 -21.430 -11.653  1.00 23.00           C  
ATOM   7325  CE  LYS A 937      87.400 -20.224 -12.244  1.00 25.59           C  
ATOM   7326  NZ  LYS A 937      87.012 -20.475 -13.671  1.00 26.59           N  
ATOM   7327  N   THR A 938      87.327 -26.475  -9.892  1.00 19.87           N  
ATOM   7328  CA  THR A 938      87.352 -27.672 -10.766  1.00 21.17           C  
ATOM   7329  C   THR A 938      87.326 -29.032 -10.064  1.00 21.91           C  
ATOM   7330  O   THR A 938      86.768 -29.999 -10.603  1.00 22.41           O  
ATOM   7331  CB  THR A 938      88.532 -27.649 -11.771  1.00 21.13           C  
ATOM   7332  OG1 THR A 938      89.756 -27.936 -11.079  1.00 22.25           O  
ATOM   7333  CG2 THR A 938      88.640 -26.295 -12.503  1.00 21.31           C  
ATOM   7334  N   GLY A 939      87.940 -29.133  -8.890  1.00 22.13           N  
ATOM   7335  CA  GLY A 939      87.967 -30.409  -8.173  1.00 22.27           C  
ATOM   7336  C   GLY A 939      88.975 -31.436  -8.689  1.00 22.57           C  
ATOM   7337  O   GLY A 939      89.146 -32.499  -8.082  1.00 22.70           O  
ATOM   7338  N   GLU A 940      89.652 -31.134  -9.796  1.00 22.40           N  
ATOM   7339  CA  GLU A 940      90.506 -32.143 -10.444  1.00 22.40           C  
ATOM   7340  C   GLU A 940      91.926 -32.293  -9.834  1.00 21.58           C  
ATOM   7341  O   GLU A 940      92.305 -31.512  -8.945  1.00 21.99           O  
ATOM   7342  CB  GLU A 940      90.501 -31.997 -11.986  1.00 23.00           C  
ATOM   7343  CG  GLU A 940      90.357 -30.592 -12.559  1.00 24.21           C  
ATOM   7344  CD  GLU A 940      91.641 -30.064 -13.198  1.00 26.44           C  
ATOM   7345  OE1 GLU A 940      91.881 -28.838 -13.142  1.00 27.97           O  
ATOM   7346  OE2 GLU A 940      92.411 -30.870 -13.759  1.00 28.68           O  
ATOM   7347  N   PRO A 941      92.690 -33.323 -10.269  1.00 20.30           N  
ATOM   7348  CA  PRO A 941      94.042 -33.576  -9.750  1.00 19.06           C  
ATOM   7349  C   PRO A 941      95.074 -32.492 -10.086  1.00 17.33           C  
ATOM   7350  O   PRO A 941      95.131 -31.984 -11.206  1.00 17.17           O  
ATOM   7351  CB  PRO A 941      94.434 -34.886 -10.440  1.00 19.16           C  
ATOM   7352  CG  PRO A 941      93.600 -34.887 -11.702  1.00 19.86           C  
ATOM   7353  CD  PRO A 941      92.286 -34.394 -11.203  1.00 20.35           C  
ATOM   7354  N   THR A 942      95.886 -32.166  -9.093  1.00 15.46           N  
ATOM   7355  CA  THR A 942      96.921 -31.154  -9.208  1.00 13.08           C  
ATOM   7356  C   THR A 942      97.920 -31.463  -8.106  1.00 11.73           C  
ATOM   7357  O   THR A 942      97.572 -32.076  -7.088  1.00 11.55           O  
ATOM   7358  CB  THR A 942      96.341 -29.694  -9.077  1.00 12.99           C  
ATOM   7359  OG1 THR A 942      97.405 -28.738  -8.942  1.00 11.71           O  
ATOM   7360  CG2 THR A 942      95.391 -29.556  -7.879  1.00 12.99           C  
ATOM   7361  N   LYS A 943      99.158 -31.052  -8.320  1.00  9.19           N  
ATOM   7362  CA  LYS A 943     100.187 -31.140  -7.305  1.00  8.17           C  
ATOM   7363  C   LYS A 943     100.182 -29.912  -6.383  1.00  6.83           C  
ATOM   7364  O   LYS A 943     100.868 -29.910  -5.377  1.00  6.62           O  
ATOM   7365  CB  LYS A 943     101.543 -31.270  -7.970  1.00  7.80           C  
ATOM   7366  CG  LYS A 943     101.624 -32.431  -8.934  1.00 11.64           C  
ATOM   7367  CD  LYS A 943     101.696 -33.739  -8.192  1.00 15.17           C  
ATOM   7368  CE  LYS A 943     102.158 -34.861  -9.105  1.00 16.00           C  
ATOM   7369  NZ  LYS A 943     103.602 -34.714  -9.513  1.00 19.17           N  
ATOM   7370  N   ASN A 944      99.427 -28.871  -6.734  1.00  5.60           N  
ATOM   7371  CA  ASN A 944      99.474 -27.630  -5.957  1.00  5.11           C  
ATOM   7372  C   ASN A 944      98.976 -27.785  -4.518  1.00  5.22           C  
ATOM   7373  O   ASN A 944      98.080 -28.586  -4.250  1.00  5.29           O  
ATOM   7374  CB  ASN A 944      98.689 -26.521  -6.643  1.00  5.29           C  
ATOM   7375  CG  ASN A 944      99.300 -26.113  -7.955  1.00  5.82           C  
ATOM   7376  OD1 ASN A 944     100.509 -26.253  -8.151  1.00  8.74           O  
ATOM   7377  ND2 ASN A 944      98.475 -25.623  -8.866  1.00  5.37           N  
ATOM   7378  N   GLU A 945      99.588 -27.021  -3.612  1.00  4.23           N  
ATOM   7379  CA  GLU A 945      99.138 -26.926  -2.219  1.00  4.93           C  
ATOM   7380  C   GLU A 945      98.992 -25.451  -1.923  1.00  4.32           C  
ATOM   7381  O   GLU A 945      99.898 -24.641  -2.212  1.00  4.52           O  
ATOM   7382  CB  GLU A 945     100.133 -27.574  -1.259  1.00  4.75           C  
ATOM   7383  CG  GLU A 945     100.552 -28.950  -1.687  1.00  8.54           C  
ATOM   7384  CD  GLU A 945     100.674 -29.916  -0.530  1.00 13.82           C  
ATOM   7385  OE1 GLU A 945     100.576 -29.473   0.637  1.00 14.67           O  
ATOM   7386  OE2 GLU A 945     100.850 -31.131  -0.794  1.00 14.80           O  
ATOM   7387  N   LEU A 946      97.843 -25.105  -1.372  1.00  3.92           N  
ATOM   7388  CA  LEU A 946      97.450 -23.719  -1.276  1.00  3.89           C  
ATOM   7389  C   LEU A 946      97.153 -23.379   0.172  1.00  3.90           C  
ATOM   7390  O   LEU A 946      96.247 -23.964   0.770  1.00  3.27           O  
ATOM   7391  CB  LEU A 946      96.202 -23.500  -2.127  1.00  3.86           C  
ATOM   7392  CG  LEU A 946      95.501 -22.140  -2.037  1.00  4.81           C  
ATOM   7393  CD1 LEU A 946      96.432 -21.049  -2.576  1.00  3.99           C  
ATOM   7394  CD2 LEU A 946      94.131 -22.125  -2.753  1.00  5.13           C  
ATOM   7395  N   THR A 947      97.872 -22.404   0.731  1.00  4.00           N  
ATOM   7396  CA  THR A 947      97.573 -21.973   2.113  1.00  3.69           C  
ATOM   7397  C   THR A 947      96.205 -21.313   2.226  1.00  4.21           C  
ATOM   7398  O   THR A 947      95.931 -20.291   1.566  1.00  4.29           O  
ATOM   7399  CB  THR A 947      98.667 -21.054   2.656  1.00  3.85           C  
ATOM   7400  OG1 THR A 947      99.923 -21.729   2.547  1.00  3.83           O  
ATOM   7401  CG2 THR A 947      98.410 -20.688   4.128  1.00  4.47           C  
ATOM   7402  N   LEU A 948      95.342 -21.901   3.060  1.00  2.80           N  
ATOM   7403  CA  LEU A 948      94.014 -21.328   3.326  1.00  3.71           C  
ATOM   7404  C   LEU A 948      93.925 -20.546   4.625  1.00  3.30           C  
ATOM   7405  O   LEU A 948      93.182 -19.573   4.722  1.00  4.31           O  
ATOM   7406  CB  LEU A 948      92.948 -22.430   3.383  1.00  3.52           C  
ATOM   7407  CG  LEU A 948      92.707 -23.280   2.133  1.00  3.75           C  
ATOM   7408  CD1 LEU A 948      91.482 -24.104   2.381  1.00  4.43           C  
ATOM   7409  CD2 LEU A 948      92.497 -22.374   0.894  1.00  5.48           C  
ATOM   7410  N   PHE A 949      94.661 -20.992   5.633  1.00  3.42           N  
ATOM   7411  CA  PHE A 949      94.503 -20.470   6.984  1.00  3.70           C  
ATOM   7412  C   PHE A 949      95.898 -20.470   7.575  1.00  3.51           C  
ATOM   7413  O   PHE A 949      96.446 -21.531   7.855  1.00  3.83           O  
ATOM   7414  CB  PHE A 949      93.564 -21.398   7.774  1.00  3.40           C  
ATOM   7415  CG  PHE A 949      93.127 -20.857   9.118  1.00  3.81           C  
ATOM   7416  CD1 PHE A 949      91.868 -20.244   9.261  1.00  3.66           C  
ATOM   7417  CD2 PHE A 949      93.946 -21.001  10.249  1.00  2.29           C  
ATOM   7418  CE1 PHE A 949      91.440 -19.764  10.502  1.00  4.10           C  
ATOM   7419  CE2 PHE A 949      93.529 -20.517  11.491  1.00  3.72           C  
ATOM   7420  CZ  PHE A 949      92.279 -19.908  11.615  1.00  4.01           C  
ATOM   7421  N   ASP A 950      96.505 -19.295   7.711  1.00  3.47           N  
ATOM   7422  CA  ASP A 950      97.905 -19.246   8.147  1.00  3.87           C  
ATOM   7423  C   ASP A 950      97.971 -18.632   9.521  1.00  3.98           C  
ATOM   7424  O   ASP A 950      97.862 -17.395   9.658  1.00  4.10           O  
ATOM   7425  CB  ASP A 950      98.785 -18.460   7.157  1.00  3.41           C  
ATOM   7426  CG  ASP A 950     100.263 -18.556   7.488  1.00  5.25           C  
ATOM   7427  OD1 ASP A 950     100.607 -19.093   8.554  1.00  6.13           O  
ATOM   7428  OD2 ASP A 950     101.110 -18.128   6.667  1.00  9.33           O  
ATOM   7429  N   ALA A 951      98.090 -19.506  10.528  1.00  3.51           N  
ATOM   7430  CA  ALA A 951      98.289 -19.101  11.910  1.00  3.53           C  
ATOM   7431  C   ALA A 951      99.706 -19.447  12.357  1.00  3.57           C  
ATOM   7432  O   ALA A 951      99.950 -19.554  13.551  1.00  3.19           O  
ATOM   7433  CB  ALA A 951      97.246 -19.772  12.846  1.00  3.15           C  
ATOM   7434  N   SER A 952     100.634 -19.573  11.406  1.00  4.56           N  
ATOM   7435  CA  SER A 952     101.976 -20.064  11.727  1.00  5.59           C  
ATOM   7436  C   SER A 952     102.778 -19.068  12.572  1.00  6.18           C  
ATOM   7437  O   SER A 952     103.692 -19.480  13.276  1.00  7.73           O  
ATOM   7438  CB  SER A 952     102.758 -20.462  10.467  1.00  5.31           C  
ATOM   7439  OG  SER A 952     103.043 -19.303   9.707  1.00  4.91           O  
ATOM   7440  N   ASN A 953     102.452 -17.776  12.495  1.00  5.52           N  
ATOM   7441  CA  ASN A 953     103.144 -16.760  13.301  1.00  6.46           C  
ATOM   7442  C   ASN A 953     102.450 -16.493  14.625  1.00  6.13           C  
ATOM   7443  O   ASN A 953     102.985 -15.786  15.480  1.00  6.34           O  
ATOM   7444  CB  ASN A 953     103.285 -15.457  12.510  1.00  6.77           C  
ATOM   7445  CG  ASN A 953     104.305 -15.571  11.392  1.00 10.48           C  
ATOM   7446  OD1 ASN A 953     104.053 -15.133  10.270  1.00 17.75           O  
ATOM   7447  ND2 ASN A 953     105.445 -16.201  11.677  1.00 11.20           N  
ATOM   7448  N   ALA A 954     101.266 -17.082  14.799  1.00  5.53           N  
ATOM   7449  CA  ALA A 954     100.419 -16.816  15.953  1.00  7.10           C  
ATOM   7450  C   ALA A 954     100.684 -17.850  17.040  1.00  7.21           C  
ATOM   7451  O   ALA A 954     101.157 -18.937  16.742  1.00  7.37           O  
ATOM   7452  CB  ALA A 954      98.934 -16.875  15.526  1.00  6.20           C  
ATOM   7453  N   THR A 955     100.377 -17.528  18.295  1.00  8.72           N  
ATOM   7454  CA  THR A 955     100.254 -18.588  19.310  1.00 10.38           C  
ATOM   7455  C   THR A 955      99.004 -19.396  18.947  1.00 10.67           C  
ATOM   7456  O   THR A 955      98.029 -18.835  18.434  1.00 11.57           O  
ATOM   7457  CB  THR A 955     100.092 -18.029  20.722  1.00 11.05           C  
ATOM   7458  OG1 THR A 955      98.833 -17.347  20.790  1.00 12.78           O  
ATOM   7459  CG2 THR A 955     101.227 -17.066  21.053  1.00 11.47           C  
ATOM   7460  N   ARG A 956      99.022 -20.702  19.176  1.00 10.37           N  
ATOM   7461  CA  ARG A 956      97.916 -21.560  18.739  1.00 10.89           C  
ATOM   7462  C   ARG A 956      97.384 -22.508  19.819  1.00 12.04           C  
ATOM   7463  O   ARG A 956      97.304 -23.734  19.621  1.00 13.31           O  
ATOM   7464  CB  ARG A 956      98.305 -22.360  17.507  1.00 10.57           C  
ATOM   7465  CG  ARG A 956      98.674 -21.492  16.309  1.00  8.77           C  
ATOM   7466  CD  ARG A 956      99.056 -22.339  15.139  1.00  8.77           C  
ATOM   7467  NE  ARG A 956     100.249 -23.153  15.387  1.00  8.27           N  
ATOM   7468  CZ  ARG A 956     101.498 -22.709  15.345  1.00  8.99           C  
ATOM   7469  NH1 ARG A 956     101.770 -21.432  15.054  1.00 10.52           N  
ATOM   7470  NH2 ARG A 956     102.488 -23.560  15.573  1.00 10.18           N  
ATOM   7471  N   ASN A 957      97.000 -21.947  20.950  1.00 12.10           N  
ATOM   7472  CA  ASN A 957      96.491 -22.764  22.043  1.00 12.42           C  
ATOM   7473  C   ASN A 957      95.061 -23.202  21.797  1.00 11.74           C  
ATOM   7474  O   ASN A 957      94.204 -22.369  21.480  1.00 11.46           O  
ATOM   7475  CB  ASN A 957      96.625 -21.996  23.350  1.00 13.41           C  
ATOM   7476  CG  ASN A 957      98.072 -21.625  23.651  1.00 17.22           C  
ATOM   7477  OD1 ASN A 957      98.406 -20.437  23.731  1.00 23.54           O  
ATOM   7478  ND2 ASN A 957      98.942 -22.629  23.788  1.00 17.99           N  
ATOM   7479  N   ASN A 958      94.810 -24.509  21.922  1.00 11.03           N  
ATOM   7480  CA  ASN A 958      93.458 -25.072  21.740  1.00 11.09           C  
ATOM   7481  C   ASN A 958      92.808 -24.603  20.430  1.00  9.52           C  
ATOM   7482  O   ASN A 958      91.669 -24.119  20.424  1.00  9.62           O  
ATOM   7483  CB  ASN A 958      92.537 -24.713  22.922  1.00 11.52           C  
ATOM   7484  CG  ASN A 958      93.042 -25.246  24.252  1.00 15.09           C  
ATOM   7485  OD1 ASN A 958      93.137 -24.503  25.224  1.00 20.31           O  
ATOM   7486  ND2 ASN A 958      93.365 -26.528  24.301  1.00 16.24           N  
ATOM   7487  N   LEU A 959      93.567 -24.687  19.347  1.00  8.34           N  
ATOM   7488  CA  LEU A 959      93.090 -24.299  18.020  1.00  7.22           C  
ATOM   7489  C   LEU A 959      92.763 -25.577  17.265  1.00  6.95           C  
ATOM   7490  O   LEU A 959      93.618 -26.476  17.159  1.00  6.19           O  
ATOM   7491  CB  LEU A 959      94.151 -23.486  17.278  1.00  7.46           C  
ATOM   7492  CG  LEU A 959      93.818 -23.094  15.850  1.00  5.71           C  
ATOM   7493  CD1 LEU A 959      92.590 -22.117  15.856  1.00  4.49           C  
ATOM   7494  CD2 LEU A 959      95.046 -22.455  15.143  1.00  4.42           C  
ATOM   7495  N   ASN A 960      91.520 -25.688  16.790  1.00  5.70           N  
ATOM   7496  CA  ASN A 960      91.110 -26.848  15.992  1.00  6.58           C  
ATOM   7497  C   ASN A 960      90.535 -26.392  14.670  1.00  6.22           C  
ATOM   7498  O   ASN A 960      89.485 -25.762  14.646  1.00  6.14           O  
ATOM   7499  CB  ASN A 960      90.091 -27.707  16.741  1.00  7.18           C  
ATOM   7500  CG  ASN A 960      90.656 -28.294  18.030  1.00 10.11           C  
ATOM   7501  OD1 ASN A 960      90.089 -28.113  19.105  1.00 17.03           O  
ATOM   7502  ND2 ASN A 960      91.775 -28.991  17.927  1.00 11.87           N  
ATOM   7503  N   VAL A 961      91.247 -26.673  13.583  1.00  5.49           N  
ATOM   7504  CA  VAL A 961      90.804 -26.218  12.256  1.00  5.90           C  
ATOM   7505  C   VAL A 961      90.493 -27.442  11.421  1.00  5.81           C  
ATOM   7506  O   VAL A 961      91.329 -28.342  11.308  1.00  6.54           O  
ATOM   7507  CB  VAL A 961      91.883 -25.336  11.568  1.00  5.36           C  
ATOM   7508  CG1 VAL A 961      91.457 -24.933  10.147  1.00  4.92           C  
ATOM   7509  CG2 VAL A 961      92.152 -24.092  12.415  1.00  6.58           C  
ATOM   7510  N   SER A 962      89.292 -27.491  10.851  1.00  6.32           N  
ATOM   7511  CA ASER A 962      88.828 -28.652  10.082  0.50  6.91           C  
ATOM   7512  CA BSER A 962      88.916 -28.646  10.048  0.50  6.66           C  
ATOM   7513  C   SER A 962      88.337 -28.231   8.709  1.00  7.18           C  
ATOM   7514  O   SER A 962      87.723 -27.179   8.592  1.00  6.58           O  
ATOM   7515  CB ASER A 962      87.656 -29.333  10.788  0.50  7.13           C  
ATOM   7516  CB BSER A 962      87.942 -29.557  10.800  0.50  6.79           C  
ATOM   7517  OG ASER A 962      87.946 -29.640  12.134  0.50  8.44           O  
ATOM   7518  OG BSER A 962      86.794 -28.848  11.235  0.50  6.68           O  
ATOM   7519  N   LEU A 963      88.563 -29.084   7.707  1.00  7.44           N  
ATOM   7520  CA  LEU A 963      88.060 -28.876   6.360  1.00  9.14           C  
ATOM   7521  C   LEU A 963      86.738 -29.618   6.138  1.00 11.56           C  
ATOM   7522  O   LEU A 963      86.601 -30.799   6.478  1.00 10.81           O  
ATOM   7523  CB  LEU A 963      89.105 -29.337   5.331  1.00  8.69           C  
ATOM   7524  CG  LEU A 963      88.840 -29.258   3.825  1.00  8.06           C  
ATOM   7525  CD1 LEU A 963      88.741 -27.816   3.350  1.00  8.90           C  
ATOM   7526  CD2 LEU A 963      89.946 -29.983   3.068  1.00  8.84           C  
ATOM   7527  N   VAL A 964      85.777 -28.919   5.548  1.00 14.40           N  
ATOM   7528  CA  VAL A 964      84.522 -29.522   5.124  1.00 18.68           C  
ATOM   7529  C   VAL A 964      84.361 -29.205   3.647  1.00 22.04           C  
ATOM   7530  O   VAL A 964      84.421 -28.050   3.237  1.00 22.00           O  
ATOM   7531  CB  VAL A 964      83.327 -28.971   5.934  1.00 18.65           C  
ATOM   7532  CG1 VAL A 964      81.990 -29.450   5.338  1.00 18.96           C  
ATOM   7533  CG2 VAL A 964      83.463 -29.364   7.410  1.00 18.00           C  
ATOM   7534  N   GLY A 965      84.208 -30.243   2.839  1.00 27.05           N  
ATOM   7535  CA  GLY A 965      84.052 -30.060   1.401  1.00 32.19           C  
ATOM   7536  C   GLY A 965      82.604 -29.933   1.004  1.00 35.35           C  
ATOM   7537  O   GLY A 965      81.737 -30.563   1.615  1.00 36.82           O  
ATOM   7538  N   ASN A 966      82.350 -29.127  -0.025  1.00 38.12           N  
ATOM   7539  CA  ASN A 966      80.976 -28.784  -0.456  1.00 40.54           C  
ATOM   7540  C   ASN A 966      80.222 -29.877  -1.258  1.00 41.17           C  
ATOM   7541  O   ASN A 966      80.786 -30.546  -2.141  1.00 41.94           O  
ATOM   7542  CB  ASN A 966      80.964 -27.421  -1.191  1.00 40.87           C  
ATOM   7543  CG  ASN A 966      81.410 -27.519  -2.675  1.00 44.15           C  
ATOM   7544  OD1 ASN A 966      82.310 -28.303  -3.039  1.00 46.85           O  
ATOM   7545  ND2 ASN A 966      80.776 -26.707  -3.533  1.00 45.02           N  
ATOM   7546  N   LEU A 970      76.460 -35.852  -6.755  1.00 45.03           N  
ATOM   7547  CA  LEU A 970      77.039 -37.103  -6.252  1.00 44.99           C  
ATOM   7548  C   LEU A 970      78.574 -37.065  -6.333  1.00 45.75           C  
ATOM   7549  O   LEU A 970      79.241 -38.100  -6.234  1.00 45.31           O  
ATOM   7550  CB  LEU A 970      76.458 -38.336  -6.986  1.00 44.47           C  
ATOM   7551  CG  LEU A 970      74.924 -38.471  -7.112  1.00 42.92           C  
ATOM   7552  CD1 LEU A 970      74.508 -39.765  -7.832  1.00 39.76           C  
ATOM   7553  CD2 LEU A 970      74.203 -38.349  -5.762  1.00 40.01           C  
ATOM   7554  N   GLY A 971      79.119 -35.855  -6.499  1.00 46.61           N  
ATOM   7555  CA  GLY A 971      80.572 -35.627  -6.505  1.00 47.38           C  
ATOM   7556  C   GLY A 971      81.255 -36.282  -5.310  1.00 47.74           C  
ATOM   7557  O   GLY A 971      80.691 -36.332  -4.213  1.00 48.31           O  
ATOM   7558  N   ALA A 972      82.443 -36.837  -5.536  1.00 47.77           N  
ATOM   7559  CA  ALA A 972      83.256 -37.386  -4.455  1.00 47.40           C  
ATOM   7560  C   ALA A 972      84.335 -36.349  -4.166  1.00 46.80           C  
ATOM   7561  O   ALA A 972      85.149 -36.041  -5.039  1.00 47.29           O  
ATOM   7562  CB  ALA A 972      83.867 -38.729  -4.858  1.00 47.29           C  
ATOM   7563  N   TRP A 973      84.320 -35.803  -2.951  1.00 45.86           N  
ATOM   7564  CA  TRP A 973      85.200 -34.701  -2.569  1.00 44.72           C  
ATOM   7565  C   TRP A 973      86.516 -35.215  -1.960  1.00 43.08           C  
ATOM   7566  O   TRP A 973      86.525 -35.821  -0.889  1.00 42.14           O  
ATOM   7567  CB  TRP A 973      84.461 -33.778  -1.601  1.00 45.65           C  
ATOM   7568  CG  TRP A 973      84.923 -32.371  -1.671  1.00 48.42           C  
ATOM   7569  CD1 TRP A 973      84.581 -31.426  -2.615  1.00 50.41           C  
ATOM   7570  CD2 TRP A 973      85.822 -31.730  -0.767  1.00 50.34           C  
ATOM   7571  NE1 TRP A 973      85.219 -30.235  -2.343  1.00 51.16           N  
ATOM   7572  CE2 TRP A 973      85.984 -30.392  -1.215  1.00 50.91           C  
ATOM   7573  CE3 TRP A 973      86.501 -32.152   0.385  1.00 50.19           C  
ATOM   7574  CZ2 TRP A 973      86.803 -29.473  -0.550  1.00 52.22           C  
ATOM   7575  CZ3 TRP A 973      87.309 -31.245   1.045  1.00 51.59           C  
ATOM   7576  CH2 TRP A 973      87.452 -29.914   0.576  1.00 52.40           C  
ATOM   7577  N   LYS A 974      87.622 -34.965  -2.661  1.00 41.14           N  
ATOM   7578  CA  LYS A 974      88.890 -35.635  -2.360  1.00 39.39           C  
ATOM   7579  C   LYS A 974      89.978 -34.732  -1.786  1.00 37.47           C  
ATOM   7580  O   LYS A 974      91.102 -35.191  -1.562  1.00 36.84           O  
ATOM   7581  CB  LYS A 974      89.423 -36.382  -3.597  1.00 39.91           C  
ATOM   7582  CG  LYS A 974      88.495 -37.487  -4.134  1.00 41.11           C  
ATOM   7583  CD  LYS A 974      89.180 -38.305  -5.241  1.00 44.90           C  
ATOM   7584  CE  LYS A 974      90.134 -39.357  -4.644  1.00 46.26           C  
ATOM   7585  NZ  LYS A 974      90.626 -40.362  -5.646  1.00 46.33           N  
ATOM   7586  N   TYR A 975      89.641 -33.461  -1.538  1.00 35.27           N  
ATOM   7587  CA  TYR A 975      90.604 -32.491  -1.009  1.00 33.07           C  
ATOM   7588  C   TYR A 975      90.882 -32.761   0.448  1.00 30.42           C  
ATOM   7589  O   TYR A 975      90.006 -33.231   1.172  1.00 28.90           O  
ATOM   7590  CB  TYR A 975      90.085 -31.057  -1.134  1.00 33.63           C  
ATOM   7591  CG  TYR A 975      89.835 -30.590  -2.542  1.00 35.85           C  
ATOM   7592  CD1 TYR A 975      90.840 -29.967  -3.271  1.00 37.17           C  
ATOM   7593  CD2 TYR A 975      88.583 -30.769  -3.144  1.00 38.87           C  
ATOM   7594  CE1 TYR A 975      90.612 -29.520  -4.565  1.00 39.41           C  
ATOM   7595  CE2 TYR A 975      88.338 -30.337  -4.448  1.00 40.16           C  
ATOM   7596  CZ  TYR A 975      89.362 -29.709  -5.149  1.00 41.16           C  
ATOM   7597  OH  TYR A 975      89.137 -29.283  -6.439  1.00 42.42           O  
ATOM   7598  N   LYS A 976      92.103 -32.433   0.866  1.00 28.46           N  
ATOM   7599  CA  LYS A 976      92.541 -32.597   2.250  1.00 27.44           C  
ATOM   7600  C   LYS A 976      93.201 -31.322   2.735  1.00 25.46           C  
ATOM   7601  O   LYS A 976      93.599 -30.477   1.938  1.00 25.31           O  
ATOM   7602  CB  LYS A 976      93.553 -33.743   2.373  1.00 27.62           C  
ATOM   7603  CG  LYS A 976      93.139 -35.028   1.669  1.00 31.65           C  
ATOM   7604  CD  LYS A 976      92.119 -35.800   2.467  1.00 37.76           C  
ATOM   7605  CE  LYS A 976      92.756 -37.015   3.121  1.00 40.41           C  
ATOM   7606  NZ  LYS A 976      91.902 -37.445   4.259  1.00 44.42           N  
ATOM   7607  N   LEU A 977      93.355 -31.200   4.044  1.00 23.98           N  
ATOM   7608  CA  LEU A 977      94.015 -30.028   4.613  1.00 23.80           C  
ATOM   7609  C   LEU A 977      95.234 -30.470   5.410  1.00 24.40           C  
ATOM   7610  O   LEU A 977      95.117 -31.299   6.300  1.00 24.80           O  
ATOM   7611  CB  LEU A 977      93.024 -29.263   5.493  1.00 23.73           C  
ATOM   7612  CG  LEU A 977      93.350 -27.876   6.018  1.00 23.04           C  
ATOM   7613  CD1 LEU A 977      93.240 -26.854   4.886  1.00 22.51           C  
ATOM   7614  CD2 LEU A 977      92.367 -27.533   7.164  1.00 20.89           C  
CONECT 253415475                                                                
CONECT 255915475                                                                
CONECT 6177 6266                                                                
CONECT 6266 6177                                                                
CONECT 793715500                                                                
CONECT 793915500                                                                
CONECT1026115476                                                                
CONECT1028615476                                                                
CONECT1145115477                                                                
CONECT1387813967                                                                
CONECT1396713878                                                                
CONECT15446154471544815449                                                      
CONECT1544715446                                                                
CONECT1544815446                                                                
CONECT1544915446                                                                
CONECT15450154511545215453                                                      
CONECT1545115450                                                                
CONECT1545215450                                                                
CONECT154531545015454                                                           
CONECT15454154531545515456                                                      
CONECT1545515454                                                                
CONECT1545615454                                                                
CONECT15457154581545915460                                                      
CONECT1545815457                                                                
CONECT1545915457                                                                
CONECT1546015457                                                                
CONECT15461154621546315464                                                      
CONECT1546215461                                                                
CONECT1546315461                                                                
CONECT154641546115465                                                           
CONECT15465154641546615467                                                      
CONECT1546615465                                                                
CONECT1546715465                                                                
CONECT15468154691547015471                                                      
CONECT1546915468                                                                
CONECT1547015468                                                                
CONECT154711546815472                                                           
CONECT15472154711547315474                                                      
CONECT1547315472                                                                
CONECT1547415472                                                                
CONECT15475 2534 25591553315852                                                 
CONECT154751611716358                                                           
CONECT1547610261102861659716845                                                 
CONECT154761690016972                                                           
CONECT1547711451166081663316939                                                 
CONECT154771712717153                                                           
CONECT15478154791548015481                                                      
CONECT1547915478                                                                
CONECT1548015478                                                                
CONECT154811547815482                                                           
CONECT15482154811548315484                                                      
CONECT1548315482                                                                
CONECT1548415482                                                                
CONECT15485154861548715488                                                      
CONECT1548615485                                                                
CONECT1548715485                                                                
CONECT1548815485                                                                
CONECT15489154901549115492                                                      
CONECT1549015489                                                                
CONECT1549115489                                                                
CONECT154921548915493                                                           
CONECT15493154921549415495                                                      
CONECT1549415493                                                                
CONECT1549515493                                                                
CONECT15496154971549815499                                                      
CONECT1549715496                                                                
CONECT1549815496                                                                
CONECT1549915496                                                                
CONECT15500 7937 79391645016801                                                 
CONECT1550017211                                                                
CONECT1553315475                                                                
CONECT1585215475                                                                
CONECT1611715475                                                                
CONECT1635815475                                                                
CONECT1645015500                                                                
CONECT1659715476                                                                
CONECT1660815477                                                                
CONECT1663315477                                                                
CONECT1680115500                                                                
CONECT1684515476                                                                
CONECT1690015476                                                                
CONECT1693915477                                                                
CONECT1697215476                                                                
CONECT1712715477                                                                
CONECT1715315477                                                                
CONECT1721115500                                                                
MASTER      680    0   13   32    0    0   26    616771    2   86  154          
END                                                                             
