# Supplementary material for: Identification of the Autochaperone Domain in the Type Va Secretion System (T5aSS): Prevalent Feature of Autotransporters with a β-Helical Passenger
Source: Front Microbiol. 2018 Jan 5;8:2607. doi: 10.3389/fmicb.2017.02607 (PMC5767081; doi:10.3389/fmicb.2017.02607)
Supplement: Supplementary file 2 [file Presentation1.ZIP › AC-P69_D444-L556.pdb]

HEADER    CELL ADHESION                           31-OCT-99   1DAB              
TITLE     THE STRUCTURE OF BORDETELLA PERTUSSIS VIRULENCE FACTOR P.69 PERTACTIN 
COMPND    MOL_ID: 1;                                                            
COMPND   2 MOLECULE: P.69 PERTACTIN;                                            
COMPND   3 CHAIN: A;                                                            
COMPND   4 ENGINEERED: YES                                                      
SOURCE    MOL_ID: 1;                                                            
SOURCE   2 ORGANISM_SCIENTIFIC: BORDETELLA PERTUSSIS;                           
SOURCE   3 ORGANISM_TAXID: 520;                                                 
SOURCE   4 EXPRESSION_SYSTEM: ESCHERICHIA COLI;                                 
SOURCE   5 EXPRESSION_SYSTEM_TAXID: 562;                                        
SOURCE   6 EXPRESSION_SYSTEM_PLASMID: M13MP18                                   
KEYWDS    PERTUSSIS BETA HELIX, CELL ADHESION                                   
EXPDTA    X-RAY DIFFRACTION                                                     
AUTHOR    P.EMSLEY,I.G.CHARLES,N.F.FAIRWEATHER,N.W.ISAACS                       
REVDAT   4   13-JUL-11 1DAB    1       VERSN                                    
REVDAT   3   24-FEB-09 1DAB    1       VERSN                                    
REVDAT   2   01-APR-03 1DAB    1       JRNL                                     
REVDAT   1   15-DEC-99 1DAB    0                                                
JRNL        AUTH   P.EMSLEY,I.G.CHARLES,N.F.FAIRWEATHER,N.W.ISAACS              
JRNL        TITL   STRUCTURE OF BORDETELLA PERTUSSIS VIRULENCE FACTOR P.69      
JRNL        TITL 2 PERTACTIN.                                                   
JRNL        REF    NATURE                        V. 381    90 1996              
JRNL        REFN                   ISSN 0028-0836                               
JRNL        PMID   8609998                                                      
JRNL        DOI    10.1038/381090A0                                             
REMARK   2                                                                      
REMARK   2 RESOLUTION.    2.50 ANGSTROMS.                                       
REMARK   3                                                                      
REMARK   3 REFINEMENT.                                                          
REMARK   3   PROGRAM     : REFMAC                                               
REMARK   3   AUTHORS     : MURSHUDOV,VAGIN,DODSON                               
REMARK   3                                                                      
REMARK   3  DATA USED IN REFINEMENT.                                            
REMARK   3   RESOLUTION RANGE HIGH (ANGSTROMS) : 2.50                           
REMARK   3   RESOLUTION RANGE LOW  (ANGSTROMS) : 20.00                          
REMARK   3   DATA CUTOFF            (SIGMA(F)) : NULL                           
REMARK   3   COMPLETENESS FOR RANGE        (%) : 99.4                           
REMARK   3   NUMBER OF REFLECTIONS             : 40028                          
REMARK   3                                                                      
REMARK   3  FIT TO DATA USED IN REFINEMENT.                                     
REMARK   3   CROSS-VALIDATION METHOD          : NULL                            
REMARK   3   FREE R VALUE TEST SET SELECTION  : RANDOM                          
REMARK   3   R VALUE     (WORKING + TEST SET) : 0.250                           
REMARK   3   R VALUE            (WORKING SET) : 0.250                           
REMARK   3   FREE R VALUE                     : 0.276                           
REMARK   3   FREE R VALUE TEST SET SIZE   (%) : NULL                            
REMARK   3   FREE R VALUE TEST SET COUNT      : 822                             
REMARK   3                                                                      
REMARK   3  NUMBER OF NON-HYDROGEN ATOMS USED IN REFINEMENT.                    
REMARK   3   PROTEIN ATOMS            : 3847                                    
REMARK   3   NUCLEIC ACID ATOMS       : 0                                       
REMARK   3   HETEROGEN ATOMS          : 0                                       
REMARK   3   SOLVENT ATOMS            : 277                                     
REMARK   3                                                                      
REMARK   3  B VALUES.                                                           
REMARK   3   FROM WILSON PLOT           (A**2) : 60.20                          
REMARK   3   MEAN B VALUE      (OVERALL, A**2) : NULL                           
REMARK   3   OVERALL ANISOTROPIC B VALUE.                                       
REMARK   3    B11 (A**2) : NULL                                                 
REMARK   3    B22 (A**2) : NULL                                                 
REMARK   3    B33 (A**2) : NULL                                                 
REMARK   3    B12 (A**2) : NULL                                                 
REMARK   3    B13 (A**2) : NULL                                                 
REMARK   3    B23 (A**2) : NULL                                                 
REMARK   3                                                                      
REMARK   3  ESTIMATED OVERALL COORDINATE ERROR.                                 
REMARK   3   ESU BASED ON R VALUE                            (A): NULL          
REMARK   3   ESU BASED ON FREE R VALUE                       (A): NULL          
REMARK   3   ESU BASED ON MAXIMUM LIKELIHOOD                 (A): NULL          
REMARK   3   ESU FOR B VALUES BASED ON MAXIMUM LIKELIHOOD (A**2): NULL          
REMARK   3                                                                      
REMARK   3  RMS DEVIATIONS FROM IDEAL VALUES.                                   
REMARK   3   DISTANCE RESTRAINTS.                    RMS    SIGMA               
REMARK   3    BOND LENGTH                     (A) : 0.070 ; NULL                
REMARK   3    ANGLE DISTANCE                  (A) : 0.030 ; NULL                
REMARK   3    INTRAPLANAR 1-4 DISTANCE        (A) : NULL  ; NULL                
REMARK   3    H-BOND OR METAL COORDINATION    (A) : NULL  ; NULL                
REMARK   3                                                                      
REMARK   3   PLANE RESTRAINT                  (A) : NULL  ; NULL                
REMARK   3   CHIRAL-CENTER RESTRAINT       (A**3) : NULL  ; NULL                
REMARK   3                                                                      
REMARK   3   NON-BONDED CONTACT RESTRAINTS.                                     
REMARK   3    SINGLE TORSION                  (A) : NULL  ; NULL                
REMARK   3    MULTIPLE TORSION                (A) : NULL  ; NULL                
REMARK   3    H-BOND (X...Y)                  (A) : NULL  ; NULL                
REMARK   3    H-BOND (X-H...Y)                (A) : NULL  ; NULL                
REMARK   3                                                                      
REMARK   3   CONFORMATIONAL TORSION ANGLE RESTRAINTS.                           
REMARK   3    SPECIFIED                 (DEGREES) : NULL  ; NULL                
REMARK   3    PLANAR                    (DEGREES) : NULL  ; NULL                
REMARK   3    STAGGERED                 (DEGREES) : NULL  ; NULL                
REMARK   3    TRANSVERSE                (DEGREES) : NULL  ; NULL                
REMARK   3                                                                      
REMARK   3  ISOTROPIC THERMAL FACTOR RESTRAINTS.    RMS    SIGMA                
REMARK   3   MAIN-CHAIN BOND              (A**2) : NULL  ; NULL                 
REMARK   3   MAIN-CHAIN ANGLE             (A**2) : NULL  ; NULL                 
REMARK   3   SIDE-CHAIN BOND              (A**2) : NULL  ; NULL                 
REMARK   3   SIDE-CHAIN ANGLE             (A**2) : NULL  ; NULL                 
REMARK   3                                                                      
REMARK   3  OTHER REFINEMENT REMARKS: CGMAT MINIMIZATION                        
REMARK   4                                                                      
REMARK   4 1DAB COMPLIES WITH FORMAT V. 3.30, 13-JUL-11                         
REMARK 100                                                                      
REMARK 100 THIS ENTRY HAS BEEN PROCESSED BY RCSB ON 02-NOV-99.                  
REMARK 100 THE RCSB ID CODE IS RCSB009930.                                      
REMARK 200                                                                      
REMARK 200 EXPERIMENTAL DETAILS                                                 
REMARK 200  EXPERIMENT TYPE                : X-RAY DIFFRACTION                  
REMARK 200  DATE OF DATA COLLECTION        : 21-APR-95                          
REMARK 200  TEMPERATURE           (KELVIN) : 98.0                               
REMARK 200  PH                             : 8.8                                
REMARK 200  NUMBER OF CRYSTALS USED        : 1                                  
REMARK 200                                                                      
REMARK 200  SYNCHROTRON              (Y/N) : Y                                  
REMARK 200  RADIATION SOURCE               : SRS                                
REMARK 200  BEAMLINE                       : PX9.6                              
REMARK 200  X-RAY GENERATOR MODEL          : NULL                               
REMARK 200  MONOCHROMATIC OR LAUE    (M/L) : M                                  
REMARK 200  WAVELENGTH OR RANGE        (A) : 0.877                              
REMARK 200  MONOCHROMATOR                  : NULL                               
REMARK 200  OPTICS                         : NULL                               
REMARK 200                                                                      
REMARK 200  DETECTOR TYPE                  : IMAGE PLATE                        
REMARK 200  DETECTOR MANUFACTURER          : MARRESEARCH                        
REMARK 200  INTENSITY-INTEGRATION SOFTWARE : MAR, DENZO                         
REMARK 200  DATA SCALING SOFTWARE          : SCALEPACK                          
REMARK 200                                                                      
REMARK 200  NUMBER OF UNIQUE REFLECTIONS   : 40028                              
REMARK 200  RESOLUTION RANGE HIGH      (A) : 2.500                              
REMARK 200  RESOLUTION RANGE LOW       (A) : 20.000                             
REMARK 200  REJECTION CRITERIA  (SIGMA(I)) : NULL                               
REMARK 200                                                                      
REMARK 200 OVERALL.                                                             
REMARK 200  COMPLETENESS FOR RANGE     (%) : 99.4                               
REMARK 200  DATA REDUNDANCY                : 4.800                              
REMARK 200  R MERGE                    (I) : 0.06800                            
REMARK 200  R SYM                      (I) : NULL                               
REMARK 200  <I/SIGMA(I)> FOR THE DATA SET  : 9.7000                             
REMARK 200                                                                      
REMARK 200 IN THE HIGHEST RESOLUTION SHELL.                                     
REMARK 200  HIGHEST RESOLUTION SHELL, RANGE HIGH (A) : 2.50                     
REMARK 200  HIGHEST RESOLUTION SHELL, RANGE LOW  (A) : 2.57                     
REMARK 200  COMPLETENESS FOR SHELL     (%) : 99.2                               
REMARK 200  DATA REDUNDANCY IN SHELL       : 3.10                               
REMARK 200  R MERGE FOR SHELL          (I) : 0.38200                            
REMARK 200  R SYM FOR SHELL            (I) : NULL                               
REMARK 200  <I/SIGMA(I)> FOR SHELL         : NULL                               
REMARK 200                                                                      
REMARK 200 DIFFRACTION PROTOCOL: SINGLE WAVELENGTH                              
REMARK 200 METHOD USED TO DETERMINE THE STRUCTURE: NULL                         
REMARK 200 SOFTWARE USED: DM                                                    
REMARK 200 STARTING MODEL: NULL                                                 
REMARK 200                                                                      
REMARK 200 REMARK: NULL                                                         
REMARK 280                                                                      
REMARK 280 CRYSTAL                                                              
REMARK 280 SOLVENT CONTENT, VS   (%): 71.34                                     
REMARK 280 MATTHEWS COEFFICIENT, VM (ANGSTROMS**3/DA): 4.29                     
REMARK 280                                                                      
REMARK 280 CRYSTALLIZATION CONDITIONS: AMMONIUM SULPHATE TRIS.HCL, PH 8.8,      
REMARK 280  VAPOR DIFFUSION, SITTING DROP, TEMPERATURE 298.0K                   
REMARK 290                                                                      
REMARK 290 CRYSTALLOGRAPHIC SYMMETRY                                            
REMARK 290 SYMMETRY OPERATORS FOR SPACE GROUP: P 63 2 2                         
REMARK 290                                                                      
REMARK 290      SYMOP   SYMMETRY                                                
REMARK 290     NNNMMM   OPERATOR                                                
REMARK 290       1555   X,Y,Z                                                   
REMARK 290       2555   -Y,X-Y,Z                                                
REMARK 290       3555   -X+Y,-X,Z                                               
REMARK 290       4555   -X,-Y,Z+1/2                                             
REMARK 290       5555   Y,-X+Y,Z+1/2                                            
REMARK 290       6555   X-Y,X,Z+1/2                                             
REMARK 290       7555   Y,X,-Z                                                  
REMARK 290       8555   X-Y,-Y,-Z                                               
REMARK 290       9555   -X,-X+Y,-Z                                              
REMARK 290      10555   -Y,-X,-Z+1/2                                            
REMARK 290      11555   -X+Y,Y,-Z+1/2                                           
REMARK 290      12555   X,X-Y,-Z+1/2                                            
REMARK 290                                                                      
REMARK 290     WHERE NNN -> OPERATOR NUMBER                                     
REMARK 290           MMM -> TRANSLATION VECTOR                                  
REMARK 290                                                                      
REMARK 290 CRYSTALLOGRAPHIC SYMMETRY TRANSFORMATIONS                            
REMARK 290 THE FOLLOWING TRANSFORMATIONS OPERATE ON THE ATOM/HETATM             
REMARK 290 RECORDS IN THIS ENTRY TO PRODUCE CRYSTALLOGRAPHICALLY                
REMARK 290 RELATED MOLECULES.                                                   
REMARK 290   SMTRY1   1  1.000000  0.000000  0.000000        0.00000            
REMARK 290   SMTRY2   1  0.000000  1.000000  0.000000        0.00000            
REMARK 290   SMTRY3   1  0.000000  0.000000  1.000000        0.00000            
REMARK 290   SMTRY1   2 -0.500000 -0.866025  0.000000        0.00000            
REMARK 290   SMTRY2   2  0.866025 -0.500000  0.000000        0.00000            
REMARK 290   SMTRY3   2  0.000000  0.000000  1.000000        0.00000            
REMARK 290   SMTRY1   3 -0.500000  0.866025  0.000000        0.00000            
REMARK 290   SMTRY2   3 -0.866025 -0.500000  0.000000        0.00000            
REMARK 290   SMTRY3   3  0.000000  0.000000  1.000000        0.00000            
REMARK 290   SMTRY1   4 -1.000000  0.000000  0.000000        0.00000            
REMARK 290   SMTRY2   4  0.000000 -1.000000  0.000000        0.00000            
REMARK 290   SMTRY3   4  0.000000  0.000000  1.000000       52.34400            
REMARK 290   SMTRY1   5  0.500000  0.866025  0.000000        0.00000            
REMARK 290   SMTRY2   5 -0.866025  0.500000  0.000000        0.00000            
REMARK 290   SMTRY3   5  0.000000  0.000000  1.000000       52.34400            
REMARK 290   SMTRY1   6  0.500000 -0.866025  0.000000        0.00000            
REMARK 290   SMTRY2   6  0.866025  0.500000  0.000000        0.00000            
REMARK 290   SMTRY3   6  0.000000  0.000000  1.000000       52.34400            
REMARK 290   SMTRY1   7 -0.500000  0.866025  0.000000        0.00000            
REMARK 290   SMTRY2   7  0.866025  0.500000  0.000000        0.00000            
REMARK 290   SMTRY3   7  0.000000  0.000000 -1.000000        0.00000            
REMARK 290   SMTRY1   8  1.000000  0.000000  0.000000        0.00000            
REMARK 290   SMTRY2   8  0.000000 -1.000000  0.000000        0.00000            
REMARK 290   SMTRY3   8  0.000000  0.000000 -1.000000        0.00000            
REMARK 290   SMTRY1   9 -0.500000 -0.866025  0.000000        0.00000            
REMARK 290   SMTRY2   9 -0.866025  0.500000  0.000000        0.00000            
REMARK 290   SMTRY3   9  0.000000  0.000000 -1.000000        0.00000            
REMARK 290   SMTRY1  10  0.500000 -0.866025  0.000000        0.00000            
REMARK 290   SMTRY2  10 -0.866025 -0.500000  0.000000        0.00000            
REMARK 290   SMTRY3  10  0.000000  0.000000 -1.000000       52.34400            
REMARK 290   SMTRY1  11 -1.000000  0.000000  0.000000        0.00000            
REMARK 290   SMTRY2  11  0.000000  1.000000  0.000000        0.00000            
REMARK 290   SMTRY3  11  0.000000  0.000000 -1.000000       52.34400            
REMARK 290   SMTRY1  12  0.500000  0.866025  0.000000        0.00000            
REMARK 290   SMTRY2  12  0.866025 -0.500000  0.000000        0.00000            
REMARK 290   SMTRY3  12  0.000000  0.000000 -1.000000       52.34400            
REMARK 290                                                                      
REMARK 290 REMARK: NULL                                                         
REMARK 300                                                                      
REMARK 300 BIOMOLECULE: 1, 2                                                    
REMARK 300 SEE REMARK 350 FOR THE AUTHOR PROVIDED AND/OR PROGRAM                
REMARK 300 GENERATED ASSEMBLY INFORMATION FOR THE STRUCTURE IN                  
REMARK 300 THIS ENTRY. THE REMARK MAY ALSO PROVIDE INFORMATION ON               
REMARK 300 BURIED SURFACE AREA.                                                 
REMARK 350                                                                      
REMARK 350 COORDINATES FOR A COMPLETE MULTIMER REPRESENTING THE KNOWN           
REMARK 350 BIOLOGICALLY SIGNIFICANT OLIGOMERIZATION STATE OF THE                
REMARK 350 MOLECULE CAN BE GENERATED BY APPLYING BIOMT TRANSFORMATIONS          
REMARK 350 GIVEN BELOW.  BOTH NON-CRYSTALLOGRAPHIC AND                          
REMARK 350 CRYSTALLOGRAPHIC OPERATIONS ARE GIVEN.                               
REMARK 350                                                                      
REMARK 350 BIOMOLECULE: 1                                                       
REMARK 350 AUTHOR DETERMINED BIOLOGICAL UNIT: MONOMERIC                         
REMARK 350 APPLY THE FOLLOWING TO CHAINS: A                                     
REMARK 350   BIOMT1   1  1.000000  0.000000  0.000000        0.00000            
REMARK 350   BIOMT2   1  0.000000  1.000000  0.000000        0.00000            
REMARK 350   BIOMT3   1  0.000000  0.000000  1.000000        0.00000            
REMARK 350                                                                      
REMARK 350 BIOMOLECULE: 2                                                       
REMARK 350 SOFTWARE DETERMINED QUATERNARY STRUCTURE: HEXAMERIC                  
REMARK 350 SOFTWARE USED: PISA,PQS                                              
REMARK 350 TOTAL BURIED SURFACE AREA: 29430 ANGSTROM**2                         
REMARK 350 SURFACE AREA OF THE COMPLEX: 99930 ANGSTROM**2                       
REMARK 350 CHANGE IN SOLVENT FREE ENERGY: -79.0 KCAL/MOL                        
REMARK 350 APPLY THE FOLLOWING TO CHAINS: A                                     
REMARK 350   BIOMT1   1  1.000000  0.000000  0.000000        0.00000            
REMARK 350   BIOMT2   1  0.000000  1.000000  0.000000        0.00000            
REMARK 350   BIOMT3   1  0.000000  0.000000  1.000000        0.00000            
REMARK 350   BIOMT1   2 -0.500000 -0.866025  0.000000       88.09950            
REMARK 350   BIOMT2   2  0.866025 -0.500000  0.000000      152.59281            
REMARK 350   BIOMT3   2  0.000000  0.000000  1.000000        0.00000            
REMARK 350   BIOMT1   3 -0.500000  0.866025  0.000000      -88.09950            
REMARK 350   BIOMT2   3 -0.866025 -0.500000  0.000000      152.59281            
REMARK 350   BIOMT3   3  0.000000  0.000000  1.000000        0.00000            
REMARK 350   BIOMT1   4  0.500000 -0.866025  0.000000       88.09950            
REMARK 350   BIOMT2   4 -0.866025 -0.500000  0.000000      152.59281            
REMARK 350   BIOMT3   4  0.000000  0.000000 -1.000000      157.03200            
REMARK 350   BIOMT1   5 -1.000000  0.000000  0.000000        0.00000            
REMARK 350   BIOMT2   5  0.000000  1.000000  0.000000        0.00000            
REMARK 350   BIOMT3   5  0.000000  0.000000 -1.000000      157.03200            
REMARK 350   BIOMT1   6  0.500000  0.866025  0.000000      -88.09950            
REMARK 350   BIOMT2   6  0.866025 -0.500000  0.000000      152.59281            
REMARK 350   BIOMT3   6  0.000000  0.000000 -1.000000      157.03200            
REMARK 500                                                                      
REMARK 500 GEOMETRY AND STEREOCHEMISTRY                                         
REMARK 500 SUBTOPIC: CLOSE CONTACTS IN SAME ASYMMETRIC UNIT                     
REMARK 500                                                                      
REMARK 500 THE FOLLOWING ATOMS ARE IN CLOSE CONTACT.                            
REMARK 500                                                                      
REMARK 500  ATM1  RES C  SSEQI   ATM2  RES C  SSEQI           DISTANCE          
REMARK 500   N    LEU A   230     O    HOH A   776              1.84            
REMARK 500   NH2  ARG A   317     O    HOH A   723              2.08            
REMARK 500                                                                      
REMARK 500 REMARK: NULL                                                         
REMARK 500                                                                      
REMARK 500 GEOMETRY AND STEREOCHEMISTRY                                         
REMARK 500 SUBTOPIC: CLOSE CONTACTS                                             
REMARK 500                                                                      
REMARK 500 THE FOLLOWING ATOMS THAT ARE RELATED BY CRYSTALLOGRAPHIC             
REMARK 500 SYMMETRY ARE IN CLOSE CONTACT.  AN ATOM LOCATED WITHIN 0.15          
REMARK 500 ANGSTROMS OF A SYMMETRY RELATED ATOM IS ASSUMED TO BE ON A           
REMARK 500 SPECIAL POSITION AND IS, THEREFORE, LISTED IN REMARK 375             
REMARK 500 INSTEAD OF REMARK 500.  ATOMS WITH NON-BLANK ALTERNATE               
REMARK 500 LOCATION INDICATORS ARE NOT INCLUDED IN THE CALCULATIONS.            
REMARK 500                                                                      
REMARK 500 DISTANCE CUTOFF:                                                     
REMARK 500 2.2 ANGSTROMS FOR CONTACTS NOT INVOLVING HYDROGEN ATOMS              
REMARK 500 1.6 ANGSTROMS FOR CONTACTS INVOLVING HYDROGEN ATOMS                  
REMARK 500                                                                      
REMARK 500  ATM1  RES C  SSEQI   ATM2  RES C  SSEQI  SSYMOP   DISTANCE          
REMARK 500   O    HOH A   766     O    HOH A   809     2665     2.04            
REMARK 500                                                                      
REMARK 500 REMARK: NULL                                                         
REMARK 500                                                                      
REMARK 500 GEOMETRY AND STEREOCHEMISTRY                                         
REMARK 500 SUBTOPIC: COVALENT BOND ANGLES                                       
REMARK 500                                                                      
REMARK 500 THE STEREOCHEMICAL PARAMETERS OF THE FOLLOWING RESIDUES              
REMARK 500 HAVE VALUES WHICH DEVIATE FROM EXPECTED VALUES BY MORE               
REMARK 500 THAN 6*RMSD (M=MODEL NUMBER; RES=RESIDUE NAME; C=CHAIN               
REMARK 500 IDENTIFIER; SSEQ=SEQUENCE NUMBER; I=INSERTION CODE).                 
REMARK 500                                                                      
REMARK 500 STANDARD TABLE:                                                      
REMARK 500 FORMAT: (10X,I3,1X,A3,1X,A1,I4,A1,3(1X,A4,2X),12X,F5.1)              
REMARK 500                                                                      
REMARK 500 EXPECTED VALUES PROTEIN: ENGH AND HUBER, 1999                        
REMARK 500 EXPECTED VALUES NUCLEIC ACID: CLOWNEY ET AL 1996                     
REMARK 500                                                                      
REMARK 500  M RES CSSEQI ATM1   ATM2   ATM3                                     
REMARK 500    ARG A  28   NE  -  CZ  -  NH2 ANGL. DEV. =  -3.3 DEGREES          
REMARK 500    TRP A 100   CB  -  CA  -  C   ANGL. DEV. =  20.4 DEGREES          
REMARK 500    THR A  99   CA  -  C   -  N   ANGL. DEV. = -16.7 DEGREES          
REMARK 500    LEU A 123   CA  -  CB  -  CG  ANGL. DEV. =  16.3 DEGREES          
REMARK 500    ARG A 141   NE  -  CZ  -  NH1 ANGL. DEV. =   3.8 DEGREES          
REMARK 500    ASP A 146   CB  -  CG  -  OD1 ANGL. DEV. =   6.1 DEGREES          
REMARK 500    ARG A 226   NE  -  CZ  -  NH1 ANGL. DEV. =   3.0 DEGREES          
REMARK 500    ARG A 226   NE  -  CZ  -  NH2 ANGL. DEV. =  -3.2 DEGREES          
REMARK 500    LEU A 230   CB  -  CA  -  C   ANGL. DEV. = -14.0 DEGREES          
REMARK 500    LEU A 230   CB  -  CG  -  CD1 ANGL. DEV. =  11.1 DEGREES          
REMARK 500    LEU A 230   C   -  N   -  CA  ANGL. DEV. =  16.1 DEGREES          
REMARK 500    ALA A 231   N   -  CA  -  CB  ANGL. DEV. =  10.9 DEGREES          
REMARK 500    GLY A 232   N   -  CA  -  C   ANGL. DEV. =  17.7 DEGREES          
REMARK 500    VAL A 235   CG1 -  CB  -  CG2 ANGL. DEV. =  10.0 DEGREES          
REMARK 500    VAL A 235   CA  -  CB  -  CG1 ANGL. DEV. = -22.3 DEGREES          
REMARK 500    VAL A 235   CA  -  CB  -  CG2 ANGL. DEV. = -12.5 DEGREES          
REMARK 500    VAL A 240   CB  -  CA  -  C   ANGL. DEV. =  14.6 DEGREES          
REMARK 500    VAL A 245   CB  -  CA  -  C   ANGL. DEV. = -24.7 DEGREES          
REMARK 500    VAL A 245   CG1 -  CB  -  CG2 ANGL. DEV. =  22.5 DEGREES          
REMARK 500    VAL A 245   CA  -  CB  -  CG2 ANGL. DEV. =  -9.4 DEGREES          
REMARK 500    VAL A 245   N   -  CA  -  C   ANGL. DEV. =  37.4 DEGREES          
REMARK 500    VAL A 245   CA  -  C   -  O   ANGL. DEV. = -26.7 DEGREES          
REMARK 500    PRO A 246   CA  -  N   -  CD  ANGL. DEV. =  -9.6 DEGREES          
REMARK 500    PRO A 246   N   -  CA  -  CB  ANGL. DEV. =   8.7 DEGREES          
REMARK 500    PRO A 246   CA  -  CB  -  CG  ANGL. DEV. = -20.0 DEGREES          
REMARK 500    VAL A 245   CA  -  C   -  N   ANGL. DEV. =  22.0 DEGREES          
REMARK 500    PHE A 254   N   -  CA  -  C   ANGL. DEV. =  18.8 DEGREES          
REMARK 500    LEU A 258   CB  -  CA  -  C   ANGL. DEV. =  11.6 DEGREES          
REMARK 500    LEU A 258   CA  -  CB  -  CG  ANGL. DEV. =  26.2 DEGREES          
REMARK 500    GLY A 260   CA  -  C   -  O   ANGL. DEV. = -12.8 DEGREES          
REMARK 500    GLY A 260   CA  -  C   -  N   ANGL. DEV. =  13.3 DEGREES          
REMARK 500    ARG A 288   NE  -  CZ  -  NH2 ANGL. DEV. =  -4.5 DEGREES          
REMARK 500    ARG A 317   NH1 -  CZ  -  NH2 ANGL. DEV. =  17.9 DEGREES          
REMARK 500    ARG A 317   NE  -  CZ  -  NH1 ANGL. DEV. =   5.1 DEGREES          
REMARK 500    ARG A 317   NE  -  CZ  -  NH2 ANGL. DEV. = -23.0 DEGREES          
REMARK 500    LEU A 368   CA  -  CB  -  CG  ANGL. DEV. =  19.0 DEGREES          
REMARK 500    THR A 393   CB  -  CA  -  C   ANGL. DEV. = -17.7 DEGREES          
REMARK 500    ARG A 394   NE  -  CZ  -  NH2 ANGL. DEV. =  -4.0 DEGREES          
REMARK 500    ARG A 521   NE  -  CZ  -  NH1 ANGL. DEV. =   4.2 DEGREES          
REMARK 500    ARG A 521   NE  -  CZ  -  NH2 ANGL. DEV. =  -3.8 DEGREES          
REMARK 500    VAL A 533   CA  -  C   -  N   ANGL. DEV. =  14.0 DEGREES          
REMARK 500                                                                      
REMARK 500 REMARK: NULL                                                         
REMARK 500                                                                      
REMARK 500 GEOMETRY AND STEREOCHEMISTRY                                         
REMARK 500 SUBTOPIC: TORSION ANGLES                                             
REMARK 500                                                                      
REMARK 500 TORSION ANGLES OUTSIDE THE EXPECTED RAMACHANDRAN REGIONS:            
REMARK 500 (M=MODEL NUMBER; RES=RESIDUE NAME; C=CHAIN IDENTIFIER;               
REMARK 500 SSEQ=SEQUENCE NUMBER; I=INSERTION CODE).                             
REMARK 500                                                                      
REMARK 500 STANDARD TABLE:                                                      
REMARK 500 FORMAT:(10X,I3,1X,A3,1X,A1,I4,A1,4X,F7.2,3X,F7.2)                    
REMARK 500                                                                      
REMARK 500 EXPECTED VALUES: GJ KLEYWEGT AND TA JONES (1996). PHI/PSI-           
REMARK 500 CHOLOGY: RAMACHANDRAN REVISITED. STRUCTURE 4, 1395 - 1400            
REMARK 500                                                                      
REMARK 500  M RES CSSEQI        PSI       PHI                                   
REMARK 500    ARG A  13       64.17     23.12                                   
REMARK 500    SER A  38       -0.38   -142.75                                   
REMARK 500    LEU A  67       45.07   -101.08                                   
REMARK 500    ILE A  72      134.50     -9.18                                   
REMARK 500    ARG A  73     -175.58     73.49                                   
REMARK 500    ARG A  74      149.24     59.69                                   
REMARK 500    ALA A  83      139.84   -173.48                                   
REMARK 500    TRP A 100     -107.67    -49.06                                   
REMARK 500    ASP A 101        5.38    -39.45                                   
REMARK 500    ASP A 146       -4.70   -147.19                                   
REMARK 500    LEU A 154     -150.66   -135.24                                   
REMARK 500    GLN A 155     -102.50     23.56                                   
REMARK 500    SER A 156       81.32      9.35                                   
REMARK 500    PRO A 159      112.18    -18.83                                   
REMARK 500    ASP A 161     -140.55   -172.49                                   
REMARK 500    LEU A 162      -96.31    -82.76                                   
REMARK 500    ASP A 228     -160.64    149.74                                   
REMARK 500    ALA A 229      146.43    137.20                                   
REMARK 500    LEU A 230      167.25     98.28                                   
REMARK 500    ALA A 231      116.38    140.59                                   
REMARK 500    VAL A 235       77.53   -117.95                                   
REMARK 500    PRO A 236     -107.06    -90.52                                   
REMARK 500    ALA A 239      101.35     63.11                                   
REMARK 500    VAL A 240     -111.35     -7.49                                   
REMARK 500    ALA A 244       94.57    110.14                                   
REMARK 500    PHE A 249       60.51     61.63                                   
REMARK 500    PRO A 256      -78.24   -106.02                                   
REMARK 500    VAL A 257      -13.84    154.56                                   
REMARK 500    ALA A 315      112.03    125.68                                   
REMARK 500    PRO A 346        1.54    -69.84                                   
REMARK 500    THR A 366       75.80   -116.60                                   
REMARK 500    GLU A 367      -85.32     25.75                                   
REMARK 500    SER A 370      -44.23     72.48                                   
REMARK 500    ILE A 371       95.78    -35.39                                   
REMARK 500    PRO A 372      115.38    -38.12                                   
REMARK 500    SER A 385       73.51     27.06                                   
REMARK 500    SER A 421       65.87     35.00                                   
REMARK 500    PHE A 455       77.65   -114.51                                   
REMARK 500    ASP A 469      101.28   -168.81                                   
REMARK 500    SER A 500      126.81    -12.63                                   
REMARK 500    ALA A 502      150.45    -49.85                                   
REMARK 500    ASN A 525       54.42   -116.96                                   
REMARK 500                                                                      
REMARK 500 REMARK: NULL                                                         
REMARK 500                                                                      
REMARK 500 GEOMETRY AND STEREOCHEMISTRY                                         
REMARK 500 SUBTOPIC: MAIN CHAIN PLANARITY                                       
REMARK 500                                                                      
REMARK 500 THE FOLLOWING RESIDUES HAVE A PSEUDO PLANARITY                       
REMARK 500 TORSION ANGLE, C(I) - CA(I) - N(I+1) - O(I), GREATER                 
REMARK 500 10.0 DEGREES. (M=MODEL NUMBER; RES=RESIDUE NAME;                     
REMARK 500 C=CHAIN IDENTIFIER; SSEQ=SEQUENCE NUMBER;                            
REMARK 500 I=INSERTION CODE).                                                   
REMARK 500                                                                      
REMARK 500  M RES CSSEQI        ANGLE                                           
REMARK 500    THR A  99         10.08                                           
REMARK 500    TRP A 100         13.64                                           
REMARK 500    ALA A 179         10.64                                           
REMARK 500    PRO A 241        -10.83                                           
REMARK 500    VAL A 245        -19.95                                           
REMARK 500    PRO A 246         18.32                                           
REMARK 500                                                                      
REMARK 500 REMARK: NULL                                                         
REMARK 500                                                                      
REMARK 500 GEOMETRY AND STEREOCHEMISTRY                                         
REMARK 500 SUBTOPIC: CHIRAL CENTERS                                             
REMARK 500                                                                      
REMARK 500 UNEXPECTED CONFIGURATION OF THE FOLLOWING CHIRAL                     
REMARK 500 CENTER(S) USING IMPROPER CA--C--CB--N CHIRALITY                      
REMARK 500 FOR AMINO ACIDS AND C1'--O4'--N1(N9)--C2' FOR                        
REMARK 500 NUCLEIC ACIDS OR EQUIVALENT ANGLE                                    
REMARK 500 M=MODEL NUMBER; RES=RESIDUE NAME; C=CHAIN                            
REMARK 500 IDENTIFIER; SSEQ=SEQUENCE NUMBER; I=INSERTION CODE                   
REMARK 500                                                                      
REMARK 500 STANDARD TABLE:                                                      
REMARK 500 FORMAT: (10X,I3,1X,A3,1X,A1,I4,A1,6X,F5.1,6X,A1,10X,A1,3X,A16)       
REMARK 500                                                                      
REMARK 500  M RES CSSEQI    IMPROPER   EXPECTED   FOUND DETAILS                 
REMARK 500    ASP A 101        24.6      L          L   OUTSIDE RANGE           
REMARK 500    LEU A 162        22.9      L          L   OUTSIDE RANGE           
REMARK 500    ALA A 231        21.7      L          L   OUTSIDE RANGE           
REMARK 500    VAL A 240        24.2      L          L   OUTSIDE RANGE           
REMARK 500    VAL A 245        14.1      L          L   OUTSIDE RANGE           
REMARK 500    PHE A 254        24.1      L          L   OUTSIDE RANGE           
REMARK 500    THR A 440        24.0      L          L   OUTSIDE RANGE           
REMARK 500                                                                      
REMARK 500 REMARK: NULL                                                         
REMARK 525                                                                      
REMARK 525 SOLVENT                                                              
REMARK 525                                                                      
REMARK 525 THE SOLVENT MOLECULES HAVE CHAIN IDENTIFIERS THAT                    
REMARK 525 INDICATE THE POLYMER CHAIN WITH WHICH THEY ARE MOST                  
REMARK 525 CLOSELY ASSOCIATED. THE REMARK LISTS ALL THE SOLVENT                 
REMARK 525 MOLECULES WHICH ARE MORE THAN 5A AWAY FROM THE                       
REMARK 525 NEAREST POLYMER CHAIN (M = MODEL NUMBER;                             
REMARK 525 RES=RESIDUE NAME; C=CHAIN IDENTIFIER; SSEQ=SEQUENCE                  
REMARK 525 NUMBER; I=INSERTION CODE):                                           
REMARK 525                                                                      
REMARK 525  M RES CSSEQI                                                        
REMARK 525    HOH A 559        DISTANCE =  5.24 ANGSTROMS                       
DBREF  1DAB A    1   539  UNP    P14283   PERT_BORPE      35    573             
SEQRES   1 A  539  ASP TRP ASN ASN GLN SER ILE VAL LYS THR GLY GLU ARG          
SEQRES   2 A  539  GLN HIS GLY ILE HIS ILE GLN GLY SER ASP PRO GLY GLY          
SEQRES   3 A  539  VAL ARG THR ALA SER GLY THR THR ILE LYS VAL SER GLY          
SEQRES   4 A  539  ARG GLN ALA GLN GLY ILE LEU LEU GLU ASN PRO ALA ALA          
SEQRES   5 A  539  GLU LEU GLN PHE ARG ASN GLY SER VAL THR SER SER GLY          
SEQRES   6 A  539  GLN LEU SER ASP ASP GLY ILE ARG ARG PHE LEU GLY THR          
SEQRES   7 A  539  VAL THR VAL LYS ALA GLY LYS LEU VAL ALA ASP HIS ALA          
SEQRES   8 A  539  THR LEU ALA ASN VAL GLY ASP THR TRP ASP ASP ASP GLY          
SEQRES   9 A  539  ILE ALA LEU TYR VAL ALA GLY GLU GLN ALA GLN ALA SER          
SEQRES  10 A  539  ILE ALA ASP SER THR LEU GLN GLY ALA GLY GLY VAL GLN          
SEQRES  11 A  539  ILE GLU ARG GLY ALA ASN VAL THR VAL GLN ARG SER ALA          
SEQRES  12 A  539  ILE VAL ASP GLY GLY LEU HIS ILE GLY ALA LEU GLN SER          
SEQRES  13 A  539  LEU GLN PRO GLU ASP LEU PRO PRO SER ARG VAL VAL LEU          
SEQRES  14 A  539  ARG ASP THR ASN VAL THR ALA VAL PRO ALA SER GLY ALA          
SEQRES  15 A  539  PRO ALA ALA VAL SER VAL LEU GLY ALA SER GLU LEU THR          
SEQRES  16 A  539  LEU ASP GLY GLY HIS ILE THR GLY GLY ARG ALA ALA GLY          
SEQRES  17 A  539  VAL ALA ALA MET GLN GLY ALA VAL VAL HIS LEU GLN ARG          
SEQRES  18 A  539  ALA THR ILE ARG ARG GLY ASP ALA LEU ALA GLY GLY ALA          
SEQRES  19 A  539  VAL PRO GLY GLY ALA VAL PRO GLY GLY ALA VAL PRO GLY          
SEQRES  20 A  539  GLY PHE GLY PRO GLY GLY PHE GLY PRO VAL LEU ASP GLY          
SEQRES  21 A  539  TRP TYR GLY VAL ASP VAL SER GLY SER SER VAL GLU LEU          
SEQRES  22 A  539  ALA GLN SER ILE VAL GLU ALA PRO GLU LEU GLY ALA ALA          
SEQRES  23 A  539  ILE ARG VAL GLY ARG GLY ALA ARG VAL THR VAL PRO GLY          
SEQRES  24 A  539  GLY SER LEU SER ALA PRO HIS GLY ASN VAL ILE GLU THR          
SEQRES  25 A  539  GLY GLY ALA ARG ARG PHE ALA PRO GLN ALA ALA PRO LEU          
SEQRES  26 A  539  SER ILE THR LEU GLN ALA GLY ALA HIS ALA GLN GLY LYS          
SEQRES  27 A  539  ALA LEU LEU TYR ARG VAL LEU PRO GLU PRO VAL LYS LEU          
SEQRES  28 A  539  THR LEU THR GLY GLY ALA ASP ALA GLN GLY ASP ILE VAL          
SEQRES  29 A  539  ALA THR GLU LEU PRO SER ILE PRO GLY THR SER ILE GLY          
SEQRES  30 A  539  PRO LEU ASP VAL ALA LEU ALA SER GLN ALA ARG TRP THR          
SEQRES  31 A  539  GLY ALA THR ARG ALA VAL ASP SER LEU SER ILE ASP ASN          
SEQRES  32 A  539  ALA THR TRP VAL MET THR ASP ASN SER ASN VAL GLY ALA          
SEQRES  33 A  539  LEU ARG LEU ALA SER ASP GLY SER VAL ASP PHE GLN GLN          
SEQRES  34 A  539  PRO ALA GLU ALA GLY ARG PHE LYS VAL LEU THR VAL ASN          
SEQRES  35 A  539  THR LEU ALA GLY SER GLY LEU PHE ARG MET ASN VAL PHE          
SEQRES  36 A  539  ALA ASP LEU GLY LEU SER ASP LYS LEU VAL VAL MET GLN          
SEQRES  37 A  539  ASP ALA SER GLY GLN HIS ARG LEU TRP VAL ARG ASN SER          
SEQRES  38 A  539  GLY SER GLU PRO ALA SER ALA ASN THR LEU LEU LEU VAL          
SEQRES  39 A  539  GLN THR PRO LEU GLY SER ALA ALA THR PHE THR LEU ALA          
SEQRES  40 A  539  ASN LYS ASP GLY LYS VAL ASP ILE GLY THR TYR ARG TYR          
SEQRES  41 A  539  ARG LEU ALA ALA ASN GLY ASN GLY GLN TRP SER LEU VAL          
SEQRES  42 A  539  GLY ALA LYS ALA PRO PRO                                      
FORMUL   2  HOH   *277(H2 O)                                                    
HELIX    1   1 PRO A  372  ILE A  376  5                                   5    
HELIX    2   2 ALA A  456  GLY A  459  5                                   4    
HELIX    3   3 ASN A  508  ASP A  510  5                                   3    
SHEET    1   A28 ALA A 535  LYS A 536  0                                        
SHEET    2   A28 TYR A 518  ALA A 523  1  N  ARG A 519   O  ALA A 535           
SHEET    3   A28 LYS A 512  ILE A 515  1  O  VAL A 513   N  TYR A 520           
SHEET    4   A28 TYR A 518  ALA A 523  1  O  TYR A 518   N  ILE A 515           
SHEET    5   A28 GLN A 529  LEU A 532 -1  N  SER A 531   O  ALA A 523           
SHEET    6   A28 LEU A 491  GLN A 495 -1  O  LEU A 491   N  LEU A 532           
SHEET    7   A28 LYS A 463  ALA A 470  1  O  LEU A 464   N  GLN A 495           
SHEET    8   A28 VAL A 438  GLY A 446  1  N  LEU A 439   O  LYS A 463           
SHEET    9   A28 SER A 412  ALA A 420  1  O  SER A 412   N  THR A 440           
SHEET   10   A28 VAL A 396  ASP A 402  1  O  VAL A 396   N  GLY A 415           
SHEET   11   A28 LEU A 379  ALA A 384  1  O  LEU A 379   N  ASP A 397           
SHEET   12   A28 VAL A 349  LEU A 353  1  O  VAL A 349   N  ASP A 380           
SHEET   13   A28 LEU A 325  GLN A 330  1  O  LEU A 325   N  LYS A 350           
SHEET   14   A28 ARG A 294  PRO A 298  1  N  VAL A 295   O  SER A 326           
SHEET   15   A28 SER A 270  ALA A 274  1  N  VAL A 271   O  ARG A 294           
SHEET   16   A28 VAL A 216  ARG A 225  1  N  VAL A 217   O  SER A 270           
SHEET   17   A28 ILE A 277  GLU A 279  1  O  ILE A 277   N  ILE A 224           
SHEET   18   A28 SER A 301  GLY A 313  1  O  SER A 301   N  VAL A 278           
SHEET   19   A28 HIS A 334  ARG A 343  1  O  HIS A 334   N  LEU A 302           
SHEET   20   A28 ASP A 358  VAL A 364  1  O  ASP A 358   N  ALA A 335           
SHEET   21   A28 ARG A 388  GLY A 391  1  O  ARG A 388   N  ALA A 359           
SHEET   22   A28 THR A 405  MET A 408  1  O  THR A 405   N  TRP A 389           
SHEET   23   A28 SER A 424  PHE A 427  1  O  SER A 424   N  TRP A 406           
SHEET   24   A28 LEU A 449  PHE A 455  1  O  LEU A 449   N  VAL A 425           
SHEET   25   A28 LEU A 460  SER A 461 -1  O  LEU A 460   N  PHE A 455           
SHEET   26   A28 LEU A 449  PHE A 455 -1  N  PHE A 455   O  LEU A 460           
SHEET   27   A28 GLN A 473  ASN A 480  1  O  ARG A 475   N  PHE A 450           
SHEET   28   A28 THR A 503  LEU A 506  1  O  THR A 503   N  HIS A 474           
SHEET    1   B20 GLY A  26  SER A  31  0                                        
SHEET    2   B20 ILE A  45  ARG A  57  1  O  ALA A  51   N  GLY A  26           
SHEET    3   B20 ILE A  17  ILE A  19  1  O  ILE A  17   N  LEU A  46           
SHEET    4   B20 ILE A  45  ARG A  57  1  O  LEU A  46   N  ILE A  19           
SHEET    5   B20 VAL A  79  ASP A  89  1  N  THR A  80   O  ILE A  45           
SHEET    6   B20 ILE A 105  ALA A 110  1  O  ALA A 106   N  VAL A  79           
SHEET    7   B20 GLY A 128  GLU A 132  1  O  GLY A 128   N  ALA A 106           
SHEET    8   B20 LEU A 149  GLY A 152  1  N  HIS A 150   O  VAL A 129           
SHEET    9   B20 ALA A 184  LEU A 189  1  O  ALA A 185   N  LEU A 149           
SHEET   10   B20 ALA A 207  MET A 212  1  O  ALA A 207   N  ALA A 185           
SHEET   11   B20 TRP A 261  SER A 267  1  O  TYR A 262   N  GLY A 208           
SHEET   12   B20 GLY A 284  GLY A 290  1  O  ALA A 285   N  GLY A 263           
SHEET   13   B20 SER A 301  GLY A 313  1  N  ASN A 308   O  GLY A 284           
SHEET   14   B20 ILE A 277  GLU A 279  1  N  VAL A 278   O  SER A 301           
SHEET   15   B20 VAL A 216  ARG A 225  1  O  ALA A 222   N  ILE A 277           
SHEET   16   B20 SER A 192  GLY A 203  1  O  SER A 192   N  VAL A 216           
SHEET   17   B20 SER A 165  ARG A 170  1  O  SER A 165   N  GLU A 193           
SHEET   18   B20 ASN A 136  GLN A 140  1  O  VAL A 137   N  VAL A 168           
SHEET   19   B20 ALA A 114  ALA A 119  1  O  ALA A 114   N  ASN A 136           
SHEET   20   B20 VAL A  79  ASP A  89  1  O  GLY A  84   N  GLN A 115           
SHEET    1   C 7 SER A   6  LYS A   9  0                                        
SHEET    2   C 7 THR A  34  VAL A  37  1  O  THR A  34   N  ILE A   7           
SHEET    3   C 7 SER A  60  SER A  63  1  O  SER A  60   N  ILE A  35           
SHEET    4   C 7 THR A  92  ASN A  95  1  O  THR A  92   N  VAL A  61           
SHEET    5   C 7 THR A 122  GLN A 124  1  O  THR A 122   N  LEU A  93           
SHEET    6   C 7 ALA A 143  ILE A 144  1  O  ALA A 143   N  LEU A 123           
SHEET    7   C 7 ASN A 173  ALA A 176  1  O  ASN A 173   N  ILE A 144           
CISPEP   1 VAL A  240    PRO A  241          0         1.92                     
CISPEP   2 GLY A  255    PRO A  256          0        -5.28                     
CRYST1  176.199  176.199  104.688  90.00  90.00 120.00 P 63 2 2     12          
ORIGX1      1.000000  0.000000  0.000000        0.00000                         
ORIGX2      0.000000  1.000000  0.000000        0.00000                         
ORIGX3      0.000000  0.000000  1.000000        0.00000                         
SCALE1      0.005680  0.003280  0.000000        0.00000                         
SCALE2      0.000000  0.006550  0.000000        0.00000                         
SCALE3      0.000000  0.000000  0.009550        0.00000                         
ATOM   2885  N   ASP A 410       4.587  77.193  50.784  1.00 49.54           N  
ATOM   2886  CA  ASP A 410       5.749  77.176  51.663  1.00 50.04           C  
ATOM   2887  C   ASP A 410       5.810  75.850  52.417  1.00 49.61           C  
ATOM   2888  O   ASP A 410       4.895  75.031  52.302  1.00 48.79           O  
ATOM   2889  CB  ASP A 410       5.707  78.387  52.589  1.00 51.73           C  
ATOM   2890  CG  ASP A 410       7.034  78.618  53.299  1.00 53.85           C  
ATOM   2891  OD1 ASP A 410       7.993  77.824  53.111  1.00 54.09           O  
ATOM   2892  OD2 ASP A 410       7.081  79.617  54.052  1.00 54.12           O  
ATOM   2893  N   ASN A 411       6.938  75.618  53.079  1.00 47.53           N  
ATOM   2894  CA  ASN A 411       7.158  74.402  53.841  1.00 47.66           C  
ATOM   2895  C   ASN A 411       5.944  74.094  54.695  1.00 47.81           C  
ATOM   2896  O   ASN A 411       5.369  74.912  55.382  1.00 47.70           O  
ATOM   2897  CB  ASN A 411       8.435  74.479  54.677  1.00 46.32           C  
ATOM   2898  CG  ASN A 411       9.683  74.381  53.816  1.00 45.89           C  
ATOM   2899  OD1 ASN A 411       9.632  73.902  52.685  1.00 46.23           O  
ATOM   2900  ND2 ASN A 411      10.792  74.896  54.328  1.00 45.07           N  
ATOM   2901  N   SER A 412       5.444  72.861  54.585  1.00 47.42           N  
ATOM   2902  CA  SER A 412       4.186  72.579  55.296  1.00 47.90           C  
ATOM   2903  C   SER A 412       4.191  71.234  55.984  1.00 48.72           C  
ATOM   2904  O   SER A 412       4.942  70.327  55.630  1.00 48.76           O  
ATOM   2905  CB  SER A 412       3.052  72.851  54.302  1.00 47.13           C  
ATOM   2906  OG  SER A 412       2.880  74.206  53.911  1.00 47.91           O  
ATOM   2907  N   ASN A 413       3.453  71.117  57.079  1.00 49.42           N  
ATOM   2908  CA  ASN A 413       3.273  69.921  57.869  1.00 50.31           C  
ATOM   2909  C   ASN A 413       1.803  69.505  57.863  1.00 50.39           C  
ATOM   2910  O   ASN A 413       0.936  70.308  58.206  1.00 51.15           O  
ATOM   2911  CB  ASN A 413       3.655  70.133  59.339  1.00 51.51           C  
ATOM   2912  CG  ASN A 413       5.157  70.201  59.534  1.00 52.62           C  
ATOM   2913  OD1 ASN A 413       5.786  69.152  59.707  1.00 53.43           O  
ATOM   2914  ND2 ASN A 413       5.694  71.407  59.507  1.00 53.06           N  
ATOM   2915  N   VAL A 414       1.490  68.278  57.494  1.00 50.04           N  
ATOM   2916  CA  VAL A 414       0.121  67.770  57.498  1.00 49.05           C  
ATOM   2917  C   VAL A 414       0.138  66.376  58.120  1.00 48.86           C  
ATOM   2918  O   VAL A 414       0.935  65.542  57.703  1.00 49.22           O  
ATOM   2919  CB  VAL A 414      -0.509  67.744  56.094  1.00 48.52           C  
ATOM   2920  CG1 VAL A 414      -1.681  66.771  55.987  1.00 47.07           C  
ATOM   2921  CG2 VAL A 414      -1.011  69.134  55.704  1.00 47.77           C  
ATOM   2922  N   GLY A 415      -0.740  66.126  59.080  1.00 48.47           N  
ATOM   2923  CA  GLY A 415      -0.806  64.831  59.738  1.00 48.22           C  
ATOM   2924  C   GLY A 415      -1.005  63.685  58.752  1.00 49.05           C  
ATOM   2925  O   GLY A 415      -0.101  62.900  58.460  1.00 48.74           O  
ATOM   2926  N   ALA A 416      -2.218  63.550  58.212  1.00 49.14           N  
ATOM   2927  CA  ALA A 416      -2.536  62.491  57.268  1.00 49.20           C  
ATOM   2928  C   ALA A 416      -3.001  63.053  55.931  1.00 49.79           C  
ATOM   2929  O   ALA A 416      -3.953  63.835  55.902  1.00 49.54           O  
ATOM   2930  CB  ALA A 416      -3.638  61.613  57.867  1.00 49.73           C  
ATOM   2931  N   LEU A 417      -2.345  62.657  54.847  1.00 50.65           N  
ATOM   2932  CA  LEU A 417      -2.718  63.151  53.527  1.00 50.95           C  
ATOM   2933  C   LEU A 417      -3.303  62.050  52.654  1.00 51.87           C  
ATOM   2934  O   LEU A 417      -2.679  61.031  52.366  1.00 52.01           O  
ATOM   2935  CB  LEU A 417      -1.517  63.805  52.849  1.00 50.20           C  
ATOM   2936  CG  LEU A 417      -1.677  64.245  51.394  1.00 50.52           C  
ATOM   2937  CD1 LEU A 417      -2.606  65.448  51.283  1.00 49.98           C  
ATOM   2938  CD2 LEU A 417      -0.307  64.552  50.797  1.00 49.65           C  
ATOM   2939  N   ARG A 418      -4.549  62.271  52.254  1.00 52.65           N  
ATOM   2940  CA  ARG A 418      -5.244  61.315  51.407  1.00 53.66           C  
ATOM   2941  C   ARG A 418      -5.546  61.961  50.068  1.00 52.76           C  
ATOM   2942  O   ARG A 418      -5.976  63.112  50.019  1.00 51.39           O  
ATOM   2943  CB  ARG A 418      -6.495  60.815  52.124  1.00 56.67           C  
ATOM   2944  CG  ARG A 418      -6.151  59.762  53.163  1.00 60.66           C  
ATOM   2945  CD  ARG A 418      -6.307  60.204  54.595  1.00 63.91           C  
ATOM   2946  NE  ARG A 418      -5.764  59.237  55.541  1.00 66.04           N  
ATOM   2947  CZ  ARG A 418      -6.040  59.169  56.837  1.00 67.95           C  
ATOM   2948  NH1 ARG A 418      -6.904  60.024  57.391  1.00 68.21           N  
ATOM   2949  NH2 ARG A 418      -5.450  58.231  57.576  1.00 67.95           N  
ATOM   2950  N   LEU A 419      -5.219  61.253  48.992  1.00 51.33           N  
ATOM   2951  CA  LEU A 419      -5.465  61.759  47.646  1.00 50.56           C  
ATOM   2952  C   LEU A 419      -6.371  60.799  46.881  1.00 50.27           C  
ATOM   2953  O   LEU A 419      -6.345  59.596  47.164  1.00 49.28           O  
ATOM   2954  CB  LEU A 419      -4.136  61.919  46.899  1.00 50.24           C  
ATOM   2955  CG  LEU A 419      -3.079  62.788  47.592  1.00 50.64           C  
ATOM   2956  CD1 LEU A 419      -1.719  62.634  46.933  1.00 50.56           C  
ATOM   2957  CD2 LEU A 419      -3.498  64.256  47.603  1.00 50.08           C  
ATOM   2958  N   ALA A 420      -7.138  61.318  45.923  1.00 49.44           N  
ATOM   2959  CA  ALA A 420      -7.932  60.418  45.085  1.00 48.85           C  
ATOM   2960  C   ALA A 420      -8.257  61.080  43.757  1.00 48.68           C  
ATOM   2961  O   ALA A 420      -8.079  62.287  43.587  1.00 47.89           O  
ATOM   2962  CB  ALA A 420      -9.198  59.947  45.784  1.00 47.67           C  
ATOM   2963  N   SER A 421      -8.614  60.255  42.774  1.00 49.19           N  
ATOM   2964  CA  SER A 421      -9.078  60.756  41.492  1.00 50.08           C  
ATOM   2965  C   SER A 421      -8.380  62.031  41.068  1.00 51.77           C  
ATOM   2966  O   SER A 421      -8.982  63.104  40.928  1.00 52.02           O  
ATOM   2967  CB  SER A 421     -10.591  61.057  41.585  1.00 48.92           C  
ATOM   2968  OG  SER A 421     -11.254  59.949  42.174  1.00 49.16           O  
ATOM   2969  N   ASP A 422      -7.081  61.931  40.807  1.00 52.53           N  
ATOM   2970  CA  ASP A 422      -6.251  63.024  40.342  1.00 53.28           C  
ATOM   2971  C   ASP A 422      -6.103  64.170  41.327  1.00 52.20           C  
ATOM   2972  O   ASP A 422      -5.680  65.251  40.917  1.00 52.86           O  
ATOM   2973  CB  ASP A 422      -6.732  63.552  38.983  1.00 55.29           C  
ATOM   2974  CG  ASP A 422      -6.832  62.447  37.949  1.00 57.97           C  
ATOM   2975  OD1 ASP A 422      -5.898  61.627  37.823  1.00 59.26           O  
ATOM   2976  OD2 ASP A 422      -7.884  62.397  37.276  1.00 59.94           O  
ATOM   2977  N   GLY A 423      -6.338  63.961  42.609  1.00 51.25           N  
ATOM   2978  CA  GLY A 423      -6.049  64.993  43.604  1.00 50.99           C  
ATOM   2979  C   GLY A 423      -4.538  65.267  43.516  1.00 51.38           C  
ATOM   2980  O   GLY A 423      -3.744  64.356  43.243  1.00 50.29           O  
ATOM   2981  N   SER A 424      -4.159  66.529  43.703  1.00 51.34           N  
ATOM   2982  CA  SER A 424      -2.739  66.829  43.615  1.00 51.71           C  
ATOM   2983  C   SER A 424      -2.262  67.897  44.584  1.00 51.35           C  
ATOM   2984  O   SER A 424      -3.012  68.750  45.055  1.00 50.82           O  
ATOM   2985  CB  SER A 424      -2.350  67.235  42.185  1.00 51.81           C  
ATOM   2986  OG  SER A 424      -2.854  68.537  41.949  1.00 54.78           O  
ATOM   2987  N   VAL A 425      -0.957  67.779  44.848  1.00 50.40           N  
ATOM   2988  CA  VAL A 425      -0.228  68.730  45.659  1.00 49.21           C  
ATOM   2989  C   VAL A 425       0.795  69.363  44.693  1.00 50.14           C  
ATOM   2990  O   VAL A 425       1.661  68.686  44.133  1.00 49.80           O  
ATOM   2991  CB  VAL A 425       0.517  68.207  46.877  1.00 48.65           C  
ATOM   2992  CG1 VAL A 425       1.251  69.357  47.586  1.00 46.81           C  
ATOM   2993  CG2 VAL A 425      -0.429  67.499  47.833  1.00 47.46           C  
ATOM   2994  N   ASP A 426       0.574  70.646  44.433  1.00 49.91           N  
ATOM   2995  CA  ASP A 426       1.430  71.375  43.510  1.00 49.73           C  
ATOM   2996  C   ASP A 426       2.385  72.254  44.311  1.00 49.21           C  
ATOM   2997  O   ASP A 426       1.935  73.221  44.932  1.00 48.71           O  
ATOM   2998  CB  ASP A 426       0.591  72.213  42.557  1.00 50.84           C  
ATOM   2999  CG  ASP A 426       1.381  72.988  41.523  1.00 52.13           C  
ATOM   3000  OD1 ASP A 426       2.631  73.072  41.573  1.00 51.30           O  
ATOM   3001  OD2 ASP A 426       0.674  73.515  40.631  1.00 52.50           O  
ATOM   3002  N   PHE A 427       3.657  71.864  44.309  1.00 48.13           N  
ATOM   3003  CA  PHE A 427       4.671  72.650  45.004  1.00 47.69           C  
ATOM   3004  C   PHE A 427       4.862  73.884  44.110  1.00 47.33           C  
ATOM   3005  O   PHE A 427       5.288  73.764  42.959  1.00 46.21           O  
ATOM   3006  CB  PHE A 427       5.979  71.895  45.165  1.00 48.38           C  
ATOM   3007  CG  PHE A 427       6.003  70.778  46.154  1.00 48.28           C  
ATOM   3008  CD1 PHE A 427       5.178  69.675  45.996  1.00 48.91           C  
ATOM   3009  CD2 PHE A 427       6.855  70.811  47.244  1.00 48.55           C  
ATOM   3010  CE1 PHE A 427       5.184  68.643  46.914  1.00 48.40           C  
ATOM   3011  CE2 PHE A 427       6.883  69.770  48.154  1.00 48.37           C  
ATOM   3012  CZ  PHE A 427       6.059  68.677  47.980  1.00 48.00           C  
ATOM   3013  N   GLN A 428       4.324  75.004  44.564  1.00 47.96           N  
ATOM   3014  CA  GLN A 428       4.358  76.211  43.744  1.00 49.12           C  
ATOM   3015  C   GLN A 428       5.773  76.535  43.278  1.00 49.25           C  
ATOM   3016  O   GLN A 428       6.720  76.534  44.070  1.00 48.83           O  
ATOM   3017  CB  GLN A 428       3.785  77.373  44.560  1.00 49.59           C  
ATOM   3018  CG  GLN A 428       3.751  78.688  43.803  1.00 50.92           C  
ATOM   3019  CD  GLN A 428       3.219  79.814  44.668  1.00 52.17           C  
ATOM   3020  OE1 GLN A 428       3.881  80.234  45.618  1.00 52.71           O  
ATOM   3021  NE2 GLN A 428       2.023  80.300  44.339  1.00 52.92           N  
ATOM   3022  N   GLN A 429       5.917  76.900  42.011  1.00 49.60           N  
ATOM   3023  CA  GLN A 429       7.211  77.322  41.506  1.00 50.77           C  
ATOM   3024  C   GLN A 429       7.636  78.604  42.217  1.00 50.82           C  
ATOM   3025  O   GLN A 429       6.926  79.604  42.241  1.00 50.84           O  
ATOM   3026  CB  GLN A 429       7.188  77.549  39.988  1.00 51.94           C  
ATOM   3027  CG  GLN A 429       8.615  77.807  39.530  1.00 53.62           C  
ATOM   3028  CD  GLN A 429       8.797  78.005  38.051  1.00 54.69           C  
ATOM   3029  OE1 GLN A 429       7.851  77.935  37.272  1.00 55.25           O  
ATOM   3030  NE2 GLN A 429      10.062  78.257  37.693  1.00 55.44           N  
ATOM   3031  N   PRO A 430       8.804  78.584  42.837  1.00 50.88           N  
ATOM   3032  CA  PRO A 430       9.309  79.737  43.560  1.00 50.93           C  
ATOM   3033  C   PRO A 430       9.853  80.801  42.633  1.00 51.34           C  
ATOM   3034  O   PRO A 430      10.280  80.542  41.512  1.00 50.70           O  
ATOM   3035  CB  PRO A 430      10.397  79.130  44.448  1.00 50.81           C  
ATOM   3036  CG  PRO A 430      10.933  78.008  43.634  1.00 50.18           C  
ATOM   3037  CD  PRO A 430       9.755  77.445  42.883  1.00 50.60           C  
ATOM   3038  N   ALA A 431       9.898  82.031  43.128  1.00 53.03           N  
ATOM   3039  CA  ALA A 431      10.428  83.167  42.381  1.00 54.32           C  
ATOM   3040  C   ALA A 431      11.955  83.117  42.332  1.00 55.34           C  
ATOM   3041  O   ALA A 431      12.570  83.457  41.328  1.00 55.47           O  
ATOM   3042  CB  ALA A 431       9.952  84.447  43.047  1.00 53.96           C  
ATOM   3043  N   GLU A 432      12.572  82.660  43.415  1.00 56.21           N  
ATOM   3044  CA  GLU A 432      14.017  82.551  43.522  1.00 57.37           C  
ATOM   3045  C   GLU A 432      14.487  81.110  43.359  1.00 56.86           C  
ATOM   3046  O   GLU A 432      13.911  80.169  43.896  1.00 56.17           O  
ATOM   3047  CB  GLU A 432      14.477  83.113  44.872  1.00 59.36           C  
ATOM   3048  CG  GLU A 432      13.893  84.495  45.154  1.00 61.75           C  
ATOM   3049  CD  GLU A 432      14.469  85.130  46.401  1.00 64.10           C  
ATOM   3050  OE1 GLU A 432      13.982  84.845  47.516  1.00 65.03           O  
ATOM   3051  OE2 GLU A 432      15.434  85.925  46.272  1.00 65.57           O  
ATOM   3052  N   ALA A 433      15.533  80.956  42.561  1.00 56.36           N  
ATOM   3053  CA  ALA A 433      16.112  79.654  42.257  1.00 56.01           C  
ATOM   3054  C   ALA A 433      16.695  78.991  43.495  1.00 55.02           C  
ATOM   3055  O   ALA A 433      17.142  79.669  44.418  1.00 54.93           O  
ATOM   3056  CB  ALA A 433      17.205  79.830  41.211  1.00 56.19           C  
ATOM   3057  N   GLY A 434      16.547  77.673  43.591  1.00 53.72           N  
ATOM   3058  CA  GLY A 434      17.103  76.903  44.690  1.00 52.42           C  
ATOM   3059  C   GLY A 434      16.314  77.011  45.974  1.00 51.11           C  
ATOM   3060  O   GLY A 434      16.696  76.537  47.048  1.00 50.63           O  
ATOM   3061  N   ARG A 435      15.142  77.629  45.880  1.00 50.94           N  
ATOM   3062  CA  ARG A 435      14.263  77.819  47.023  1.00 50.55           C  
ATOM   3063  C   ARG A 435      13.212  76.717  47.069  1.00 49.51           C  
ATOM   3064  O   ARG A 435      12.001  76.882  46.919  1.00 49.29           O  
ATOM   3065  CB  ARG A 435      13.668  79.223  46.970  1.00 52.51           C  
ATOM   3066  CG  ARG A 435      12.932  79.507  48.270  1.00 55.35           C  
ATOM   3067  CD  ARG A 435      12.896  81.013  48.518  1.00 57.89           C  
ATOM   3068  NE  ARG A 435      12.617  81.186  49.947  1.00 59.97           N  
ATOM   3069  CZ  ARG A 435      13.103  82.191  50.663  1.00 61.10           C  
ATOM   3070  NH1 ARG A 435      13.873  83.105  50.091  1.00 61.51           N  
ATOM   3071  NH2 ARG A 435      12.821  82.230  51.961  1.00 61.83           N  
ATOM   3072  N   PHE A 436      13.741  75.514  47.288  1.00 47.01           N  
ATOM   3073  CA  PHE A 436      12.956  74.297  47.320  1.00 44.95           C  
ATOM   3074  C   PHE A 436      12.155  74.221  48.611  1.00 44.30           C  
ATOM   3075  O   PHE A 436      12.464  74.864  49.605  1.00 42.31           O  
ATOM   3076  CB  PHE A 436      13.873  73.106  47.125  1.00 44.15           C  
ATOM   3077  CG  PHE A 436      14.719  72.670  48.276  1.00 44.00           C  
ATOM   3078  CD1 PHE A 436      14.221  71.802  49.238  1.00 43.79           C  
ATOM   3079  CD2 PHE A 436      16.047  73.079  48.374  1.00 43.59           C  
ATOM   3080  CE1 PHE A 436      15.023  71.354  50.277  1.00 44.01           C  
ATOM   3081  CE2 PHE A 436      16.847  72.662  49.418  1.00 43.06           C  
ATOM   3082  CZ  PHE A 436      16.343  71.778  50.357  1.00 43.71           C  
ATOM   3083  N   LYS A 437      11.075  73.447  48.546  1.00 44.15           N  
ATOM   3084  CA  LYS A 437      10.182  73.295  49.686  1.00 44.20           C  
ATOM   3085  C   LYS A 437      10.084  71.827  50.101  1.00 44.10           C  
ATOM   3086  O   LYS A 437      10.395  70.901  49.352  1.00 44.37           O  
ATOM   3087  CB  LYS A 437       8.792  73.839  49.350  1.00 43.38           C  
ATOM   3088  CG  LYS A 437       8.707  75.337  49.111  1.00 43.95           C  
ATOM   3089  CD  LYS A 437       7.257  75.778  48.878  1.00 43.64           C  
ATOM   3090  CE  LYS A 437       6.786  75.494  47.459  1.00 42.81           C  
ATOM   3091  NZ  LYS A 437       7.428  76.459  46.507  1.00 43.65           N  
ATOM   3092  N   VAL A 438       9.653  71.627  51.335  1.00 43.19           N  
ATOM   3093  CA  VAL A 438       9.513  70.327  51.942  1.00 44.01           C  
ATOM   3094  C   VAL A 438       8.083  70.150  52.446  1.00 45.15           C  
ATOM   3095  O   VAL A 438       7.602  70.991  53.209  1.00 45.61           O  
ATOM   3096  CB  VAL A 438      10.443  70.144  53.159  1.00 43.59           C  
ATOM   3097  CG1 VAL A 438      10.313  68.732  53.721  1.00 42.82           C  
ATOM   3098  CG2 VAL A 438      11.899  70.422  52.826  1.00 44.21           C  
ATOM   3099  N   LEU A 439       7.412  69.100  52.008  1.00 44.97           N  
ATOM   3100  CA  LEU A 439       6.076  68.791  52.507  1.00 44.40           C  
ATOM   3101  C   LEU A 439       6.205  67.626  53.482  1.00 45.07           C  
ATOM   3102  O   LEU A 439       6.502  66.518  52.988  1.00 45.43           O  
ATOM   3103  CB  LEU A 439       5.066  68.445  51.413  1.00 43.42           C  
ATOM   3104  CG  LEU A 439       3.776  67.724  51.838  1.00 42.60           C  
ATOM   3105  CD1 LEU A 439       3.050  68.440  52.966  1.00 42.26           C  
ATOM   3106  CD2 LEU A 439       2.813  67.538  50.671  1.00 41.04           C  
ATOM   3107  N   THR A 440       6.169  67.856  54.798  1.00 46.44           N  
ATOM   3108  CA  THR A 440       6.262  66.693  55.674  1.00 47.36           C  
ATOM   3109  C   THR A 440       4.909  66.341  56.304  1.00 48.83           C  
ATOM   3110  O   THR A 440       4.091  67.092  56.815  1.00 47.77           O  
ATOM   3111  CB  THR A 440       7.410  66.570  56.667  1.00 47.72           C  
ATOM   3112  OG1 THR A 440       6.949  66.264  57.996  1.00 47.52           O  
ATOM   3113  CG2 THR A 440       8.366  67.738  56.698  1.00 45.41           C  
ATOM   3114  N   VAL A 441       4.704  65.026  56.226  1.00 49.28           N  
ATOM   3115  CA  VAL A 441       3.479  64.358  56.606  1.00 51.26           C  
ATOM   3116  C   VAL A 441       3.682  63.078  57.397  1.00 50.37           C  
ATOM   3117  O   VAL A 441       4.702  62.396  57.251  1.00 51.22           O  
ATOM   3118  CB  VAL A 441       2.785  64.000  55.266  1.00 52.90           C  
ATOM   3119  CG1 VAL A 441       3.618  62.931  54.525  1.00 53.29           C  
ATOM   3120  CG2 VAL A 441       1.409  63.418  55.527  1.00 54.61           C  
ATOM   3121  N   ASN A 442       2.717  62.706  58.226  1.00 49.85           N  
ATOM   3122  CA  ASN A 442       2.818  61.475  59.004  1.00 49.19           C  
ATOM   3123  C   ASN A 442       2.426  60.312  58.100  1.00 48.29           C  
ATOM   3124  O   ASN A 442       3.166  59.338  57.975  1.00 47.99           O  
ATOM   3125  CB  ASN A 442       1.964  61.515  60.267  1.00 50.03           C  
ATOM   3126  CG  ASN A 442       2.728  62.233  61.369  1.00 51.32           C  
ATOM   3127  OD1 ASN A 442       3.949  62.088  61.465  1.00 52.14           O  
ATOM   3128  ND2 ASN A 442       2.023  62.988  62.191  1.00 51.21           N  
ATOM   3129  N   THR A 443       1.259  60.427  57.459  1.00 46.99           N  
ATOM   3130  CA  THR A 443       0.780  59.371  56.585  1.00 45.81           C  
ATOM   3131  C   THR A 443       0.317  59.968  55.258  1.00 45.34           C  
ATOM   3132  O   THR A 443      -0.115  61.115  55.120  1.00 45.69           O  
ATOM   3133  CB  THR A 443      -0.367  58.531  57.195  1.00 46.95           C  
ATOM   3134  OG1 THR A 443      -1.576  59.311  57.366  1.00 46.44           O  
ATOM   3135  CG2 THR A 443      -0.051  57.895  58.546  1.00 44.87           C  
ATOM   3136  N   LEU A 444       0.474  59.168  54.229  1.00 45.07           N  
ATOM   3137  CA  LEU A 444       0.073  59.344  52.863  1.00 46.37           C  
ATOM   3138  C   LEU A 444      -0.732  58.121  52.402  1.00 47.78           C  
ATOM   3139  O   LEU A 444      -0.270  57.014  52.668  1.00 48.07           O  
ATOM   3140  CB  LEU A 444       1.284  59.509  51.939  1.00 45.21           C  
ATOM   3141  CG  LEU A 444       0.972  59.571  50.446  1.00 45.22           C  
ATOM   3142  CD1 LEU A 444       0.052  60.752  50.148  1.00 44.90           C  
ATOM   3143  CD2 LEU A 444       2.215  59.678  49.577  1.00 45.20           C  
ATOM   3144  N   ALA A 445      -1.862  58.309  51.734  1.00 48.80           N  
ATOM   3145  CA  ALA A 445      -2.635  57.161  51.258  1.00 49.54           C  
ATOM   3146  C   ALA A 445      -3.432  57.561  50.021  1.00 49.99           C  
ATOM   3147  O   ALA A 445      -3.468  58.749  49.699  1.00 50.64           O  
ATOM   3148  CB  ALA A 445      -3.584  56.618  52.314  1.00 48.35           C  
ATOM   3149  N   GLY A 446      -4.003  56.587  49.321  1.00 49.44           N  
ATOM   3150  CA  GLY A 446      -4.793  56.886  48.138  1.00 48.57           C  
ATOM   3151  C   GLY A 446      -3.982  56.800  46.860  1.00 49.48           C  
ATOM   3152  O   GLY A 446      -3.080  55.983  46.690  1.00 49.67           O  
ATOM   3153  N   SER A 447      -4.298  57.672  45.922  1.00 49.88           N  
ATOM   3154  CA  SER A 447      -3.638  57.752  44.632  1.00 50.52           C  
ATOM   3155  C   SER A 447      -3.731  59.198  44.150  1.00 51.58           C  
ATOM   3156  O   SER A 447      -4.830  59.686  43.862  1.00 52.44           O  
ATOM   3157  CB  SER A 447      -4.288  56.786  43.659  1.00 50.54           C  
ATOM   3158  OG  SER A 447      -3.834  57.021  42.337  1.00 52.06           O  
ATOM   3159  N   GLY A 448      -2.598  59.900  44.132  1.00 51.97           N  
ATOM   3160  CA  GLY A 448      -2.600  61.302  43.763  1.00 51.24           C  
ATOM   3161  C   GLY A 448      -1.378  61.707  42.963  1.00 51.29           C  
ATOM   3162  O   GLY A 448      -0.614  60.843  42.547  1.00 51.27           O  
ATOM   3163  N   LEU A 449      -1.242  63.013  42.758  1.00 50.86           N  
ATOM   3164  CA  LEU A 449      -0.174  63.580  41.950  1.00 50.43           C  
ATOM   3165  C   LEU A 449       0.520  64.723  42.688  1.00 49.64           C  
ATOM   3166  O   LEU A 449      -0.089  65.512  43.408  1.00 48.39           O  
ATOM   3167  CB  LEU A 449      -0.768  63.998  40.626  1.00 51.35           C  
ATOM   3168  CG  LEU A 449      -0.015  64.483  39.403  1.00 52.92           C  
ATOM   3169  CD1 LEU A 449       0.110  65.997  39.362  1.00 53.07           C  
ATOM   3170  CD2 LEU A 449       1.363  63.861  39.247  1.00 52.88           C  
ATOM   3171  N   PHE A 450       1.851  64.724  42.634  1.00 48.33           N  
ATOM   3172  CA  PHE A 450       2.674  65.761  43.230  1.00 47.24           C  
ATOM   3173  C   PHE A 450       3.482  66.432  42.108  1.00 47.86           C  
ATOM   3174  O   PHE A 450       4.137  65.733  41.334  1.00 49.08           O  
ATOM   3175  CB  PHE A 450       3.626  65.277  44.306  1.00 45.77           C  
ATOM   3176  CG  PHE A 450       3.016  64.591  45.491  1.00 44.78           C  
ATOM   3177  CD1 PHE A 450       2.669  63.250  45.439  1.00 44.05           C  
ATOM   3178  CD2 PHE A 450       2.810  65.278  46.674  1.00 44.26           C  
ATOM   3179  CE1 PHE A 450       2.073  62.624  46.519  1.00 43.51           C  
ATOM   3180  CE2 PHE A 450       2.229  64.662  47.765  1.00 43.89           C  
ATOM   3181  CZ  PHE A 450       1.890  63.320  47.700  1.00 43.53           C  
ATOM   3182  N   ARG A 451       3.318  67.732  41.966  1.00 48.30           N  
ATOM   3183  CA  ARG A 451       4.087  68.528  41.015  1.00 49.33           C  
ATOM   3184  C   ARG A 451       5.238  69.103  41.844  1.00 48.70           C  
ATOM   3185  O   ARG A 451       5.026  69.771  42.861  1.00 49.00           O  
ATOM   3186  CB  ARG A 451       3.288  69.641  40.346  1.00 50.66           C  
ATOM   3187  CG  ARG A 451       1.868  69.243  39.981  1.00 53.60           C  
ATOM   3188  CD  ARG A 451       1.195  70.319  39.129  1.00 55.54           C  
ATOM   3189  NE  ARG A 451       1.328  69.922  37.734  1.00 58.13           N  
ATOM   3190  CZ  ARG A 451       0.409  69.291  37.019  1.00 58.97           C  
ATOM   3191  NH1 ARG A 451      -0.776  69.032  37.539  1.00 59.11           N  
ATOM   3192  NH2 ARG A 451       0.699  68.938  35.772  1.00 60.04           N  
ATOM   3193  N   MET A 452       6.455  68.703  41.501  1.00 47.80           N  
ATOM   3194  CA  MET A 452       7.638  69.070  42.270  1.00 46.20           C  
ATOM   3195  C   MET A 452       8.704  69.760  41.430  1.00 45.72           C  
ATOM   3196  O   MET A 452       8.945  69.427  40.272  1.00 44.38           O  
ATOM   3197  CB  MET A 452       8.231  67.824  42.947  1.00 46.46           C  
ATOM   3198  CG  MET A 452       7.226  66.969  43.688  1.00 45.76           C  
ATOM   3199  SD  MET A 452       7.912  65.598  44.615  1.00 46.71           S  
ATOM   3200  CE  MET A 452       8.725  66.474  45.950  1.00 45.55           C  
ATOM   3201  N   ASN A 453       9.282  70.802  42.035  1.00 45.31           N  
ATOM   3202  CA  ASN A 453      10.275  71.611  41.361  1.00 46.11           C  
ATOM   3203  C   ASN A 453      11.676  71.010  41.501  1.00 46.26           C  
ATOM   3204  O   ASN A 453      12.102  70.558  42.563  1.00 45.23           O  
ATOM   3205  CB  ASN A 453      10.299  73.051  41.891  1.00 45.83           C  
ATOM   3206  CG  ASN A 453       8.988  73.795  41.691  1.00 46.31           C  
ATOM   3207  OD1 ASN A 453       8.661  74.238  40.587  1.00 46.58           O  
ATOM   3208  ND2 ASN A 453       8.211  73.953  42.756  1.00 44.88           N  
ATOM   3209  N   VAL A 454      12.383  71.029  40.379  1.00 46.21           N  
ATOM   3210  CA  VAL A 454      13.746  70.527  40.320  1.00 47.24           C  
ATOM   3211  C   VAL A 454      14.661  71.636  39.815  1.00 47.80           C  
ATOM   3212  O   VAL A 454      14.319  72.408  38.918  1.00 47.87           O  
ATOM   3213  CB  VAL A 454      13.837  69.267  39.445  1.00 48.01           C  
ATOM   3214  CG1 VAL A 454      15.270  69.008  38.998  1.00 48.40           C  
ATOM   3215  CG2 VAL A 454      13.301  68.057  40.201  1.00 47.74           C  
ATOM   3216  N   PHE A 455      15.782  71.834  40.499  1.00 47.88           N  
ATOM   3217  CA  PHE A 455      16.786  72.825  40.086  1.00 48.16           C  
ATOM   3218  C   PHE A 455      18.043  72.048  39.704  1.00 47.94           C  
ATOM   3219  O   PHE A 455      18.976  71.941  40.495  1.00 47.95           O  
ATOM   3220  CB  PHE A 455      17.060  73.806  41.229  1.00 48.71           C  
ATOM   3221  CG  PHE A 455      15.789  74.421  41.753  1.00 49.68           C  
ATOM   3222  CD1 PHE A 455      15.071  73.818  42.774  1.00 50.13           C  
ATOM   3223  CD2 PHE A 455      15.286  75.588  41.205  1.00 49.90           C  
ATOM   3224  CE1 PHE A 455      13.889  74.370  43.246  1.00 49.51           C  
ATOM   3225  CE2 PHE A 455      14.109  76.146  41.667  1.00 49.73           C  
ATOM   3226  CZ  PHE A 455      13.405  75.543  42.693  1.00 49.11           C  
ATOM   3227  N   ALA A 456      18.039  71.456  38.522  1.00 47.64           N  
ATOM   3228  CA  ALA A 456      19.102  70.621  37.997  1.00 47.77           C  
ATOM   3229  C   ALA A 456      20.504  71.177  38.195  1.00 48.21           C  
ATOM   3230  O   ALA A 456      21.384  70.545  38.789  1.00 48.01           O  
ATOM   3231  CB  ALA A 456      18.816  70.355  36.521  1.00 46.74           C  
ATOM   3232  N   ASP A 457      20.715  72.420  37.782  1.00 48.57           N  
ATOM   3233  CA  ASP A 457      21.981  73.115  37.880  1.00 49.25           C  
ATOM   3234  C   ASP A 457      22.475  73.299  39.302  1.00 48.49           C  
ATOM   3235  O   ASP A 457      23.686  73.433  39.502  1.00 50.00           O  
ATOM   3236  CB  ASP A 457      21.902  74.493  37.204  1.00 50.68           C  
ATOM   3237  CG  ASP A 457      21.011  75.476  37.931  1.00 52.26           C  
ATOM   3238  OD1 ASP A 457      19.815  75.232  38.229  1.00 51.24           O  
ATOM   3239  OD2 ASP A 457      21.545  76.568  38.258  1.00 53.79           O  
ATOM   3240  N   LEU A 458      21.614  73.363  40.303  1.00 47.44           N  
ATOM   3241  CA  LEU A 458      22.060  73.487  41.687  1.00 46.57           C  
ATOM   3242  C   LEU A 458      22.101  72.113  42.360  1.00 46.12           C  
ATOM   3243  O   LEU A 458      22.566  71.970  43.495  1.00 46.11           O  
ATOM   3244  CB  LEU A 458      21.140  74.419  42.472  1.00 46.45           C  
ATOM   3245  CG  LEU A 458      21.077  75.884  42.029  1.00 47.50           C  
ATOM   3246  CD1 LEU A 458      20.071  76.672  42.861  1.00 47.11           C  
ATOM   3247  CD2 LEU A 458      22.455  76.534  42.115  1.00 46.98           C  
ATOM   3248  N   GLY A 459      21.486  71.123  41.721  1.00 44.68           N  
ATOM   3249  CA  GLY A 459      21.363  69.798  42.334  1.00 44.92           C  
ATOM   3250  C   GLY A 459      20.389  69.870  43.512  1.00 44.43           C  
ATOM   3251  O   GLY A 459      20.600  69.224  44.543  1.00 43.78           O  
ATOM   3252  N   LEU A 460      19.314  70.648  43.345  1.00 43.42           N  
ATOM   3253  CA  LEU A 460      18.323  70.780  44.405  1.00 43.59           C  
ATOM   3254  C   LEU A 460      16.918  70.453  43.901  1.00 43.42           C  
ATOM   3255  O   LEU A 460      16.619  70.628  42.712  1.00 43.92           O  
ATOM   3256  CB  LEU A 460      18.358  72.194  44.991  1.00 43.09           C  
ATOM   3257  CG  LEU A 460      19.568  72.614  45.830  1.00 43.47           C  
ATOM   3258  CD1 LEU A 460      19.419  74.085  46.242  1.00 42.44           C  
ATOM   3259  CD2 LEU A 460      19.751  71.736  47.058  1.00 41.75           C  
ATOM   3260  N   SER A 461      16.036  70.019  44.802  1.00 42.16           N  
ATOM   3261  CA  SER A 461      14.652  69.789  44.396  1.00 41.88           C  
ATOM   3262  C   SER A 461      13.724  69.876  45.597  1.00 42.17           C  
ATOM   3263  O   SER A 461      14.213  69.841  46.719  1.00 42.21           O  
ATOM   3264  CB  SER A 461      14.485  68.398  43.776  1.00 41.74           C  
ATOM   3265  OG  SER A 461      14.481  67.456  44.847  1.00 41.87           O  
ATOM   3266  N   ASP A 462      12.418  69.978  45.357  1.00 42.98           N  
ATOM   3267  CA  ASP A 462      11.452  69.961  46.455  1.00 43.32           C  
ATOM   3268  C   ASP A 462      11.504  68.569  47.085  1.00 43.01           C  
ATOM   3269  O   ASP A 462      12.076  67.664  46.473  1.00 41.95           O  
ATOM   3270  CB  ASP A 462      10.021  70.237  45.977  1.00 43.47           C  
ATOM   3271  CG  ASP A 462       9.881  71.667  45.476  1.00 43.47           C  
ATOM   3272  OD1 ASP A 462      10.521  72.552  46.076  1.00 42.63           O  
ATOM   3273  OD2 ASP A 462       9.172  71.873  44.468  1.00 44.62           O  
ATOM   3274  N   LYS A 463      10.896  68.399  48.252  1.00 43.66           N  
ATOM   3275  CA  LYS A 463      10.974  67.079  48.884  1.00 44.20           C  
ATOM   3276  C   LYS A 463       9.706  66.742  49.655  1.00 43.88           C  
ATOM   3277  O   LYS A 463       9.081  67.616  50.237  1.00 42.58           O  
ATOM   3278  CB  LYS A 463      12.193  67.040  49.813  1.00 44.16           C  
ATOM   3279  CG  LYS A 463      12.547  65.653  50.333  1.00 43.24           C  
ATOM   3280  CD  LYS A 463      13.551  65.760  51.468  1.00 42.64           C  
ATOM   3281  CE  LYS A 463      14.122  64.384  51.830  1.00 41.75           C  
ATOM   3282  NZ  LYS A 463      15.130  64.532  52.920  1.00 40.71           N  
ATOM   3283  N   LEU A 464       9.374  65.460  49.633  1.00 45.41           N  
ATOM   3284  CA  LEU A 464       8.224  64.894  50.324  1.00 45.95           C  
ATOM   3285  C   LEU A 464       8.737  63.851  51.325  1.00 46.20           C  
ATOM   3286  O   LEU A 464       9.416  62.886  50.975  1.00 45.55           O  
ATOM   3287  CB  LEU A 464       7.298  64.176  49.363  1.00 46.51           C  
ATOM   3288  CG  LEU A 464       5.814  63.973  49.613  1.00 48.19           C  
ATOM   3289  CD1 LEU A 464       5.417  62.557  49.203  1.00 46.79           C  
ATOM   3290  CD2 LEU A 464       5.327  64.295  51.018  1.00 48.05           C  
ATOM   3291  N   VAL A 465       8.431  64.080  52.582  1.00 46.29           N  
ATOM   3292  CA  VAL A 465       8.780  63.262  53.716  1.00 46.62           C  
ATOM   3293  C   VAL A 465       7.503  62.726  54.378  1.00 48.28           C  
ATOM   3294  O   VAL A 465       6.624  63.495  54.775  1.00 48.45           O  
ATOM   3295  CB  VAL A 465       9.570  64.046  54.781  1.00 46.16           C  
ATOM   3296  CG1 VAL A 465       9.980  63.155  55.942  1.00 45.78           C  
ATOM   3297  CG2 VAL A 465      10.784  64.751  54.194  1.00 45.22           C  
ATOM   3298  N   VAL A 466       7.435  61.399  54.440  1.00 48.57           N  
ATOM   3299  CA  VAL A 466       6.319  60.700  55.074  1.00 47.69           C  
ATOM   3300  C   VAL A 466       6.924  59.943  56.264  1.00 48.31           C  
ATOM   3301  O   VAL A 466       7.628  58.949  56.079  1.00 47.66           O  
ATOM   3302  CB  VAL A 466       5.631  59.707  54.131  1.00 47.48           C  
ATOM   3303  CG1 VAL A 466       4.446  59.035  54.814  1.00 45.91           C  
ATOM   3304  CG2 VAL A 466       5.198  60.341  52.819  1.00 46.17           C  
ATOM   3305  N   MET A 467       6.686  60.418  57.477  1.00 48.95           N  
ATOM   3306  CA  MET A 467       7.283  59.859  58.666  1.00 50.14           C  
ATOM   3307  C   MET A 467       6.785  58.513  59.160  1.00 52.35           C  
ATOM   3308  O   MET A 467       7.584  57.777  59.757  1.00 51.85           O  
ATOM   3309  CB  MET A 467       7.129  60.869  59.824  1.00 48.89           C  
ATOM   3310  CG  MET A 467       7.705  62.241  59.491  1.00 49.35           C  
ATOM   3311  SD  MET A 467       9.495  62.174  59.215  1.00 49.39           S  
ATOM   3312  CE  MET A 467      10.043  62.156  60.921  1.00 47.22           C  
ATOM   3313  N   GLN A 468       5.498  58.209  59.041  1.00 54.42           N  
ATOM   3314  CA  GLN A 468       4.952  57.007  59.644  1.00 56.56           C  
ATOM   3315  C   GLN A 468       4.476  55.923  58.711  1.00 57.08           C  
ATOM   3316  O   GLN A 468       4.779  54.761  59.002  1.00 57.15           O  
ATOM   3317  CB  GLN A 468       3.819  57.426  60.610  1.00 58.45           C  
ATOM   3318  CG  GLN A 468       4.403  58.050  61.864  1.00 61.48           C  
ATOM   3319  CD  GLN A 468       3.448  58.784  62.766  1.00 63.84           C  
ATOM   3320  OE1 GLN A 468       2.221  58.698  62.697  1.00 65.13           O  
ATOM   3321  NE2 GLN A 468       4.026  59.572  63.684  1.00 65.24           N  
ATOM   3322  N   ASP A 469       3.807  56.236  57.611  1.00 58.20           N  
ATOM   3323  CA  ASP A 469       3.322  55.180  56.757  1.00 58.90           C  
ATOM   3324  C   ASP A 469       2.800  55.594  55.395  1.00 58.60           C  
ATOM   3325  O   ASP A 469       1.624  55.939  55.279  1.00 61.39           O  
ATOM   3326  CB  ASP A 469       2.142  54.505  57.520  1.00 60.79           C  
ATOM   3327  CG  ASP A 469       1.669  53.337  56.671  1.00 62.06           C  
ATOM   3328  OD1 ASP A 469       1.932  53.314  55.451  1.00 63.63           O  
ATOM   3329  OD2 ASP A 469       1.110  52.359  57.191  1.00 64.46           O  
ATOM   3330  N   ALA A 470       3.609  55.408  54.371  1.00 57.32           N  
ATOM   3331  CA  ALA A 470       3.218  55.698  53.008  1.00 56.86           C  
ATOM   3332  C   ALA A 470       2.594  54.492  52.316  1.00 56.97           C  
ATOM   3333  O   ALA A 470       3.288  53.485  52.139  1.00 57.56           O  
ATOM   3334  CB  ALA A 470       4.459  56.106  52.208  1.00 56.04           C  
ATOM   3335  N   SER A 471       1.364  54.609  51.840  1.00 56.45           N  
ATOM   3336  CA  SER A 471       0.699  53.570  51.064  1.00 56.25           C  
ATOM   3337  C   SER A 471       0.050  54.233  49.849  1.00 55.43           C  
ATOM   3338  O   SER A 471      -0.005  55.470  49.802  1.00 54.50           O  
ATOM   3339  CB  SER A 471      -0.340  52.797  51.873  1.00 56.86           C  
ATOM   3340  OG  SER A 471      -0.890  53.659  52.857  1.00 60.56           O  
ATOM   3341  N   GLY A 472      -0.400  53.441  48.886  1.00 54.66           N  
ATOM   3342  CA  GLY A 472      -1.051  53.986  47.706  1.00 54.29           C  
ATOM   3343  C   GLY A 472      -0.159  53.994  46.478  1.00 54.36           C  
ATOM   3344  O   GLY A 472       1.024  53.684  46.544  1.00 54.04           O  
ATOM   3345  N   GLN A 473      -0.735  54.355  45.340  1.00 55.27           N  
ATOM   3346  CA  GLN A 473      -0.066  54.430  44.055  1.00 56.17           C  
ATOM   3347  C   GLN A 473      -0.108  55.888  43.585  1.00 55.31           C  
ATOM   3348  O   GLN A 473      -1.162  56.419  43.247  1.00 54.54           O  
ATOM   3349  CB  GLN A 473      -0.697  53.550  42.986  1.00 58.09           C  
ATOM   3350  CG  GLN A 473      -1.299  52.234  43.432  1.00 61.88           C  
ATOM   3351  CD  GLN A 473      -2.711  52.396  43.977  1.00 64.35           C  
ATOM   3352  OE1 GLN A 473      -2.908  52.126  45.167  1.00 65.78           O  
ATOM   3353  NE2 GLN A 473      -3.666  52.824  43.152  1.00 64.83           N  
ATOM   3354  N   HIS A 474       1.030  56.575  43.656  1.00 54.30           N  
ATOM   3355  CA  HIS A 474       1.100  57.989  43.334  1.00 52.90           C  
ATOM   3356  C   HIS A 474       1.986  58.327  42.156  1.00 53.10           C  
ATOM   3357  O   HIS A 474       2.815  57.534  41.732  1.00 53.29           O  
ATOM   3358  CB  HIS A 474       1.595  58.779  44.566  1.00 51.65           C  
ATOM   3359  CG  HIS A 474       0.718  58.469  45.749  1.00 50.82           C  
ATOM   3360  ND1 HIS A 474       1.078  57.542  46.703  1.00 50.36           N  
ATOM   3361  CD2 HIS A 474      -0.502  58.933  46.103  1.00 49.79           C  
ATOM   3362  CE1 HIS A 474       0.119  57.470  47.613  1.00 49.65           C  
ATOM   3363  NE2 HIS A 474      -0.852  58.301  47.271  1.00 49.57           N  
ATOM   3364  N   ARG A 475       1.798  59.539  41.647  1.00 53.54           N  
ATOM   3365  CA  ARG A 475       2.571  60.044  40.525  1.00 53.97           C  
ATOM   3366  C   ARG A 475       3.326  61.316  40.935  1.00 53.09           C  
ATOM   3367  O   ARG A 475       2.886  62.102  41.773  1.00 51.78           O  
ATOM   3368  CB  ARG A 475       1.679  60.354  39.335  1.00 55.62           C  
ATOM   3369  CG  ARG A 475       1.150  59.185  38.525  1.00 58.03           C  
ATOM   3370  CD  ARG A 475      -0.271  59.514  38.052  1.00 59.77           C  
ATOM   3371  NE  ARG A 475      -1.188  59.296  39.161  1.00 61.72           N  
ATOM   3372  CZ  ARG A 475      -2.273  59.960  39.490  1.00 63.03           C  
ATOM   3373  NH1 ARG A 475      -2.700  61.011  38.804  1.00 64.24           N  
ATOM   3374  NH2 ARG A 475      -2.944  59.549  40.559  1.00 64.29           N  
ATOM   3375  N   LEU A 476       4.499  61.488  40.338  1.00 51.89           N  
ATOM   3376  CA  LEU A 476       5.333  62.651  40.547  1.00 50.55           C  
ATOM   3377  C   LEU A 476       5.575  63.319  39.188  1.00 50.12           C  
ATOM   3378  O   LEU A 476       5.971  62.644  38.234  1.00 50.22           O  
ATOM   3379  CB  LEU A 476       6.672  62.323  41.194  1.00 50.02           C  
ATOM   3380  CG  LEU A 476       6.671  61.566  42.523  1.00 49.92           C  
ATOM   3381  CD1 LEU A 476       8.091  61.183  42.915  1.00 49.06           C  
ATOM   3382  CD2 LEU A 476       6.009  62.382  43.621  1.00 50.06           C  
ATOM   3383  N   TRP A 477       5.226  64.604  39.103  1.00 48.42           N  
ATOM   3384  CA  TRP A 477       5.517  65.320  37.861  1.00 48.12           C  
ATOM   3385  C   TRP A 477       6.552  66.411  38.168  1.00 47.25           C  
ATOM   3386  O   TRP A 477       6.395  67.198  39.096  1.00 46.48           O  
ATOM   3387  CB  TRP A 477       4.280  65.867  37.183  1.00 47.90           C  
ATOM   3388  CG  TRP A 477       4.555  66.709  35.975  1.00 47.43           C  
ATOM   3389  CD1 TRP A 477       4.634  66.284  34.683  1.00 47.28           C  
ATOM   3390  CD2 TRP A 477       4.779  68.127  35.952  1.00 47.34           C  
ATOM   3391  NE1 TRP A 477       4.879  67.357  33.855  1.00 47.05           N  
ATOM   3392  CE2 TRP A 477       4.981  68.495  34.606  1.00 46.90           C  
ATOM   3393  CE3 TRP A 477       4.836  69.118  36.940  1.00 47.18           C  
ATOM   3394  CZ2 TRP A 477       5.208  69.814  34.213  1.00 46.42           C  
ATOM   3395  CZ3 TRP A 477       5.053  70.427  36.542  1.00 47.28           C  
ATOM   3396  CH2 TRP A 477       5.245  70.766  35.194  1.00 46.63           C  
ATOM   3397  N   VAL A 478       7.659  66.329  37.447  1.00 46.47           N  
ATOM   3398  CA  VAL A 478       8.791  67.209  37.656  1.00 46.20           C  
ATOM   3399  C   VAL A 478       8.658  68.492  36.854  1.00 46.43           C  
ATOM   3400  O   VAL A 478       8.532  68.445  35.635  1.00 46.89           O  
ATOM   3401  CB  VAL A 478      10.137  66.527  37.288  1.00 44.95           C  
ATOM   3402  CG1 VAL A 478      11.298  67.510  37.310  1.00 42.85           C  
ATOM   3403  CG2 VAL A 478      10.393  65.388  38.263  1.00 44.38           C  
ATOM   3404  N   ARG A 479       8.863  69.603  37.550  1.00 46.90           N  
ATOM   3405  CA  ARG A 479       8.875  70.905  36.892  1.00 46.62           C  
ATOM   3406  C   ARG A 479      10.333  71.344  36.786  1.00 46.87           C  
ATOM   3407  O   ARG A 479      11.025  71.474  37.793  1.00 45.76           O  
ATOM   3408  CB  ARG A 479       8.048  71.947  37.656  1.00 45.67           C  
ATOM   3409  CG  ARG A 479       7.889  73.268  36.922  1.00 44.89           C  
ATOM   3410  CD  ARG A 479       7.105  74.322  37.684  1.00 44.87           C  
ATOM   3411  NE  ARG A 479       5.754  73.961  38.050  1.00 44.45           N  
ATOM   3412  CZ  ARG A 479       5.246  73.705  39.241  1.00 44.54           C  
ATOM   3413  NH1 ARG A 479       5.950  73.789  40.360  1.00 43.79           N  
ATOM   3414  NH2 ARG A 479       3.963  73.363  39.335  1.00 44.26           N  
ATOM   3415  N   ASN A 480      10.804  71.546  35.565  1.00 49.08           N  
ATOM   3416  CA  ASN A 480      12.173  72.025  35.370  1.00 50.70           C  
ATOM   3417  C   ASN A 480      12.183  73.500  35.757  1.00 51.14           C  
ATOM   3418  O   ASN A 480      11.839  74.337  34.920  1.00 51.29           O  
ATOM   3419  CB  ASN A 480      12.636  71.835  33.929  1.00 51.71           C  
ATOM   3420  CG  ASN A 480      13.988  72.480  33.667  1.00 52.64           C  
ATOM   3421  OD1 ASN A 480      14.745  72.744  34.610  1.00 52.72           O  
ATOM   3422  ND2 ASN A 480      14.288  72.756  32.403  1.00 52.28           N  
ATOM   3423  N   SER A 481      12.575  73.810  36.989  1.00 51.52           N  
ATOM   3424  CA  SER A 481      12.541  75.204  37.427  1.00 51.73           C  
ATOM   3425  C   SER A 481      13.898  75.880  37.529  1.00 52.06           C  
ATOM   3426  O   SER A 481      13.930  76.990  38.070  1.00 51.45           O  
ATOM   3427  CB  SER A 481      11.796  75.289  38.768  1.00 51.48           C  
ATOM   3428  OG  SER A 481      10.450  74.838  38.657  1.00 50.24           O  
ATOM   3429  N   GLY A 482      14.987  75.283  37.052  1.00 52.18           N  
ATOM   3430  CA  GLY A 482      16.305  75.908  37.118  1.00 52.45           C  
ATOM   3431  C   GLY A 482      17.004  75.920  35.760  1.00 52.85           C  
ATOM   3432  O   GLY A 482      16.348  76.052  34.729  1.00 51.51           O  
ATOM   3433  N   SER A 483      18.328  75.758  35.749  1.00 54.34           N  
ATOM   3434  CA  SER A 483      19.097  75.721  34.504  1.00 55.37           C  
ATOM   3435  C   SER A 483      19.596  74.307  34.205  1.00 55.10           C  
ATOM   3436  O   SER A 483      19.398  73.422  35.026  1.00 53.90           O  
ATOM   3437  CB  SER A 483      20.334  76.623  34.579  1.00 55.86           C  
ATOM   3438  OG  SER A 483      20.062  77.789  35.320  1.00 57.30           O  
ATOM   3439  N   GLU A 484      20.332  74.117  33.111  1.00 57.23           N  
ATOM   3440  CA  GLU A 484      20.858  72.799  32.791  1.00 58.67           C  
ATOM   3441  C   GLU A 484      21.967  72.425  33.787  1.00 57.77           C  
ATOM   3442  O   GLU A 484      22.782  73.233  34.207  1.00 56.96           O  
ATOM   3443  CB  GLU A 484      21.356  72.590  31.369  1.00 60.78           C  
ATOM   3444  CG  GLU A 484      22.829  72.406  31.104  1.00 64.14           C  
ATOM   3445  CD  GLU A 484      23.250  71.340  30.110  1.00 65.40           C  
ATOM   3446  OE1 GLU A 484      23.203  70.129  30.431  1.00 64.86           O  
ATOM   3447  OE2 GLU A 484      23.671  71.697  28.980  1.00 66.49           O  
ATOM   3448  N   PRO A 485      21.992  71.137  34.111  1.00 56.84           N  
ATOM   3449  CA  PRO A 485      23.020  70.571  34.972  1.00 55.93           C  
ATOM   3450  C   PRO A 485      24.346  70.468  34.237  1.00 55.14           C  
ATOM   3451  O   PRO A 485      24.366  70.422  33.002  1.00 55.67           O  
ATOM   3452  CB  PRO A 485      22.449  69.203  35.325  1.00 55.49           C  
ATOM   3453  CG  PRO A 485      21.612  68.830  34.155  1.00 56.02           C  
ATOM   3454  CD  PRO A 485      21.046  70.109  33.608  1.00 55.93           C  
ATOM   3455  N   ALA A 486      25.472  70.424  34.937  1.00 53.78           N  
ATOM   3456  CA  ALA A 486      26.776  70.315  34.288  1.00 52.91           C  
ATOM   3457  C   ALA A 486      27.387  68.929  34.503  1.00 53.06           C  
ATOM   3458  O   ALA A 486      28.438  68.564  33.979  1.00 53.19           O  
ATOM   3459  CB  ALA A 486      27.705  71.412  34.779  1.00 51.14           C  
ATOM   3460  N   SER A 487      26.707  68.098  35.279  1.00 52.20           N  
ATOM   3461  CA  SER A 487      27.148  66.742  35.564  1.00 50.56           C  
ATOM   3462  C   SER A 487      25.933  65.960  36.060  1.00 49.54           C  
ATOM   3463  O   SER A 487      24.832  66.519  36.111  1.00 49.35           O  
ATOM   3464  CB  SER A 487      28.281  66.733  36.583  1.00 51.03           C  
ATOM   3465  OG  SER A 487      27.907  67.382  37.783  1.00 51.65           O  
ATOM   3466  N   ALA A 488      26.146  64.681  36.328  1.00 47.63           N  
ATOM   3467  CA  ALA A 488      25.069  63.811  36.772  1.00 45.30           C  
ATOM   3468  C   ALA A 488      24.785  64.051  38.246  1.00 45.06           C  
ATOM   3469  O   ALA A 488      25.723  64.037  39.049  1.00 44.66           O  
ATOM   3470  CB  ALA A 488      25.409  62.360  36.492  1.00 44.42           C  
ATOM   3471  N   ASN A 489      23.507  64.299  38.569  1.00 43.39           N  
ATOM   3472  CA  ASN A 489      23.177  64.514  39.981  1.00 42.69           C  
ATOM   3473  C   ASN A 489      21.872  63.801  40.298  1.00 43.16           C  
ATOM   3474  O   ASN A 489      21.109  63.473  39.377  1.00 41.35           O  
ATOM   3475  CB  ASN A 489      23.157  65.975  40.359  1.00 42.62           C  
ATOM   3476  CG  ASN A 489      22.157  66.844  39.627  1.00 43.49           C  
ATOM   3477  OD1 ASN A 489      22.470  68.022  39.363  1.00 45.19           O  
ATOM   3478  ND2 ASN A 489      20.989  66.339  39.295  1.00 40.49           N  
ATOM   3479  N   THR A 490      21.647  63.401  41.556  1.00 43.10           N  
ATOM   3480  CA  THR A 490      20.383  62.737  41.832  1.00 45.04           C  
ATOM   3481  C   THR A 490      19.660  63.470  42.950  1.00 44.76           C  
ATOM   3482  O   THR A 490      20.252  63.886  43.945  1.00 45.88           O  
ATOM   3483  CB  THR A 490      20.474  61.231  42.126  1.00 46.60           C  
ATOM   3484  OG1 THR A 490      21.090  61.033  43.388  1.00 48.85           O  
ATOM   3485  CG2 THR A 490      21.291  60.495  41.087  1.00 45.62           C  
ATOM   3486  N   LEU A 491      18.360  63.615  42.753  1.00 44.57           N  
ATOM   3487  CA  LEU A 491      17.514  64.354  43.689  1.00 45.46           C  
ATOM   3488  C   LEU A 491      16.623  63.467  44.527  1.00 44.80           C  
ATOM   3489  O   LEU A 491      15.961  62.574  43.996  1.00 45.66           O  
ATOM   3490  CB  LEU A 491      16.676  65.339  42.825  1.00 46.04           C  
ATOM   3491  CG  LEU A 491      17.576  66.106  41.829  1.00 47.00           C  
ATOM   3492  CD1 LEU A 491      16.836  66.666  40.647  1.00 47.86           C  
ATOM   3493  CD2 LEU A 491      18.281  67.227  42.580  1.00 46.89           C  
ATOM   3494  N   LEU A 492      16.656  63.642  45.842  1.00 44.07           N  
ATOM   3495  CA  LEU A 492      15.804  62.856  46.733  1.00 44.21           C  
ATOM   3496  C   LEU A 492      14.425  63.518  46.787  1.00 44.81           C  
ATOM   3497  O   LEU A 492      14.233  64.509  47.492  1.00 44.38           O  
ATOM   3498  CB  LEU A 492      16.426  62.745  48.111  1.00 42.84           C  
ATOM   3499  CG  LEU A 492      15.629  62.084  49.232  1.00 43.71           C  
ATOM   3500  CD1 LEU A 492      15.053  60.718  48.831  1.00 42.11           C  
ATOM   3501  CD2 LEU A 492      16.540  61.937  50.458  1.00 43.31           C  
ATOM   3502  N   LEU A 493      13.487  62.982  46.006  1.00 45.29           N  
ATOM   3503  CA  LEU A 493      12.153  63.552  45.938  1.00 45.73           C  
ATOM   3504  C   LEU A 493      11.279  63.121  47.106  1.00 46.34           C  
ATOM   3505  O   LEU A 493      10.503  63.932  47.630  1.00 46.24           O  
ATOM   3506  CB  LEU A 493      11.467  63.158  44.628  1.00 46.11           C  
ATOM   3507  CG  LEU A 493      12.072  63.676  43.325  1.00 46.37           C  
ATOM   3508  CD1 LEU A 493      11.292  63.154  42.126  1.00 45.53           C  
ATOM   3509  CD2 LEU A 493      12.118  65.197  43.300  1.00 46.49           C  
ATOM   3510  N   VAL A 494      11.329  61.820  47.435  1.00 46.06           N  
ATOM   3511  CA  VAL A 494      10.467  61.270  48.458  1.00 45.68           C  
ATOM   3512  C   VAL A 494      11.180  60.372  49.463  1.00 45.79           C  
ATOM   3513  O   VAL A 494      11.840  59.407  49.107  1.00 47.58           O  
ATOM   3514  CB  VAL A 494       9.316  60.391  47.896  1.00 45.63           C  
ATOM   3515  CG1 VAL A 494       8.267  60.123  48.981  1.00 44.54           C  
ATOM   3516  CG2 VAL A 494       8.607  60.947  46.675  1.00 45.19           C  
ATOM   3517  N   GLN A 495      10.963  60.627  50.740  1.00 45.62           N  
ATOM   3518  CA  GLN A 495      11.489  59.814  51.821  1.00 46.44           C  
ATOM   3519  C   GLN A 495      10.279  59.159  52.505  1.00 47.66           C  
ATOM   3520  O   GLN A 495       9.313  59.880  52.823  1.00 46.25           O  
ATOM   3521  CB  GLN A 495      12.254  60.664  52.827  1.00 45.63           C  
ATOM   3522  CG  GLN A 495      12.821  59.893  54.005  1.00 46.09           C  
ATOM   3523  CD  GLN A 495      13.980  58.983  53.636  1.00 46.89           C  
ATOM   3524  OE1 GLN A 495      15.087  59.475  53.403  1.00 47.40           O  
ATOM   3525  NE2 GLN A 495      13.766  57.673  53.580  1.00 45.83           N  
ATOM   3526  N   THR A 496      10.292  57.844  52.583  1.00 48.37           N  
ATOM   3527  CA  THR A 496       9.254  57.036  53.187  1.00 50.78           C  
ATOM   3528  C   THR A 496       9.917  55.970  54.077  1.00 51.26           C  
ATOM   3529  O   THR A 496      11.100  55.724  53.918  1.00 51.11           O  
ATOM   3530  CB  THR A 496       8.407  56.238  52.174  1.00 50.41           C  
ATOM   3531  OG1 THR A 496       9.238  55.380  51.398  1.00 50.66           O  
ATOM   3532  CG2 THR A 496       7.644  57.167  51.232  1.00 50.36           C  
ATOM   3533  N   PRO A 497       9.144  55.398  54.980  1.00 52.44           N  
ATOM   3534  CA  PRO A 497       9.621  54.353  55.873  1.00 53.28           C  
ATOM   3535  C   PRO A 497      10.148  53.208  55.034  1.00 54.33           C  
ATOM   3536  O   PRO A 497       9.700  52.995  53.903  1.00 53.12           O  
ATOM   3537  CB  PRO A 497       8.395  53.977  56.699  1.00 52.64           C  
ATOM   3538  CG  PRO A 497       7.567  55.232  56.658  1.00 51.47           C  
ATOM   3539  CD  PRO A 497       7.706  55.685  55.217  1.00 51.64           C  
ATOM   3540  N   LEU A 498      11.103  52.449  55.563  1.00 56.30           N  
ATOM   3541  CA  LEU A 498      11.699  51.350  54.823  1.00 58.44           C  
ATOM   3542  C   LEU A 498      10.695  50.346  54.286  1.00 59.16           C  
ATOM   3543  O   LEU A 498      10.872  49.923  53.131  1.00 61.38           O  
ATOM   3544  CB  LEU A 498      12.793  50.700  55.667  1.00 59.56           C  
ATOM   3545  CG  LEU A 498      13.666  49.575  55.129  1.00 59.90           C  
ATOM   3546  CD1 LEU A 498      13.842  49.618  53.621  1.00 60.53           C  
ATOM   3547  CD2 LEU A 498      15.049  49.651  55.780  1.00 59.86           C  
ATOM   3548  N   GLY A 499       9.711  49.891  55.049  1.00 58.83           N  
ATOM   3549  CA  GLY A 499       8.767  48.895  54.558  1.00 61.54           C  
ATOM   3550  C   GLY A 499       7.740  49.464  53.585  1.00 61.33           C  
ATOM   3551  O   GLY A 499       7.286  48.707  52.720  1.00 61.89           O  
ATOM   3552  N   SER A 500       7.335  50.713  53.676  1.00 60.28           N  
ATOM   3553  CA  SER A 500       6.360  51.354  52.817  1.00 59.21           C  
ATOM   3554  C   SER A 500       5.942  50.655  51.536  1.00 57.53           C  
ATOM   3555  O   SER A 500       6.670  50.290  50.621  1.00 56.72           O  
ATOM   3556  CB  SER A 500       6.836  52.798  52.557  1.00 59.67           C  
ATOM   3557  OG  SER A 500       6.925  53.114  51.188  1.00 61.22           O  
ATOM   3558  N   ALA A 501       4.620  50.505  51.398  1.00 56.77           N  
ATOM   3559  CA  ALA A 501       3.966  49.907  50.245  1.00 55.48           C  
ATOM   3560  C   ALA A 501       3.740  50.918  49.124  1.00 55.14           C  
ATOM   3561  O   ALA A 501       3.542  50.511  47.980  1.00 54.42           O  
ATOM   3562  CB  ALA A 501       2.625  49.309  50.648  1.00 54.71           C  
ATOM   3563  N   ALA A 502       3.753  52.218  49.442  1.00 54.68           N  
ATOM   3564  CA  ALA A 502       3.505  53.217  48.413  1.00 54.31           C  
ATOM   3565  C   ALA A 502       4.364  52.993  47.175  1.00 53.63           C  
ATOM   3566  O   ALA A 502       5.483  52.512  47.259  1.00 53.74           O  
ATOM   3567  CB  ALA A 502       3.779  54.630  48.923  1.00 54.48           C  
ATOM   3568  N   THR A 503       3.842  53.396  46.035  1.00 53.29           N  
ATOM   3569  CA  THR A 503       4.504  53.298  44.737  1.00 53.31           C  
ATOM   3570  C   THR A 503       4.476  54.667  44.079  1.00 53.03           C  
ATOM   3571  O   THR A 503       3.472  55.371  44.233  1.00 53.38           O  
ATOM   3572  CB  THR A 503       3.753  52.230  43.913  1.00 54.04           C  
ATOM   3573  OG1 THR A 503       4.489  50.993  44.000  1.00 54.36           O  
ATOM   3574  CG2 THR A 503       3.484  52.599  42.471  1.00 54.28           C  
ATOM   3575  N   PHE A 504       5.530  55.093  43.403  1.00 52.01           N  
ATOM   3576  CA  PHE A 504       5.582  56.388  42.741  1.00 51.19           C  
ATOM   3577  C   PHE A 504       6.065  56.217  41.304  1.00 51.98           C  
ATOM   3578  O   PHE A 504       6.990  55.444  41.045  1.00 53.16           O  
ATOM   3579  CB  PHE A 504       6.497  57.365  43.479  1.00 49.67           C  
ATOM   3580  CG  PHE A 504       6.028  57.798  44.840  1.00 48.26           C  
ATOM   3581  CD1 PHE A 504       6.364  57.075  45.967  1.00 47.14           C  
ATOM   3582  CD2 PHE A 504       5.245  58.937  44.990  1.00 47.50           C  
ATOM   3583  CE1 PHE A 504       5.931  57.461  47.218  1.00 46.51           C  
ATOM   3584  CE2 PHE A 504       4.827  59.339  46.241  1.00 46.40           C  
ATOM   3585  CZ  PHE A 504       5.164  58.598  47.354  1.00 46.15           C  
ATOM   3586  N   THR A 505       5.476  56.912  40.350  1.00 52.37           N  
ATOM   3587  CA  THR A 505       5.832  56.850  38.948  1.00 53.05           C  
ATOM   3588  C   THR A 505       6.003  58.274  38.421  1.00 53.75           C  
ATOM   3589  O   THR A 505       5.269  59.175  38.844  1.00 54.10           O  
ATOM   3590  CB  THR A 505       4.772  56.147  38.080  1.00 54.47           C  
ATOM   3591  OG1 THR A 505       3.454  56.564  38.495  1.00 56.34           O  
ATOM   3592  CG2 THR A 505       4.835  54.636  38.214  1.00 54.19           C  
ATOM   3593  N   LEU A 506       6.986  58.464  37.545  1.00 53.27           N  
ATOM   3594  CA  LEU A 506       7.211  59.785  36.977  1.00 53.81           C  
ATOM   3595  C   LEU A 506       6.081  60.030  35.980  1.00 53.90           C  
ATOM   3596  O   LEU A 506       5.906  59.174  35.111  1.00 53.88           O  
ATOM   3597  CB  LEU A 506       8.583  59.891  36.328  1.00 54.14           C  
ATOM   3598  CG  LEU A 506       9.234  61.278  36.255  1.00 54.62           C  
ATOM   3599  CD1 LEU A 506       9.345  61.915  37.633  1.00 53.77           C  
ATOM   3600  CD2 LEU A 506      10.603  61.195  35.592  1.00 54.48           C  
ATOM   3601  N   ALA A 507       5.345  61.127  36.124  1.00 53.13           N  
ATOM   3602  CA  ALA A 507       4.241  61.410  35.210  1.00 52.85           C  
ATOM   3603  C   ALA A 507       4.704  62.147  33.962  1.00 53.24           C  
ATOM   3604  O   ALA A 507       3.940  62.267  33.003  1.00 53.14           O  
ATOM   3605  CB  ALA A 507       3.143  62.223  35.888  1.00 51.99           C  
ATOM   3606  N   ASN A 508       5.916  62.691  33.990  1.00 53.62           N  
ATOM   3607  CA  ASN A 508       6.484  63.378  32.841  1.00 53.72           C  
ATOM   3608  C   ASN A 508       6.461  62.435  31.643  1.00 55.04           C  
ATOM   3609  O   ASN A 508       6.538  61.219  31.818  1.00 54.46           O  
ATOM   3610  CB  ASN A 508       7.920  63.809  33.128  1.00 52.70           C  
ATOM   3611  CG  ASN A 508       8.032  64.860  34.207  1.00 51.72           C  
ATOM   3612  OD1 ASN A 508       7.870  64.582  35.395  1.00 51.58           O  
ATOM   3613  ND2 ASN A 508       8.321  66.084  33.792  1.00 51.30           N  
ATOM   3614  N   LYS A 509       6.354  62.984  30.447  1.00 57.71           N  
ATOM   3615  CA  LYS A 509       6.267  62.189  29.233  1.00 60.29           C  
ATOM   3616  C   LYS A 509       7.349  61.128  29.124  1.00 61.23           C  
ATOM   3617  O   LYS A 509       8.550  61.356  29.277  1.00 61.30           O  
ATOM   3618  CB  LYS A 509       6.316  63.106  27.999  1.00 61.96           C  
ATOM   3619  CG  LYS A 509       6.128  62.343  26.692  1.00 64.34           C  
ATOM   3620  CD  LYS A 509       6.147  63.282  25.503  1.00 66.49           C  
ATOM   3621  CE  LYS A 509       6.059  62.529  24.177  1.00 68.23           C  
ATOM   3622  NZ  LYS A 509       6.037  63.555  23.078  1.00 69.96           N  
ATOM   3623  N   ASP A 510       6.931  59.905  28.820  1.00 61.82           N  
ATOM   3624  CA  ASP A 510       7.798  58.762  28.611  1.00 62.85           C  
ATOM   3625  C   ASP A 510       8.548  58.312  29.849  1.00 62.36           C  
ATOM   3626  O   ASP A 510       9.598  57.669  29.747  1.00 62.54           O  
ATOM   3627  CB  ASP A 510       8.809  59.044  27.488  1.00 64.67           C  
ATOM   3628  CG  ASP A 510       8.169  59.215  26.123  1.00 66.09           C  
ATOM   3629  OD1 ASP A 510       7.233  58.449  25.812  1.00 66.60           O  
ATOM   3630  OD2 ASP A 510       8.605  60.125  25.384  1.00 66.87           O  
ATOM   3631  N   GLY A 511       8.070  58.631  31.043  1.00 61.46           N  
ATOM   3632  CA  GLY A 511       8.675  58.272  32.303  1.00 59.78           C  
ATOM   3633  C   GLY A 511      10.039  58.887  32.556  1.00 59.93           C  
ATOM   3634  O   GLY A 511      10.783  58.422  33.424  1.00 59.46           O  
ATOM   3635  N   LYS A 512      10.406  59.951  31.855  1.00 59.66           N  
ATOM   3636  CA  LYS A 512      11.701  60.578  32.028  1.00 59.96           C  
ATOM   3637  C   LYS A 512      11.575  62.084  31.833  1.00 60.13           C  
ATOM   3638  O   LYS A 512      10.542  62.588  31.387  1.00 59.92           O  
ATOM   3639  CB  LYS A 512      12.743  59.977  31.093  1.00 60.60           C  
ATOM   3640  CG  LYS A 512      12.433  59.943  29.613  1.00 61.25           C  
ATOM   3641  CD  LYS A 512      12.744  61.273  28.952  1.00 62.23           C  
ATOM   3642  CE  LYS A 512      12.591  61.230  27.440  1.00 63.17           C  
ATOM   3643  NZ  LYS A 512      12.848  62.588  26.860  1.00 63.78           N  
ATOM   3644  N   VAL A 513      12.646  62.791  32.187  1.00 59.35           N  
ATOM   3645  CA  VAL A 513      12.656  64.237  32.011  1.00 58.66           C  
ATOM   3646  C   VAL A 513      14.056  64.673  31.613  1.00 58.12           C  
ATOM   3647  O   VAL A 513      15.034  64.400  32.295  1.00 58.33           O  
ATOM   3648  CB  VAL A 513      12.110  64.991  33.232  1.00 58.84           C  
ATOM   3649  CG1 VAL A 513      12.761  64.525  34.523  1.00 59.05           C  
ATOM   3650  CG2 VAL A 513      12.269  66.495  33.058  1.00 58.11           C  
ATOM   3651  N   ASP A 514      14.146  65.321  30.459  1.00 58.10           N  
ATOM   3652  CA  ASP A 514      15.401  65.795  29.920  1.00 58.11           C  
ATOM   3653  C   ASP A 514      15.647  67.258  30.249  1.00 58.21           C  
ATOM   3654  O   ASP A 514      14.885  68.151  29.894  1.00 58.38           O  
ATOM   3655  CB  ASP A 514      15.459  65.603  28.406  1.00 58.84           C  
ATOM   3656  CG  ASP A 514      15.482  64.146  27.993  1.00 60.40           C  
ATOM   3657  OD1 ASP A 514      15.863  63.267  28.802  1.00 61.13           O  
ATOM   3658  OD2 ASP A 514      15.111  63.873  26.829  1.00 60.96           O  
ATOM   3659  N   ILE A 515      16.717  67.502  31.000  1.00 57.95           N  
ATOM   3660  CA  ILE A 515      17.142  68.851  31.346  1.00 57.20           C  
ATOM   3661  C   ILE A 515      18.558  69.021  30.792  1.00 57.66           C  
ATOM   3662  O   ILE A 515      19.485  68.355  31.261  1.00 57.60           O  
ATOM   3663  CB  ILE A 515      17.096  69.149  32.846  1.00 56.64           C  
ATOM   3664  CG1 ILE A 515      15.697  68.909  33.405  1.00 56.63           C  
ATOM   3665  CG2 ILE A 515      17.521  70.596  33.096  1.00 56.06           C  
ATOM   3666  CD1 ILE A 515      15.547  68.945  34.903  1.00 56.73           C  
ATOM   3667  N   GLY A 516      18.707  69.867  29.780  1.00 57.42           N  
ATOM   3668  CA  GLY A 516      20.014  70.081  29.156  1.00 57.54           C  
ATOM   3669  C   GLY A 516      20.441  68.810  28.434  1.00 57.86           C  
ATOM   3670  O   GLY A 516      19.656  68.240  27.679  1.00 57.99           O  
ATOM   3671  N   THR A 517      21.665  68.338  28.686  1.00 57.97           N  
ATOM   3672  CA  THR A 517      22.139  67.108  28.060  1.00 57.24           C  
ATOM   3673  C   THR A 517      21.963  65.929  29.004  1.00 56.63           C  
ATOM   3674  O   THR A 517      22.517  64.853  28.790  1.00 58.07           O  
ATOM   3675  CB  THR A 517      23.611  67.194  27.620  1.00 57.49           C  
ATOM   3676  OG1 THR A 517      24.451  67.428  28.758  1.00 57.58           O  
ATOM   3677  CG2 THR A 517      23.800  68.317  26.611  1.00 56.73           C  
ATOM   3678  N   TYR A 518      21.252  66.119  30.106  1.00 55.78           N  
ATOM   3679  CA  TYR A 518      21.025  65.064  31.083  1.00 55.54           C  
ATOM   3680  C   TYR A 518      19.594  64.550  31.078  1.00 54.69           C  
ATOM   3681  O   TYR A 518      18.634  65.300  30.916  1.00 54.64           O  
ATOM   3682  CB  TYR A 518      21.441  65.553  32.495  1.00 55.43           C  
ATOM   3683  CG  TYR A 518      22.962  65.646  32.500  1.00 55.65           C  
ATOM   3684  CD1 TYR A 518      23.618  66.798  32.084  1.00 55.49           C  
ATOM   3685  CD2 TYR A 518      23.729  64.564  32.888  1.00 55.31           C  
ATOM   3686  CE1 TYR A 518      24.995  66.849  32.053  1.00 54.88           C  
ATOM   3687  CE2 TYR A 518      25.106  64.597  32.864  1.00 55.38           C  
ATOM   3688  CZ  TYR A 518      25.733  65.754  32.444  1.00 55.47           C  
ATOM   3689  OH  TYR A 518      27.113  65.806  32.433  1.00 55.54           O  
ATOM   3690  N   ARG A 519      19.461  63.240  31.225  1.00 53.81           N  
ATOM   3691  CA  ARG A 519      18.183  62.568  31.279  1.00 53.03           C  
ATOM   3692  C   ARG A 519      17.945  62.059  32.700  1.00 52.01           C  
ATOM   3693  O   ARG A 519      18.776  61.346  33.257  1.00 50.10           O  
ATOM   3694  CB  ARG A 519      18.107  61.408  30.278  1.00 54.39           C  
ATOM   3695  CG  ARG A 519      16.803  60.625  30.409  1.00 56.54           C  
ATOM   3696  CD  ARG A 519      16.426  59.872  29.152  1.00 57.85           C  
ATOM   3697  NE  ARG A 519      16.667  60.678  27.960  1.00 60.12           N  
ATOM   3698  CZ  ARG A 519      16.109  60.462  26.779  1.00 61.74           C  
ATOM   3699  NH1 ARG A 519      15.226  59.477  26.628  1.00 63.45           N  
ATOM   3700  NH2 ARG A 519      16.418  61.203  25.729  1.00 62.16           N  
ATOM   3701  N   TYR A 520      16.799  62.419  33.277  1.00 50.78           N  
ATOM   3702  CA  TYR A 520      16.455  61.989  34.620  1.00 49.93           C  
ATOM   3703  C   TYR A 520      15.301  60.992  34.629  1.00 51.22           C  
ATOM   3704  O   TYR A 520      14.322  61.135  33.904  1.00 51.09           O  
ATOM   3705  CB  TYR A 520      16.048  63.182  35.470  1.00 48.00           C  
ATOM   3706  CG  TYR A 520      17.115  64.166  35.868  1.00 46.03           C  
ATOM   3707  CD1 TYR A 520      17.520  65.160  34.990  1.00 45.28           C  
ATOM   3708  CD2 TYR A 520      17.629  64.180  37.159  1.00 45.05           C  
ATOM   3709  CE1 TYR A 520      18.454  66.109  35.366  1.00 44.73           C  
ATOM   3710  CE2 TYR A 520      18.578  65.108  37.545  1.00 44.27           C  
ATOM   3711  CZ  TYR A 520      18.993  66.058  36.638  1.00 44.29           C  
ATOM   3712  OH  TYR A 520      19.907  67.017  37.000  1.00 43.84           O  
ATOM   3713  N   ARG A 521      15.402  59.949  35.437  1.00 53.40           N  
ATOM   3714  CA  ARG A 521      14.358  58.954  35.608  1.00 55.86           C  
ATOM   3715  C   ARG A 521      14.210  58.691  37.113  1.00 55.89           C  
ATOM   3716  O   ARG A 521      15.144  58.932  37.879  1.00 55.55           O  
ATOM   3717  CB  ARG A 521      14.619  57.631  34.899  1.00 57.57           C  
ATOM   3718  CG  ARG A 521      15.020  57.722  33.446  1.00 60.26           C  
ATOM   3719  CD  ARG A 521      15.071  56.371  32.746  1.00 62.67           C  
ATOM   3720  NE  ARG A 521      13.901  56.232  31.889  1.00 65.25           N  
ATOM   3721  CZ  ARG A 521      13.838  56.430  30.584  1.00 66.62           C  
ATOM   3722  NH1 ARG A 521      14.870  56.751  29.826  1.00 67.07           N  
ATOM   3723  NH2 ARG A 521      12.644  56.269  30.014  1.00 67.76           N  
ATOM   3724  N   LEU A 522      13.039  58.218  37.506  1.00 55.56           N  
ATOM   3725  CA  LEU A 522      12.764  57.974  38.916  1.00 55.69           C  
ATOM   3726  C   LEU A 522      13.294  56.603  39.297  1.00 57.16           C  
ATOM   3727  O   LEU A 522      13.209  55.667  38.502  1.00 58.41           O  
ATOM   3728  CB  LEU A 522      11.263  58.085  39.165  1.00 53.99           C  
ATOM   3729  CG  LEU A 522      10.760  58.072  40.603  1.00 53.14           C  
ATOM   3730  CD1 LEU A 522      11.243  59.263  41.408  1.00 52.41           C  
ATOM   3731  CD2 LEU A 522       9.231  58.025  40.601  1.00 52.51           C  
END                                                                             
