# Supplementary material for: Identification of the Autochaperone Domain in the Type Va Secretion System (T5aSS): Prevalent Feature of Autotransporters with a β-Helical Passenger
Source: Front Microbiol. 2018 Jan 5;8:2607. doi: 10.3389/fmicb.2017.02607 (PMC5767081; doi:10.3389/fmicb.2017.02607)
Supplement: Supplementary file 2 [file Presentation1.ZIP › AC-Pet_N865-I974.pdb]

HEADER    HYDROLASE                               27-JAN-14   4OM9              
TITLE     X-RAY CRYSTAL STRUCTURE OF THE PASSENGER DOMAIN OF PLASMID ENCODED    
TITLE    2 TOXIN, AN AUTROTANSPORTER ENTEROTOXIN FROM ENTEROAGGREGATIVE         
TITLE    3 ESCHERICHIA COLI (EAEC)                                              
COMPND    MOL_ID: 1;                                                            
COMPND   2 MOLECULE: SERINE PROTEASE PET;                                       
COMPND   3 CHAIN: A;                                                            
COMPND   4 SYNONYM: PLASMID-ENCODED TOXIN PET;                                  
COMPND   5 EC: 3.4.21.-;                                                        
COMPND   6 ENGINEERED: YES                                                      
SOURCE    MOL_ID: 1;                                                            
SOURCE   2 ORGANISM_SCIENTIFIC: ESCHERICHIA COLI;                               
SOURCE   3 ORGANISM_TAXID: 216592;                                              
SOURCE   4 STRAIN: 042 / EAEC;                                                  
SOURCE   5 GENE: EC042_PAA035, PET;                                             
SOURCE   6 EXPRESSION_SYSTEM: ESCHERICHIA COLI;                                 
SOURCE   7 EXPRESSION_SYSTEM_TAXID: 562;                                        
SOURCE   8 EXPRESSION_SYSTEM_STRAIN: HB101 (PCEFN2);                            
SOURCE   9 EXPRESSION_SYSTEM_VECTOR_TYPE: PLASMID;                              
SOURCE  10 EXPRESSION_SYSTEM_PLASMID: PCEFN2                                    
KEYWDS    BETA-HELIX, PEPTIDASE, ALPHA-FODRIN, HYDROLASE, EAEC, PLASMID ENCODED 
KEYWDS   2 TOXIN(PET)                                                           
EXPDTA    X-RAY DIFFRACTION                                                     
AUTHOR    J.D.MEZA-AGUILAR,P.FROMME,A.TORRES-LARIOS,G.MENDOZA-HERNANDEZ,        
AUTHOR   2 U.HERNANDEZ-CHINAS,R.A.ARREGUIN-ESPINOSA DE LOS MONTEROS,C.A.ESLAVA- 
AUTHOR   3 CAMPOS,R.FROMME                                                      
REVDAT   3   02-APR-14 4OM9    1       JRNL                                     
REVDAT   2   26-MAR-14 4OM9    1       AUTHOR JRNL                              
REVDAT   1   12-MAR-14 4OM9    0                                                
JRNL        AUTH   J.DOMINGO MEZA-AGUILAR,P.FROMME,A.TORRES-LARIOS,             
JRNL        AUTH 2 G.MENDOZA-HERNANDEZ,U.HERNANDEZ-CHINAS,                      
JRNL        AUTH 3 R.A.ARREGUIN-ESPINOSA DE LOS MONTEROS,C.A.ESLAVA CAMPOS,     
JRNL        AUTH 4 R.FROMME                                                     
JRNL        TITL   X-RAY CRYSTAL STRUCTURE OF THE PASSENGER DOMAIN OF PLASMID   
JRNL        TITL 2 ENCODED TOXIN(PET), AN AUTOTRANSPORTER ENTEROTOXIN FROM      
JRNL        TITL 3 ENTEROAGGREGATIVE ESCHERICHIA COLI (EAEC).                   
JRNL        REF    BIOCHEM.BIOPHYS.RES.COMMUN.   V. 445   439 2014              
JRNL        REFN                   ISSN 0006-291X                               
JRNL        PMID   24530907                                                     
JRNL        DOI    10.1016/J.BBRC.2014.02.016                                   
REMARK   1                                                                      
REMARK   1 REFERENCE 1                                                          
REMARK   1  TITL   CRYSTAL STRUCTURE OF THE PASSENGER DOMAIN OF THE ESCHERICHIA 
REMARK   1  TITL 2 COLI AUTOTRANSPORTER ESPP                                    
REMARK   1  REF    J.MOL.BIOL.                   V.NO 5   985 2011              
REMARK   1  REFN                   ISSN 0022-2836                               
REMARK   1 REFERENCE 2                                                          
REMARK   1  TITL   PET TOXIN FROM ENTEROAGGREGATIVE ESCHERICHIA COLI PRODUCES   
REMARK   1  TITL 2 CELLULAR DAMAGE ASSOCIATED WITH FODRIN DISRUPTION            
REMARK   1  REF    INFECT.IMMUN.                 V.O 10  5920 2000              
REMARK   1  REFN                   ISSN 0019-9567                               
REMARK   1 REFERENCE 3                                                          
REMARK   1  TITL   PET, AN AUTOTRANSPORTER ENTEROTOXIN FROM ENTEROAGGREGATIVE   
REMARK   1  TITL 2 ESCHERICHIA COLI                                             
REMARK   1  REF    INFECT.IMMUN.                 V.NO.7  3155 1998              
REMARK   1  REFN                   ISSN 0019-9567                               
REMARK   1 REFERENCE 4                                                          
REMARK   1  TITL   IMPROVING THE ACCURACY OF MACROMOLECULAR STRUCTURE           
REMARK   1  TITL 2 REFINEMENT AT 7 ANGSTROM RESOLUTION                          
REMARK   1  REF    STRUCTURE                     V.O. 6   957 2012              
REMARK   1  REFN                   ISSN 0969-2126                               
REMARK   2                                                                      
REMARK   2 RESOLUTION.    2.30 ANGSTROMS.                                       
REMARK   3                                                                      
REMARK   3 REFINEMENT.                                                          
REMARK   3   PROGRAM     : PHENIX (PHENIX.REFINE: DEV_1439)                     
REMARK   3   AUTHORS     : PAUL ADAMS,PAVEL AFONINE,VICENT CHEN,IAN             
REMARK   3               : DAVIS,KRESHNA GOPAL,RALF GROSSE-                     
REMARK   3               : KUNSTLEVE,LI-WEI HUNG,ROBERT IMMORMINO,              
REMARK   3               : TOM IOERGER,AIRLIE MCCOY,ERIK MCKEE,NIGEL            
REMARK   3               : MORIARTY,REETAL PAI,RANDY READ,JANE                  
REMARK   3               : RICHARDSON,DAVID RICHARDSON,TOD ROMO,JIM             
REMARK   3               : SACCHETTINI,NICHOLAS SAUTER,JACOB SMITH,             
REMARK   3               : LAURENT STORONI,TOM TERWILLIGER,PETER                
REMARK   3               : ZWART                                                
REMARK   3                                                                      
REMARK   3    REFINEMENT TARGET : ML                                            
REMARK   3                                                                      
REMARK   3  DATA USED IN REFINEMENT.                                            
REMARK   3   RESOLUTION RANGE HIGH (ANGSTROMS) : 2.30                           
REMARK   3   RESOLUTION RANGE LOW  (ANGSTROMS) : 41.46                          
REMARK   3   MIN(FOBS/SIGMA_FOBS)              : 1.910                          
REMARK   3   COMPLETENESS FOR RANGE        (%) : 99.3                           
REMARK   3   NUMBER OF REFLECTIONS             : 55196                          
REMARK   3                                                                      
REMARK   3  FIT TO DATA USED IN REFINEMENT.                                     
REMARK   3   R VALUE     (WORKING + TEST SET) : 0.222                           
REMARK   3   R VALUE            (WORKING SET) : 0.220                           
REMARK   3   FREE R VALUE                     : 0.263                           
REMARK   3   FREE R VALUE TEST SET SIZE   (%) : 5.090                           
REMARK   3   FREE R VALUE TEST SET COUNT      : 2808                            
REMARK   3                                                                      
REMARK   3  FIT TO DATA USED IN REFINEMENT (IN BINS).                           
REMARK   3   BIN  RESOLUTION RANGE  COMPL.    NWORK NFREE   RWORK  RFREE        
REMARK   3     1 41.4600 -  6.2365    1.00     2841   147  0.2002 0.2373        
REMARK   3     2  6.2365 -  4.9527    1.00     2698   147  0.1962 0.2356        
REMARK   3     3  4.9527 -  4.3274    1.00     2686   125  0.1616 0.1947        
REMARK   3     4  4.3274 -  3.9321    0.98     2625   144  0.2012 0.2457        
REMARK   3     5  3.9321 -  3.6504    0.92     2431   130  0.2831 0.3178        
REMARK   3     6  3.6504 -  3.4353    0.99     2578   155  0.2403 0.2282        
REMARK   3     7  3.4353 -  3.2633    1.00     2658   128  0.2035 0.2554        
REMARK   3     8  3.2633 -  3.1213    1.00     2607   142  0.2206 0.2472        
REMARK   3     9  3.1213 -  3.0012    1.00     2620   133  0.2237 0.2721        
REMARK   3    10  3.0012 -  2.8977    1.00     2613   144  0.2286 0.3107        
REMARK   3    11  2.8977 -  2.8071    1.00     2636   132  0.2229 0.2886        
REMARK   3    12  2.8071 -  2.7269    1.00     2598   154  0.2282 0.3020        
REMARK   3    13  2.7269 -  2.6551    1.00     2618   132  0.2338 0.2980        
REMARK   3    14  2.6551 -  2.5903    1.00     2592   146  0.2283 0.2951        
REMARK   3    15  2.5903 -  2.5314    1.00     2600   131  0.2395 0.2830        
REMARK   3    16  2.5314 -  2.4776    1.00     2624   137  0.2470 0.3288        
REMARK   3    17  2.4776 -  2.4280    1.00     2557   159  0.2492 0.2991        
REMARK   3    18  2.4280 -  2.3822    1.00     2637   123  0.2604 0.3037        
REMARK   3    19  2.3822 -  2.3397    1.00     2569   151  0.2754 0.3102        
REMARK   3    20  2.3397 -  2.3000    1.00     2600   148  0.2966 0.3422        
REMARK   3                                                                      
REMARK   3  BULK SOLVENT MODELLING.                                             
REMARK   3   METHOD USED        : FLAT BULK SOLVENT MODEL                       
REMARK   3   SOLVENT RADIUS     : 1.11                                          
REMARK   3   SHRINKAGE RADIUS   : 0.90                                          
REMARK   3   K_SOL              : NULL                                          
REMARK   3   B_SOL              : NULL                                          
REMARK   3                                                                      
REMARK   3  ERROR ESTIMATES.                                                    
REMARK   3   COORDINATE ERROR (MAXIMUM-LIKELIHOOD BASED)     : 0.290            
REMARK   3   PHASE ERROR (DEGREES, MAXIMUM-LIKELIHOOD BASED) : 27.590           
REMARK   3                                                                      
REMARK   3  B VALUES.                                                           
REMARK   3   FROM WILSON PLOT           (A**2) : 38.00                          
REMARK   3   MEAN B VALUE      (OVERALL, A**2) : NULL                           
REMARK   3   OVERALL ANISOTROPIC B VALUE.                                       
REMARK   3    B11 (A**2) : NULL                                                 
REMARK   3    B22 (A**2) : NULL                                                 
REMARK   3    B33 (A**2) : NULL                                                 
REMARK   3    B12 (A**2) : NULL                                                 
REMARK   3    B13 (A**2) : NULL                                                 
REMARK   3    B23 (A**2) : NULL                                                 
REMARK   3                                                                      
REMARK   3  TWINNING INFORMATION.                                               
REMARK   3   FRACTION: NULL                                                     
REMARK   3   OPERATOR: NULL                                                     
REMARK   3                                                                      
REMARK   3  DEVIATIONS FROM IDEAL VALUES.                                       
REMARK   3                 RMSD          COUNT                                  
REMARK   3   BOND      :  0.008           7146                                  
REMARK   3   ANGLE     :  1.143           9657                                  
REMARK   3   CHIRALITY :  0.046           1104                                  
REMARK   3   PLANARITY :  0.005           1267                                  
REMARK   3   DIHEDRAL  : 16.041           2552                                  
REMARK   3                                                                      
REMARK   3  TLS DETAILS                                                         
REMARK   3   NUMBER OF TLS GROUPS  : 20                                         
REMARK   3   TLS GROUP : 1                                                      
REMARK   3    SELECTION: (CHAIN A AND RESID 3:60)                               
REMARK   3    ORIGIN FOR THE GROUP (A): -26.8707  30.6624 -41.1825              
REMARK   3    T TENSOR                                                          
REMARK   3      T11:   0.3531 T22:   0.5018                                     
REMARK   3      T33:   0.3632 T12:  -0.0286                                     
REMARK   3      T13:   0.0021 T23:  -0.0250                                     
REMARK   3    L TENSOR                                                          
REMARK   3      L11:   0.8574 L22:   1.0419                                     
REMARK   3      L33:   1.0611 L12:  -0.9250                                     
REMARK   3      L13:  -0.0115 L23:  -0.1184                                     
REMARK   3    S TENSOR                                                          
REMARK   3      S11:  -0.1428 S12:  -0.5365 S13:   0.0543                       
REMARK   3      S21:   0.2192 S22:   0.1930 S23:  -0.1143                       
REMARK   3      S31:   0.2869 S32:  -0.2264 S33:   0.0004                       
REMARK   3   TLS GROUP : 2                                                      
REMARK   3    SELECTION: (CHAIN A AND RESID 61:134)                             
REMARK   3    ORIGIN FOR THE GROUP (A): -34.6612  27.1433 -61.8728              
REMARK   3    T TENSOR                                                          
REMARK   3      T11:   0.3364 T22:   0.4501                                     
REMARK   3      T33:   0.3692 T12:  -0.0149                                     
REMARK   3      T13:   0.0231 T23:  -0.0451                                     
REMARK   3    L TENSOR                                                          
REMARK   3      L11:   2.0422 L22:   0.5625                                     
REMARK   3      L33:   1.7360 L12:   0.5057                                     
REMARK   3      L13:  -0.2666 L23:  -0.2128                                     
REMARK   3    S TENSOR                                                          
REMARK   3      S11:   0.0735 S12:   0.3376 S13:  -0.0220                       
REMARK   3      S21:   0.0263 S22:  -0.0074 S23:   0.1089                       
REMARK   3      S31:  -0.1180 S32:  -0.1505 S33:   0.0001                       
REMARK   3   TLS GROUP : 3                                                      
REMARK   3    SELECTION: (CHAIN A AND RESID 135:251)                            
REMARK   3    ORIGIN FOR THE GROUP (A): -38.9959  30.1256 -47.9133              
REMARK   3    T TENSOR                                                          
REMARK   3      T11:   0.2757 T22:   0.4528                                     
REMARK   3      T33:   0.3335 T12:  -0.0290                                     
REMARK   3      T13:   0.0148 T23:  -0.0235                                     
REMARK   3    L TENSOR                                                          
REMARK   3      L11:   1.9781 L22:   0.1793                                     
REMARK   3      L33:   1.0208 L12:   0.2839                                     
REMARK   3      L13:   0.0321 L23:   0.3800                                     
REMARK   3    S TENSOR                                                          
REMARK   3      S11:   0.0408 S12:  -0.4115 S13:   0.0900                       
REMARK   3      S21:   0.0892 S22:  -0.0595 S23:   0.0368                       
REMARK   3      S31:  -0.0006 S32:  -0.3075 S33:  -0.0012                       
REMARK   3   TLS GROUP : 4                                                      
REMARK   3    SELECTION: (CHAIN A AND RESID 252:408)                            
REMARK   3    ORIGIN FOR THE GROUP (A): -15.7302  19.3243 -76.6067              
REMARK   3    T TENSOR                                                          
REMARK   3      T11:   0.3267 T22:   0.4636                                     
REMARK   3      T33:   0.2834 T12:   0.0382                                     
REMARK   3      T13:   0.0123 T23:  -0.0444                                     
REMARK   3    L TENSOR                                                          
REMARK   3      L11:   1.6594 L22:   0.4436                                     
REMARK   3      L33:   1.7547 L12:  -0.6239                                     
REMARK   3      L13:   0.6737 L23:   0.8810                                     
REMARK   3    S TENSOR                                                          
REMARK   3      S11:   0.0996 S12:   0.7640 S13:  -0.0742                       
REMARK   3      S21:  -0.1248 S22:  -0.0828 S23:   0.0290                       
REMARK   3      S31:   0.1226 S32:  -0.0237 S33:   0.0528                       
REMARK   3   TLS GROUP : 5                                                      
REMARK   3    SELECTION: (CHAIN A AND RESID 409:430)                            
REMARK   3    ORIGIN FOR THE GROUP (A):  -2.8630  26.9322 -62.6123              
REMARK   3    T TENSOR                                                          
REMARK   3      T11:   0.3064 T22:   0.4284                                     
REMARK   3      T33:   0.2799 T12:   0.0326                                     
REMARK   3      T13:  -0.0005 T23:  -0.0071                                     
REMARK   3    L TENSOR                                                          
REMARK   3      L11:   1.1457 L22:   0.5672                                     
REMARK   3      L33:   0.6122 L12:   0.1860                                     
REMARK   3      L13:   0.7752 L23:   0.1809                                     
REMARK   3    S TENSOR                                                          
REMARK   3      S11:  -0.0418 S12:  -0.0554 S13:   0.2949                       
REMARK   3      S21:   0.0898 S22:  -0.0102 S23:   0.0393                       
REMARK   3      S31:  -0.2322 S32:  -0.0863 S33:   0.0002                       
REMARK   3   TLS GROUP : 6                                                      
REMARK   3    SELECTION: (CHAIN A AND RESID 431:528)                            
REMARK   3    ORIGIN FOR THE GROUP (A):   2.6575  26.6816 -51.1482              
REMARK   3    T TENSOR                                                          
REMARK   3      T11:   0.2931 T22:   0.3393                                     
REMARK   3      T33:   0.3557 T12:   0.0409                                     
REMARK   3      T13:  -0.0013 T23:  -0.0481                                     
REMARK   3    L TENSOR                                                          
REMARK   3      L11:   1.8943 L22:   0.2658                                     
REMARK   3      L33:   1.1096 L12:  -0.0723                                     
REMARK   3      L13:   0.4826 L23:  -0.5340                                     
REMARK   3    S TENSOR                                                          
REMARK   3      S11:   0.0622 S12:  -0.1506 S13:   0.0711                       
REMARK   3      S21:   0.1157 S22:  -0.0682 S23:  -0.1332                       
REMARK   3      S31:   0.0426 S32:   0.1274 S33:  -0.0001                       
REMARK   3   TLS GROUP : 7                                                      
REMARK   3    SELECTION: (CHAIN A AND RESID 529:539)                            
REMARK   3    ORIGIN FOR THE GROUP (A): -22.8831  57.2962 -49.5012              
REMARK   3    T TENSOR                                                          
REMARK   3      T11:   0.3757 T22:   0.4950                                     
REMARK   3      T33:   0.9933 T12:  -0.0320                                     
REMARK   3      T13:  -0.0138 T23:  -0.1438                                     
REMARK   3    L TENSOR                                                          
REMARK   3      L11:   2.0978 L22:   0.0343                                     
REMARK   3      L33:   0.2492 L12:  -0.1915                                     
REMARK   3      L13:  -0.5982 L23:   0.0947                                     
REMARK   3    S TENSOR                                                          
REMARK   3      S11:  -0.7526 S12:   0.6458 S13:  -0.3963                       
REMARK   3      S21:  -0.6378 S22:   0.4504 S23:   0.6558                       
REMARK   3      S31:  -0.1283 S32:   0.3552 S33:   0.2013                       
REMARK   3   TLS GROUP : 8                                                      
REMARK   3    SELECTION: (CHAIN A AND RESID 540:576)                            
REMARK   3    ORIGIN FOR THE GROUP (A): -18.1115  43.7080 -35.0565              
REMARK   3    T TENSOR                                                          
REMARK   3      T11:   0.3511 T22:   0.5356                                     
REMARK   3      T33:   0.4926 T12:   0.0288                                     
REMARK   3      T13:   0.0477 T23:  -0.1991                                     
REMARK   3    L TENSOR                                                          
REMARK   3      L11:   0.4583 L22:   0.7530                                     
REMARK   3      L33:   0.5322 L12:   0.4260                                     
REMARK   3      L13:   0.4234 L23:   0.6196                                     
REMARK   3    S TENSOR                                                          
REMARK   3      S11:  -0.1056 S12:  -0.4257 S13:   0.5764                       
REMARK   3      S21:   0.3395 S22:   0.1071 S23:   0.0699                       
REMARK   3      S31:  -0.0533 S32:   0.0279 S33:  -0.0109                       
REMARK   3   TLS GROUP : 9                                                      
REMARK   3    SELECTION: (CHAIN A AND RESID 577:713)                            
REMARK   3    ORIGIN FOR THE GROUP (A):   7.1838  26.1275 -35.6488              
REMARK   3    T TENSOR                                                          
REMARK   3      T11:   0.3808 T22:   0.4813                                     
REMARK   3      T33:   0.3521 T12:   0.0192                                     
REMARK   3      T13:   0.0031 T23:  -0.0519                                     
REMARK   3    L TENSOR                                                          
REMARK   3      L11:   1.8730 L22:   0.7296                                     
REMARK   3      L33:   1.7068 L12:  -0.5138                                     
REMARK   3      L13:   1.8897 L23:  -0.5030                                     
REMARK   3    S TENSOR                                                          
REMARK   3      S11:   0.0244 S12:  -0.1657 S13:  -0.0181                       
REMARK   3      S21:   0.1452 S22:  -0.0331 S23:  -0.0368                       
REMARK   3      S31:   0.0995 S32:  -0.0461 S33:  -0.0001                       
REMARK   3   TLS GROUP : 10                                                     
REMARK   3    SELECTION: (CHAIN A AND RESID 714:724)                            
REMARK   3    ORIGIN FOR THE GROUP (A):   9.0517   1.8585 -25.3927              
REMARK   3    T TENSOR                                                          
REMARK   3      T11:   1.3630 T22:   1.0859                                     
REMARK   3      T33:   0.7112 T12:   0.2130                                     
REMARK   3      T13:   0.0428 T23:   0.1176                                     
REMARK   3    L TENSOR                                                          
REMARK   3      L11:   0.3316 L22:   0.2593                                     
REMARK   3      L33:   0.3865 L12:  -0.2920                                     
REMARK   3      L13:  -0.3184 L23:   0.2966                                     
REMARK   3    S TENSOR                                                          
REMARK   3      S11:  -0.5297 S12:   0.5267 S13:   0.4254                       
REMARK   3      S21:   0.3641 S22:  -0.4474 S23:   0.3438                       
REMARK   3      S31:   0.3867 S32:  -1.0521 S33:  -0.0120                       
REMARK   3   TLS GROUP : 11                                                     
REMARK   3    SELECTION: (CHAIN A AND RESID 725:751)                            
REMARK   3    ORIGIN FOR THE GROUP (A):  16.9138  18.1394 -17.8838              
REMARK   3    T TENSOR                                                          
REMARK   3      T11:   0.7913 T22:   0.9335                                     
REMARK   3      T33:   0.5390 T12:  -0.0635                                     
REMARK   3      T13:  -0.2261 T23:   0.1253                                     
REMARK   3    L TENSOR                                                          
REMARK   3      L11:   1.2492 L22:   0.6476                                     
REMARK   3      L33:   0.3602 L12:  -0.0901                                     
REMARK   3      L13:  -0.2461 L23:   0.0325                                     
REMARK   3    S TENSOR                                                          
REMARK   3      S11:  -0.0330 S12:  -0.3464 S13:  -0.0670                       
REMARK   3      S21:  -0.0874 S22:   0.1701 S23:   0.0898                       
REMARK   3      S31:   0.6350 S32:  -0.3684 S33:   0.0722                       
REMARK   3   TLS GROUP : 12                                                     
REMARK   3    SELECTION: (CHAIN A AND RESID 752:770)                            
REMARK   3    ORIGIN FOR THE GROUP (A):  12.8982  17.5657 -10.6795              
REMARK   3    T TENSOR                                                          
REMARK   3      T11:   1.0534 T22:   1.0148                                     
REMARK   3      T33:   0.2611 T12:   0.0697                                     
REMARK   3      T13:   0.0046 T23:   0.0514                                     
REMARK   3    L TENSOR                                                          
REMARK   3      L11:   1.7775 L22:   0.5348                                     
REMARK   3      L33:   0.0794 L12:  -0.2925                                     
REMARK   3      L13:   0.0976 L23:  -0.1972                                     
REMARK   3    S TENSOR                                                          
REMARK   3      S11:  -0.0131 S12:  -1.0301 S13:   0.0687                       
REMARK   3      S21:   0.6951 S22:  -0.1980 S23:  -0.0914                       
REMARK   3      S31:   0.6355 S32:   0.1344 S33:   0.0438                       
REMARK   3   TLS GROUP : 13                                                     
REMARK   3    SELECTION: (CHAIN A AND RESID 771:786)                            
REMARK   3    ORIGIN FOR THE GROUP (A):  18.6881  -0.6567 -16.2411              
REMARK   3    T TENSOR                                                          
REMARK   3      T11:   2.5468 T22:   1.4465                                     
REMARK   3      T33:   1.2059 T12:  -0.9479                                     
REMARK   3      T13:   0.4039 T23:   0.0222                                     
REMARK   3    L TENSOR                                                          
REMARK   3      L11:   2.1952 L22:   0.2645                                     
REMARK   3      L33:   0.5341 L12:  -0.5167                                     
REMARK   3      L13:   0.7720 L23:   0.0134                                     
REMARK   3    S TENSOR                                                          
REMARK   3      S11:   0.3776 S12:   0.2454 S13:   0.0605                       
REMARK   3      S21:  -0.1385 S22:   0.4790 S23:   0.3548                       
REMARK   3      S31:  -0.1059 S32:   0.0481 S33:   0.2302                       
REMARK   3   TLS GROUP : 14                                                     
REMARK   3    SELECTION: (CHAIN A AND RESID 787:853)                            
REMARK   3    ORIGIN FOR THE GROUP (A):  22.0759  16.0085  -4.3507              
REMARK   3    T TENSOR                                                          
REMARK   3      T11:   1.1434 T22:   1.3213                                     
REMARK   3      T33:   0.6218 T12:  -0.1885                                     
REMARK   3      T13:  -0.3570 T23:   0.2058                                     
REMARK   3    L TENSOR                                                          
REMARK   3      L11:   2.8541 L22:   0.6855                                     
REMARK   3      L33:   0.5643 L12:   0.5094                                     
REMARK   3      L13:  -0.9939 L23:  -0.0566                                     
REMARK   3    S TENSOR                                                          
REMARK   3      S11:   0.4927 S12:  -0.9303 S13:  -0.1700                       
REMARK   3      S21:   0.6204 S22:  -0.0569 S23:  -0.0647                       
REMARK   3      S31:   0.3527 S32:  -0.3496 S33:   1.5333                       
REMARK   3   TLS GROUP : 15                                                     
REMARK   3    SELECTION: (CHAIN A AND RESID 854:880)                            
REMARK   3    ORIGIN FOR THE GROUP (A):  27.9221  13.5934   4.8710              
REMARK   3    T TENSOR                                                          
REMARK   3      T11:   1.5438 T22:   1.5673                                     
REMARK   3      T33:   0.6403 T12:  -0.2217                                     
REMARK   3      T13:  -0.3128 T23:   0.1364                                     
REMARK   3    L TENSOR                                                          
REMARK   3      L11:   0.8201 L22:   2.6298                                     
REMARK   3      L33:   0.5479 L12:   1.3862                                     
REMARK   3      L13:   0.6636 L23:   1.2055                                     
REMARK   3    S TENSOR                                                          
REMARK   3      S11:   0.1576 S12:  -0.7390 S13:   0.1199                       
REMARK   3      S21:   0.5643 S22:  -0.5517 S23:   0.1647                       
REMARK   3      S31:   0.0873 S32:  -0.3734 S33:  -0.2136                       
REMARK   3   TLS GROUP : 16                                                     
REMARK   3    SELECTION: (CHAIN A AND RESID 881:888)                            
REMARK   3    ORIGIN FOR THE GROUP (A):  43.7325   3.2297   8.2311              
REMARK   3    T TENSOR                                                          
REMARK   3      T11:   1.6360 T22:   1.3849                                     
REMARK   3      T33:   0.8369 T12:   0.4414                                     
REMARK   3      T13:  -0.3224 T23:   0.5966                                     
REMARK   3    L TENSOR                                                          
REMARK   3      L11:   0.5750 L22:   0.0511                                     
REMARK   3      L33:   0.6801 L12:  -0.0967                                     
REMARK   3      L13:  -0.4463 L23:  -0.0301                                     
REMARK   3    S TENSOR                                                          
REMARK   3      S11:  -0.1708 S12:  -0.0971 S13:   0.0351                       
REMARK   3      S21:  -0.2790 S22:  -0.1362 S23:  -0.1604                       
REMARK   3      S31:   0.2384 S32:   0.1028 S33:  -0.6465                       
REMARK   3   TLS GROUP : 17                                                     
REMARK   3    SELECTION: (CHAIN A AND RESID 890:906)                            
REMARK   3    ORIGIN FOR THE GROUP (A):  24.2815  15.4122  12.2424              
REMARK   3    T TENSOR                                                          
REMARK   3      T11:   1.2454 T22:   1.6309                                     
REMARK   3      T33:   0.8356 T12:  -0.1053                                     
REMARK   3      T13:  -0.4236 T23:   0.2165                                     
REMARK   3    L TENSOR                                                          
REMARK   3      L11:   9.9673 L22:   2.2169                                     
REMARK   3      L33:   0.8901 L12:   0.8096                                     
REMARK   3      L13:  -2.9379 L23:  -0.4560                                     
REMARK   3    S TENSOR                                                          
REMARK   3      S11:   0.4038 S12:   0.3422 S13:   0.5338                       
REMARK   3      S21:  -0.4533 S22:   1.1297 S23:   0.6144                       
REMARK   3      S31:   0.3416 S32:  -0.4637 S33:   1.4891                       
REMARK   3   TLS GROUP : 18                                                     
REMARK   3    SELECTION: (CHAIN A AND RESID 907:922)                            
REMARK   3    ORIGIN FOR THE GROUP (A):  29.6512   0.4540   6.1140              
REMARK   3    T TENSOR                                                          
REMARK   3      T11:   1.9536 T22:   1.5478                                     
REMARK   3      T33:   1.5225 T12:  -0.1715                                     
REMARK   3      T13:  -0.5570 T23:   0.4309                                     
REMARK   3    L TENSOR                                                          
REMARK   3      L11:   0.0338 L22:   0.0169                                     
REMARK   3      L33:   0.0648 L12:   0.0209                                     
REMARK   3      L13:  -0.0433 L23:  -0.0047                                     
REMARK   3    S TENSOR                                                          
REMARK   3      S11:  -0.1674 S12:   0.4677 S13:  -0.1362                       
REMARK   3      S21:   0.3167 S22:  -0.0686 S23:   0.0740                       
REMARK   3      S31:  -0.8883 S32:   0.1686 S33:   0.0022                       
REMARK   3   TLS GROUP : 19                                                     
REMARK   3    SELECTION: (CHAIN A AND RESID 923:941)                            
REMARK   3    ORIGIN FOR THE GROUP (A):  31.0744   9.8479  12.5789              
REMARK   3    T TENSOR                                                          
REMARK   3      T11:   2.1998 T22:   2.0008                                     
REMARK   3      T33:   1.1550 T12:   0.1445                                     
REMARK   3      T13:  -0.5983 T23:   0.0229                                     
REMARK   3    L TENSOR                                                          
REMARK   3      L11:   0.2123 L22:   1.4902                                     
REMARK   3      L33:   0.4110 L12:  -0.3031                                     
REMARK   3      L13:  -0.2702 L23:   0.6843                                     
REMARK   3    S TENSOR                                                          
REMARK   3      S11:   0.1449 S12:  -0.4877 S13:   0.6393                       
REMARK   3      S21:   0.4019 S22:  -0.3479 S23:  -1.4804                       
REMARK   3      S31:  -0.9889 S32:  -0.7825 S33:   0.0094                       
REMARK   3   TLS GROUP : 20                                                     
REMARK   3    SELECTION: (CHAIN A AND RESID 943:964)                            
REMARK   3    ORIGIN FOR THE GROUP (A):  21.5194  -1.7305  -4.4985              
REMARK   3    T TENSOR                                                          
REMARK   3      T11:   1.6394 T22:   1.3445                                     
REMARK   3      T33:   0.9255 T12:  -0.1024                                     
REMARK   3      T13:  -0.2144 T23:   0.1271                                     
REMARK   3    L TENSOR                                                          
REMARK   3      L11:   0.2380 L22:   0.0845                                     
REMARK   3      L33:   0.0506 L12:   0.0373                                     
REMARK   3      L13:  -0.0580 L23:   0.0298                                     
REMARK   3    S TENSOR                                                          
REMARK   3      S11:   0.5932 S12:  -0.0191 S13:   0.0743                       
REMARK   3      S21:   1.1368 S22:  -0.0470 S23:   0.8872                       
REMARK   3      S31:   0.2943 S32:   0.0321 S33:   0.0024                       
REMARK   3                                                                      
REMARK   3  NCS DETAILS                                                         
REMARK   3   NUMBER OF NCS GROUPS : NULL                                        
REMARK   3                                                                      
REMARK   3  OTHER REFINEMENT REMARKS: NULL                                      
REMARK   4                                                                      
REMARK   4 4OM9 COMPLIES WITH FORMAT V. 3.30, 13-JUL-11                         
REMARK 100                                                                      
REMARK 100 THIS ENTRY HAS BEEN PROCESSED BY RCSB ON 04-MAR-14.                  
REMARK 100 THE RCSB ID CODE IS RCSB084670.                                      
REMARK 200                                                                      
REMARK 200 EXPERIMENTAL DETAILS                                                 
REMARK 200  EXPERIMENT TYPE                : X-RAY DIFFRACTION                  
REMARK 200  DATE OF DATA COLLECTION        : 12-NOV-11                          
REMARK 200  TEMPERATURE           (KELVIN) : 100                                
REMARK 200  PH                             : 6.5                                
REMARK 200  NUMBER OF CRYSTALS USED        : 1                                  
REMARK 200                                                                      
REMARK 200  SYNCHROTRON              (Y/N) : Y                                  
REMARK 200  RADIATION SOURCE               : APS                                
REMARK 200  BEAMLINE                       : 21-ID-G                            
REMARK 200  X-RAY GENERATOR MODEL          : NULL                               
REMARK 200  MONOCHROMATIC OR LAUE    (M/L) : M                                  
REMARK 200  WAVELENGTH OR RANGE        (A) : 0.9787                             
REMARK 200  MONOCHROMATOR                  : DIAMOND [111]                      
REMARK 200  OPTICS                         : NULL                               
REMARK 200                                                                      
REMARK 200  DETECTOR TYPE                  : AREA DETECTOR                      
REMARK 200  DETECTOR MANUFACTURER          : MARMOSAIC 225 MM CCD               
REMARK 200  INTENSITY-INTEGRATION SOFTWARE : XDS                                
REMARK 200  DATA SCALING SOFTWARE          : SCALA                              
REMARK 200                                                                      
REMARK 200  NUMBER OF UNIQUE REFLECTIONS   : 55340                              
REMARK 200  RESOLUTION RANGE HIGH      (A) : 2.300                              
REMARK 200  RESOLUTION RANGE LOW       (A) : 41.460                             
REMARK 200  REJECTION CRITERIA  (SIGMA(I)) : NULL                               
REMARK 200                                                                      
REMARK 200 OVERALL.                                                             
REMARK 200  COMPLETENESS FOR RANGE     (%) : 99.6                               
REMARK 200  DATA REDUNDANCY                : 25.000                             
REMARK 200  R MERGE                    (I) : NULL                               
REMARK 200  R SYM                      (I) : NULL                               
REMARK 200  <I/SIGMA(I)> FOR THE DATA SET  : NULL                               
REMARK 200                                                                      
REMARK 200 IN THE HIGHEST RESOLUTION SHELL.                                     
REMARK 200  HIGHEST RESOLUTION SHELL, RANGE HIGH (A) : NULL                     
REMARK 200  HIGHEST RESOLUTION SHELL, RANGE LOW  (A) : NULL                     
REMARK 200  COMPLETENESS FOR SHELL     (%) : NULL                               
REMARK 200  DATA REDUNDANCY IN SHELL       : NULL                               
REMARK 200  R MERGE FOR SHELL          (I) : NULL                               
REMARK 200  R SYM FOR SHELL            (I) : NULL                               
REMARK 200  <I/SIGMA(I)> FOR SHELL         : NULL                               
REMARK 200                                                                      
REMARK 200 DIFFRACTION PROTOCOL: SINGLE WAVELENGTH                              
REMARK 200 METHOD USED TO DETERMINE THE STRUCTURE: NULL                         
REMARK 200 SOFTWARE USED: PHASER                                                
REMARK 200 STARTING MODEL: PDB ENTRY 3SZE                                       
REMARK 200                                                                      
REMARK 200 REMARK: NULL                                                         
REMARK 280                                                                      
REMARK 280 CRYSTAL                                                              
REMARK 280 SOLVENT CONTENT, VS   (%): 58.37                                     
REMARK 280 MATTHEWS COEFFICIENT, VM (ANGSTROMS**3/DA): 2.95                     
REMARK 280                                                                      
REMARK 280 CRYSTALLIZATION CONDITIONS: 13 MG/ML PROTEIN IN 50 MM TRIS-HCL, 5    
REMARK 280  MM EDTA, PH 6.5 AND 0.3 M NACL, VAPOR DIFFUSION, HANGING DROP,      
REMARK 280  TEMPERATURE 291K                                                    
REMARK 290                                                                      
REMARK 290 CRYSTALLOGRAPHIC SYMMETRY                                            
REMARK 290 SYMMETRY OPERATORS FOR SPACE GROUP: P 21 21 21                       
REMARK 290                                                                      
REMARK 290      SYMOP   SYMMETRY                                                
REMARK 290     NNNMMM   OPERATOR                                                
REMARK 290       1555   X,Y,Z                                                   
REMARK 290       2555   -X+1/2,-Y,Z+1/2                                         
REMARK 290       3555   -X,Y+1/2,-Z+1/2                                         
REMARK 290       4555   X+1/2,-Y+1/2,-Z                                         
REMARK 290                                                                      
REMARK 290     WHERE NNN -> OPERATOR NUMBER                                     
REMARK 290           MMM -> TRANSLATION VECTOR                                  
REMARK 290                                                                      
REMARK 290 CRYSTALLOGRAPHIC SYMMETRY TRANSFORMATIONS                            
REMARK 290 THE FOLLOWING TRANSFORMATIONS OPERATE ON THE ATOM/HETATM             
REMARK 290 RECORDS IN THIS ENTRY TO PRODUCE CRYSTALLOGRAPHICALLY                
REMARK 290 RELATED MOLECULES.                                                   
REMARK 290   SMTRY1   1  1.000000  0.000000  0.000000        0.00000            
REMARK 290   SMTRY2   1  0.000000  1.000000  0.000000        0.00000            
REMARK 290   SMTRY3   1  0.000000  0.000000  1.000000        0.00000            
REMARK 290   SMTRY1   2 -1.000000  0.000000  0.000000       38.87900            
REMARK 290   SMTRY2   2  0.000000 -1.000000  0.000000        0.00000            
REMARK 290   SMTRY3   2  0.000000  0.000000  1.000000       82.43450            
REMARK 290   SMTRY1   3 -1.000000  0.000000  0.000000        0.00000            
REMARK 290   SMTRY2   3  0.000000  1.000000  0.000000       47.96300            
REMARK 290   SMTRY3   3  0.000000  0.000000 -1.000000       82.43450            
REMARK 290   SMTRY1   4  1.000000  0.000000  0.000000       38.87900            
REMARK 290   SMTRY2   4  0.000000 -1.000000  0.000000       47.96300            
REMARK 290   SMTRY3   4  0.000000  0.000000 -1.000000        0.00000            
REMARK 290                                                                      
REMARK 290 REMARK: NULL                                                         
REMARK 300                                                                      
REMARK 300 BIOMOLECULE: 1                                                       
REMARK 300 SEE REMARK 350 FOR THE AUTHOR PROVIDED AND/OR PROGRAM                
REMARK 300 GENERATED ASSEMBLY INFORMATION FOR THE STRUCTURE IN                  
REMARK 300 THIS ENTRY. THE REMARK MAY ALSO PROVIDE INFORMATION ON               
REMARK 300 BURIED SURFACE AREA.                                                 
REMARK 350                                                                      
REMARK 350 COORDINATES FOR A COMPLETE MULTIMER REPRESENTING THE KNOWN           
REMARK 350 BIOLOGICALLY SIGNIFICANT OLIGOMERIZATION STATE OF THE                
REMARK 350 MOLECULE CAN BE GENERATED BY APPLYING BIOMT TRANSFORMATIONS          
REMARK 350 GIVEN BELOW.  BOTH NON-CRYSTALLOGRAPHIC AND                          
REMARK 350 CRYSTALLOGRAPHIC OPERATIONS ARE GIVEN.                               
REMARK 350                                                                      
REMARK 350 BIOMOLECULE: 1                                                       
REMARK 350 AUTHOR DETERMINED BIOLOGICAL UNIT: MONOMERIC                         
REMARK 350 SOFTWARE DETERMINED QUATERNARY STRUCTURE: MONOMERIC                  
REMARK 350 SOFTWARE USED: PISA                                                  
REMARK 350 APPLY THE FOLLOWING TO CHAINS: A                                     
REMARK 350   BIOMT1   1  1.000000  0.000000  0.000000        0.00000            
REMARK 350   BIOMT2   1  0.000000  1.000000  0.000000        0.00000            
REMARK 350   BIOMT3   1  0.000000  0.000000  1.000000        0.00000            
REMARK 465                                                                      
REMARK 465 MISSING RESIDUES                                                     
REMARK 465 THE FOLLOWING RESIDUES WERE NOT LOCATED IN THE                       
REMARK 465 EXPERIMENT. (M=MODEL NUMBER; RES=RESIDUE NAME; C=CHAIN               
REMARK 465 IDENTIFIER; SSSEQ=SEQUENCE NUMBER; I=INSERTION CODE.)                
REMARK 465                                                                      
REMARK 465   M RES C SSSEQI                                                     
REMARK 465     ALA A     1                                                      
REMARK 465     ASN A     2                                                      
REMARK 465     ASP A    36                                                      
REMARK 465     GLY A    37                                                      
REMARK 465     THR A    38                                                      
REMARK 465     ILE A   277                                                      
REMARK 465     GLY A   278                                                      
REMARK 465     ASN A   279                                                      
REMARK 465     THR A   280                                                      
REMARK 465     THR A   281                                                      
REMARK 465     GLN A   282                                                      
REMARK 465     ASP A   283                                                      
REMARK 465     ILE A   284                                                      
REMARK 465     GLU A   285                                                      
REMARK 465     LYS A   286                                                      
REMARK 465     ASN A   287                                                      
REMARK 465     LYS A   288                                                      
REMARK 465     ASN A   289                                                      
REMARK 465     ASN A   290                                                      
REMARK 465     GLN A   291                                                      
REMARK 465     GLY A   889                                                      
REMARK 465     ALA A   942                                                      
REMARK 465     ALA A   946                                                      
REMARK 465     ALA A   947                                                      
REMARK 465     LYS A   948                                                      
REMARK 465     LYS A   949                                                      
REMARK 465     ALA A   950                                                      
REMARK 465     THR A   951                                                      
REMARK 465     SER A   952                                                      
REMARK 465     LEU A   953                                                      
REMARK 465     MET A   954                                                      
REMARK 465     SER A   955                                                      
REMARK 465     GLY A   956                                                      
REMARK 465     GLY A   957                                                      
REMARK 465     VAL A   965                                                      
REMARK 465     ASN A   966                                                      
REMARK 470                                                                      
REMARK 470 MISSING ATOM                                                         
REMARK 470 THE FOLLOWING RESIDUES HAVE MISSING ATOMS (M=MODEL NUMBER;           
REMARK 470 RES=RESIDUE NAME; C=CHAIN IDENTIFIER; SSEQ=SEQUENCE NUMBER;          
REMARK 470 I=INSERTION CODE):                                                   
REMARK 470   M RES CSSEQI  ATOMS                                                
REMARK 470     SER A 771    OG                                                  
REMARK 470     THR A 773    CG2                                                 
REMARK 470     TYR A 775    CD1  CD2  CE1  CE2  CZ   OH                         
REMARK 470     PHE A 778    CG   CD1  CD2  CE1  CE2  CZ                         
REMARK 470     MET A 825    CG   SD   CE                                        
REMARK 470     VAL A 840    CG1  CG2                                            
REMARK 470     VAL A 851    CG1  CG2                                            
REMARK 470     ILE A 863    CG1  CG2  CD1                                       
REMARK 470     GLN A 924    CG   CD   OE1  NE2                                  
REMARK 500                                                                      
REMARK 500 GEOMETRY AND STEREOCHEMISTRY                                         
REMARK 500 SUBTOPIC: CLOSE CONTACTS IN SAME ASYMMETRIC UNIT                     
REMARK 500                                                                      
REMARK 500 THE FOLLOWING ATOMS ARE IN CLOSE CONTACT.                            
REMARK 500                                                                      
REMARK 500  ATM1  RES C  SSEQI   ATM2  RES C  SSEQI           DISTANCE          
REMARK 500   O    HOH A  1340     O    HOH A  1353              1.84            
REMARK 500   O    HOH A  1205     O    HOH A  1380              1.89            
REMARK 500   O    GLY A   707     O    HOH A  1481              1.91            
REMARK 500   O    HOH A  1427     O    HOH A  1461              1.94            
REMARK 500   ND2  ASN A   124     O    HOH A  1291              1.95            
REMARK 500   O    HOH A  1426     O    HOH A  1463              1.96            
REMARK 500   OH   TYR A   620     O    HOH A  1050              1.96            
REMARK 500   O    THR A   561     O    HOH A  1025              1.96            
REMARK 500   O    HOH A  1538     O    HOH A  1539              1.98            
REMARK 500   O    HOH A  1069     O    HOH A  1092              1.99            
REMARK 500   O    THR A    98     O    HOH A  1300              2.01            
REMARK 500   O    HOH A  1242     O    HOH A  1260              2.02            
REMARK 500   OG   SER A   677     O    HOH A  1520              2.02            
REMARK 500   N    ASN A   292     O    HOH A  1004              2.02            
REMARK 500   O    HOH A  1100     O    HOH A  1400              2.05            
REMARK 500   O    ALA A   693     OH   TYR A   727              2.06            
REMARK 500   O    HOH A  1433     O    HOH A  1473              2.07            
REMARK 500   O    HOH A  1455     O    HOH A  1459              2.09            
REMARK 500   OE1  GLN A   238     O    HOH A  1013              2.09            
REMARK 500   OE2  GLU A   366     O    HOH A  1244              2.10            
REMARK 500   O    HOH A  1285     O    HOH A  1457              2.10            
REMARK 500   O    ARG A   853     O    HOH A  1519              2.11            
REMARK 500   O    HOH A  1310     O    HOH A  1321              2.11            
REMARK 500   OD2  ASP A   644     O    HOH A  1197              2.11            
REMARK 500   O    HOH A  1207     O    HOH A  1355              2.14            
REMARK 500   O    GLY A   209     O    HOH A  1033              2.14            
REMARK 500   OD2  ASP A    49     O    HOH A  1352              2.14            
REMARK 500   O    ASN A   376     O    HOH A  1224              2.14            
REMARK 500   O    HOH A  1100     O    HOH A  1282              2.15            
REMARK 500   O    HOH A  1209     O    HOH A  1222              2.15            
REMARK 500   ND2  ASN A   469     O    HOH A  1499              2.15            
REMARK 500   OG1  THR A   119     O    HOH A  1474              2.16            
REMARK 500   NE2  HIS A   486     OG   SER A   508              2.16            
REMARK 500   O    HOH A  1531     O    HOH A  1534              2.17            
REMARK 500   NE2  HIS A   436     O    HOH A  1094              2.17            
REMARK 500   N    GLY A   235     O    HOH A  1141              2.17            
REMARK 500   OG1  THR A   439     O    HOH A  1110              2.17            
REMARK 500   O    THR A   276     O    HOH A  1036              2.17            
REMARK 500   O    HOH A  1257     O    HOH A  1310              2.18            
REMARK 500   O    HOH A  1236     O    HOH A  1341              2.18            
REMARK 500   OD1  ASP A   860     O    HOH A  1519              2.18            
REMARK 500   O    HOH A  1460     O    HOH A  1489              2.18            
REMARK 500   O    HOH A  1379     O    HOH A  1415              2.18            
REMARK 500   OG1  THR A   451     O    HOH A  1245              2.19            
REMARK 500                                                                      
REMARK 500 REMARK: NULL                                                         
REMARK 500                                                                      
REMARK 500 GEOMETRY AND STEREOCHEMISTRY                                         
REMARK 500 SUBTOPIC: CLOSE CONTACTS                                             
REMARK 500                                                                      
REMARK 500 THE FOLLOWING ATOMS THAT ARE RELATED BY CRYSTALLOGRAPHIC             
REMARK 500 SYMMETRY ARE IN CLOSE CONTACT.  AN ATOM LOCATED WITHIN 0.15          
REMARK 500 ANGSTROMS OF A SYMMETRY RELATED ATOM IS ASSUMED TO BE ON A           
REMARK 500 SPECIAL POSITION AND IS, THEREFORE, LISTED IN REMARK 375             
REMARK 500 INSTEAD OF REMARK 500.  ATOMS WITH NON-BLANK ALTERNATE               
REMARK 500 LOCATION INDICATORS ARE NOT INCLUDED IN THE CALCULATIONS.            
REMARK 500                                                                      
REMARK 500 DISTANCE CUTOFF:                                                     
REMARK 500 2.2 ANGSTROMS FOR CONTACTS NOT INVOLVING HYDROGEN ATOMS              
REMARK 500 1.6 ANGSTROMS FOR CONTACTS INVOLVING HYDROGEN ATOMS                  
REMARK 500                                                                      
REMARK 500  ATM1  RES C  SSEQI   ATM2  RES C  SSEQI  SSYMOP   DISTANCE          
REMARK 500   O    HOH A  1273     O    HOH A  1295     4554     2.02            
REMARK 500   O    HOH A  1049     O    HOH A  1364     4454     2.04            
REMARK 500                                                                      
REMARK 500 REMARK: NULL                                                         
REMARK 500                                                                      
REMARK 500 GEOMETRY AND STEREOCHEMISTRY                                         
REMARK 500 SUBTOPIC: COVALENT BOND ANGLES                                       
REMARK 500                                                                      
REMARK 500 THE STEREOCHEMICAL PARAMETERS OF THE FOLLOWING RESIDUES              
REMARK 500 HAVE VALUES WHICH DEVIATE FROM EXPECTED VALUES BY MORE               
REMARK 500 THAN 6*RMSD (M=MODEL NUMBER; RES=RESIDUE NAME; C=CHAIN               
REMARK 500 IDENTIFIER; SSEQ=SEQUENCE NUMBER; I=INSERTION CODE).                 
REMARK 500                                                                      
REMARK 500 STANDARD TABLE:                                                      
REMARK 500 FORMAT: (10X,I3,1X,A3,1X,A1,I4,A1,3(1X,A4,2X),12X,F5.1)              
REMARK 500                                                                      
REMARK 500 EXPECTED VALUES PROTEIN: ENGH AND HUBER, 1999                        
REMARK 500 EXPECTED VALUES NUCLEIC ACID: CLOWNEY ET AL 1996                     
REMARK 500                                                                      
REMARK 500  M RES CSSEQI ATM1   ATM2   ATM3                                     
REMARK 500    VAL A 877   CB  -  CA  -  C   ANGL. DEV. = -15.4 DEGREES          
REMARK 500    ASP A 878   N   -  CA  -  C   ANGL. DEV. =  17.9 DEGREES          
REMARK 500                                                                      
REMARK 500 REMARK: NULL                                                         
REMARK 500                                                                      
REMARK 500 GEOMETRY AND STEREOCHEMISTRY                                         
REMARK 500 SUBTOPIC: TORSION ANGLES                                             
REMARK 500                                                                      
REMARK 500 TORSION ANGLES OUTSIDE THE EXPECTED RAMACHANDRAN REGIONS:            
REMARK 500 (M=MODEL NUMBER; RES=RESIDUE NAME; C=CHAIN IDENTIFIER;               
REMARK 500 SSEQ=SEQUENCE NUMBER; I=INSERTION CODE).                             
REMARK 500                                                                      
REMARK 500 STANDARD TABLE:                                                      
REMARK 500 FORMAT:(10X,I3,1X,A3,1X,A1,I4,A1,4X,F7.2,3X,F7.2)                    
REMARK 500                                                                      
REMARK 500 EXPECTED VALUES: GJ KLEYWEGT AND TA JONES (1996). PHI/PSI-           
REMARK 500 CHOLOGY: RAMACHANDRAN REVISITED. STRUCTURE 4, 1395 - 1400            
REMARK 500                                                                      
REMARK 500  M RES CSSEQI        PSI       PHI                                   
REMARK 500    THR A  69     -151.71   -153.89                                   
REMARK 500    LYS A  77       79.63    -54.25                                   
REMARK 500    SER A  78      -72.30     52.55                                   
REMARK 500    SER A  79      -43.42     58.73                                   
REMARK 500    ASP A 101       17.77     82.46                                   
REMARK 500    SER A 158       61.78     34.31                                   
REMARK 500    ASN A 234      -61.36   -137.01                                   
REMARK 500    GLN A 238      131.95    -38.30                                   
REMARK 500    ASN A 266     -151.82    -89.57                                   
REMARK 500    ASP A 319     -166.30    -77.62                                   
REMARK 500    ALA A 356      150.57    -46.70                                   
REMARK 500    ASN A 409       38.71   -147.96                                   
REMARK 500    ASN A 427      -14.25     75.14                                   
REMARK 500    HIS A 485       77.85   -117.74                                   
REMARK 500    ASN A 511       -0.98     72.52                                   
REMARK 500    ASN A 533       43.88    -75.32                                   
REMARK 500    LEU A 538      -11.41     73.53                                   
REMARK 500    SER A 591     -154.45   -152.77                                   
REMARK 500    ALA A 596     -169.48   -114.45                                   
REMARK 500    ASP A 659     -156.55     53.29                                   
REMARK 500    LYS A 667       -5.09     72.85                                   
REMARK 500    SER A 701     -160.10   -120.65                                   
REMARK 500    GLU A 716     -126.90   -105.64                                   
REMARK 500    SER A 717      -72.75     59.19                                   
REMARK 500    GLU A 720     -150.34   -119.93                                   
REMARK 500    ILE A 721      142.02     67.29                                   
REMARK 500    TYR A 732      174.56     74.67                                   
REMARK 500    ASN A 745       70.73     55.12                                   
REMARK 500    SER A 755      145.39   -172.22                                   
REMARK 500    LEU A 761      157.65     70.51                                   
REMARK 500    SER A 762      -45.62   -159.31                                   
REMARK 500    PHE A 763      119.32      1.49                                   
REMARK 500    ALA A 766       83.48    -62.35                                   
REMARK 500    ASN A 770     -125.88   -159.37                                   
REMARK 500    ALA A 772       88.59    -63.33                                   
REMARK 500    TYR A 775      178.49     58.68                                   
REMARK 500    LEU A 783       -6.41   -141.90                                   
REMARK 500    ASP A 784      -76.45     57.88                                   
REMARK 500    LYS A 795       78.64   -102.56                                   
REMARK 500    LEU A 801       93.83   -161.99                                   
REMARK 500    MET A 803       51.04   -146.89                                   
REMARK 500    ASN A 804       88.66    -68.66                                   
REMARK 500    ASN A 805      108.32     72.02                                   
REMARK 500    ALA A 806     -157.21   -164.21                                   
REMARK 500    LEU A 807     -135.25   -152.84                                   
REMARK 500    VAL A 810       99.55     47.34                                   
REMARK 500    LYS A 817      -79.41    -69.65                                   
REMARK 500    THR A 822       87.32    -64.58                                   
REMARK 500    ASN A 829      128.71   -178.23                                   
REMARK 500    LYS A 832       93.85    -57.78                                   
REMARK 500                                                                      
REMARK 500 THIS ENTRY HAS      93 RAMACHANDRAN OUTLIERS.                        
REMARK 500                                                                      
REMARK 500 REMARK: NULL                                                         
REMARK 500                                                                      
REMARK 500 GEOMETRY AND STEREOCHEMISTRY                                         
REMARK 500 SUBTOPIC: NON-CIS, NON-TRANS                                         
REMARK 500                                                                      
REMARK 500 THE FOLLOWING PEPTIDE BONDS DEVIATE SIGNIFICANTLY FROM BOTH          
REMARK 500 CIS AND TRANS CONFORMATION.  CIS BONDS, IF ANY, ARE LISTED           
REMARK 500 ON CISPEP RECORDS.  TRANS IS DEFINED AS 180 +/- 30 AND               
REMARK 500 CIS IS DEFINED AS 0 +/- 30 DEGREES.                                  
REMARK 500                                 MODEL     OMEGA                      
REMARK 500 ASP A  878     PHE A  879                 -135.87                    
REMARK 500                                                                      
REMARK 500 REMARK: NULL                                                         
REMARK 500                                                                      
REMARK 500 GEOMETRY AND STEREOCHEMISTRY                                         
REMARK 500 SUBTOPIC: CHIRAL CENTERS                                             
REMARK 500                                                                      
REMARK 500 UNEXPECTED CONFIGURATION OF THE FOLLOWING CHIRAL                     
REMARK 500 CENTER(S) USING IMPROPER CA--C--CB--N CHIRALITY                      
REMARK 500 FOR AMINO ACIDS AND C1'--O4'--N1(N9)--C2' FOR                        
REMARK 500 NUCLEIC ACIDS OR EQUIVALENT ANGLE                                    
REMARK 500 M=MODEL NUMBER; RES=RESIDUE NAME; C=CHAIN                            
REMARK 500 IDENTIFIER; SSEQ=SEQUENCE NUMBER; I=INSERTION CODE                   
REMARK 500                                                                      
REMARK 500 STANDARD TABLE:                                                      
REMARK 500 FORMAT: (10X,I3,1X,A3,1X,A1,I4,A1,6X,F5.1,6X,A1,10X,A1,3X,A16)       
REMARK 500                                                                      
REMARK 500  M RES CSSEQI    IMPROPER   EXPECTED   FOUND DETAILS                 
REMARK 500    ASP A 878        18.1      L          L   OUTSIDE RANGE           
REMARK 500                                                                      
REMARK 500 REMARK: NULL                                                         
REMARK 525                                                                      
REMARK 525 SOLVENT                                                              
REMARK 525                                                                      
REMARK 525 THE SOLVENT MOLECULES HAVE CHAIN IDENTIFIERS THAT                    
REMARK 525 INDICATE THE POLYMER CHAIN WITH WHICH THEY ARE MOST                  
REMARK 525 CLOSELY ASSOCIATED. THE REMARK LISTS ALL THE SOLVENT                 
REMARK 525 MOLECULES WHICH ARE MORE THAN 5A AWAY FROM THE                       
REMARK 525 NEAREST POLYMER CHAIN (M = MODEL NUMBER;                             
REMARK 525 RES=RESIDUE NAME; C=CHAIN IDENTIFIER; SSEQ=SEQUENCE                  
REMARK 525 NUMBER; I=INSERTION CODE):                                           
REMARK 525                                                                      
REMARK 525  M RES CSSEQI                                                        
REMARK 525    HOH A1441        DISTANCE =  7.39 ANGSTROMS                       
REMARK 525    HOH A1453        DISTANCE =  7.51 ANGSTROMS                       
REMARK 525    HOH A1503        DISTANCE =  5.83 ANGSTROMS                       
REMARK 525    HOH A1526        DISTANCE =  5.41 ANGSTROMS                       
REMARK 525    HOH A1534        DISTANCE =  5.02 ANGSTROMS                       
REMARK 900                                                                      
REMARK 900 RELATED ENTRIES                                                      
REMARK 900 RELATED ID: 3SZE   RELATED DB: PDB                                   
REMARK 900 CRYSTAL STRUCTURE OF THE PASSENGER DOMAIN OF THE E. COLI             
REMARK 900 AUTOTRANSPORTER ESPP                                                 
DBREF  4OM9 A    1   966  UNP    O68900   PET_ECO44       53   1018             
SEQRES   1 A  966  ALA ASN MET ASP ILE SER LYS ALA TRP ALA ARG ASP TYR          
SEQRES   2 A  966  LEU ASP LEU ALA GLN ASN LYS GLY VAL PHE GLN PRO GLY          
SEQRES   3 A  966  SER THR HIS VAL LYS ILE LYS LEU LYS ASP GLY THR ASP          
SEQRES   4 A  966  PHE SER PHE PRO ALA LEU PRO VAL PRO ASP PHE SER SER          
SEQRES   5 A  966  ALA THR ALA ASN GLY ALA ALA THR SER ILE GLY GLY ALA          
SEQRES   6 A  966  TYR ALA VAL THR VAL ALA HIS ASN ALA LYS ASN LYS SER          
SEQRES   7 A  966  SER ALA ASN TYR GLN THR TYR GLY SER THR GLN TYR THR          
SEQRES   8 A  966  GLN ILE ASN ARG MET THR THR GLY ASN ASP PHE SER ILE          
SEQRES   9 A  966  GLN ARG LEU ASN LYS TYR VAL VAL GLU THR ARG GLY ALA          
SEQRES  10 A  966  ASP THR SER PHE ASN TYR ASN GLU ASN ASN GLN ASN ILE          
SEQRES  11 A  966  ILE ASP ARG TYR GLY VAL ASP VAL GLY ASN GLY LYS LYS          
SEQRES  12 A  966  GLU ILE ILE GLY PHE ARG VAL GLY SER GLY ASN THR THR          
SEQRES  13 A  966  PHE SER GLY ILE LYS THR SER GLN THR TYR GLN ALA ASP          
SEQRES  14 A  966  LEU LEU SER ALA SER LEU PHE HIS ILE THR ASN LEU ARG          
SEQRES  15 A  966  ALA ASN THR VAL GLY GLY ASN LYS VAL GLU TYR GLU ASN          
SEQRES  16 A  966  ASP SER TYR PHE THR ASN LEU THR THR ASN GLY ASP SER          
SEQRES  17 A  966  GLY SER GLY VAL TYR VAL PHE ASP ASN LYS GLU ASP LYS          
SEQRES  18 A  966  TRP VAL LEU LEU GLY THR THR HIS GLY ILE ILE GLY ASN          
SEQRES  19 A  966  GLY LYS THR GLN LYS THR TYR VAL THR PRO PHE ASP SER          
SEQRES  20 A  966  LYS THR THR ASN GLU LEU LYS GLN LEU PHE ILE GLN ASN          
SEQRES  21 A  966  VAL ASN ILE ASP ASN ASN THR ALA THR ILE GLY GLY GLY          
SEQRES  22 A  966  LYS ILE THR ILE GLY ASN THR THR GLN ASP ILE GLU LYS          
SEQRES  23 A  966  ASN LYS ASN ASN GLN ASN LYS ASP LEU VAL PHE SER GLY          
SEQRES  24 A  966  GLY GLY LYS ILE SER LEU LYS GLU ASN LEU ASP LEU GLY          
SEQRES  25 A  966  TYR GLY GLY PHE ILE PHE ASP GLU ASN LYS LYS TYR THR          
SEQRES  26 A  966  VAL SER ALA GLU GLY ASN ASN ASN VAL THR PHE LYS GLY          
SEQRES  27 A  966  ALA GLY ILE ASP ILE GLY LYS GLY SER THR VAL ASP TRP          
SEQRES  28 A  966  ASN ILE LYS TYR ALA SER ASN ASP ALA LEU HIS LYS ILE          
SEQRES  29 A  966  GLY GLU GLY SER LEU ASN VAL ILE GLN ALA GLN ASN THR          
SEQRES  30 A  966  ASN LEU LYS THR GLY ASN GLY THR VAL ILE LEU GLY ALA          
SEQRES  31 A  966  GLN LYS THR PHE ASN ASN ILE TYR VAL ALA GLY GLY PRO          
SEQRES  32 A  966  GLY THR VAL GLN LEU ASN ALA GLU ASN ALA LEU GLY GLU          
SEQRES  33 A  966  GLY ASP TYR ALA GLY ILE PHE PHE THR GLU ASN GLY GLY          
SEQRES  34 A  966  LYS LEU ASP LEU ASN GLY HIS ASN GLN THR PHE LYS LYS          
SEQRES  35 A  966  ILE ALA ALA THR ASP SER GLY THR THR ILE THR ASN SER          
SEQRES  36 A  966  ASN THR THR LYS GLU SER VAL LEU SER VAL ASN ASN GLN          
SEQRES  37 A  966  ASN ASN TYR ILE TYR HIS GLY ASN VAL ASP GLY ASN VAL          
SEQRES  38 A  966  ARG LEU GLU HIS HIS LEU ASP THR LYS GLN ASP ASN ALA          
SEQRES  39 A  966  ARG LEU ILE LEU ASP GLY ASP ILE GLN ALA ASN SER ILE          
SEQRES  40 A  966  SER ILE LYS ASN ALA PRO LEU VAL MET GLN GLY HIS ALA          
SEQRES  41 A  966  THR ASP HIS ALA ILE PHE ARG THR THR LYS THR ASN ASN          
SEQRES  42 A  966  CYS PRO GLU PHE LEU CYS GLY VAL ASP TRP VAL THR ARG          
SEQRES  43 A  966  ILE LYS ASN ALA GLU ASN SER VAL ASN GLN LYS ASN LYS          
SEQRES  44 A  966  THR THR TYR LYS SER ASN ASN GLN VAL SER ASP LEU SER          
SEQRES  45 A  966  GLN PRO ASP TRP GLU THR ARG LYS PHE ARG PHE ASP ASN          
SEQRES  46 A  966  LEU ASN ILE GLU ASP SER SER LEU SER ILE ALA ARG ASN          
SEQRES  47 A  966  ALA ASP VAL GLU GLY ASN ILE GLN ALA LYS ASN SER VAL          
SEQRES  48 A  966  ILE ASN ILE GLY ASP LYS THR ALA TYR ILE ASP LEU TYR          
SEQRES  49 A  966  SER GLY LYS ASN ILE THR GLY ALA GLY PHE THR PHE ARG          
SEQRES  50 A  966  GLN ASP ILE LYS SER GLY ASP SER ILE GLY GLU SER LYS          
SEQRES  51 A  966  PHE THR GLY GLY ILE MET ALA THR ASP GLY SER ILE SER          
SEQRES  52 A  966  ILE GLY ASP LYS ALA ILE VAL THR LEU ASN THR VAL SER          
SEQRES  53 A  966  SER LEU ASP ARG THR ALA LEU THR ILE HIS LYS GLY ALA          
SEQRES  54 A  966  ASN VAL THR ALA SER SER SER LEU PHE THR THR SER ASN          
SEQRES  55 A  966  ILE LYS SER GLY GLY ASP LEU THR LEU THR GLY ALA THR          
SEQRES  56 A  966  GLU SER THR GLY GLU ILE THR PRO SER MET PHE TYR ALA          
SEQRES  57 A  966  ALA GLY GLY TYR GLU LEU THR GLU ASP GLY ALA ASN PHE          
SEQRES  58 A  966  THR ALA LYS ASN GLN ALA SER VAL THR GLY ASP ILE LYS          
SEQRES  59 A  966  SER GLU LYS ALA ALA LYS LEU SER PHE GLY SER ALA ASP          
SEQRES  60 A  966  LYS ASP ASN SER ALA THR ARG TYR SER GLN PHE ALA LEU          
SEQRES  61 A  966  ALA MET LEU ASP GLY PHE ASP THR SER TYR GLN GLY SER          
SEQRES  62 A  966  ILE LYS ALA ALA GLN SER SER LEU ALA MET ASN ASN ALA          
SEQRES  63 A  966  LEU TRP LYS VAL THR GLY ASN SER GLU LEU LYS LYS LEU          
SEQRES  64 A  966  ASN SER THR GLY SER MET VAL LEU PHE ASN GLY GLY LYS          
SEQRES  65 A  966  ASN ILE PHE ASN THR LEU THR VAL ASP GLU LEU THR THR          
SEQRES  66 A  966  SER ASN SER ALA PHE VAL MET ARG THR ASN THR GLN GLN          
SEQRES  67 A  966  ALA ASP GLN LEU ILE VAL LYS ASN LYS LEU GLU GLY ALA          
SEQRES  68 A  966  ASN ASN LEU LEU LEU VAL ASP PHE ILE GLU LYS LYS GLY          
SEQRES  69 A  966  ASN ASP LYS ASN GLY LEU ASN ILE ASP LEU VAL LYS ALA          
SEQRES  70 A  966  PRO GLU ASN THR SER LYS ASP VAL PHE LYS THR GLU THR          
SEQRES  71 A  966  GLN THR ILE GLY PHE SER ASP VAL THR PRO GLU ILE LYS          
SEQRES  72 A  966  GLN GLN GLU LYS ASP GLY LYS SER VAL TRP THR LEU THR          
SEQRES  73 A  966  GLY TYR LYS THR VAL ALA ASN ALA ASP ALA ALA LYS LYS          
SEQRES  74 A  966  ALA THR SER LEU MET SER GLY GLY TYR LYS ALA PHE LEU          
SEQRES  75 A  966  ALA GLU VAL ASN                                              
FORMUL   2  HOH   *543(H2 O)                                                    
HELIX    1   1 TRP A    9  GLN A   18  1                                  10    
HELIX    2   2 HIS A   72  ALA A   74  5                                   3    
HELIX    3   3 ASN A  126  GLY A  135  1                                  10    
HELIX    4   4 THR A  204  SER A  208  5                                   5    
HELIX    5   5 ASP A  246  LEU A  256  1                                  11    
HELIX    6   6 GLY A  330  ASN A  332  5                                   3    
HELIX    7   7 ASP A  542  GLU A  551  1                                  10    
HELIX    8   8 GLU A  551  LYS A  559  1                                   9    
HELIX    9   9 THR A  560  SER A  564  5                                   5    
SHEET    1   A 2 LYS A  31  ILE A  32  0                                        
SHEET    2   A 2 PHE A  40  SER A  41 -1  O  PHE A  40   N  ILE A  32           
SHEET    1   B 5 THR A  60  GLY A  63  0                                        
SHEET    2   B 5 TYR A  66  VAL A  70 -1  O  TYR A  66   N  ILE A  62           
SHEET    3   B 5 PHE A 102  LEU A 107 -1  O  GLN A 105   N  ALA A  67           
SHEET    4   B 5 THR A  88  THR A  97 -1  N  ILE A  93   O  ARG A 106           
SHEET    5   B 5 TYR A  82  TYR A  85 -1  N  GLN A  83   O  TYR A  90           
SHEET    1   C 2 VAL A 136  ASP A 137  0                                        
SHEET    2   C 2 LYS A 143  GLU A 144 -1  O  GLU A 144   N  VAL A 136           
SHEET    1   D 7 ILE A 146  GLY A 151  0                                        
SHEET    2   D 7 SER A 172  THR A 185 -1  O  SER A 174   N  ARG A 149           
SHEET    3   D 7 GLY A 188  ASN A 195 -1  O  GLU A 192   N  ASN A 180           
SHEET    4   D 7 LYS A 239  PRO A 244 -1  O  VAL A 242   N  VAL A 191           
SHEET    5   D 7 LYS A 221  ILE A 232 -1  N  GLY A 230   O  TYR A 241           
SHEET    6   D 7 GLY A 211  ASP A 216 -1  N  VAL A 214   O  VAL A 223           
SHEET    7   D 7 ILE A 146  GLY A 151 -1  N  PHE A 148   O  TYR A 213           
SHEET    1   E 2 THR A 156  PHE A 157  0                                        
SHEET    2   E 2 ILE A 160  LYS A 161 -1  O  ILE A 160   N  PHE A 157           
SHEET    1   F 9 ILE A 258  ASN A 262  0                                        
SHEET    2   F 9 ASP A 294  SER A 298  1  O  VAL A 296   N  VAL A 261           
SHEET    3   F 9 PHE A 316  PHE A 318  1  O  ILE A 317   N  PHE A 297           
SHEET    4   F 9 ILE A 341  ILE A 343  1  O  ASP A 342   N  PHE A 316           
SHEET    5   F 9 LEU A 361  ILE A 364  1  O  HIS A 362   N  ILE A 341           
SHEET    6   F 9 LEU A 379  THR A 381  1  O  LYS A 380   N  LEU A 361           
SHEET    7   F 9 ILE A 397  VAL A 399  1  O  TYR A 398   N  THR A 381           
SHEET    8   F 9 ILE A 422  PHE A 424  1  O  PHE A 423   N  VAL A 399           
SHEET    9   F 9 ALA A 444  ALA A 445  1  O  ALA A 444   N  PHE A 424           
SHEET    1   G11 LYS A 274  ILE A 275  0                                        
SHEET    2   G11 THR A 267  GLY A 271 -1  N  GLY A 271   O  LYS A 274           
SHEET    3   G11 GLY A 301  LEU A 305  1  O  LYS A 302   N  ALA A 268           
SHEET    4   G11 LYS A 323  ALA A 328  1  O  THR A 325   N  ILE A 303           
SHEET    5   G11 THR A 348  ASN A 352  1  O  ASP A 350   N  TYR A 324           
SHEET    6   G11 SER A 368  VAL A 371  1  O  SER A 368   N  VAL A 349           
SHEET    7   G11 THR A 385  LEU A 388  1  O  ILE A 387   N  LEU A 369           
SHEET    8   G11 GLY A 404  LEU A 408  1  O  GLN A 407   N  LEU A 388           
SHEET    9   G11 GLY A 429  ASP A 432  1  O  LYS A 430   N  VAL A 406           
SHEET   10   G11 THR A 451  THR A 453  1  O  THR A 453   N  LEU A 431           
SHEET   11   G11 ASN A 476  VAL A 477  1  O  ASN A 476   N  ILE A 452           
SHEET    1   H 3 LEU A 309  ASP A 310  0                                        
SHEET    2   H 3 THR A 335  LYS A 337  1  O  THR A 335   N  LEU A 309           
SHEET    3   H 3 LYS A 354  TYR A 355  1  O  LYS A 354   N  PHE A 336           
SHEET    1   I11 GLN A 438  PHE A 440  0                                        
SHEET    2   I11 SER A 461  VAL A 465  1  O  SER A 464   N  PHE A 440           
SHEET    3   I11 VAL A 481  HIS A 486  1  O  ARG A 482   N  LEU A 463           
SHEET    4   I11 ILE A 502  LYS A 510  1  O  SER A 508   N  HIS A 485           
SHEET    5   I11 ARG A 579  GLU A 589  1  O  ASN A 587   N  ILE A 509           
SHEET    6   I11 ALA A 599  LYS A 608  1  O  GLN A 606   N  LEU A 586           
SHEET    7   I11 SER A 649  THR A 652  1  O  LYS A 650   N  VAL A 601           
SHEET    8   I11 ALA A 668  LEU A 672  1  O  ILE A 669   N  SER A 649           
SHEET    9   I11 ASN A 690  ALA A 693  1  O  THR A 692   N  VAL A 670           
SHEET   10   I11 ASP A 708  THR A 712  1  O  ASP A 708   N  VAL A 691           
SHEET   11   I11 ASN A 740  LYS A 744  1  O  THR A 742   N  LEU A 709           
SHEET    1   J12 GLN A 438  PHE A 440  0                                        
SHEET    2   J12 SER A 461  VAL A 465  1  O  SER A 464   N  PHE A 440           
SHEET    3   J12 VAL A 481  HIS A 486  1  O  ARG A 482   N  LEU A 463           
SHEET    4   J12 ILE A 502  LYS A 510  1  O  SER A 508   N  HIS A 485           
SHEET    5   J12 ARG A 579  GLU A 589  1  O  ASN A 587   N  ILE A 509           
SHEET    6   J12 ALA A 599  LYS A 608  1  O  GLN A 606   N  LEU A 586           
SHEET    7   J12 ILE A 655  THR A 658  1  O  MET A 656   N  ALA A 607           
SHEET    8   J12 SER A 676  ASP A 679  1  O  SER A 677   N  ALA A 657           
SHEET    9   J12 LEU A 697  THR A 699  1  O  PHE A 698   N  LEU A 678           
SHEET   10   J12 MET A 725  ALA A 729  1  O  PHE A 726   N  LEU A 697           
SHEET   11   J12 ALA A 747  THR A 750  1  O  THR A 750   N  TYR A 727           
SHEET   12   J12 THR A 788  GLN A 791  1  O  SER A 789   N  VAL A 749           
SHEET    1   K11 TYR A 471  TYR A 473  0                                        
SHEET    2   K11 LEU A 496  LEU A 498  1  O  ILE A 497   N  TYR A 471           
SHEET    3   K11 LEU A 514  MET A 516  1  O  VAL A 515   N  LEU A 498           
SHEET    4   K11 SER A 592  ILE A 595  1  O  SER A 594   N  MET A 516           
SHEET    5   K11 VAL A 611  ILE A 614  1  O  VAL A 611   N  LEU A 593           
SHEET    6   K11 SER A 661  ILE A 664  1  O  SER A 663   N  ILE A 614           
SHEET    7   K11 ALA A 682  ILE A 685  1  O  ALA A 682   N  ILE A 662           
SHEET    8   K11 ILE A 703  SER A 705  1  O  LYS A 704   N  ILE A 685           
SHEET    9   K11 GLU A 733  THR A 735  1  O  LEU A 734   N  SER A 705           
SHEET   10   K11 ILE A 753  SER A 755  1  O  LYS A 754   N  GLU A 733           
SHEET   11   K11 ILE A 794  ALA A 796  1  O  LYS A 795   N  SER A 755           
SHEET    1   L 2 HIS A 519  ALA A 520  0                                        
SHEET    2   L 2 TRP A 576  GLU A 577 -1  O  GLU A 577   N  HIS A 519           
SHEET    1   M 2 THR A 618  ASP A 622  0                                        
SHEET    2   M 2 ILE A 640  ASP A 644 -1  O  LYS A 641   N  ILE A 621           
SHEET    1   N 2 ILE A 629  THR A 630  0                                        
SHEET    2   N 2 THR A 635  PHE A 636 -1  O  THR A 635   N  THR A 630           
CISPEP   1 LEU A  761    SER A  762          0         7.35                     
CISPEP   2 GLY A  785    PHE A  786          0       -19.51                     
CISPEP   3 PHE A  786    ASP A  787          0       -20.30                     
CISPEP   4 GLN A  791    GLY A  792          0         0.78                     
CISPEP   5 ALA A  806    LEU A  807          0        29.38                     
CISPEP   6 ASN A  829    GLY A  830          0         3.38                     
CRYST1   77.758   95.926  164.869  90.00  90.00  90.00 P 21 21 21    4          
ORIGX1      1.000000  0.000000  0.000000        0.00000                         
ORIGX2      0.000000  1.000000  0.000000        0.00000                         
ORIGX3      0.000000  0.000000  1.000000        0.00000                         
SCALE1      0.012860  0.000000  0.000000        0.00000                         
SCALE2      0.000000  0.010425  0.000000        0.00000                         
SCALE3      0.000000  0.000000  0.006065        0.00000                         
ATOM   5981  N   ASN A 813      29.443  22.358  -6.370  1.00 74.51           N  
ANISOU 5981  N   ASN A 813    10288  11697   6327   -895  -3191    436       N  
ATOM   5982  CA  ASN A 813      28.783  22.962  -5.216  1.00 76.23           C  
ANISOU 5982  CA  ASN A 813    10473  12163   6327  -1027  -3018    369       C  
ATOM   5983  C   ASN A 813      27.336  23.323  -5.507  1.00 76.06           C  
ANISOU 5983  C   ASN A 813    10375  12218   6307  -1045  -2786    441       C  
ATOM   5984  O   ASN A 813      27.067  24.264  -6.251  1.00 74.97           O  
ANISOU 5984  O   ASN A 813    10125  12004   6358   -919  -2556    332       O  
ATOM   5985  CB  ASN A 813      29.531  24.218  -4.767  1.00 76.60           C  
ANISOU 5985  CB  ASN A 813    10448  12247   6412   -980  -2847     69       C  
ATOM   5986  CG  ASN A 813      30.676  23.912  -3.827  1.00 77.91           C  
ANISOU 5986  CG  ASN A 813    10683  12490   6430  -1054  -3052     -1       C  
ATOM   5987  OD1 ASN A 813      30.731  22.845  -3.224  1.00 79.04           O  
ANISOU 5987  OD1 ASN A 813    10922  12722   6387  -1172  -3289    191       O  
ATOM   5988  ND2 ASN A 813      31.596  24.856  -3.695  1.00 77.91           N  
ANISOU 5988  ND2 ASN A 813    10624  12462   6517   -986  -2956   -269       N  
ATOM   5989  N   SER A 814      26.405  22.578  -4.922  1.00 77.24           N  
ANISOU 5989  N   SER A 814    10575  12520   6252  -1200  -2842    634       N  
ATOM   5990  CA  SER A 814      24.985  22.822  -5.148  1.00 77.24           C  
ANISOU 5990  CA  SER A 814    10502  12605   6240  -1232  -2638    721       C  
ATOM   5991  C   SER A 814      24.317  23.407  -3.902  1.00 79.62           C  
ANISOU 5991  C   SER A 814    10772  13158   6321  -1377  -2453    645       C  
ATOM   5992  O   SER A 814      24.341  22.791  -2.835  1.00 85.62           O  
ANISOU 5992  O   SER A 814    11618  14082   6834  -1539  -2588    722       O  
ATOM   5993  CB  SER A 814      24.288  21.524  -5.561  1.00 77.06           C  
ANISOU 5993  CB  SER A 814    10546  12555   6178  -1298  -2817    998       C  
ATOM   5994  OG  SER A 814      25.165  20.689  -6.295  1.00 75.99           O  
ANISOU 5994  OG  SER A 814    10479  12218   6176  -1225  -3062   1064       O  
ATOM   5995  N   GLU A 815      23.742  24.604  -4.026  1.00 81.88           N  
ANISOU 5995  N   GLU A 815    10929  13479   6704  -1322  -2137    495       N  
ATOM   5996  CA  GLU A 815      22.949  25.166  -2.932  1.00 87.16           C  
ANISOU 5996  CA  GLU A 815    11552  14379   7186  -1465  -1926    420       C  
ATOM   5997  C   GLU A 815      21.468  25.177  -3.309  1.00 84.43           C  
ANISOU 5997  C   GLU A 815    11133  14084   6862  -1484  -1758    573       C  
ATOM   5998  O   GLU A 815      20.954  26.113  -3.917  1.00 85.49           O  
ANISOU 5998  O   GLU A 815    11131  14162   7189  -1373  -1497    500       O  
ATOM   5999  CB  GLU A 815      23.437  26.570  -2.532  1.00 87.81           C  
ANISOU 5999  CB  GLU A 815    11531  14483   7349  -1419  -1666    101       C  
ATOM   6000  CG  GLU A 815      23.554  27.605  -3.637  1.00 87.86           C  
ANISOU 6000  CG  GLU A 815    11404  14287   7692  -1210  -1444    -23       C  
ATOM   6001  CD  GLU A 815      24.051  28.945  -3.123  1.00 94.45           C  
ANISOU 6001  CD  GLU A 815    12136  15138   8612  -1186  -1179   -348       C  
ATOM   6002  OE1 GLU A 815      25.285  29.153  -3.087  1.00 96.85           O  
ANISOU 6002  OE1 GLU A 815    12466  15359   8974  -1132  -1268   -515       O  
ATOM   6003  OE2 GLU A 815      23.206  29.790  -2.754  1.00 99.91           O  
ANISOU 6003  OE2 GLU A 815    12715  15921   9324  -1225   -874   -443       O  
ATOM   6004  N   LEU A 816      20.797  24.097  -2.931  1.00 81.64           N  
ANISOU 6004  N   LEU A 816    10866  13840   6314  -1626  -1915    800       N  
ATOM   6005  CA  LEU A 816      19.399  23.860  -3.262  1.00 81.64           C  
ANISOU 6005  CA  LEU A 816    10814  13898   6308  -1666  -1810    979       C  
ATOM   6006  C   LEU A 816      18.467  24.236  -2.115  1.00 83.67           C  
ANISOU 6006  C   LEU A 816    11038  14397   6357  -1830  -1616    947       C  
ATOM   6007  O   LEU A 816      18.818  24.074  -0.941  1.00 85.35           O  
ANISOU 6007  O   LEU A 816    11325  14770   6336  -1974  -1681    890       O  
ATOM   6008  CB  LEU A 816      19.212  22.391  -3.623  1.00 81.29           C  
ANISOU 6008  CB  LEU A 816    10878  13805   6203  -1725  -2096   1246       C  
ATOM   6009  CG  LEU A 816      17.806  21.883  -3.888  1.00 81.50           C  
ANISOU 6009  CG  LEU A 816    10871  13906   6189  -1799  -2044   1452       C  
ATOM   6010  CD1 LEU A 816      17.267  22.536  -5.143  1.00 79.96           C  
ANISOU 6010  CD1 LEU A 816    10531  13611   6239  -1638  -1864   1442       C  
ATOM   6011  CD2 LEU A 816      17.843  20.384  -4.022  1.00 81.55           C  
ANISOU 6011  CD2 LEU A 816    11000  13860   6125  -1882  -2340   1682       C  
ATOM   6012  N   LYS A 817      17.280  24.733  -2.443  1.00 83.65           N  
ANISOU 6012  N   LYS A 817    10917  14434   6432  -1813  -1376    987       N  
ATOM   6013  CA  LYS A 817      16.322  25.093  -1.404  1.00 85.60           C  
ANISOU 6013  CA  LYS A 817    11123  14902   6498  -1969  -1172    956       C  
ATOM   6014  C   LYS A 817      15.766  23.856  -0.692  1.00 88.63           C  
ANISOU 6014  C   LYS A 817    11628  15441   6607  -2164  -1369   1181       C  
ATOM   6015  O   LYS A 817      16.224  23.515   0.392  1.00 93.32           O  
ANISOU 6015  O   LYS A 817    12316  16177   6962  -2304  -1482   1153       O  
ATOM   6016  CB  LYS A 817      15.186  25.929  -1.989  1.00 85.29           C  
ANISOU 6016  CB  LYS A 817    10913  14852   6641  -1889   -863    959       C  
ATOM   6017  CG  LYS A 817      14.021  26.183  -1.034  1.00 87.26           C  
ANISOU 6017  CG  LYS A 817    11112  15318   6723  -2052   -651    961       C  
ATOM   6018  CD  LYS A 817      14.403  27.068   0.120  1.00 89.00           C  
ANISOU 6018  CD  LYS A 817    11309  15668   6839  -2140   -464    686       C  
ATOM   6019  CE  LYS A 817      13.179  27.395   0.941  1.00 90.91           C  
ANISOU 6019  CE  LYS A 817    11480  16112   6949  -2289   -219    678       C  
ATOM   6020  NZ  LYS A 817      12.064  27.839   0.069  1.00 90.18           N  
ANISOU 6020  NZ  LYS A 817    11234  15944   7084  -2181     -1    783       N  
ATOM   6021  N   LYS A 818      14.803  23.173  -1.306  1.00 92.72           N  
ANISOU 6021  N   LYS A 818    12136  15937   7157  -2174  -1411   1409       N  
ATOM   6022  CA  LYS A 818      14.125  22.065  -0.641  1.00 93.27           C  
ANISOU 6022  CA  LYS A 818    12301  16148   6990  -2362  -1554   1626       C  
ATOM   6023  C   LYS A 818      14.371  20.727  -1.329  1.00 94.98           C  
ANISOU 6023  C   LYS A 818    12619  16224   7244  -2352  -1861   1851       C  
ATOM   6024  O   LYS A 818      14.672  20.678  -2.520  1.00 94.54           O  
ANISOU 6024  O   LYS A 818    12529  15979   7412  -2200  -1919   1862       O  
ATOM   6025  CB  LYS A 818      12.628  22.352  -0.557  1.00 94.36           C  
ANISOU 6025  CB  LYS A 818    12335  16413   7104  -2429  -1317   1697       C  
ATOM   6026  CG  LYS A 818      12.297  23.483   0.404  1.00100.43           C  
ANISOU 6026  CG  LYS A 818    13020  17351   7788  -2496  -1019   1489       C  
ATOM   6027  CD  LYS A 818      10.846  23.930   0.309  1.00100.56           C  
ANISOU 6027  CD  LYS A 818    12903  17455   7849  -2523   -751   1542       C  
ATOM   6028  CE  LYS A 818      10.528  24.967   1.382  1.00100.95           C  
ANISOU 6028  CE  LYS A 818    12876  17678   7803  -2616   -454   1324       C  
ATOM   6029  NZ  LYS A 818       9.207  25.619   1.174  1.00105.39           N  
ANISOU 6029  NZ  LYS A 818    13278  18287   8480  -2604   -150   1343       N  
ATOM   6030  N   LEU A 819      14.234  19.641  -0.573  1.00 88.08           N  
ANISOU 6030  N   LEU A 819    11862  15447   6157  -2518  -2047   2030       N  
ATOM   6031  CA  LEU A 819      14.573  18.314  -1.077  1.00 87.53           C  
ANISOU 6031  CA  LEU A 819    11893  15233   6130  -2525  -2339   2235       C  
ATOM   6032  C   LEU A 819      13.766  17.211  -0.390  1.00 93.00           C  
ANISOU 6032  C   LEU A 819    12660  16048   6627  -2719  -2438   2479       C  
ATOM   6033  O   LEU A 819      13.709  17.140   0.835  1.00 99.83           O  
ANISOU 6033  O   LEU A 819    13575  17107   7247  -2864  -2434   2504       O  
ATOM   6034  CB  LEU A 819      16.076  18.057  -0.901  1.00 87.33           C  
ANISOU 6034  CB  LEU A 819    11963  15106   6111  -2475  -2558   2174       C  
ATOM   6035  CG  LEU A 819      16.825  16.998  -1.722  1.00 88.45           C  
ANISOU 6035  CG  LEU A 819    12183  15016   6408  -2407  -2834   2299       C  
ATOM   6036  CD1 LEU A 819      18.324  17.087  -1.455  1.00 86.10           C  
ANISOU 6036  CD1 LEU A 819    11948  14643   6122  -2341  -2990   2187       C  
ATOM   6037  CD2 LEU A 819      16.335  15.574  -1.468  1.00 91.41           C  
ANISOU 6037  CD2 LEU A 819    12645  15395   6694  -2552  -3019   2577       C  
ATOM   6038  N   ASN A 820      13.160  16.346  -1.198  1.00101.19           N  
ANISOU 6038  N   ASN A 820    13696  16978   7773  -2724  -2524   2656       N  
ATOM   6039  CA  ASN A 820      12.460  15.164  -0.707  1.00101.58           C  
ANISOU 6039  CA  ASN A 820    13815  17093   7686  -2897  -2638   2903       C  
ATOM   6040  C   ASN A 820      12.881  13.925  -1.477  1.00101.66           C  
ANISOU 6040  C   ASN A 820    13893  16884   7848  -2876  -2889   3057       C  
ATOM   6041  O   ASN A 820      12.624  13.821  -2.677  1.00102.84           O  
ANISOU 6041  O   ASN A 820    13980  16894   8200  -2787  -2882   3048       O  
ATOM   6042  CB  ASN A 820      10.948  15.344  -0.815  1.00 98.01           C  
ANISOU 6042  CB  ASN A 820    13268  16763   7207  -2968  -2434   2965       C  
ATOM   6043  CG  ASN A 820      10.389  16.213   0.283  1.00104.66           C  
ANISOU 6043  CG  ASN A 820    14069  17849   7847  -3059  -2209   2873       C  
ATOM   6044  OD1 ASN A 820      10.075  15.728   1.373  1.00107.58           O  
ANISOU 6044  OD1 ASN A 820    14506  18383   7986  -3229  -2240   2989       O  
ATOM   6045  ND2 ASN A 820      10.262  17.507   0.010  1.00102.85           N  
ANISOU 6045  ND2 ASN A 820    13722  17646   7711  -2949  -1970   2666       N  
ATOM   6046  N   SER A 821      13.517  12.979  -0.797  1.00102.17           N  
ANISOU 6046  N   SER A 821    14076  16922   7824  -2961  -3101   3199       N  
ATOM   6047  CA  SER A 821      14.048  11.824  -1.501  1.00 99.85           C  
ANISOU 6047  CA  SER A 821    13826  16353   7758  -2911  -3297   3295       C  
ATOM   6048  C   SER A 821      13.479  10.491  -1.035  1.00101.71           C  
ANISOU 6048  C   SER A 821    14106  16541   7998  -3045  -3369   3519       C  
ATOM   6049  O   SER A 821      14.201   9.648  -0.519  1.00102.56           O  
ANISOU 6049  O   SER A 821    14284  16538   8145  -3060  -3517   3616       O  
ATOM   6050  CB  SER A 821      15.569  11.802  -1.388  1.00102.35           C  
ANISOU 6050  CB  SER A 821    14203  16529   8156  -2803  -3450   3207       C  
ATOM   6051  OG  SER A 821      16.093  10.602  -1.928  1.00 94.69           O  
ANISOU 6051  OG  SER A 821    13279  15301   7399  -2774  -3633   3316       O  
ATOM   6052  N   THR A 822      12.184  10.295  -1.240  1.00116.73           N  
ANISOU 6052  N   THR A 822    15958  18527   9866  -3142  -3265   3612       N  
ATOM   6053  CA  THR A 822      11.593   8.980  -1.040  1.00117.77           C  
ANISOU 6053  CA  THR A 822    16121  18586  10038  -3270  -3339   3826       C  
ATOM   6054  C   THR A 822      12.188   8.005  -2.057  1.00115.32           C  
ANISOU 6054  C   THR A 822    15838  17998   9980  -3218  -3523   3876       C  
ATOM   6055  O   THR A 822      11.648   7.819  -3.152  1.00112.45           O  
ANISOU 6055  O   THR A 822    15420  17570   9737  -3215  -3518   3871       O  
ATOM   6056  CB  THR A 822      10.054   9.005  -1.182  1.00119.98           C  
ANISOU 6056  CB  THR A 822    16329  19014  10243  -3384  -3185   3900       C  
ATOM   6057  OG1 THR A 822       9.587  10.360  -1.226  1.00124.23           O  
ANISOU 6057  OG1 THR A 822    16790  19754  10659  -3343  -2992   3755       O  
ATOM   6058  CG2 THR A 822       9.395   8.273  -0.016  1.00124.15           C  
ANISOU 6058  CG2 THR A 822    16895  19642  10633  -3551  -3164   4083       C  
ATOM   6059  N   GLY A 823      13.316   7.398  -1.700  1.00101.19           N  
ANISOU 6059  N   GLY A 823    14123  16055   8268  -3182  -3685   3921       N  
ATOM   6060  CA  GLY A 823      13.942   6.418  -2.567  1.00100.91           C  
ANISOU 6060  CA  GLY A 823    14117  15748   8475  -3147  -3863   3977       C  
ATOM   6061  C   GLY A 823      15.436   6.589  -2.730  1.00101.77           C  
ANISOU 6061  C   GLY A 823    14266  15703   8701  -3001  -3987   3867       C  
ATOM   6062  O   GLY A 823      16.058   7.376  -2.019  1.00103.22           O  
ANISOU 6062  O   GLY A 823    14461  15994   8762  -2937  -3952   3767       O  
ATOM   6063  N   SER A 824      16.009   5.847  -3.675  1.00124.41           N  
ANISOU 6063  N   SER A 824    17149  18321  11802  -2957  -4134   3882       N  
ATOM   6064  CA  SER A 824      17.451   5.862  -3.925  1.00129.20           C  
ANISOU 6064  CA  SER A 824    17789  18746  12554  -2821  -4265   3790       C  
ATOM   6065  C   SER A 824      17.954   7.277  -4.209  1.00123.42           C  
ANISOU 6065  C   SER A 824    17020  18101  11772  -2670  -4173   3540       C  
ATOM   6066  O   SER A 824      17.224   8.093  -4.771  1.00118.77           O  
ANISOU 6066  O   SER A 824    16365  17631  11131  -2650  -4038   3432       O  
ATOM   6067  CB  SER A 824      17.797   4.935  -5.091  1.00125.76           C  
ANISOU 6067  CB  SER A 824    17360  18040  12384  -2809  -4413   3819       C  
ATOM   6068  OG  SER A 824      17.313   3.623  -4.861  1.00134.77           O  
ANISOU 6068  OG  SER A 824    18533  19090  13582  -2963  -4502   4061       O  
ATOM   6069  N   MET A 825      19.195   7.569  -3.822  1.00106.94           N  
ANISOU 6069  N   MET A 825    14968  15960   9706  -2568  -4247   3460       N  
ATOM   6070  CA  MET A 825      19.665   8.951  -3.865  1.00103.80           C  
ANISOU 6070  CA  MET A 825    14538  15672   9229  -2448  -4156   3236       C  
ATOM   6071  C   MET A 825      21.174   9.173  -4.053  1.00102.72           C  
ANISOU 6071  C   MET A 825    14426  15386   9219  -2304  -4269   3109       C  
ATOM   6072  O   MET A 825      21.910   8.284  -4.471  1.00 97.03           O  
ANISOU 6072  O   MET A 825    13735  14434   8696  -2268  -4420   3167       O  
ATOM   6073  CB  MET A 825      19.222   9.672  -2.590  1.00105.18           C  
ANISOU 6073  CB  MET A 825    14711  16129   9123  -2524  -4029   3233       C  
ATOM   6074  N   VAL A 826      21.603  10.381  -3.690  1.00117.30           N  
ANISOU 6074  N   VAL A 826    16253  17374  10941  -2233  -4190   2937       N  
ATOM   6075  CA  VAL A 826      22.831  11.014  -4.178  1.00114.39           C  
ANISOU 6075  CA  VAL A 826    15879  16895  10688  -2079  -4244   2749       C  
ATOM   6076  C   VAL A 826      24.159  10.380  -3.761  1.00116.43           C  
ANISOU 6076  C   VAL A 826    16186  17008  11044  -2028  -4412   2784       C  
ATOM   6077  O   VAL A 826      24.277   9.793  -2.686  1.00125.13           O  
ANISOU 6077  O   VAL A 826    17322  18182  12041  -2110  -4467   2931       O  
ATOM   6078  CB  VAL A 826      22.834  12.517  -3.746  1.00110.23           C  
ANISOU 6078  CB  VAL A 826    15315  16597   9969  -2052  -4105   2564       C  
ATOM   6079  CG1 VAL A 826      21.712  12.786  -2.766  1.00111.39           C  
ANISOU 6079  CG1 VAL A 826    15452  17016   9856  -2200  -3967   2639       C  
ATOM   6080  CG2 VAL A 826      24.163  12.953  -3.153  1.00112.61           C  
ANISOU 6080  CG2 VAL A 826    15640  16905  10244  -1981  -4180   2443       C  
ATOM   6081  N   LEU A 827      25.146  10.490  -4.651  1.00 84.44           N  
ANISOU 6081  N   LEU A 827    12129  12754   7201  -1890  -4491   2658       N  
ATOM   6082  CA  LEU A 827      26.550  10.269  -4.314  1.00 86.83           C  
ANISOU 6082  CA  LEU A 827    12458  12945   7589  -1811  -4625   2630       C  
ATOM   6083  C   LEU A 827      27.388  11.450  -4.805  1.00 84.17           C  
ANISOU 6083  C   LEU A 827    12090  12594   7296  -1669  -4593   2376       C  
ATOM   6084  O   LEU A 827      26.876  12.329  -5.497  1.00 81.77           O  
ANISOU 6084  O   LEU A 827    11746  12341   6983  -1630  -4478   2246       O  
ATOM   6085  CB  LEU A 827      27.072   8.968  -4.921  1.00 89.41           C  
ANISOU 6085  CB  LEU A 827    12812  12984   8175  -1794  -4783   2756       C  
ATOM   6086  CG  LEU A 827      27.076   8.874  -6.444  1.00 84.92           C  
ANISOU 6086  CG  LEU A 827    12221  12200   7844  -1715  -4794   2655       C  
ATOM   6087  CD1 LEU A 827      28.302   8.126  -6.932  1.00 82.16           C  
ANISOU 6087  CD1 LEU A 827    11891  11573   7751  -1635  -4956   2657       C  
ATOM   6088  CD2 LEU A 827      25.811   8.185  -6.918  1.00 90.67           C  
ANISOU 6088  CD2 LEU A 827    12942  12918   8588  -1831  -4763   2786       C  
ATOM   6089  N   PHE A 828      28.670  11.468  -4.443  1.00 94.88           N  
ANISOU 6089  N   PHE A 828    13459  13890   8703  -1595  -4695   2318       N  
ATOM   6090  CA  PHE A 828      29.585  12.526  -4.879  1.00 90.72           C  
ANISOU 6090  CA  PHE A 828    12903  13331   8234  -1463  -4681   2079       C  
ATOM   6091  C   PHE A 828      30.593  12.042  -5.924  1.00 91.29           C  
ANISOU 6091  C   PHE A 828    12976  13101   8608  -1334  -4793   2028       C  
ATOM   6092  O   PHE A 828      31.044  10.895  -5.887  1.00 94.43           O  
ANISOU 6092  O   PHE A 828    13402  13335   9141  -1347  -4919   2173       O  
ATOM   6093  CB  PHE A 828      30.328  13.123  -3.679  1.00 89.80           C  
ANISOU 6093  CB  PHE A 828    12785  13406   7929  -1477  -4696   2003       C  
ATOM   6094  CG  PHE A 828      29.586  14.244  -3.012  1.00 88.66           C  
ANISOU 6094  CG  PHE A 828    12618  13557   7513  -1562  -4546   1901       C  
ATOM   6095  CD1 PHE A 828      28.668  13.985  -2.005  1.00 87.24           C  
ANISOU 6095  CD1 PHE A 828    12450  13595   7103  -1711  -4485   2042       C  
ATOM   6096  CD2 PHE A 828      29.797  15.560  -3.401  1.00 86.42           C  
ANISOU 6096  CD2 PHE A 828    12298  13330   7207  -1502  -4460   1664       C  
ATOM   6097  CE1 PHE A 828      27.983  15.017  -1.391  1.00 87.55           C  
ANISOU 6097  CE1 PHE A 828    12462  13911   6892  -1802  -4333   1937       C  
ATOM   6098  CE2 PHE A 828      29.112  16.596  -2.796  1.00 82.85           C  
ANISOU 6098  CE2 PHE A 828    11807  13135   6539  -1580  -4275   1548       C  
ATOM   6099  CZ  PHE A 828      28.202  16.325  -1.790  1.00 84.83           C  
ANISOU 6099  CZ  PHE A 828    12077  13628   6526  -1752  -4242   1695       C  
ATOM   6100  N   ASN A 829      30.947  12.937  -6.842  1.00120.32           N  
ANISOU 6100  N   ASN A 829    16620  16706  12392  -1215  -4743   1823       N  
ATOM   6101  CA  ASN A 829      31.861  12.638  -7.941  1.00122.26           C  
ANISOU 6101  CA  ASN A 829    16857  16676  12920  -1087  -4822   1740       C  
ATOM   6102  C   ASN A 829      32.087  13.886  -8.779  1.00123.60           C  
ANISOU 6102  C   ASN A 829    16981  16835  13147   -964  -4736   1510       C  
ATOM   6103  O   ASN A 829      31.128  14.509  -9.208  1.00125.82           O  
ANISOU 6103  O   ASN A 829    17230  17220  13356   -980  -4622   1481       O  
ATOM   6104  CB  ASN A 829      31.304  11.511  -8.817  1.00125.81           C  
ANISOU 6104  CB  ASN A 829    17316  16945  13540  -1124  -4864   1869       C  
ATOM   6105  CG  ASN A 829      32.090  11.321 -10.096  1.00128.81           C  
ANISOU 6105  CG  ASN A 829    17678  17063  14200  -1002  -4918   1752       C  
ATOM   6106  OD1 ASN A 829      33.179  10.752 -10.089  1.00130.69           O  
ANISOU 6106  OD1 ASN A 829    17937  17122  14597   -954  -5036   1756       O  
ATOM   6107  ND2 ASN A 829      31.533  11.789 -11.207  1.00132.48           N  
ANISOU 6107  ND2 ASN A 829    18097  17513  14726   -955  -4831   1654       N  
ATOM   6108  N   GLY A 830      33.339  14.249  -9.035  1.00121.84           N  
ANISOU 6108  N   GLY A 830    16749  16485  13061   -843  -4791   1359       N  
ATOM   6109  CA  GLY A 830      34.483  13.474  -8.614  1.00124.18           C  
ANISOU 6109  CA  GLY A 830    17071  16652  13461   -822  -4927   1409       C  
ATOM   6110  C   GLY A 830      35.767  14.170  -9.011  1.00121.72           C  
ANISOU 6110  C   GLY A 830    16733  16225  13291   -679  -4951   1200       C  
ATOM   6111  O   GLY A 830      36.704  13.532  -9.490  1.00128.18           O  
ANISOU 6111  O   GLY A 830    17555  16820  14328   -610  -5044   1198       O  
ATOM   6112  N   GLY A 831      35.801  15.487  -8.826  1.00 86.99           N  
ANISOU 6112  N   GLY A 831    12308  11969   8776   -641  -4868   1021       N  
ATOM   6113  CA  GLY A 831      37.002  16.262  -9.085  1.00 94.26           C  
ANISOU 6113  CA  GLY A 831    13202  12799   9814   -513  -4886    806       C  
ATOM   6114  C   GLY A 831      38.226  15.753  -8.338  1.00 95.61           C  
ANISOU 6114  C   GLY A 831    13380  12935  10014   -509  -5009    831       C  
ATOM   6115  O   GLY A 831      38.130  15.311  -7.186  1.00 93.40           O  
ANISOU 6115  O   GLY A 831    13116  12820   9551   -619  -5060    968       O  
ATOM   6116  N   LYS A 832      39.381  15.818  -8.999  1.00110.93           N  
ANISOU 6116  N   LYS A 832    15300  14666  12183   -382  -5053    706       N  
ATOM   6117  CA  LYS A 832      40.642  15.315  -8.449  1.00111.00           C  
ANISOU 6117  CA  LYS A 832    15306  14612  12259   -363  -5175    732       C  
ATOM   6118  C   LYS A 832      40.996  15.972  -7.129  1.00112.06           C  
ANISOU 6118  C   LYS A 832    15419  15012  12147   -424  -5191    670       C  
ATOM   6119  O   LYS A 832      41.621  17.033  -7.108  1.00114.36           O  
ANISOU 6119  O   LYS A 832    15676  15343  12434   -361  -5157    441       O  
ATOM   6120  CB  LYS A 832      41.777  15.524  -9.455  1.00106.70           C  
ANISOU 6120  CB  LYS A 832    14737  13809  11994   -211  -5191    566       C  
ATOM   6121  CG  LYS A 832      42.262  14.245 -10.123  1.00101.16           C  
ANISOU 6121  CG  LYS A 832    14058  12834  11543   -183  -5288    693       C  
ATOM   6122  CD  LYS A 832      41.102  13.333 -10.507  1.00104.22           C  
ANISOU 6122  CD  LYS A 832    14481  13182  11935   -268  -5282    875       C  
ATOM   6123  CE  LYS A 832      40.239  13.929 -11.611  1.00 94.54           C  
ANISOU 6123  CE  LYS A 832    13238  11937  10747   -224  -5155    767       C  
ATOM   6124  NZ  LYS A 832      38.950  13.199 -11.745  1.00 92.79           N  
ANISOU 6124  NZ  LYS A 832    13040  11759  10457   -334  -5139    941       N  
ATOM   6125  N   ASN A 833      40.601  15.322  -6.036  1.00 90.25           N  
ANISOU 6125  N   ASN A 833    12672  12434   9184   -551  -5242    868       N  
ATOM   6126  CA  ASN A 833      40.744  15.878  -4.695  1.00 93.44           C  
ANISOU 6126  CA  ASN A 833    13051  13147   9303   -640  -5248    825       C  
ATOM   6127  C   ASN A 833      40.040  17.229  -4.604  1.00 91.60           C  
ANISOU 6127  C   ASN A 833    12810  13098   8895   -676  -5114    617       C  
ATOM   6128  O   ASN A 833      40.476  18.122  -3.879  1.00 92.23           O  
ANISOU 6128  O   ASN A 833    12857  13370   8815   -709  -5098    437       O  
ATOM   6129  CB  ASN A 833      42.222  16.011  -4.307  1.00 95.80           C  
ANISOU 6129  CB  ASN A 833    13304  13439   9658   -579  -5345    729       C  
ATOM   6130  CG  ASN A 833      42.639  15.034  -3.213  1.00 95.81           C  
ANISOU 6130  CG  ASN A 833    13293  13563   9546   -651  -5474    956       C  
ATOM   6131  OD1 ASN A 833      41.977  14.024  -2.967  1.00 97.50           O  
ANISOU 6131  OD1 ASN A 833    13544  13772   9730   -719  -5509   1208       O  
ATOM   6132  ND2 ASN A 833      43.751  15.333  -2.556  1.00 98.46           N  
ANISOU 6132  ND2 ASN A 833    13572  14013   9826   -634  -5546    869       N  
ATOM   6133  N   ILE A 834      38.951  17.367  -5.356  1.00109.54           N  
ANISOU 6133  N   ILE A 834    15110  15311  11202   -677  -5018    637       N  
ATOM   6134  CA  ILE A 834      38.146  18.584  -5.354  1.00106.78           C  
ANISOU 6134  CA  ILE A 834    14739  15109  10724   -704  -4839    464       C  
ATOM   6135  C   ILE A 834      36.792  18.288  -4.720  1.00105.67           C  
ANISOU 6135  C   ILE A 834    14622  15178  10349   -859  -4770    638       C  
ATOM   6136  O   ILE A 834      35.923  17.674  -5.335  1.00107.36           O  
ANISOU 6136  O   ILE A 834    14863  15301  10626   -870  -4758    799       O  
ATOM   6137  CB  ILE A 834      37.958  19.147  -6.778  1.00 99.98           C  
ANISOU 6137  CB  ILE A 834    13832  14022  10132   -548  -4664    325       C  
ATOM   6138  CG1 ILE A 834      39.295  19.143  -7.524  1.00101.64           C  
ANISOU 6138  CG1 ILE A 834    14034  13987  10597   -398  -4771    206       C  
ATOM   6139  CG2 ILE A 834      37.376  20.550  -6.721  1.00 96.03           C  
ANISOU 6139  CG2 ILE A 834    13247  13650   9589   -528  -4354    106       C  
ATOM   6140  CD1 ILE A 834      39.235  19.719  -8.914  1.00 99.25           C  
ANISOU 6140  CD1 ILE A 834    13680  13480  10552   -241  -4607     69       C  
ATOM   6141  N   PHE A 835      36.627  18.729  -3.480  1.00 85.70           N  
ANISOU 6141  N   PHE A 835    12077  12942   7544   -985  -4721    595       N  
ATOM   6142  CA  PHE A 835      35.482  18.351  -2.666  1.00 88.13           C  
ANISOU 6142  CA  PHE A 835    12413  13480   7593  -1152  -4691    778       C  
ATOM   6143  C   PHE A 835      34.410  19.436  -2.658  1.00 88.05           C  
ANISOU 6143  C   PHE A 835    12338  13602   7514  -1177  -4375    616       C  
ATOM   6144  O   PHE A 835      34.726  20.624  -2.717  1.00 85.89           O  
ANISOU 6144  O   PHE A 835    11990  13349   7295  -1112  -4187    338       O  
ATOM   6145  CB  PHE A 835      35.952  18.040  -1.242  1.00 97.15           C  
ANISOU 6145  CB  PHE A 835    13551  14870   8492  -1264  -4789    843       C  
ATOM   6146  CG  PHE A 835      36.962  16.932  -1.177  1.00104.34           C  
ANISOU 6146  CG  PHE A 835    14463  15623   9559  -1184  -4958    998       C  
ATOM   6147  CD1 PHE A 835      36.556  15.607  -1.157  1.00108.54           C  
ANISOU 6147  CD1 PHE A 835    15029  16055  10155  -1206  -5025   1289       C  
ATOM   6148  CD2 PHE A 835      38.318  17.213  -1.163  1.00104.32           C  
ANISOU 6148  CD2 PHE A 835    14422  15565   9649  -1096  -5045    853       C  
ATOM   6149  CE1 PHE A 835      37.483  14.585  -1.115  1.00108.60           C  
ANISOU 6149  CE1 PHE A 835    15035  15911  10316  -1146  -5176   1439       C  
ATOM   6150  CE2 PHE A 835      39.249  16.195  -1.121  1.00103.28           C  
ANISOU 6150  CE2 PHE A 835    14284  15293   9666  -1030  -5194   1007       C  
ATOM   6151  CZ  PHE A 835      38.832  14.880  -1.094  1.00106.18           C  
ANISOU 6151  CZ  PHE A 835    14688  15561  10096  -1057  -5259   1304       C  
ATOM   6152  N   ASN A 836      33.146  19.025  -2.573  1.00 81.03           N  
ANISOU 6152  N   ASN A 836    11471  12797   6521  -1272  -4311    793       N  
ATOM   6153  CA  ASN A 836      32.031  19.957  -2.739  1.00 80.96           C  
ANISOU 6153  CA  ASN A 836    11394  12875   6492  -1279  -4009    674       C  
ATOM   6154  C   ASN A 836      30.977  19.876  -1.644  1.00 84.20           C  
ANISOU 6154  C   ASN A 836    11813  13577   6604  -1467  -3932    777       C  
ATOM   6155  O   ASN A 836      30.870  18.867  -0.953  1.00 88.07           O  
ANISOU 6155  O   ASN A 836    12374  14173   6917  -1591  -4124   1012       O  
ATOM   6156  CB  ASN A 836      31.363  19.724  -4.096  1.00 78.38           C  
ANISOU 6156  CB  ASN A 836    11055  12326   6401  -1173  -3944    754       C  
ATOM   6157  CG  ASN A 836      32.292  20.011  -5.251  1.00 76.38           C  
ANISOU 6157  CG  ASN A 836    10774  11805   6442   -984  -3962    617       C  
ATOM   6158  OD1 ASN A 836      32.982  21.030  -5.267  1.00 75.96           O  
ANISOU 6158  OD1 ASN A 836    10660  11736   6464   -899  -3846    373       O  
ATOM   6159  ND2 ASN A 836      32.328  19.105  -6.221  1.00 75.25           N  
ANISOU 6159  ND2 ASN A 836    10669  11450   6471   -925  -4102    764       N  
ATOM   6160  N   THR A 837      30.187  20.938  -1.508  1.00 85.65           N  
ANISOU 6160  N   THR A 837    11918  13881   6746  -1485  -3641    610       N  
ATOM   6161  CA  THR A 837      29.138  20.986  -0.493  1.00 93.51           C  
ANISOU 6161  CA  THR A 837    12909  15156   7465  -1663  -3530    675       C  
ATOM   6162  C   THR A 837      27.724  21.093  -1.076  1.00 90.80           C  
ANISOU 6162  C   THR A 837    12528  14786   7185  -1661  -3334    758       C  
ATOM   6163  O   THR A 837      27.424  21.985  -1.872  1.00 85.39           O  
ANISOU 6163  O   THR A 837    11756  13991   6698  -1540  -3110    607       O  
ATOM   6164  CB  THR A 837      29.361  22.164   0.486  1.00 92.34           C  
ANISOU 6164  CB  THR A 837    12686  15242   7158  -1734  -3336    389       C  
ATOM   6165  OG1 THR A 837      30.496  21.890   1.320  1.00 97.70           O  
ANISOU 6165  OG1 THR A 837    13401  16043   7680  -1796  -3544    361       O  
ATOM   6166  CG2 THR A 837      28.150  22.360   1.379  1.00 96.36           C  
ANISOU 6166  CG2 THR A 837    13173  16022   7417  -1906  -3164    422       C  
ATOM   6167  N   LEU A 838      26.872  20.155  -0.674  1.00 99.19           N  
ANISOU 6167  N   LEU A 838    13650  15953   8084  -1794  -3423   1015       N  
ATOM   6168  CA  LEU A 838      25.433  20.241  -0.888  1.00 97.42           C  
ANISOU 6168  CA  LEU A 838    13387  15786   7842  -1841  -3236   1101       C  
ATOM   6169  C   LEU A 838      24.840  21.007   0.292  1.00 98.72           C  
ANISOU 6169  C   LEU A 838    13504  16246   7759  -1985  -3029    979       C  
ATOM   6170  O   LEU A 838      25.214  20.757   1.433  1.00106.08           O  
ANISOU 6170  O   LEU A 838    14480  17386   8438  -2120  -3135    997       O  
ATOM   6171  CB  LEU A 838      24.819  18.839  -0.992  1.00 99.97           C  
ANISOU 6171  CB  LEU A 838    13793  16076   8114  -1927  -3428   1426       C  
ATOM   6172  CG  LEU A 838      23.478  18.554  -1.685  1.00 94.73           C  
ANISOU 6172  CG  LEU A 838    13101  15370   7523  -1937  -3318   1567       C  
ATOM   6173  CD1 LEU A 838      23.096  17.091  -1.484  1.00 84.85           C  
ANISOU 6173  CD1 LEU A 838    11941  14111   6186  -2055  -3535   1874       C  
ATOM   6174  CD2 LEU A 838      22.340  19.461  -1.229  1.00 95.53           C  
ANISOU 6174  CD2 LEU A 838    13117  15672   7508  -2007  -3023   1477       C  
ATOM   6175  N   THR A 839      23.776  21.750   0.037  1.00 87.50           N  
ANISOU 6175  N   THR A 839    11983  14852   6410  -1957  -2731    856       N  
ATOM   6176  CA  THR A 839      23.157  22.575   1.051  1.00 90.22           C  
ANISOU 6176  CA  THR A 839    12272  15465   6543  -2098  -2503    726       C  
ATOM   6177  C   THR A 839      21.633  22.833   0.951  1.00 89.75           C  
ANISOU 6177  C   THR A 839    12156  15448   6498  -2134  -2300    829       C  
ATOM   6178  O   THR A 839      21.229  23.819   0.390  1.00 87.12           O  
ANISOU 6178  O   THR A 839    11709  15042   6352  -2034  -2035    689       O  
ATOM   6179  CB  THR A 839      23.910  23.907   1.057  1.00 91.40           C  
ANISOU 6179  CB  THR A 839    12318  15629   6782  -2032  -2269    369       C  
ATOM   6180  OG1 THR A 839      25.256  23.666   1.427  1.00 87.28           O  
ANISOU 6180  OG1 THR A 839    11833  15011   6317  -1957  -2454    268       O  
ATOM   6181  CG2 THR A 839      23.327  24.875   2.001  1.00 94.57           C  
ANISOU 6181  CG2 THR A 839    12676  16339   6917  -2215  -2086    213       C  
ATOM   6182  N   VAL A 840      20.811  21.987   1.568  1.00 88.59           N  
ANISOU 6182  N   VAL A 840    12082  15417   6162  -2275  -2423   1085       N  
ATOM   6183  CA  VAL A 840      19.331  22.130   1.596  1.00 88.66           C  
ANISOU 6183  CA  VAL A 840    12043  15481   6164  -2328  -2256   1207       C  
ATOM   6184  C   VAL A 840      18.658  22.934   2.748  1.00 90.72           C  
ANISOU 6184  C   VAL A 840    12246  16015   6211  -2479  -2013   1080       C  
ATOM   6185  O   VAL A 840      19.328  23.394   3.637  1.00 94.87           O  
ANISOU 6185  O   VAL A 840    12819  16734   6495  -2651  -2052   1240       O  
ATOM   6186  CB  VAL A 840      18.668  20.753   1.551  1.00 88.94           C  
ANISOU 6186  CB  VAL A 840    12176  15503   6114  -2417  -2484   1539       C  
ATOM   6187  N   ASP A 841      17.328  23.100   2.704  1.00116.02           N  
ANISOU 6187  N   ASP A 841    15002  19575   9507  -2593   -788    610       N  
ATOM   6188  CA  ASP A 841      16.523  23.924   3.647  1.00118.98           C  
ANISOU 6188  CA  ASP A 841    15539  19964   9703  -2657  -1164    821       C  
ATOM   6189  C   ASP A 841      15.203  23.288   4.015  1.00124.46           C  
ANISOU 6189  C   ASP A 841    16304  20849  10134  -2847  -1251   1067       C  
ATOM   6190  O   ASP A 841      14.273  23.953   4.439  1.00124.12           O  
ANISOU 6190  O   ASP A 841    16219  21030   9911  -2996  -1058    994       O  
ATOM   6191  CB  ASP A 841      16.176  25.284   3.060  1.00120.26           C  
ANISOU 6191  CB  ASP A 841    15761  20218   9714  -2708  -1288    645       C  
ATOM   6192  CG  ASP A 841      17.314  26.220   3.085  1.00124.32           C  
ANISOU 6192  CG  ASP A 841    16203  20542  10490  -2528  -1196    390       C  
ATOM   6193  OD1 ASP A 841      18.455  25.750   3.184  1.00123.88           O  
ANISOU 6193  OD1 ASP A 841    16217  20443  10409  -2496  -1407    337       O  
ATOM   6194  OD2 ASP A 841      17.066  27.430   2.996  1.00121.03           O  
ANISOU 6194  OD2 ASP A 841    15654  20017  10316  -2415   -908    253       O  
ATOM   6195  N   GLU A 842      15.134  21.990   3.832  1.00116.60           N  
ANISOU 6195  N   GLU A 842    15412  19760   9129  -2844  -1531   1351       N  
ATOM   6196  CA  GLU A 842      14.020  21.208   4.270  1.00120.30           C  
ANISOU 6196  CA  GLU A 842    15951  20374   9383  -3015  -1630   1615       C  
ATOM   6197  C   GLU A 842      14.248  19.849   3.690  1.00118.10           C  
ANISOU 6197  C   GLU A 842    15786  19939   9148  -2990  -1959   1895       C  
ATOM   6198  O   GLU A 842      13.473  19.338   2.933  1.00117.33           O  
ANISOU 6198  O   GLU A 842    15669  19691   9221  -2925  -1978   2042       O  
ATOM   6199  CB  GLU A 842      12.699  21.809   3.828  1.00119.62           C  
ANISOU 6199  CB  GLU A 842    15760  20325   9366  -3033  -1374   1657       C  
ATOM   6200  CG  GLU A 842      11.495  20.993   4.262  1.00126.23           C  
ANISOU 6200  CG  GLU A 842    16649  21356   9958  -3233  -1406   1877       C  
ATOM   6201  CD  GLU A 842      10.287  21.829   4.564  1.00124.92           C  
ANISOU 6201  CD  GLU A 842    16359  21276   9830  -3269  -1099   1848       C  
ATOM   6202  OE1 GLU A 842      10.407  23.055   4.586  1.00122.28           O  
ANISOU 6202  OE1 GLU A 842    15894  20844   9725  -3132   -864   1669       O  
ATOM   6203  OE2 GLU A 842       9.212  21.261   4.790  1.00127.53           O  
ANISOU 6203  OE2 GLU A 842    16715  21768   9971  -3433  -1088   2011       O  
ATOM   6204  N   LEU A 843      15.375  19.283   4.042  1.00 95.42           N  
ANISOU 6204  N   LEU A 843    13023  17105   6128  -3048  -2212   1966       N  
ATOM   6205  CA  LEU A 843      15.776  17.963   3.555  1.00 94.80           C  
ANISOU 6205  CA  LEU A 843    13047  16859   6114  -3026  -2519   2224       C  
ATOM   6206  C   LEU A 843      15.041  16.844   4.279  1.00 96.68           C  
ANISOU 6206  C   LEU A 843    13359  17239   6138  -3211  -2629   2513       C  
ATOM   6207  O   LEU A 843      15.475  16.381   5.333  1.00 98.68           O  
ANISOU 6207  O   LEU A 843    13672  17629   6195  -3317  -2744   2587       O  
ATOM   6208  CB  LEU A 843      17.288  17.770   3.697  1.00 94.73           C  
ANISOU 6208  CB  LEU A 843    13105  16780   6107  -2966  -2744   2174       C  
ATOM   6209  CG  LEU A 843      17.861  16.422   3.252  1.00 94.30           C  
ANISOU 6209  CG  LEU A 843    13151  16535   6143  -2939  -3060   2426       C  
ATOM   6210  CD1 LEU A 843      17.296  16.016   1.903  1.00 92.25           C  
ANISOU 6210  CD1 LEU A 843    12869  16025   6158  -2834  -3059   2516       C  
ATOM   6211  CD2 LEU A 843      19.370  16.506   3.178  1.00 93.81           C  
ANISOU 6211  CD2 LEU A 843    13122  16367   6153  -2835  -3230   2319       C  
ATOM   6212  N   THR A 844      13.934  16.403   3.691  1.00109.16           N  
ANISOU 6212  N   THR A 844    14914  18749   7812  -3226  -2573   2663       N  
ATOM   6213  CA  THR A 844      13.092  15.378   4.290  1.00106.76           C  
ANISOU 6213  CA  THR A 844    14658  18536   7371  -3386  -2629   2919       C  
ATOM   6214  C   THR A 844      13.316  14.014   3.639  1.00105.01           C  
ANISOU 6214  C   THR A 844    14491  18022   7386  -3323  -2844   3126       C  
ATOM   6215  O   THR A 844      12.372  13.395   3.157  1.00109.47           O  
ANISOU 6215  O   THR A 844    15041  18517   8037  -3360  -2827   3274       O  
ATOM   6216  CB  THR A 844      11.600  15.752   4.169  1.00 98.69           C  
ANISOU 6216  CB  THR A 844    13554  17631   6312  -3458  -2391   2936       C  
ATOM   6217  OG1 THR A 844      11.455  17.178   4.188  1.00 97.57           O  
ANISOU 6217  OG1 THR A 844    13304  17568   6202  -3393  -2116   2653       O  
ATOM   6218  CG2 THR A 844      10.788  15.140   5.296  1.00109.55           C  
ANISOU 6218  CG2 THR A 844    14956  19189   7479  -3644  -2357   3096       C  
ATOM   6219  N   THR A 845      14.561  13.547   3.619  1.00104.25           N  
ANISOU 6219  N   THR A 845    14451  17764   7396  -3236  -3039   3128       N  
ATOM   6220  CA  THR A 845      14.884  12.282   2.962  1.00107.72           C  
ANISOU 6220  CA  THR A 845    14937  17920   8072  -3177  -3232   3301       C  
ATOM   6221  C   THR A 845      14.256  11.093   3.678  1.00111.36           C  
ANISOU 6221  C   THR A 845    15430  18395   8486  -3310  -3278   3549       C  
ATOM   6222  O   THR A 845      14.553  10.820   4.843  1.00116.46           O  
ANISOU 6222  O   THR A 845    16103  19168   8977  -3385  -3313   3617       O  
ATOM   6223  CB  THR A 845      16.401  12.058   2.865  1.00111.52           C  
ANISOU 6223  CB  THR A 845    15464  18235   8673  -3058  -3419   3252       C  
ATOM   6224  OG1 THR A 845      16.665  10.671   2.613  1.00107.12           O  
ANISOU 6224  OG1 THR A 845    14954  17450   8297  -3050  -3595   3458       O  
ATOM   6225  CG2 THR A 845      17.102  12.481   4.154  1.00114.97           C  
ANISOU 6225  CG2 THR A 845    15914  18876   8893  -3104  -3420   3177       C  
ATOM   6226  N   SER A 846      13.390  10.382   2.964  1.00121.46           N  
ANISOU 6226  N   SER A 846    16698  19554   9897  -3342  -3279   3685       N  
ATOM   6227  CA  SER A 846      12.624   9.292   3.556  1.00121.10           C  
ANISOU 6227  CA  SER A 846    16673  19528   9812  -3482  -3301   3921       C  
ATOM   6228  C   SER A 846      13.267   7.928   3.357  1.00123.51           C  
ANISOU 6228  C   SER A 846    17034  19588  10307  -3466  -3512   4109       C  
ATOM   6229  O   SER A 846      12.674   6.910   3.727  1.00124.39           O  
ANISOU 6229  O   SER A 846    17161  19680  10421  -3581  -3545   4327       O  
ATOM   6230  CB  SER A 846      11.200   9.269   2.989  1.00120.51           C  
ANISOU 6230  CB  SER A 846    16545  19491   9754  -3556  -3167   3970       C  
ATOM   6231  OG  SER A 846      10.475   8.140   3.465  1.00120.78           O  
ANISOU 6231  OG  SER A 846    16599  19518   9776  -3692  -3198   4202       O  
ATOM   6232  N   ASN A 847      14.471   7.904   2.782  1.00114.69           N  
ANISOU 6232  N   ASN A 847    15942  18283   9351  -3330  -3648   4032       N  
ATOM   6233  CA  ASN A 847      15.224   6.651   2.648  1.00117.69           C  
ANISOU 6233  CA  ASN A 847    16371  18430   9916  -3312  -3849   4206       C  
ATOM   6234  C   ASN A 847      16.675   6.823   2.214  1.00118.16           C  
ANISOU 6234  C   ASN A 847    16452  18324  10118  -3157  -3982   4090       C  
ATOM   6235  O   ASN A 847      17.284   7.880   2.420  1.00113.78           O  
ANISOU 6235  O   ASN A 847    15885  17878   9467  -3077  -3936   3892       O  
ATOM   6236  CB  ASN A 847      14.514   5.717   1.660  1.00118.54           C  
ANISOU 6236  CB  ASN A 847    16474  18344  10220  -3360  -3890   4335       C  
ATOM   6237  CG  ASN A 847      14.609   4.257   2.049  1.00124.33           C  
ANISOU 6237  CG  ASN A 847    17249  18942  11049  -3451  -4031   4613       C  
ATOM   6238  OD1 ASN A 847      15.561   3.568   1.680  1.00125.84           O  
ANISOU 6238  OD1 ASN A 847    17472  18910  11433  -3388  -4195   4676       O  
ATOM   6239  ND2 ASN A 847      13.619   3.775   2.797  1.00121.48           N  
ANISOU 6239  ND2 ASN A 847    16883  18712  10562  -3601  -3963   4789       N  
ATOM   6240  N   SER A 848      17.185   5.770   1.580  1.00154.22           N  
ANISOU 6240  N   SER A 848    21048  22625  14923  -3126  -4143   4212       N  
ATOM   6241  CA  SER A 848      18.609   5.477   1.484  1.00157.21           C  
ANISOU 6241  CA  SER A 848    21454  22832  15445  -3014  -4306   4201       C  
ATOM   6242  C   SER A 848      19.479   6.476   0.724  1.00153.21           C  
ANISOU 6242  C   SER A 848    20934  22261  15017  -2850  -4306   3934       C  
ATOM   6243  O   SER A 848      18.984   7.447   0.149  1.00149.43           O  
ANISOU 6243  O   SER A 848    20419  21859  14497  -2813  -4177   3752       O  
ATOM   6244  CB  SER A 848      18.769   4.099   0.845  1.00158.98           C  
ANISOU 6244  CB  SER A 848    21704  22771  15928  -3038  -4461   4396       C  
ATOM   6245  OG  SER A 848      18.145   4.051  -0.418  1.00151.05           O  
ANISOU 6245  OG  SER A 848    20682  21638  15072  -3036  -4433   4327       O  
ATOM   6246  N   ALA A 849      20.786   6.214   0.781  1.00134.71           N  
ANISOU 6246  N   ALA A 849    18613  19784  12786  -2756  -4449   3929       N  
ATOM   6247  CA  ALA A 849      21.800   6.756  -0.128  1.00134.40           C  
ANISOU 6247  CA  ALA A 849    18567  19586  12911  -2595  -4502   3724       C  
ATOM   6248  C   ALA A 849      22.275   8.180   0.169  1.00134.03           C  
ANISOU 6248  C   ALA A 849    18496  19720  12708  -2513  -4411   3476       C  
ATOM   6249  O   ALA A 849      21.487   9.126   0.166  1.00130.51           O  
ANISOU 6249  O   ALA A 849    18019  19452  12115  -2541  -4251   3353       O  
ATOM   6250  CB  ALA A 849      21.302   6.675  -1.553  1.00131.88           C  
ANISOU 6250  CB  ALA A 849    18230  19092  12784  -2562  -4484   3656       C  
ATOM   6251  N   PHE A 850      23.584   8.303   0.398  1.00107.61           N  
ANISOU 6251  N   PHE A 850    15159  16320   9409  -2416  -4515   3409       N  
ATOM   6252  CA  PHE A 850      24.266   9.578   0.623  1.00100.64           C  
ANISOU 6252  CA  PHE A 850    14253  15574   8412  -2334  -4460   3166       C  
ATOM   6253  C   PHE A 850      25.784   9.377   0.660  1.00102.13           C  
ANISOU 6253  C   PHE A 850    14451  15630   8725  -2222  -4615   3131       C  
ATOM   6254  O   PHE A 850      26.436   9.738   1.642  1.00109.82           O  
ANISOU 6254  O   PHE A 850    15415  16774   9536  -2228  -4637   3094       O  
ATOM   6255  CB  PHE A 850      23.805  10.216   1.929  1.00102.11           C  
ANISOU 6255  CB  PHE A 850    14425  16095   8278  -2446  -4348   3148       C  
ATOM   6256  CG  PHE A 850      22.694  11.204   1.769  1.00103.56           C  
ANISOU 6256  CG  PHE A 850    14576  16450   8320  -2500  -4153   3019       C  
ATOM   6257  CD1 PHE A 850      22.704  12.117   0.735  1.00102.19           C  
ANISOU 6257  CD1 PHE A 850    14373  16212   8243  -2403  -4080   2818       C  
ATOM   6258  CD2 PHE A 850      21.637  11.221   2.663  1.00107.64           C  
ANISOU 6258  CD2 PHE A 850    15086  17202   8610  -2651  -4037   3110       C  
ATOM   6259  CE1 PHE A 850      21.679  13.030   0.598  1.00 97.14           C  
ANISOU 6259  CE1 PHE A 850    13691  15741   7475  -2455  -3895   2721       C  
ATOM   6260  CE2 PHE A 850      20.611  12.131   2.529  1.00107.46           C  
ANISOU 6260  CE2 PHE A 850    15025  17343   8462  -2705  -3848   2999       C  
ATOM   6261  CZ  PHE A 850      20.631  13.035   1.493  1.00101.14           C  
ANISOU 6261  CZ  PHE A 850    14189  16478   7760  -2607  -3777   2810       C  
ATOM   6262  N   VAL A 851      26.346   8.797  -0.398  1.00 93.22           N  
ANISOU 6262  N   VAL A 851    13333  14208   7880  -2127  -4722   3140       N  
ATOM   6263  CA  VAL A 851      27.767   8.439  -0.419  1.00 91.99           C  
ANISOU 6263  CA  VAL A 851    13182  13897   7875  -2026  -4875   3137       C  
ATOM   6264  C   VAL A 851      28.679   9.643  -0.628  1.00 93.03           C  
ANISOU 6264  C   VAL A 851    13286  14068   7992  -1902  -4850   2861       C  
ATOM   6265  O   VAL A 851      28.669  10.265  -1.688  1.00 88.77           O  
ANISOU 6265  O   VAL A 851    12733  13420   7577  -1815  -4796   2683       O  
ATOM   6266  CB  VAL A 851      28.068   7.407  -1.516  1.00 91.12           C  
ANISOU 6266  CB  VAL A 851    13089  13446   8085  -1976  -4993   3227       C  
ATOM   6267  N   MET A 852      29.481   9.951   0.388  1.00103.90           N  
ANISOU 6267  N   MET A 852    14650  15608   9219  -1900  -4892   2833       N  
ATOM   6268  CA  MET A 852      30.357  11.119   0.368  1.00 94.46           C  
ANISOU 6268  CA  MET A 852    13424  14487   7980  -1806  -4870   2569       C  
ATOM   6269  C   MET A 852      31.830  10.716   0.311  1.00 96.90           C  
ANISOU 6269  C   MET A 852    13723  14640   8452  -1699  -5030   2570       C  
ATOM   6270  O   MET A 852      32.185   9.588   0.644  1.00106.74           O  
ANISOU 6270  O   MET A 852    14983  15795   9779  -1718  -5155   2795       O  
ATOM   6271  CB  MET A 852      30.089  11.990   1.597  1.00 92.63           C  
ANISOU 6271  CB  MET A 852    13170  14610   7415  -1905  -4774   2483       C  
ATOM   6272  CG  MET A 852      28.609  12.111   1.920  1.00 93.13           C  
ANISOU 6272  CG  MET A 852    13241  14846   7298  -2041  -4627   2552       C  
ATOM   6273  SD  MET A 852      28.180  13.621   2.795  1.00110.47           S  
ANISOU 6273  SD  MET A 852    15398  17415   9160  -2137  -4446   2317       S  
ATOM   6274  CE  MET A 852      26.401  13.453   2.917  1.00 99.11           C  
ANISOU 6274  CE  MET A 852    13969  16097   7592  -2282  -4289   2453       C  
ATOM   6275  N   ARG A 853      32.688  11.636  -0.112  1.00113.17           N  
ANISOU 6275  N   ARG A 853    15758  16670  10572  -1589  -5025   2325       N  
ATOM   6276  CA  ARG A 853      34.099  11.313  -0.281  1.00119.39           C  
ANISOU 6276  CA  ARG A 853    16530  17297  11537  -1479  -5167   2307       C  
ATOM   6277  C   ARG A 853      35.005  12.101   0.656  1.00125.01           C  
ANISOU 6277  C   ARG A 853    17199  18236  12062  -1469  -5188   2162       C  
ATOM   6278  O   ARG A 853      34.620  13.144   1.177  1.00122.41           O  
ANISOU 6278  O   ARG A 853    16852  18156  11503  -1529  -5076   1996       O  
ATOM   6279  CB  ARG A 853      34.536  11.566  -1.725  1.00117.06           C  
ANISOU 6279  CB  ARG A 853    16233  16718  11527  -1343  -5168   2146       C  
ATOM   6280  CG  ARG A 853      33.692  10.880  -2.777  1.00110.14           C  
ANISOU 6280  CG  ARG A 853    15387  15624  10837  -1350  -5146   2245       C  
ATOM   6281  CD  ARG A 853      34.261  11.131  -4.166  1.00103.16           C  
ANISOU 6281  CD  ARG A 853    14493  14475  10228  -1212  -5154   2075       C  
ATOM   6282  NE  ARG A 853      34.476  12.554  -4.425  1.00102.90           N  
ANISOU 6282  NE  ARG A 853    14428  14539  10132  -1139  -5056   1806       N  
ATOM   6283  CZ  ARG A 853      35.305  13.031  -5.349  1.00 99.12           C  
ANISOU 6283  CZ  ARG A 853    13927  13881   9852  -1005  -5067   1622       C  
ATOM   6284  NH1 ARG A 853      36.009  12.200  -6.105  1.00 95.74           N  
ANISOU 6284  NH1 ARG A 853    13508  13175   9693   -930  -5167   1667       N  
ATOM   6285  NH2 ARG A 853      35.440  14.340  -5.513  1.00 96.28           N  
ANISOU 6285  NH2 ARG A 853    13539  13615   9429   -951  -4979   1390       N  
ATOM   6286  N   THR A 854      36.209  11.570   0.860  1.00116.16           N  
ANISOU 6286  N   THR A 854    17772  16834   9531  -1871  -3745   2630       N  
ATOM   6287  CA  THR A 854      37.306  12.261   1.534  1.00116.02           C  
ANISOU 6287  CA  THR A 854    17776  16786   9519  -1879  -3873   2663       C  
ATOM   6288  C   THR A 854      38.575  11.444   1.332  1.00114.56           C  
ANISOU 6288  C   THR A 854    17561  16448   9518  -1894  -3949   2832       C  
ATOM   6289  O   THR A 854      38.505  10.232   1.121  1.00115.40           O  
ANISOU 6289  O   THR A 854    17646  16514   9686  -1930  -3921   2941       O  
ATOM   6290  CB  THR A 854      37.052  12.453   3.033  1.00118.46           C  
ANISOU 6290  CB  THR A 854    18148  17248   9613  -1978  -3930   2653       C  
ATOM   6291  OG1 THR A 854      38.183  13.102   3.629  1.00120.53           O  
ANISOU 6291  OG1 THR A 854    18435  17465   9898  -1982  -4068   2695       O  
ATOM   6292  CG2 THR A 854      36.838  11.111   3.711  1.00121.68           C  
ANISOU 6292  CG2 THR A 854    18596  17700   9937  -2100  -3935   2793       C  
ATOM   6293  N   ASN A 855      39.732  12.097   1.371  1.00 93.31           N  
ANISOU 6293  N   ASN A 855    14857  13661   6934  -1864  -4046   2844       N  
ATOM   6294  CA  ASN A 855      40.990  11.356   1.318  1.00 93.70           C  
ANISOU 6294  CA  ASN A 855    14857  13557   7186  -1882  -4137   2982       C  
ATOM   6295  C   ASN A 855      41.434  10.929   2.727  1.00 95.26           C  
ANISOU 6295  C   ASN A 855    15103  13792   7299  -1973  -4300   3103       C  
ATOM   6296  O   ASN A 855      41.759   9.760   2.933  1.00 95.92           O  
ANISOU 6296  O   ASN A 855    15173  13807   7466  -2026  -4366   3241       O  
ATOM   6297  CB  ASN A 855      42.085  12.167   0.604  1.00 93.19           C  
ANISOU 6297  CB  ASN A 855    14745  13351   7312  -1818  -4155   2927       C  
ATOM   6298  CG  ASN A 855      42.376  13.498   1.275  1.00 93.54           C  
ANISOU 6298  CG  ASN A 855    14833  13452   7253  -1800  -4238   2847       C  
ATOM   6299  OD1 ASN A 855      41.712  14.501   1.006  1.00 92.94           O  
ANISOU 6299  OD1 ASN A 855    14796  13449   7068  -1756  -4178   2715       O  
ATOM   6300  ND2 ASN A 855      43.391  13.517   2.140  1.00 94.59           N  
ANISOU 6300  ND2 ASN A 855    14960  13541   7438  -1832  -4392   2924       N  
ATOM   6301  N   THR A 856      41.417  11.861   3.682  1.00103.14           N  
ANISOU 6301  N   THR A 856    16168  14890   8129  -1998  -4374   3051       N  
ATOM   6302  CA  THR A 856      41.687  11.566   5.096  1.00106.86           C  
ANISOU 6302  CA  THR A 856    16697  15396   8508  -2088  -4489   3126       C  
ATOM   6303  C   THR A 856      41.597  12.806   5.979  1.00105.90           C  
ANISOU 6303  C   THR A 856    16615  15375   8245  -2086  -4493   3001       C  
ATOM   6304  O   THR A 856      40.853  12.830   6.966  1.00100.76           O  
ANISOU 6304  O   THR A 856    16025  14853   7405  -2161  -4439   2949       O  
ATOM   6305  CB  THR A 856      43.089  10.941   5.319  1.00111.44           C  
ANISOU 6305  CB  THR A 856    17251  15800   9291  -2111  -4691   3285       C  
ATOM   6306  OG1 THR A 856      43.099   9.595   4.828  1.00113.34           O  
ANISOU 6306  OG1 THR A 856    17462  15956   9647  -2141  -4708   3414       O  
ATOM   6307  CG2 THR A 856      43.444  10.923   6.809  1.00110.53           C  
ANISOU 6307  CG2 THR A 856    17200  15695   9102  -2188  -4809   3324       C  
ATOM   6308  N   GLN A 857      42.382  13.822   5.637  1.00178.74           N  
ANISOU 6308  N   GLN A 857    25814  24540  17560  -2014  -4558   2953       N  
ATOM   6309  CA  GLN A 857      42.518  15.005   6.477  1.00181.70           C  
ANISOU 6309  CA  GLN A 857    26219  24985  17833  -2006  -4588   2850       C  
ATOM   6310  C   GLN A 857      41.773  16.178   5.854  1.00179.82           C  
ANISOU 6310  C   GLN A 857    25974  24834  17517  -1930  -4480   2673       C  
ATOM   6311  O   GLN A 857      41.762  17.284   6.394  1.00182.06           O  
ANISOU 6311  O   GLN A 857    26275  25183  17718  -1910  -4492   2562       O  
ATOM   6312  CB  GLN A 857      44.002  15.343   6.683  1.00177.26           C  
ANISOU 6312  CB  GLN A 857    25636  24284  17432  -1986  -4764   2921       C  
ATOM   6313  CG  GLN A 857      44.325  16.062   7.992  1.00173.05           C  
ANISOU 6313  CG  GLN A 857    25150  23800  16799  -2021  -4839   2884       C  
ATOM   6314  CD  GLN A 857      45.447  15.386   8.775  1.00168.81           C  
ANISOU 6314  CD  GLN A 857    24627  23133  16381  -2081  -5034   3035       C  
ATOM   6315  OE1 GLN A 857      45.632  14.172   8.690  1.00163.80           O  
ANISOU 6315  OE1 GLN A 857    23986  22410  15841  -2126  -5097   3167       O  
ATOM   6316  NE2 GLN A 857      46.200  16.173   9.538  1.00162.48           N  
ANISOU 6316  NE2 GLN A 857    23845  22307  15584  -2080  -5146   3015       N  
ATOM   6317  N   GLN A 858      41.147  15.921   4.712  1.00141.68           N  
ANISOU 6317  N   GLN A 858    21122  19992  12718  -1890  -4387   2646       N  
ATOM   6318  CA  GLN A 858      40.403  16.949   3.991  1.00142.82           C  
ANISOU 6318  CA  GLN A 858    21268  20185  12811  -1817  -4312   2482       C  
ATOM   6319  C   GLN A 858      39.051  16.415   3.521  1.00139.87           C  
ANISOU 6319  C   GLN A 858    20885  19889  12371  -1819  -4175   2420       C  
ATOM   6320  O   GLN A 858      38.978  15.588   2.610  1.00138.36           O  
ANISOU 6320  O   GLN A 858    20658  19612  12299  -1797  -4110   2480       O  
ATOM   6321  CB  GLN A 858      41.204  17.462   2.791  1.00142.96           C  
ANISOU 6321  CB  GLN A 858    21245  20039  13035  -1726  -4309   2460       C  
ATOM   6322  CG  GLN A 858      42.359  18.400   3.150  1.00142.10           C  
ANISOU 6322  CG  GLN A 858    21141  19869  12981  -1707  -4425   2454       C  
ATOM   6323  CD  GLN A 858      43.624  17.668   3.562  1.00141.24           C  
ANISOU 6323  CD  GLN A 858    21001  19652  13012  -1750  -4536   2608       C  
ATOM   6324  OE1 GLN A 858      43.840  16.516   3.189  1.00141.65           O  
ANISOU 6324  OE1 GLN A 858    21011  19623  13189  -1773  -4517   2712       O  
ATOM   6325  NE2 GLN A 858      44.470  18.339   4.337  1.00136.08           N  
ANISOU 6325  NE2 GLN A 858    20362  18988  12353  -1759  -4666   2617       N  
ATOM   6326  N   ALA A 859      37.977  16.890   4.142  1.00128.84           N  
ANISOU 6326  N   ALA A 859    19509  18649  10795  -1848  -4127   2285       N  
ATOM   6327  CA  ALA A 859      36.641  16.402   3.819  1.00126.10           C  
ANISOU 6327  CA  ALA A 859    19138  18382  10391  -1856  -3997   2202       C  
ATOM   6328  C   ALA A 859      35.655  17.531   3.572  1.00126.48           C  
ANISOU 6328  C   ALA A 859    19158  18494  10403  -1786  -3950   1972       C  
ATOM   6329  O   ALA A 859      35.865  18.665   4.009  1.00123.39           O  
ANISOU 6329  O   ALA A 859    18778  18134   9972  -1763  -4012   1871       O  
ATOM   6330  CB  ALA A 859      36.131  15.504   4.926  1.00129.51           C  
ANISOU 6330  CB  ALA A 859    19615  18947  10647  -1998  -3966   2257       C  
ATOM   6331  N   ASP A 860      34.569  17.202   2.880  1.00149.69           N  
ANISOU 6331  N   ASP A 860    22057  21445  13371  -1753  -3851   1886       N  
ATOM   6332  CA  ASP A 860      33.589  18.196   2.469  1.00146.66           C  
ANISOU 6332  CA  ASP A 860    21634  21084  13007  -1673  -3829   1661       C  
ATOM   6333  C   ASP A 860      32.230  18.011   3.121  1.00149.35           C  
ANISOU 6333  C   ASP A 860    21928  21585  13233  -1734  -3726   1500       C  
ATOM   6334  O   ASP A 860      32.073  17.259   4.085  1.00152.46           O  
ANISOU 6334  O   ASP A 860    22344  22097  13485  -1863  -3668   1554       O  
ATOM   6335  CB  ASP A 860      33.404  18.166   0.950  1.00137.46           C  
ANISOU 6335  CB  ASP A 860    20460  19766  12004  -1572  -3823   1656       C  
ATOM   6336  CG  ASP A 860      32.856  16.833   0.449  1.00137.88           C  
ANISOU 6336  CG  ASP A 860    20491  19811  12085  -1601  -3723   1740       C  
ATOM   6337  OD1 ASP A 860      32.854  15.858   1.233  1.00139.09           O  
ANISOU 6337  OD1 ASP A 860    20646  20056  12146  -1701  -3672   1840       O  
ATOM   6338  OD2 ASP A 860      32.446  16.751  -0.733  1.00122.80           O  
ANISOU 6338  OD2 ASP A 860    18577  17794  10285  -1533  -3704   1712       O  
ATOM   6339  N   GLN A 861      31.264  18.737   2.568  1.00100.65           N  
ANISOU 6339  N   GLN A 861    15701  15406   7137  -1649  -3714   1291       N  
ATOM   6340  CA  GLN A 861      29.840  18.573   2.841  1.00 98.33           C  
ANISOU 6340  CA  GLN A 861    15330  15226   6807  -1680  -3607   1095       C  
ATOM   6341  C   GLN A 861      29.398  19.047   4.229  1.00101.31           C  
ANISOU 6341  C   GLN A 861    15682  15782   7028  -1785  -3554    931       C  
ATOM   6342  O   GLN A 861      29.729  18.449   5.245  1.00105.37           O  
ANISOU 6342  O   GLN A 861    16255  16402   7378  -1928  -3508   1032       O  
ATOM   6343  CB  GLN A 861      29.426  17.113   2.640  1.00 95.82           C  
ANISOU 6343  CB  GLN A 861    15009  14931   6468  -1746  -3497   1213       C  
ATOM   6344  CG  GLN A 861      28.032  16.956   2.090  1.00 95.96           C  
ANISOU 6344  CG  GLN A 861    14937  14962   6563  -1705  -3416   1029       C  
ATOM   6345  CD  GLN A 861      27.005  17.753   2.856  1.00100.47           C  
ANISOU 6345  CD  GLN A 861    15419  15659   7094  -1731  -3366    736       C  
ATOM   6346  OE1 GLN A 861      26.475  17.291   3.857  1.00102.41           O  
ANISOU 6346  OE1 GLN A 861    15647  16063   7200  -1870  -3242    667       O  
ATOM   6347  NE2 GLN A 861      26.724  18.964   2.390  1.00 99.60           N  
ANISOU 6347  NE2 GLN A 861    15259  15473   7113  -1609  -3465    553       N  
ATOM   6348  N   LEU A 862      28.621  20.128   4.226  1.00106.66           N  
ANISOU 6348  N   LEU A 862    16278  16480   7769  -1720  -3568    666       N  
ATOM   6349  CA  LEU A 862      27.879  20.608   5.386  1.00106.79           C  
ANISOU 6349  CA  LEU A 862    16235  16664   7676  -1817  -3483    432       C  
ATOM   6350  C   LEU A 862      26.420  20.815   4.950  1.00105.68           C  
ANISOU 6350  C   LEU A 862    15953  16531   7669  -1760  -3417    151       C  
ATOM   6351  O   LEU A 862      26.045  21.906   4.514  1.00100.73           O  
ANISOU 6351  O   LEU A 862    15252  15829   7192  -1637  -3511    -45       O  
ATOM   6352  CB  LEU A 862      28.482  21.912   5.924  1.00104.73           C  
ANISOU 6352  CB  LEU A 862    15989  16410   7392  -1789  -3586    350       C  
ATOM   6353  CG  LEU A 862      29.902  22.293   5.479  1.00101.85           C  
ANISOU 6353  CG  LEU A 862    15720  15912   7066  -1710  -3741    568       C  
ATOM   6354  CD1 LEU A 862      30.187  23.755   5.773  1.00 99.57           C  
ANISOU 6354  CD1 LEU A 862    15417  15613   6803  -1647  -3846    422       C  
ATOM   6355  CD2 LEU A 862      30.938  21.435   6.157  1.00 99.21           C  
ANISOU 6355  CD2 LEU A 862    15494  15615   6585  -1831  -3737    829       C  
ATOM   6356  N   ILE A 863      25.606  19.766   5.057  1.00101.14           N  
ANISOU 6356  N   ILE A 863    15342  16034   7054  -1848  -3270    128       N  
ATOM   6357  CA  ILE A 863      24.295  19.744   4.407  1.00101.44           C  
ANISOU 6357  CA  ILE A 863    15245  16042   7257  -1777  -3221    -97       C  
ATOM   6358  C   ILE A 863      23.213  20.616   5.035  1.00103.29           C  
ANISOU 6358  C   ILE A 863    15330  16369   7548  -1796  -3159   -477       C  
ATOM   6359  O   ILE A 863      23.321  21.840   5.089  1.00103.62           O  
ANISOU 6359  O   ILE A 863    15330  16368   7673  -1713  -3270   -627       O  
ATOM   6360  CB  ILE A 863      23.726  18.309   4.343  1.00101.48           C  
ANISOU 6360  CB  ILE A 863    15248  16105   7206  -1873  -3070    -15       C  
ATOM   6361  N   VAL A 864      22.164  19.946   5.500  1.00104.60           N  
ANISOU 6361  N   VAL A 864    15409  16657   7676  -1914  -2975   -640       N  
ATOM   6362  CA  VAL A 864      20.865  20.560   5.742  1.00106.34           C  
ANISOU 6362  CA  VAL A 864    15440  16927   8036  -1909  -2899  -1041       C  
ATOM   6363  C   VAL A 864      20.887  21.634   6.827  1.00107.97           C  
ANISOU 6363  C   VAL A 864    15601  17242   8180  -1982  -2872  -1268       C  
ATOM   6364  O   VAL A 864      21.400  21.420   7.927  1.00108.75           O  
ANISOU 6364  O   VAL A 864    15803  17486   8031  -2163  -2771  -1189       O  
ATOM   6365  CB  VAL A 864      19.828  19.462   6.081  1.00107.47           C  
ANISOU 6365  CB  VAL A 864    15514  17193   8126  -2056  -2673  -1150       C  
ATOM   6366  CG1 VAL A 864      20.497  18.297   6.789  1.00107.34           C  
ANISOU 6366  CG1 VAL A 864    15672  17294   7819  -2252  -2556   -864       C  
ATOM   6367  CG2 VAL A 864      18.697  20.012   6.894  1.00109.91           C  
ANISOU 6367  CG2 VAL A 864    15647  17625   8487  -2150  -2522  -1572       C  
ATOM   6368  N   LYS A 865      20.326  22.794   6.497  1.00108.58           N  
ANISOU 6368  N   LYS A 865    15530  17235   8489  -1844  -2978  -1553       N  
ATOM   6369  CA  LYS A 865      20.402  23.965   7.361  1.00109.97           C  
ANISOU 6369  CA  LYS A 865    15652  17481   8650  -1876  -2988  -1776       C  
ATOM   6370  C   LYS A 865      19.208  24.081   8.307  1.00112.59           C  
ANISOU 6370  C   LYS A 865    15808  17972   8998  -2026  -2769  -2179       C  
ATOM   6371  O   LYS A 865      19.368  24.484   9.460  1.00114.05           O  
ANISOU 6371  O   LYS A 865    16009  18305   9020  -2182  -2659  -2296       O  
ATOM   6372  CB  LYS A 865      20.519  25.235   6.512  1.00109.34           C  
ANISOU 6372  CB  LYS A 865    15514  17209   8822  -1647  -3244  -1868       C  
ATOM   6373  CG  LYS A 865      21.094  26.429   7.251  1.00110.02           C  
ANISOU 6373  CG  LYS A 865    15611  17335   8858  -1654  -3312  -1962       C  
ATOM   6374  CD  LYS A 865      21.413  27.575   6.303  1.00109.10           C  
ANISOU 6374  CD  LYS A 865    15489  17004   8959  -1432  -3592  -1973       C  
ATOM   6375  CE  LYS A 865      20.176  28.391   5.964  1.00110.60           C  
ANISOU 6375  CE  LYS A 865    15458  17102   9464  -1318  -3671  -2374       C  
ATOM   6376  NZ  LYS A 865      19.714  29.217   7.115  1.00112.85           N  
ANISOU 6376  NZ  LYS A 865    15594  17521   9761  -1405  -3568  -2725       N  
ATOM   6377  N   ASN A 866      18.018  23.727   7.824  1.00113.30           N  
ANISOU 6377  N   ASN A 866    15732  18030   9287  -1989  -2701  -2401       N  
ATOM   6378  CA  ASN A 866      16.797  23.907   8.611  1.00115.97           C  
ANISOU 6378  CA  ASN A 866    15866  18498   9701  -2119  -2490  -2839       C  
ATOM   6379  C   ASN A 866      15.986  22.625   8.831  1.00116.81           C  
ANISOU 6379  C   ASN A 866    15942  18718   9723  -2288  -2242  -2884       C  
ATOM   6380  O   ASN A 866      14.758  22.656   8.914  1.00118.63           O  
ANISOU 6380  O   ASN A 866    15957  18977  10140  -2318  -2112  -3256       O  
ATOM   6381  CB  ASN A 866      15.916  24.977   7.964  1.00116.82           C  
ANISOU 6381  CB  ASN A 866    15734  18450  10203  -1918  -2644  -3201       C  
ATOM   6382  CG  ASN A 866      16.457  26.379   8.178  1.00117.03           C  
ANISOU 6382  CG  ASN A 866    15749  18421  10297  -1823  -2817  -3291       C  
ATOM   6383  OD1 ASN A 866      16.809  26.756   9.295  1.00118.15           O  
ANISOU 6383  OD1 ASN A 866    15926  18716  10250  -1977  -2697  -3363       O  
ATOM   6384  ND2 ASN A 866      16.539  27.154   7.105  1.00116.01           N  
ANISOU 6384  ND2 ASN A 866    15589  18064  10426  -1578  -3109  -3281       N  
ATOM   6385  N   LYS A 867      16.696  21.503   8.907  1.00142.66           N  
ANISOU 6385  N   LYS A 867    19428  22047  12731  -2394  -2187  -2507       N  
ATOM   6386  CA  LYS A 867      16.195  20.266   9.513  1.00154.29           C  
ANISOU 6386  CA  LYS A 867    20943  23677  14005  -2633  -1925  -2500       C  
ATOM   6387  C   LYS A 867      14.965  19.630   8.859  1.00149.02           C  
ANISOU 6387  C   LYS A 867    20102  22971  13549  -2592  -1831  -2690       C  
ATOM   6388  O   LYS A 867      14.740  19.767   7.658  1.00144.85           O  
ANISOU 6388  O   LYS A 867    19490  22260  13286  -2357  -2013  -2667       O  
ATOM   6389  CB  LYS A 867      15.898  20.511  10.998  1.00158.11           C  
ANISOU 6389  CB  LYS A 867    21421  24371  14282  -2912  -1686  -2757       C  
ATOM   6390  CG  LYS A 867      17.133  20.521  11.896  1.00156.60           C  
ANISOU 6390  CG  LYS A 867    21481  24268  13750  -3063  -1708  -2478       C  
ATOM   6391  CD  LYS A 867      17.969  21.780  11.732  1.00154.18           C  
ANISOU 6391  CD  LYS A 867    21183  23866  13534  -2884  -1938  -2435       C  
ATOM   6392  CE  LYS A 867      17.241  23.010  12.253  1.00155.43           C  
ANISOU 6392  CE  LYS A 867    21134  24070  13851  -2891  -1875  -2897       C  
ATOM   6393  NZ  LYS A 867      17.076  22.973  13.732  1.00155.64           N  
ANISOU 6393  NZ  LYS A 867    21223  24314  13601  -3214  -1622  -3072       N  
ATOM   6394  N   LEU A 868      14.188  18.932   9.687  1.00165.92           N  
ANISOU 6394  N   LEU A 868    22205  25283  15555  -2841  -1545  -2877       N  
ATOM   6395  CA  LEU A 868      13.087  18.070   9.260  1.00167.59           C  
ANISOU 6395  CA  LEU A 868    22287  25495  15895  -2864  -1405  -3020       C  
ATOM   6396  C   LEU A 868      13.567  16.995   8.290  1.00163.92           C  
ANISOU 6396  C   LEU A 868    21963  24926  15391  -2762  -1516  -2607       C  
ATOM   6397  O   LEU A 868      13.692  17.240   7.093  1.00164.21           O  
ANISOU 6397  O   LEU A 868    21959  24772  15660  -2505  -1742  -2504       O  
ATOM   6398  CB  LEU A 868      11.954  18.880   8.624  1.00169.43           C  
ANISOU 6398  CB  LEU A 868    22214  25610  16552  -2679  -1468  -3442       C  
ATOM   6399  CG  LEU A 868      10.774  18.028   8.139  1.00164.96           C  
ANISOU 6399  CG  LEU A 868    21493  25029  16156  -2688  -1337  -3613       C  
ATOM   6400  CD1 LEU A 868      10.237  17.156   9.265  1.00162.72           C  
ANISOU 6400  CD1 LEU A 868    21234  24974  15617  -3028   -975  -3750       C  
ATOM   6401  CD2 LEU A 868       9.671  18.895   7.561  1.00166.34           C  
ANISOU 6401  CD2 LEU A 868    21356  25068  16780  -2503  -1430  -4050       C  
ATOM   6402  N   GLU A 869      13.838  15.806   8.821  1.00117.39           N  
ANISOU 6402  N   GLU A 869    16248  19154   9201  -2977  -1360  -2377       N  
ATOM   6403  CA  GLU A 869      14.306  14.685   8.011  1.00114.98           C  
ANISOU 6403  CA  GLU A 869    16079  18765   8845  -2909  -1441  -1990       C  
ATOM   6404  C   GLU A 869      13.316  13.523   8.066  1.00115.97           C  
ANISOU 6404  C   GLU A 869    16153  18971   8941  -3056  -1218  -2083       C  
ATOM   6405  O   GLU A 869      12.186  13.695   8.525  1.00118.21           O  
ANISOU 6405  O   GLU A 869    16259  19346   9309  -3166  -1021  -2479       O  
ATOM   6406  CB  GLU A 869      15.695  14.236   8.471  1.00113.88           C  
ANISOU 6406  CB  GLU A 869    16215  18655   8398  -3005  -1514  -1569       C  
ATOM   6407  CG  GLU A 869      16.834  15.166   8.061  1.00113.95           C  
ANISOU 6407  CG  GLU A 869    16290  18538   8468  -2812  -1773  -1384       C  
ATOM   6408  CD  GLU A 869      16.793  16.516   8.756  1.00113.60           C  
ANISOU 6408  CD  GLU A 869    16166  18545   8454  -2822  -1783  -1663       C  
ATOM   6409  OE1 GLU A 869      17.492  17.440   8.301  1.00112.39           O  
ANISOU 6409  OE1 GLU A 869    16018  18273   8411  -2637  -1995  -1590       O  
ATOM   6410  OE2 GLU A 869      16.070  16.658   9.761  1.00116.86           O  
ANISOU 6410  OE2 GLU A 869    16512  19115   8775  -3026  -1571  -1961       O  
ATOM   6411  N   GLY A 870      13.735  12.347   7.601  1.00114.41           N  
ANISOU 6411  N   GLY A 870    16101  18737   8634  -3062  -1243  -1732       N  
ATOM   6412  CA  GLY A 870      12.823  11.222   7.454  1.00115.01           C  
ANISOU 6412  CA  GLY A 870    16127  18862   8710  -3165  -1062  -1791       C  
ATOM   6413  C   GLY A 870      13.280   9.895   8.036  1.00115.06           C  
ANISOU 6413  C   GLY A 870    16363  18968   8385  -3399   -949  -1486       C  
ATOM   6414  O   GLY A 870      14.285   9.828   8.740  1.00115.00           O  
ANISOU 6414  O   GLY A 870    16565  19010   8121  -3521   -997  -1248       O  
ATOM   6415  N   ALA A 871      12.532   8.835   7.732  1.00122.29           N  
ANISOU 6415  N   ALA A 871    17243  19904   9317  -3462   -815  -1496       N  
ATOM   6416  CA  ALA A 871      12.788   7.504   8.288  1.00124.13           C  
ANISOU 6416  CA  ALA A 871    17686  20229   9250  -3702   -698  -1241       C  
ATOM   6417  C   ALA A 871      13.754   6.681   7.425  1.00123.03           C  
ANISOU 6417  C   ALA A 871    17689  19952   9105  -3559   -895   -784       C  
ATOM   6418  O   ALA A 871      13.828   6.872   6.211  1.00119.53           O  
ANISOU 6418  O   ALA A 871    17146  19351   8920  -3289  -1054   -719       O  
ATOM   6419  CB  ALA A 871      11.472   6.753   8.470  1.00119.61           C  
ANISOU 6419  CB  ALA A 871    17005  19756   8685  -3868   -433  -1499       C  
ATOM   6420  N   ASN A 872      14.499   5.793   8.090  1.00124.93           N  
ANISOU 6420  N   ASN A 872    18170  20246   9051  -3756   -890   -482       N  
ATOM   6421  CA  ASN A 872      15.505   4.898   7.491  1.00123.08           C  
ANISOU 6421  CA  ASN A 872    18087  19892   8785  -3671  -1063    -47       C  
ATOM   6422  C   ASN A 872      16.807   5.589   7.076  1.00123.85           C  
ANISOU 6422  C   ASN A 872    18243  19859   8957  -3475  -1320    182       C  
ATOM   6423  O   ASN A 872      17.706   5.760   7.898  1.00128.56           O  
ANISOU 6423  O   ASN A 872    19003  20488   9357  -3591  -1394    332       O  
ATOM   6424  CB  ASN A 872      14.925   4.148   6.287  1.00122.94           C  
ANISOU 6424  CB  ASN A 872    17953  19779   8980  -3514  -1056     -9       C  
ATOM   6425  CG  ASN A 872      14.801   2.659   6.536  1.00127.94           C  
ANISOU 6425  CG  ASN A 872    18720  20461   9432  -3704   -953    185       C  
ATOM   6426  OD1 ASN A 872      15.759   1.908   6.357  1.00132.71           O  
ANISOU 6426  OD1 ASN A 872    19479  20986   9958  -3695  -1087    544       O  
ATOM   6427  ND2 ASN A 872      13.617   2.223   6.952  1.00124.34           N  
ANISOU 6427  ND2 ASN A 872    18199  20127   8919  -3880   -715    -63       N  
ATOM   6428  N   ASN A 873      16.909   5.954   5.800  1.00133.02           N  
ANISOU 6428  N   ASN A 873    19281  20865  10394  -3193  -1458    211       N  
ATOM   6429  CA  ASN A 873      18.093   6.615   5.235  1.00130.57           C  
ANISOU 6429  CA  ASN A 873    19014  20415  10183  -3000  -1690    409       C  
ATOM   6430  C   ASN A 873      19.386   5.807   5.341  1.00131.22           C  
ANISOU 6430  C   ASN A 873    19288  20436  10133  -3046  -1814    808       C  
ATOM   6431  O   ASN A 873      19.391   4.683   5.842  1.00136.38           O  
ANISOU 6431  O   ASN A 873    20057  21146  10614  -3226  -1743    958       O  
ATOM   6432  CB  ASN A 873      18.307   7.985   5.884  1.00130.83           C  
ANISOU 6432  CB  ASN A 873    19020  20494  10195  -2996  -1732    222       C  
ATOM   6433  CG  ASN A 873      17.133   8.920   5.673  1.00129.70           C  
ANISOU 6433  CG  ASN A 873    18663  20372  10244  -2911  -1655   -183       C  
ATOM   6434  OD1 ASN A 873      16.198   8.604   4.942  1.00129.92           O  
ANISOU 6434  OD1 ASN A 873    18556  20360  10446  -2831  -1595   -318       O  
ATOM   6435  ND2 ASN A 873      17.181  10.081   6.310  1.00132.24           N  
ANISOU 6435  ND2 ASN A 873    18945  20747  10553  -2926  -1667   -386       N  
ATOM   6436  N   LEU A 874      20.478   6.399   4.860  1.00105.22           N  
ANISOU 6436  N   LEU A 874    16026  17018   6936  -2886  -2006    968       N  
ATOM   6437  CA  LEU A 874      21.784   5.739   4.827  1.00108.25           C  
ANISOU 6437  CA  LEU A 874    16556  17310   7263  -2895  -2149   1324       C  
ATOM   6438  C   LEU A 874      22.926   6.711   4.543  1.00104.60           C  
ANISOU 6438  C   LEU A 874    16110  16739   6894  -2748  -2334   1413       C  
ATOM   6439  O   LEU A 874      23.290   6.914   3.388  1.00 99.99           O  
ANISOU 6439  O   LEU A 874    15470  16009   6514  -2555  -2428   1480       O  
ATOM   6440  CB  LEU A 874      21.803   4.633   3.767  1.00103.59           C  
ANISOU 6440  CB  LEU A 874    15949  16608   6802  -2809  -2160   1510       C  
ATOM   6441  CG  LEU A 874      21.731   3.195   4.277  1.00108.65           C  
ANISOU 6441  CG  LEU A 874    16699  17300   7281  -2998  -2091   1685       C  
ATOM   6442  CD1 LEU A 874      22.286   2.234   3.236  1.00107.01           C  
ANISOU 6442  CD1 LEU A 874    16496  16942   7222  -2887  -2172   1938       C  
ATOM   6443  CD2 LEU A 874      22.459   3.054   5.613  1.00110.14           C  
ANISOU 6443  CD2 LEU A 874    17067  17559   7221  -3208  -2147   1815       C  
ATOM   6444  N   LEU A 875      23.501   7.296   5.588  1.00135.35           N  
ANISOU 6444  N   LEU A 875    20093  20700  10633  -2853  -2383   1414       N  
ATOM   6445  CA  LEU A 875      24.610   8.229   5.408  1.00133.90           C  
ANISOU 6445  CA  LEU A 875    19928  20418  10528  -2726  -2555   1493       C  
ATOM   6446  C   LEU A 875      25.945   7.491   5.398  1.00129.04           C  
ANISOU 6446  C   LEU A 875    19433  19695   9901  -2741  -2702   1827       C  
ATOM   6447  O   LEU A 875      26.621   7.397   6.420  1.00128.95           O  
ANISOU 6447  O   LEU A 875    19550  19723   9724  -2882  -2772   1942       O  
ATOM   6448  CB  LEU A 875      24.601   9.298   6.506  1.00136.76           C  
ANISOU 6448  CB  LEU A 875    20316  20896  10750  -2819  -2547   1319       C  
ATOM   6449  CG  LEU A 875      25.396  10.586   6.261  1.00137.37           C  
ANISOU 6449  CG  LEU A 875    20367  20893  10935  -2665  -2695   1293       C  
ATOM   6450  CD1 LEU A 875      24.616  11.799   6.749  1.00138.40           C  
ANISOU 6450  CD1 LEU A 875    20408  21128  11051  -2671  -2623    965       C  
ATOM   6451  CD2 LEU A 875      26.758  10.530   6.937  1.00134.92           C  
ANISOU 6451  CD2 LEU A 875    20203  20548  10514  -2735  -2840   1532       C  
ATOM   6452  N   LEU A 876      26.528   7.241   4.197  1.00132.13           N  
ANISOU 6452  N   LEU A 876    19783  19942  10481  -2602  -2755   1974       N  
ATOM   6453  CA  LEU A 876      27.879   6.569   3.896  1.00132.89           C  
ANISOU 6453  CA  LEU A 876    19957  19913  10620  -2602  -2890   2264       C  
ATOM   6454  C   LEU A 876      29.258   7.332   3.477  1.00136.53           C  
ANISOU 6454  C   LEU A 876    20420  20267  11187  -2488  -3043   2320       C  
ATOM   6455  O   LEU A 876      29.410   8.452   3.893  1.00134.73           O  
ANISOU 6455  O   LEU A 876    20173  20087  10931  -2453  -3058   2160       O  
ATOM   6456  CB  LEU A 876      27.630   5.479   2.870  1.00128.58           C  
ANISOU 6456  CB  LEU A 876    19360  19257  10239  -2517  -2862   2382       C  
ATOM   6457  CG  LEU A 876      26.676   4.380   3.290  1.00133.42           C  
ANISOU 6457  CG  LEU A 876    19970  19956  10767  -2624  -2718   2359       C  
ATOM   6458  CD1 LEU A 876      26.991   3.980   4.707  1.00143.08           C  
ANISOU 6458  CD1 LEU A 876    21172  21051  12140  -2563  -2732   2545       C  
ATOM   6459  CD2 LEU A 876      25.225   4.796   3.175  1.00140.60           C  
ANISOU 6459  CD2 LEU A 876    21010  20994  11418  -2861  -2697   2404       C  
ATOM   6460  N   VAL A 877      30.227   6.735   2.699  1.00116.78           N  
ANISOU 6460  N   VAL A 877    17936  17616   8819  -2436  -3154   2538       N  
ATOM   6461  CA  VAL A 877      31.627   7.311   2.395  1.00113.56           C  
ANISOU 6461  CA  VAL A 877    17524  17089   8534  -2337  -3291   2598       C  
ATOM   6462  C   VAL A 877      32.748   6.650   1.462  1.00108.78           C  
ANISOU 6462  C   VAL A 877    16857  16309   8165  -2213  -3311   2703       C  
ATOM   6463  O   VAL A 877      32.734   5.450   1.357  1.00112.79           O  
ANISOU 6463  O   VAL A 877    17352  16777   8726  -2234  -3264   2805       O  
ATOM   6464  CB  VAL A 877      32.467   7.309   3.679  1.00121.45           C  
ANISOU 6464  CB  VAL A 877    18626  18078   9440  -2451  -3439   2759       C  
ATOM   6465  CG1 VAL A 877      31.974   8.293   4.724  1.00120.54           C  
ANISOU 6465  CG1 VAL A 877    18492  17853   9456  -2347  -3569   2781       C  
ATOM   6466  CG2 VAL A 877      32.617   5.890   4.206  1.00121.80           C  
ANISOU 6466  CG2 VAL A 877    18698  18028   9551  -2514  -3482   2970       C  
ATOM   6467  N   ASP A 878      33.762   7.383   0.907  1.00 89.74           N  
ANISOU 6467  N   ASP A 878    14255  13103   6740  -1863  -3396   2996       N  
ATOM   6468  CA  ASP A 878      35.073   6.783   0.374  1.00 92.29           C  
ANISOU 6468  CA  ASP A 878    14623  13567   6878  -1908  -3474   2974       C  
ATOM   6469  C   ASP A 878      36.334   7.539  -0.310  1.00 94.45           C  
ANISOU 6469  C   ASP A 878    14901  13779   7207  -1916  -3612   3024       C  
ATOM   6470  O   ASP A 878      36.261   8.702  -0.639  1.00 91.38           O  
ANISOU 6470  O   ASP A 878    14536  13419   6766  -1880  -3649   2924       O  
ATOM   6471  CB  ASP A 878      34.852   5.456  -0.323  1.00 96.17           C  
ANISOU 6471  CB  ASP A 878    15138  14162   7243  -2007  -3470   3066       C  
ATOM   6472  CG  ASP A 878      35.495   4.288   0.433  1.00 92.95           C  
ANISOU 6472  CG  ASP A 878    14798  13913   6605  -2087  -3519   3021       C  
ATOM   6473  OD1 ASP A 878      34.919   3.811   1.428  1.00 92.90           O  
ANISOU 6473  OD1 ASP A 878    14803  13964   6531  -2046  -3524   2882       O  
ATOM   6474  OD2 ASP A 878      36.580   3.838   0.029  1.00 94.07           O  
ANISOU 6474  OD2 ASP A 878    14993  14120   6631  -2202  -3552   3121       O  
ATOM   6475  N   PHE A 879      37.466   6.827  -0.532  1.00111.70           N  
ANISOU 6475  N   PHE A 879    17058  15869   9513  -1960  -3698   3174       N  
ATOM   6476  CA  PHE A 879      38.884   7.249  -0.266  1.00112.01           C  
ANISOU 6476  CA  PHE A 879    17094  15837   9629  -1972  -3851   3227       C  
ATOM   6477  C   PHE A 879      40.084   7.236  -1.280  1.00111.48           C  
ANISOU 6477  C   PHE A 879    16939  15575   9842  -1919  -3849   3231       C  
ATOM   6478  O   PHE A 879      39.883   7.112  -2.467  1.00103.08           O  
ANISOU 6478  O   PHE A 879    15835  14438   8894  -1886  -3723   3195       O  
ATOM   6479  CB  PHE A 879      39.398   6.436   0.924  1.00115.64           C  
ANISOU 6479  CB  PHE A 879    17590  16306  10041  -2072  -3994   3383       C  
ATOM   6480  CG  PHE A 879      38.572   6.561   2.167  1.00118.13           C  
ANISOU 6480  CG  PHE A 879    18017  16808  10060  -2161  -4015   3367       C  
ATOM   6481  CD1 PHE A 879      38.095   7.784   2.579  1.00117.27           C  
ANISOU 6481  CD1 PHE A 879    17939  16837   9782  -2134  -3927   3204       C  
ATOM   6482  CD2 PHE A 879      38.290   5.449   2.925  1.00120.95           C  
ANISOU 6482  CD2 PHE A 879    18444  17186  10326  -2279  -4115   3495       C  
ATOM   6483  CE1 PHE A 879      37.342   7.887   3.717  1.00118.62           C  
ANISOU 6483  CE1 PHE A 879    18190  17172   9707  -2225  -3911   3151       C  
ATOM   6484  CE2 PHE A 879      37.546   5.548   4.066  1.00120.45           C  
ANISOU 6484  CE2 PHE A 879    18456  17267  10041  -2359  -4060   3421       C  
ATOM   6485  CZ  PHE A 879      37.073   6.767   4.463  1.00119.95           C  
ANISOU 6485  CZ  PHE A 879    18410  17351   9815  -2336  -3951   3246       C  
ATOM   6486  N   ILE A 880      41.332   7.363  -0.759  1.00133.70           N  
ANISOU 6486  N   ILE A 880    19729  18307  12764  -1922  -3986   3263       N  
ATOM   6487  CA  ILE A 880      42.573   7.241  -1.518  1.00133.14           C  
ANISOU 6487  CA  ILE A 880    19556  18041  12988  -1895  -3994   3262       C  
ATOM   6488  C   ILE A 880      43.793   7.175  -0.594  1.00134.29           C  
ANISOU 6488  C   ILE A 880    19665  18098  13261  -1920  -4197   3341       C  
ATOM   6489  O   ILE A 880      44.904   7.482  -1.019  1.00136.55           O  
ANISOU 6489  O   ILE A 880    19866  18239  13777  -1895  -4221   3298       O  
ATOM   6490  CB  ILE A 880      42.769   8.410  -2.521  1.00127.45           C  
ANISOU 6490  CB  ILE A 880    18838  17276  12313  -1841  -3885   3114       C  
ATOM   6491  CG1 ILE A 880      41.926   9.625  -2.125  1.00127.86           C  
ANISOU 6491  CG1 ILE A 880    18991  17484  12107  -1813  -3878   3018       C  
ATOM   6492  CG2 ILE A 880      42.442   7.965  -3.940  1.00118.45           C  
ANISOU 6492  CG2 ILE A 880    17670  16057  11277  -1832  -3709   3067       C  
ATOM   6493  CD1 ILE A 880      41.949  10.743  -3.142  1.00120.87           C  
ANISOU 6493  CD1 ILE A 880    18135  16549  11240  -1768  -3788   2880       C  
ATOM   6494  N   GLU A 881      43.588   6.782   0.664  1.00122.42           N  
ANISOU 6494  N   GLU A 881    18475  16016  12023   3078  -2956   5064       N  
ATOM   6495  CA  GLU A 881      44.705   6.583   1.594  1.00128.15           C  
ANISOU 6495  CA  GLU A 881    19155  16737  12800   3098  -2934   5099       C  
ATOM   6496  C   GLU A 881      44.747   5.140   2.094  1.00133.14           C  
ANISOU 6496  C   GLU A 881    19834  17368  13387   3126  -2855   5101       C  
ATOM   6497  O   GLU A 881      43.774   4.634   2.661  1.00131.65           O  
ANISOU 6497  O   GLU A 881    19655  17208  13161   3115  -2869   5056       O  
ATOM   6498  CB  GLU A 881      44.625   7.540   2.792  1.00127.61           C  
ANISOU 6498  CB  GLU A 881    18982  16708  12795   3073  -3029   5075       C  
ATOM   6499  CG  GLU A 881      45.928   7.623   3.610  1.00127.24           C  
ANISOU 6499  CG  GLU A 881    18881  16661  12803   3097  -3017   5115       C  
ATOM   6500  CD  GLU A 881      45.717   7.496   5.125  1.00120.79           C  
ANISOU 6500  CD  GLU A 881    17996  15892  12005   3091  -3059   5083       C  
ATOM   6501  OE1 GLU A 881      46.239   8.355   5.868  1.00110.77           O  
ANISOU 6501  OE1 GLU A 881    16651  14645  10792   3086  -3117   5085       O  
ATOM   6502  OE2 GLU A 881      45.059   6.532   5.574  1.00122.06           O  
ANISOU 6502  OE2 GLU A 881    18184  16070  12122   3094  -3031   5057       O  
ATOM   6503  N   LYS A 882      45.890   4.492   1.894  1.00128.41           N  
ANISOU 6503  N   LYS A 882    19263  16735  12792   3166  -2767   5155       N  
ATOM   6504  CA  LYS A 882      46.039   3.069   2.183  1.00128.10           C  
ANISOU 6504  CA  LYS A 882    19281  16684  12707   3202  -2671   5168       C  
ATOM   6505  C   LYS A 882      46.284   2.791   3.669  1.00129.28           C  
ANISOU 6505  C   LYS A 882    19364  16869  12887   3213  -2682   5164       C  
ATOM   6506  O   LYS A 882      47.382   2.389   4.066  1.00125.14           O  
ANISOU 6506  O   LYS A 882    18822  16341  12386   3251  -2623   5210       O  
ATOM   6507  CB  LYS A 882      47.181   2.483   1.343  1.00127.04           C  
ANISOU 6507  CB  LYS A 882    19204  16502  12565   3245  -2566   5231       C  
ATOM   6508  CG  LYS A 882      47.104   2.814  -0.155  1.00120.75           C  
ANISOU 6508  CG  LYS A 882    18467  15670  11742   3238  -2553   5240       C  
ATOM   6509  CD  LYS A 882      45.871   2.211  -0.820  1.00115.69           C  
ANISOU 6509  CD  LYS A 882    17916  15025  11015   3229  -2536   5198       C  
ATOM   6510  CE  LYS A 882      45.815   2.573  -2.302  1.00104.35           C  
ANISOU 6510  CE  LYS A 882    16537  13562   9550   3226  -2525   5207       C  
ATOM   6511  NZ  LYS A 882      44.626   2.001  -2.999  1.00104.44           N  
ANISOU 6511  NZ  LYS A 882    16640  13577   9467   3220  -2509   5162       N  
ATOM   6512  N   LYS A 883      45.247   3.003   4.480  1.00141.44           N  
ANISOU 6512  N   LYS A 883    20866  18450  14423   3182  -2755   5110       N  
ATOM   6513  CA  LYS A 883      45.280   2.682   5.907  1.00136.55           C  
ANISOU 6513  CA  LYS A 883    20189  17871  13823   3191  -2768   5098       C  
ATOM   6514  C   LYS A 883      45.031   1.190   6.135  1.00135.52           C  
ANISOU 6514  C   LYS A 883    20130  17727  13633   3226  -2672   5103       C  
ATOM   6515  O   LYS A 883      43.887   0.753   6.258  1.00134.41           O  
ANISOU 6515  O   LYS A 883    20028  17598  13443   3210  -2683   5059       O  
ATOM   6516  CB  LYS A 883      44.244   3.522   6.670  1.00134.40           C  
ANISOU 6516  CB  LYS A 883    19847  17648  13570   3144  -2885   5036       C  
ATOM   6517  CG  LYS A 883      42.930   3.735   5.917  1.00132.80           C  
ANISOU 6517  CG  LYS A 883    19690  17447  13322   3108  -2924   4988       C  
ATOM   6518  CD  LYS A 883      41.967   4.643   6.672  1.00125.93           C  
ANISOU 6518  CD  LYS A 883    18743  16629  12477   3063  -3037   4929       C  
ATOM   6519  CE  LYS A 883      41.284   3.913   7.814  1.00126.41           C  
ANISOU 6519  CE  LYS A 883    18790  16727  12514   3062  -3041   4893       C  
ATOM   6520  NZ  LYS A 883      40.261   4.768   8.479  1.00121.90           N  
ANISOU 6520  NZ  LYS A 883    18147  16208  11962   3017  -3147   4833       N  
ATOM   6521  N   GLY A 884      46.110   0.414   6.198  1.00134.56           N  
ANISOU 6521  N   GLY A 884    20028  17585  13514   3278  -2574   5159       N  
ATOM   6522  CA  GLY A 884      46.015  -1.028   6.363  1.00137.54           C  
ANISOU 6522  CA  GLY A 884    20480  17941  13837   3320  -2465   5175       C  
ATOM   6523  C   GLY A 884      45.286  -1.462   7.624  1.00139.03           C  
ANISOU 6523  C   GLY A 884    20639  18171  14016   3318  -2488   5140       C  
ATOM   6524  O   GLY A 884      44.982  -2.642   7.810  1.00138.63           O  
ANISOU 6524  O   GLY A 884    20655  18102  13916   3350  -2405   5147       O  
ATOM   6525  N   ASN A 885      45.021  -0.501   8.501  1.00166.89           N  
ANISOU 6525  N   ASN A 885    24067  21752  17591   3283  -2599   5105       N  
ATOM   6526  CA  ASN A 885      44.211  -0.734   9.684  1.00166.89           C  
ANISOU 6526  CA  ASN A 885    24030  21797  17584   3272  -2639   5063       C  
ATOM   6527  C   ASN A 885      43.324   0.479   9.949  1.00164.90           C  
ANISOU 6527  C   ASN A 885    23711  21586  17359   3210  -2775   5001       C  
ATOM   6528  O   ASN A 885      43.040   1.257   9.036  1.00165.08           O  
ANISOU 6528  O   ASN A 885    23745  21593  17385   3177  -2823   4987       O  
ATOM   6529  CB  ASN A 885      45.097  -1.041  10.892  1.00169.55           C  
ANISOU 6529  CB  ASN A 885    24296  22171  17956   3314  -2609   5094       C  
ATOM   6530  CG  ASN A 885      45.962  -2.274  10.683  1.00168.16           C  
ANISOU 6530  CG  ASN A 885    24180  21958  17753   3381  -2466   5158       C  
ATOM   6531  OD1 ASN A 885      45.521  -3.402  10.904  1.00163.14           O  
ANISOU 6531  OD1 ASN A 885    23608  21307  17070   3409  -2389   5162       O  
ATOM   6532  ND2 ASN A 885      47.200  -2.062  10.250  1.00170.32           N  
ANISOU 6532  ND2 ASN A 885    24437  22220  18056   3409  -2425   5210       N  
ATOM   6533  N   ASP A 886      42.888   0.643  11.193  1.00168.47           N  
ANISOU 6533  N   ASP A 886    24092  22090  17830   3197  -2835   4966       N  
ATOM   6534  CA  ASP A 886      42.027   1.766  11.550  1.00168.72           C  
ANISOU 6534  CA  ASP A 886    24056  22163  17889   3140  -2960   4906       C  
ATOM   6535  C   ASP A 886      42.780   3.093  11.528  1.00166.23           C  
ANISOU 6535  C   ASP A 886    23661  21858  17642   3123  -3032   4916       C  
ATOM   6536  O   ASP A 886      43.990   3.130  11.303  1.00164.24           O  
ANISOU 6536  O   ASP A 886    23403  21587  17415   3155  -2987   4968       O  
ATOM   6537  CB  ASP A 886      41.403   1.549  12.931  1.00165.15           C  
ANISOU 6537  CB  ASP A 886    23548  21764  17439   3133  -3000   4867       C  
ATOM   6538  CG  ASP A 886      40.343   0.467  12.928  1.00164.55           C  
ANISOU 6538  CG  ASP A 886    23548  21682  17292   3136  -2955   4842       C  
ATOM   6539  OD1 ASP A 886      39.894   0.071  11.832  1.00168.14           O  
ANISOU 6539  OD1 ASP A 886    24095  22097  17693   3134  -2913   4841       O  
ATOM   6540  OD2 ASP A 886      39.950   0.019  14.024  1.00162.54           O  
ANISOU 6540  OD2 ASP A 886    23263  21463  17031   3143  -2961   4822       O  
ATOM   6541  N   LYS A 887      42.047   4.178  11.761  1.00141.99           N  
ANISOU 6541  N   LYS A 887    20532  18818  14599   3074  -3139   4867       N  
ATOM   6542  CA  LYS A 887      42.624   5.515  11.831  1.00135.86           C  
ANISOU 6542  CA  LYS A 887    19681  18052  13886   3056  -3214   4870       C  
ATOM   6543  C   LYS A 887      41.812   6.407  12.764  1.00136.14           C  
ANISOU 6543  C   LYS A 887    19634  18141  13953   3014  -3323   4811       C  
ATOM   6544  O   LYS A 887      41.537   7.561  12.446  1.00137.83           O  
ANISOU 6544  O   LYS A 887    19813  18358  14197   2981  -3396   4793       O  
ATOM   6545  CB  LYS A 887      42.706   6.144  10.440  1.00138.69           C  
ANISOU 6545  CB  LYS A 887    20083  18368  14247   3042  -3215   4889       C  
ATOM   6546  CG  LYS A 887      43.938   5.739   9.663  1.00138.14           C  
ANISOU 6546  CG  LYS A 887    20060  18250  14176   3083  -3128   4955       C  
ATOM   6547  CD  LYS A 887      45.180   5.967  10.500  1.00130.88           C  
ANISOU 6547  CD  LYS A 887    19074  17353  13302   3114  -3125   4986       C  
ATOM   6548  CE  LYS A 887      46.352   5.170   9.964  1.00133.48           C  
ANISOU 6548  CE  LYS A 887    19451  17648  13618   3165  -3016   5052       C  
ATOM   6549  NZ  LYS A 887      46.018   3.725   9.837  1.00137.42           N  
ANISOU 6549  NZ  LYS A 887    20027  18129  14059   3192  -2921   5061       N  
ATOM   6550  N   ASN A 888      41.430   5.859  13.913  1.00119.61           N  
ANISOU 6550  N   ASN A 888    17509  16089  11849   3018  -3330   4783       N  
ATOM   6551  CA  ASN A 888      40.613   6.575  14.888  1.00111.56           C  
ANISOU 6551  CA  ASN A 888    16411  15122  10853   2980  -3428   4724       C  
ATOM   6552  C   ASN A 888      41.230   7.901  15.323  1.00 99.25           C  
ANISOU 6552  C   ASN A 888    14767  13585   9359   2968  -3506   4720       C  
ATOM   6553  O   ASN A 888      40.548   8.923  15.381  1.00 98.98           O  
ANISOU 6553  O   ASN A 888    14688  13569   9350   2928  -3589   4682       O  
ATOM   6554  CB  ASN A 888      40.375   5.692  16.115  1.00113.60           C  
ANISOU 6554  CB  ASN A 888    16647  15421  11093   2997  -3410   4705       C  
ATOM   6555  CG  ASN A 888      39.763   4.350  15.758  1.00120.08           C  
ANISOU 6555  CG  ASN A 888    17557  16220  11847   3014  -3328   4710       C  
ATOM   6556  OD1 ASN A 888      39.595   4.026  14.578  1.00121.38           O  
ANISOU 6556  OD1 ASN A 888    17803  16340  11975   3015  -3280   4727       O  
ATOM   6557  ND2 ASN A 888      39.432   3.560  16.776  1.00112.82           N  
ANISOU 6557  ND2 ASN A 888    16626  15333  10908   3029  -3310   4694       N  
ATOM   6558  N   LEU A 890      40.395  11.903  10.705  1.00112.02           N  
ANISOU 6558  N   LEU A 890    15962  16603   9998   -632  -3413  -4015       N  
ATOM   6559  CA  LEU A 890      40.182  11.870  12.150  1.00110.16           C  
ANISOU 6559  CA  LEU A 890    15510  16583   9762   -434  -3492  -3926       C  
ATOM   6560  C   LEU A 890      38.873  12.554  12.526  1.00113.29           C  
ANISOU 6560  C   LEU A 890    15798  17255   9992   -395  -3571  -3665       C  
ATOM   6561  O   LEU A 890      37.874  11.887  12.804  1.00119.11           O  
ANISOU 6561  O   LEU A 890    16501  18112  10642   -439  -3874  -3318       O  
ATOM   6562  CB  LEU A 890      41.353  12.527  12.884  1.00105.27           C  
ANISOU 6562  CB  LEU A 890    14752  15975   9270   -244  -3188  -4241       C  
ATOM   6563  CG  LEU A 890      42.694  11.797  12.804  1.00100.18           C  
ANISOU 6563  CG  LEU A 890    14146  15123   8797   -223  -3143  -4455       C  
ATOM   6564  CD1 LEU A 890      43.791  12.593  13.489  1.00 99.17           C  
ANISOU 6564  CD1 LEU A 890    13845  15046   8788    -50  -2843  -4733       C  
ATOM   6565  CD2 LEU A 890      42.578  10.416  13.413  1.00104.31           C  
ANISOU 6565  CD2 LEU A 890    14594  15727   9312   -183  -3496  -4312       C  
ATOM   6566  N   ASN A 891      38.888  13.885  12.540  1.00106.07           N  
ANISOU 6566  N   ASN A 891    14790  16446   9065   -301  -3285  -3845       N  
ATOM   6567  CA  ASN A 891      37.696  14.665  12.858  1.00108.31           C  
ANISOU 6567  CA  ASN A 891    14912  17040   9202   -249  -3306  -3665       C  
ATOM   6568  C   ASN A 891      37.256  15.539  11.682  1.00110.52           C  
ANISOU 6568  C   ASN A 891    15237  17320   9434   -335  -3180  -3603       C  
ATOM   6569  O   ASN A 891      37.821  16.604  11.433  1.00108.65           O  
ANISOU 6569  O   ASN A 891    14920  17010   9351   -274  -2787  -3869       O  
ATOM   6570  CB  ASN A 891      37.938  15.531  14.096  1.00101.46           C  
ANISOU 6570  CB  ASN A 891    13756  16412   8382    -65  -3020  -3938       C  
ATOM   6571  CG  ASN A 891      38.483  14.733  15.269  1.00104.32           C  
ANISOU 6571  CG  ASN A 891    14022  16846   8768     25  -3104  -3931       C  
ATOM   6572  OD1 ASN A 891      38.437  13.504  15.275  1.00106.22           O  
ANISOU 6572  OD1 ASN A 891    14374  17000   8984    -25  -3415  -3665       O  
ATOM   6573  ND2 ASN A 891      39.000  15.432  16.272  1.00105.04           N  
ANISOU 6573  ND2 ASN A 891    13858  17148   8904    155  -2822  -4244       N  
ATOM   6574  N   ILE A 892      36.242  15.071  10.960  1.00 95.64           N  
ANISOU 6574  N   ILE A 892    13450  15430   7458   -506  -3432  -3111       N  
ATOM   6575  CA  ILE A 892      35.717  15.783   9.794  1.00 99.81           C  
ANISOU 6575  CA  ILE A 892    13990  15940   7994   -631  -3287  -2798       C  
ATOM   6576  C   ILE A 892      34.209  15.560   9.643  1.00 95.66           C  
ANISOU 6576  C   ILE A 892    13398  15529   7420   -760  -3508  -2127       C  
ATOM   6577  O   ILE A 892      33.754  14.445   9.395  1.00 95.50           O  
ANISOU 6577  O   ILE A 892    13503  15541   7243   -910  -3909  -1974       O  
ATOM   6578  CB  ILE A 892      36.434  15.354   8.506  1.00 99.34           C  
ANISOU 6578  CB  ILE A 892    14166  15819   7759   -778  -3387  -3046       C  
ATOM   6579  CG1 ILE A 892      37.058  13.971   8.684  1.00100.75           C  
ANISOU 6579  CG1 ILE A 892    14533  15822   7924   -847  -3662  -3312       C  
ATOM   6580  CG2 ILE A 892      37.522  16.357   8.142  1.00 96.97           C  
ANISOU 6580  CG2 ILE A 892    13841  15415   7587   -673  -2961  -3436       C  
ATOM   6581  CD1 ILE A 892      37.617  13.385   7.402  1.00104.04           C  
ANISOU 6581  CD1 ILE A 892    15179  16051   8300  -1075  -3677  -3427       C  
ATOM   6582  N   ASP A 893      33.446  16.636   9.809  1.00104.50           N  
ANISOU 6582  N   ASP A 893    14287  16683   8735   -704  -3217  -1744       N  
ATOM   6583  CA  ASP A 893      31.992  16.558   9.866  1.00109.72           C  
ANISOU 6583  CA  ASP A 893    14827  17449   9413   -790  -3377  -1088       C  
ATOM   6584  C   ASP A 893      31.371  16.224   8.517  1.00114.15           C  
ANISOU 6584  C   ASP A 893    15476  18134   9761  -1023  -3632   -690       C  
ATOM   6585  O   ASP A 893      32.015  16.351   7.475  1.00113.85           O  
ANISOU 6585  O   ASP A 893    15550  18130   9578  -1105  -3582   -867       O  
ATOM   6586  CB  ASP A 893      31.424  17.874  10.390  1.00111.29           C  
ANISOU 6586  CB  ASP A 893    14714  17613   9959   -660  -2929   -816       C  
ATOM   6587  CG  ASP A 893      31.904  18.190  11.786  1.00111.27           C  
ANISOU 6587  CG  ASP A 893    14571  17589  10119   -474  -2683  -1249       C  
ATOM   6588  OD1 ASP A 893      32.183  17.233  12.538  1.00108.89           O  
ANISOU 6588  OD1 ASP A 893    14371  17379   9623   -445  -2968  -1479       O  
ATOM   6589  OD2 ASP A 893      32.001  19.387  12.134  1.00109.02           O  
ANISOU 6589  OD2 ASP A 893    14037  17217  10170   -364  -2190  -1357       O  
ATOM   6590  N   LEU A 894      30.109  15.807   8.535  1.00115.93           N  
ANISOU 6590  N   LEU A 894    15626  18475   9947  -1141  -3899   -157       N  
ATOM   6591  CA  LEU A 894      29.446  15.413   7.302  1.00113.49           C  
ANISOU 6591  CA  LEU A 894    15358  18377   9386  -1396  -4185    199       C  
ATOM   6592  C   LEU A 894      28.090  16.097   7.102  1.00110.48           C  
ANISOU 6592  C   LEU A 894    14709  18151   9120  -1436  -4131    970       C  
ATOM   6593  O   LEU A 894      27.578  16.130   5.984  1.00112.19           O  
ANISOU 6593  O   LEU A 894    14873  18633   9121  -1626  -4274   1338       O  
ATOM   6594  CB  LEU A 894      29.287  13.889   7.254  1.00115.28           C  
ANISOU 6594  CB  LEU A 894    15765  18616   9421  -1584  -4672     23       C  
ATOM   6595  CG  LEU A 894      30.583  13.070   7.156  1.00108.85           C  
ANISOU 6595  CG  LEU A 894    15196  17651   8511  -1598  -4760   -684       C  
ATOM   6596  CD1 LEU A 894      30.274  11.600   6.915  1.00106.98           C  
ANISOU 6596  CD1 LEU A 894    15005  17285   8356  -1693  -5039   -813       C  
ATOM   6597  CD2 LEU A 894      31.504  13.598   6.064  1.00107.72           C  
ANISOU 6597  CD2 LEU A 894    15152  17586   8192  -1649  -4564   -986       C  
ATOM   6598  N   VAL A 895      27.503  16.634   8.171  1.00107.35           N  
ANISOU 6598  N   VAL A 895    14112  17628   9047  -1267  -3921   1218       N  
ATOM   6599  CA  VAL A 895      26.316  17.486   8.030  1.00110.41           C  
ANISOU 6599  CA  VAL A 895    14196  18095   9660  -1263  -3757   1948       C  
ATOM   6600  C   VAL A 895      26.366  18.670   8.997  1.00105.79           C  
ANISOU 6600  C   VAL A 895    13364  17284   9549  -1017  -3213   1942       C  
ATOM   6601  O   VAL A 895      27.353  18.852   9.714  1.00100.81           O  
ANISOU 6601  O   VAL A 895    12796  16496   9011   -868  -2979   1342       O  
ATOM   6602  CB  VAL A 895      24.986  16.721   8.270  1.00110.06           C  
ANISOU 6602  CB  VAL A 895    14088  18165   9565  -1400  -4144   2429       C  
ATOM   6603  CG1 VAL A 895      24.913  15.430   7.449  1.00106.58           C  
ANISOU 6603  CG1 VAL A 895    13858  17916   8720  -1673  -4674   2314       C  
ATOM   6604  CG2 VAL A 895      24.800  16.441   9.730  1.00108.30           C  
ANISOU 6604  CG2 VAL A 895    13840  17767   9541  -1250  -4106   2290       C  
ATOM   6605  N   LYS A 896      25.298  19.469   9.004  1.00104.60           N  
ANISOU 6605  N   LYS A 896    12897  17129   9716   -990  -3000   2592       N  
ATOM   6606  CA  LYS A 896      25.200  20.647   9.867  1.00110.18           C  
ANISOU 6606  CA  LYS A 896    13301  17596  10967   -789  -2426   2602       C  
ATOM   6607  C   LYS A 896      23.752  21.068  10.135  1.00110.11           C  
ANISOU 6607  C   LYS A 896    12973  17578  11288   -792  -2338   3337       C  
ATOM   6608  O   LYS A 896      23.357  22.186   9.801  1.00106.25           O  
ANISOU 6608  O   LYS A 896    12151  16974  11246   -723  -1918   3791       O  
ATOM   6609  CB  LYS A 896      25.964  21.829   9.255  1.00107.38           C  
ANISOU 6609  CB  LYS A 896    12790  17092  10917   -685  -1914   2522       C  
ATOM   6610  CG  LYS A 896      27.397  22.002   9.754  1.00104.84           C  
ANISOU 6610  CG  LYS A 896    12604  16605  10626   -563  -1657   1651       C  
ATOM   6611  CD  LYS A 896      27.901  23.407   9.459  1.00103.53           C  
ANISOU 6611  CD  LYS A 896    12148  16189  10999   -428  -1000   1629       C  
ATOM   6612  CE  LYS A 896      29.329  23.615   9.937  1.00101.62           C  
ANISOU 6612  CE  LYS A 896    12007  15790  10813   -321   -734    734       C  
ATOM   6613  NZ  LYS A 896      30.320  22.882   9.102  1.00100.41           N  
ANISOU 6613  NZ  LYS A 896    12213  15766  10171   -397  -1063    409       N  
ATOM   6614  N   ALA A 897      22.971  20.180  10.745  1.00132.63           N  
ANISOU 6614  N   ALA A 897    15895  20524  13974   -863  -2707   3478       N  
ATOM   6615  CA  ALA A 897      21.583  20.481  11.096  1.00132.68           C  
ANISOU 6615  CA  ALA A 897    15609  20513  14292   -868  -2645   4145       C  
ATOM   6616  C   ALA A 897      21.439  20.774  12.589  1.00133.83           C  
ANISOU 6616  C   ALA A 897    15611  20503  14736   -719  -2321   3863       C  
ATOM   6617  O   ALA A 897      21.457  19.855  13.408  1.00131.53           O  
ANISOU 6617  O   ALA A 897    15491  20305  14179   -726  -2604   3592       O  
ATOM   6618  CB  ALA A 897      20.676  19.333  10.695  1.00127.44           C  
ANISOU 6618  CB  ALA A 897    15066  20079  13278  -1068  -3257   4562       C  
ATOM   6619  N   PRO A 898      21.289  22.063  12.943  1.00154.59           N  
ANISOU 6619  N   PRO A 898    17886  22911  17939   -591  -1700   3931       N  
ATOM   6620  CA  PRO A 898      21.235  22.545  14.332  1.00154.97           C  
ANISOU 6620  CA  PRO A 898    17732  22847  18304   -470  -1276   3551       C  
ATOM   6621  C   PRO A 898      20.093  21.958  15.165  1.00153.59           C  
ANISOU 6621  C   PRO A 898    17493  22781  18084   -504  -1490   3889       C  
ATOM   6622  O   PRO A 898      18.950  21.929  14.712  1.00154.42           O  
ANISOU 6622  O   PRO A 898    17459  22875  18339   -578  -1633   4632       O  
ATOM   6623  CB  PRO A 898      21.056  24.062  14.170  1.00157.98           C  
ANISOU 6623  CB  PRO A 898    17680  22919  19428   -376   -569   3744       C  
ATOM   6624  CG  PRO A 898      20.558  24.254  12.775  1.00155.23           C  
ANISOU 6624  CG  PRO A 898    17258  22575  19148   -443   -714   4540       C  
ATOM   6625  CD  PRO A 898      21.203  23.171  11.978  1.00153.78           C  
ANISOU 6625  CD  PRO A 898    17511  22663  18254   -561  -1323   4375       C  
ATOM   6626  N   GLU A 899      20.423  21.497  16.372  1.00112.60           N  
ANISOU 6626  N   GLU A 899    12378  17731  12676   -449  -1508   3366       N  
ATOM   6627  CA  GLU A 899      19.467  20.924  17.329  1.00116.84           C  
ANISOU 6627  CA  GLU A 899    12843  18407  13142   -459  -1665   3616       C  
ATOM   6628  C   GLU A 899      18.747  19.684  16.791  1.00114.09           C  
ANISOU 6628  C   GLU A 899    12716  18170  12465   -587  -2328   4171       C  
ATOM   6629  O   GLU A 899      18.708  18.648  17.458  1.00109.31           O  
ANISOU 6629  O   GLU A 899    12262  17738  11532   -592  -2667   4083       O  
ATOM   6630  CB  GLU A 899      18.445  21.981  17.762  1.00118.51           C  
ANISOU 6630  CB  GLU A 899    12625  18439  13965   -422  -1139   3966       C  
ATOM   6631  CG  GLU A 899      17.218  21.417  18.467  1.00117.44           C  
ANISOU 6631  CG  GLU A 899    12397  18414  13812   -454  -1327   4432       C  
ATOM   6632  CD  GLU A 899      15.997  21.387  17.567  1.00115.21           C  
ANISOU 6632  CD  GLU A 899    12006  18001  13768   -548  -1536   5340       C  
ATOM   6633  OE1 GLU A 899      15.949  22.184  16.606  1.00115.70           O  
ANISOU 6633  OE1 GLU A 899    11915  17876  14169   -557  -1331   5650       O  
ATOM   6634  OE2 GLU A 899      15.089  20.568  17.815  1.00113.20           O  
ANISOU 6634  OE2 GLU A 899    11787  17854  13368   -612  -1902   5769       O  
ATOM   6635  N   ASN A 900      18.168  19.816  15.600  1.00151.24           N  
ANISOU 6635  N   ASN A 900    17387  22793  17282   -695  -2485   4750       N  
ATOM   6636  CA  ASN A 900      17.536  18.722  14.863  1.00147.46           C  
ANISOU 6636  CA  ASN A 900    17082  22440  16507   -865  -3100   5210       C  
ATOM   6637  C   ASN A 900      16.272  18.176  15.518  1.00149.95           C  
ANISOU 6637  C   ASN A 900    17272  22792  16911   -903  -3286   5695       C  
ATOM   6638  O   ASN A 900      16.154  18.129  16.742  1.00148.60           O  
ANISOU 6638  O   ASN A 900    17023  22641  16799   -797  -3105   5513       O  
ATOM   6639  CB  ASN A 900      18.531  17.580  14.643  1.00144.15           C  
ANISOU 6639  CB  ASN A 900    17048  22137  15587   -925  -3536   4709       C  
ATOM   6640  CG  ASN A 900      18.183  16.737  13.435  1.00146.10           C  
ANISOU 6640  CG  ASN A 900    17447  22488  15576  -1144  -4063   5026       C  
ATOM   6641  OD1 ASN A 900      17.513  17.204  12.515  1.00149.05           O  
ANISOU 6641  OD1 ASN A 900    17658  22915  16058  -1247  -4078   5545       O  
ATOM   6642  ND2 ASN A 900      18.635  15.489  13.432  1.00144.88           N  
ANISOU 6642  ND2 ASN A 900    17564  22388  15097  -1227  -4483   4712       N  
ATOM   6643  N   THR A 901      15.324  17.773  14.677  1.00162.10           N  
ANISOU 6643  N   THR A 901    18766  24383  18441  -1066  -3645   6315       N  
ATOM   6644  CA  THR A 901      14.083  17.167  15.138  1.00159.61           C  
ANISOU 6644  CA  THR A 901    18333  24089  18222  -1129  -3875   6818       C  
ATOM   6645  C   THR A 901      14.392  15.883  15.891  1.00155.36           C  
ANISOU 6645  C   THR A 901    18038  23609  17382  -1127  -4202   6472       C  
ATOM   6646  O   THR A 901      13.942  15.686  17.019  1.00156.55           O  
ANISOU 6646  O   THR A 901    18086  23773  17625  -1034  -4108   6554       O  
ATOM   6647  CB  THR A 901      13.130  16.860  13.968  1.00159.99           C  
ANISOU 6647  CB  THR A 901    18329  24106  18353  -1330  -4094   7203       C  
ATOM   6648  OG1 THR A 901      13.130  17.955  13.045  1.00158.37           O  
ANISOU 6648  OG1 THR A 901    17910  23964  18299  -1337  -3902   7588       O  
ATOM   6649  CG2 THR A 901      11.717  16.625  14.477  1.00159.16           C  
ANISOU 6649  CG2 THR A 901    18018  23872  18583  -1365  -4038   7571       C  
ATOM   6650  N   SER A 902      15.171  15.013  15.258  1.00124.85           N  
ANISOU 6650  N   SER A 902    14488  19711  13239  -1211  -4465   5991       N  
ATOM   6651  CA  SER A 902      15.611  13.780  15.894  1.00121.75           C  
ANISOU 6651  CA  SER A 902    14316  19257  12688  -1171  -4653   5577       C  
ATOM   6652  C   SER A 902      17.043  13.442  15.510  1.00119.29           C  
ANISOU 6652  C   SER A 902    14270  18995  12058  -1163  -4791   5007       C  
ATOM   6653  O   SER A 902      17.872  14.329  15.298  1.00113.32           O  
ANISOU 6653  O   SER A 902    13512  18381  11163  -1121  -4657   4842       O  
ATOM   6654  CB  SER A 902      14.687  12.619  15.529  1.00118.51           C  
ANISOU 6654  CB  SER A 902    13951  18647  12430  -1312  -4862   5681       C  
ATOM   6655  OG  SER A 902      13.382  12.838  16.030  1.00116.35           O  
ANISOU 6655  OG  SER A 902    13433  18320  12456  -1315  -4730   6159       O  
ATOM   6656  N   LYS A 903      17.324  12.148  15.423  1.00145.21           N  
ANISOU 6656  N   LYS A 903    17753  22138  15283  -1201  -5021   4706       N  
ATOM   6657  CA  LYS A 903      18.678  11.666  15.202  1.00142.45           C  
ANISOU 6657  CA  LYS A 903    17638  21797  14691  -1177  -5145   4159       C  
ATOM   6658  C   LYS A 903      18.650  10.396  14.368  1.00141.96           C  
ANISOU 6658  C   LYS A 903    17723  21558  14656  -1341  -5425   3988       C  
ATOM   6659  O   LYS A 903      19.487  10.194  13.492  1.00137.69           O  
ANISOU 6659  O   LYS A 903    17351  21020  13945  -1434  -5536   3614       O  
ATOM   6660  CB  LYS A 903      19.372  11.403  16.534  1.00143.28           C  
ANISOU 6660  CB  LYS A 903    17740  22002  14697   -973  -5084   3945       C  
ATOM   6661  CG  LYS A 903      20.817  10.966  16.410  1.00138.28           C  
ANISOU 6661  CG  LYS A 903    17311  21384  13844   -926  -5183   3389       C  
ATOM   6662  CD  LYS A 903      21.755  12.155  16.511  1.00139.10           C  
ANISOU 6662  CD  LYS A 903    17403  21709  13739   -855  -4958   3078       C  
ATOM   6663  CE  LYS A 903      21.648  12.838  17.872  1.00139.58           C  
ANISOU 6663  CE  LYS A 903    17241  21957  13835   -652  -4597   3063       C  
ATOM   6664  NZ  LYS A 903      22.502  14.057  17.959  1.00134.93           N  
ANISOU 6664  NZ  LYS A 903    16605  21423  13241   -549  -4160   2571       N  
ATOM   6665  N   ASP A 904      17.667   9.546  14.639  1.00163.19           N  
ANISOU 6665  N   ASP A 904    20318  24119  17570  -1400  -5539   4268       N  
ATOM   6666  CA  ASP A 904      17.491   8.302  13.906  1.00168.36           C  
ANISOU 6666  CA  ASP A 904    21035  24638  18295  -1610  -5838   4167       C  
ATOM   6667  C   ASP A 904      16.976   8.555  12.490  1.00174.22           C  
ANISOU 6667  C   ASP A 904    21759  25470  18966  -1864  -5934   4216       C  
ATOM   6668  O   ASP A 904      16.076   7.861  12.005  1.00173.49           O  
ANISOU 6668  O   ASP A 904    21573  25342  19004  -2076  -6131   4391       O  
ATOM   6669  CB  ASP A 904      16.530   7.382  14.654  1.00166.25           C  
ANISOU 6669  CB  ASP A 904    20623  24224  18320  -1616  -5931   4514       C  
ATOM   6670  CG  ASP A 904      15.384   8.138  15.293  1.00168.22           C  
ANISOU 6670  CG  ASP A 904    20675  24514  18728  -1534  -5702   4979       C  
ATOM   6671  OD1 ASP A 904      14.948   9.150  14.713  1.00167.14           O  
ANISOU 6671  OD1 ASP A 904    20469  24479  18558  -1593  -5576   5134       O  
ATOM   6672  OD2 ASP A 904      14.933   7.732  16.386  1.00163.48           O  
ANISOU 6672  OD2 ASP A 904    19964  23853  18298  -1408  -5635   5213       O  
ATOM   6673  N   VAL A 905      17.551   9.558  11.835  1.00133.94           N  
ANISOU 6673  N   VAL A 905    16717  20526  13648  -1851  -5799   4083       N  
ATOM   6674  CA  VAL A 905      17.226   9.879  10.456  1.00128.68           C  
ANISOU 6674  CA  VAL A 905    16014  20034  12845  -2065  -5863   4137       C  
ATOM   6675  C   VAL A 905      18.354   9.388   9.555  1.00125.03           C  
ANISOU 6675  C   VAL A 905    15757  19630  12117  -2183  -6006   3578       C  
ATOM   6676  O   VAL A 905      18.453   9.782   8.399  1.00125.61           O  
ANISOU 6676  O   VAL A 905    15832  19917  11978  -2323  -6013   3519       O  
ATOM   6677  CB  VAL A 905      16.997  11.385  10.272  1.00125.30           C  
ANISOU 6677  CB  VAL A 905    15444  19764  12399  -1983  -5597   4494       C  
ATOM   6678  CG1 VAL A 905      15.765  11.823  11.054  1.00124.27           C  
ANISOU 6678  CG1 VAL A 905    15070  19569  12577  -1910  -5452   5045       C  
ATOM   6679  CG2 VAL A 905      18.217  12.169  10.717  1.00126.61           C  
ANISOU 6679  CG2 VAL A 905    15721  19956  12430  -1792  -5412   4242       C  
ATOM   6680  N   PHE A 906      19.208   8.536  10.121  1.00120.36           N  
ANISOU 6680  N   PHE A 906    15315  18863  11552  -2117  -6104   3191       N  
ATOM   6681  CA  PHE A 906      20.220   7.778   9.387  1.00120.79           C  
ANISOU 6681  CA  PHE A 906    15546  18900  11450  -2257  -6266   2624       C  
ATOM   6682  C   PHE A 906      20.488   6.481  10.151  1.00125.77           C  
ANISOU 6682  C   PHE A 906    16209  19274  12303  -2258  -6470   2468       C  
ATOM   6683  O   PHE A 906      21.625   6.196  10.518  1.00121.40           O  
ANISOU 6683  O   PHE A 906    15789  18613  11724  -2150  -6463   2106       O  
ATOM   6684  CB  PHE A 906      21.516   8.580   9.216  1.00117.41           C  
ANISOU 6684  CB  PHE A 906    15279  18541  10792  -2115  -6071   2264       C  
ATOM   6685  CG  PHE A 906      21.339   9.873   8.472  1.00114.29           C  
ANISOU 6685  CG  PHE A 906    14822  18389  10215  -2122  -5888   2490       C  
ATOM   6686  CD1 PHE A 906      21.311   9.896   7.090  1.00118.72           C  
ANISOU 6686  CD1 PHE A 906    15385  19170  10555  -2334  -5953   2384       C  
ATOM   6687  CD2 PHE A 906      21.184  11.066   9.154  1.00112.91           C  
ANISOU 6687  CD2 PHE A 906    14546  18258  10096  -1933  -5654   2844       C  
ATOM   6688  CE1 PHE A 906      21.142  11.087   6.402  1.00116.50           C  
ANISOU 6688  CE1 PHE A 906    15001  19147  10117  -2338  -5790   2702       C  
ATOM   6689  CE2 PHE A 906      21.014  12.259   8.476  1.00115.05           C  
ANISOU 6689  CE2 PHE A 906    14706  18747  10262  -1957  -5496   3150       C  
ATOM   6690  CZ  PHE A 906      20.994  12.270   7.099  1.00117.86           C  
ANISOU 6690  CZ  PHE A 906    15059  19319  10405  -2149  -5563   3116       C  
ATOM   6691  N   LYS A 907      19.423   5.706  10.370  1.00143.67           N  
ANISOU 6691  N   LYS A 907    22808  15359  16421   -204  -5311   4299       N  
ATOM   6692  CA  LYS A 907      19.415   4.544  11.267  1.00147.74           C  
ANISOU 6692  CA  LYS A 907    23180  15845  17108   -155  -5219   4223       C  
ATOM   6693  C   LYS A 907      20.598   3.584  11.094  1.00151.09           C  
ANISOU 6693  C   LYS A 907    23357  16435  17615   -315  -5221   4202       C  
ATOM   6694  O   LYS A 907      21.187   3.488  10.015  1.00145.76           O  
ANISOU 6694  O   LYS A 907    22515  15955  16912   -422  -5261   4201       O  
ATOM   6695  CB  LYS A 907      18.103   3.765  11.091  1.00142.14           C  
ANISOU 6695  CB  LYS A 907    22287  15170  16549     68  -5095   4085       C  
ATOM   6696  CG  LYS A 907      17.779   2.816  12.244  1.00145.35           C  
ANISOU 6696  CG  LYS A 907    22635  15477  17116    164  -4995   4016       C  
ATOM   6697  CD  LYS A 907      16.616   1.891  11.919  1.00135.07           C  
ANISOU 6697  CD  LYS A 907    21095  14250  15975    365  -4871   3871       C  
ATOM   6698  CE  LYS A 907      16.397   0.879  13.035  1.00130.48           C  
ANISOU 6698  CE  LYS A 907    20435  13583  15557    445  -4773   3801       C  
ATOM   6699  NZ  LYS A 907      15.241  -0.014  12.760  1.00129.81           N  
ANISOU 6699  NZ  LYS A 907    20128  13565  15629    645  -4650   3659       N  
ATOM   6700  N   THR A 908      20.928   2.874  12.172  1.00140.76           N  
ANISOU 6700  N   THR A 908    22026  15047  16409   -329  -5175   4186       N  
ATOM   6701  CA  THR A 908      22.077   1.969  12.201  1.00141.79           C  
ANISOU 6701  CA  THR A 908    21947  15307  16619   -481  -5176   4173       C  
ATOM   6702  C   THR A 908      21.821   0.649  11.473  1.00141.90           C  
ANISOU 6702  C   THR A 908    21576  15532  16807   -416  -5080   4034       C  
ATOM   6703  O   THR A 908      21.186  -0.264  12.010  1.00132.99           O  
ANISOU 6703  O   THR A 908    20321  14375  15835   -282  -4973   3938       O  
ATOM   6704  CB  THR A 908      22.502   1.652  13.648  1.00139.87           C  
ANISOU 6704  CB  THR A 908    21816  14901  16428   -515  -5158   4203       C  
ATOM   6705  OG1 THR A 908      22.604   2.869  14.398  1.00138.65           O  
ANISOU 6705  OG1 THR A 908    22028  14535  16120   -554  -5238   4326       O  
ATOM   6706  CG2 THR A 908      23.845   0.933  13.662  1.00134.52           C  
ANISOU 6706  CG2 THR A 908    20966  14349  15798   -702  -5183   4217       C  
ATOM   6707  N   GLU A 909      22.333   0.562  10.249  1.00162.86           N  
ANISOU 6707  N   GLU A 909    24049  18398  19433   -513  -5118   4026       N  
ATOM   6708  CA  GLU A 909      22.242  -0.648   9.442  1.00161.66           C  
ANISOU 6708  CA  GLU A 909    23525  18466  19433   -478  -5039   3903       C  
ATOM   6709  C   GLU A 909      23.632  -1.249   9.242  1.00162.72           C  
ANISOU 6709  C   GLU A 909    23485  18747  19593   -680  -5076   3923       C  
ATOM   6710  O   GLU A 909      24.426  -0.738   8.451  1.00159.96           O  
ANISOU 6710  O   GLU A 909    23139  18506  19131   -831  -5167   3989       O  
ATOM   6711  CB  GLU A 909      21.597  -0.346   8.085  1.00155.54           C  
ANISOU 6711  CB  GLU A 909    22649  17834  18616   -410  -5042   3862       C  
ATOM   6712  CG  GLU A 909      20.322   0.486   8.158  1.00152.03           C  
ANISOU 6712  CG  GLU A 909    22411  17246  18108   -235  -5029   3864       C  
ATOM   6713  CD  GLU A 909      19.122  -0.304   8.648  1.00147.89           C  
ANISOU 6713  CD  GLU A 909    21786  16664  17742    -18  -4901   3747       C  
ATOM   6714  OE1 GLU A 909      18.058   0.313   8.878  1.00140.39           O  
ANISOU 6714  OE1 GLU A 909    21012  15577  16752    133  -4882   3747       O  
ATOM   6715  OE2 GLU A 909      19.238  -1.539   8.800  1.00149.63           O  
ANISOU 6715  OE2 GLU A 909    21751  16976  18127      1  -4818   3654       O  
ATOM   6716  N   THR A 910      23.926  -2.328   9.961  1.00159.01           N  
ANISOU 6716  N   THR A 910    22865  18280  19271   -682  -5007   3867       N  
ATOM   6717  CA  THR A 910      25.241  -2.957   9.876  1.00161.14           C  
ANISOU 6717  CA  THR A 910    22971  18679  19575   -868  -5036   3884       C  
ATOM   6718  C   THR A 910      25.372  -3.828   8.626  1.00157.83           C  
ANISOU 6718  C   THR A 910    22196  18524  19246   -885  -4998   3790       C  
ATOM   6719  O   THR A 910      25.531  -5.047   8.717  1.00152.87           O  
ANISOU 6719  O   THR A 910    21309  17996  18779   -873  -4918   3701       O  
ATOM   6720  CB  THR A 910      25.547  -3.806  11.128  1.00157.10           C  
ANISOU 6720  CB  THR A 910    22428  18073  19189   -869  -4977   3861       C  
ATOM   6721  OG1 THR A 910      24.507  -4.772  11.325  1.00159.47           O  
ANISOU 6721  OG1 THR A 910    22551  18379  19661   -677  -4848   3731       O  
ATOM   6722  CG2 THR A 910      25.648  -2.919  12.359  1.00148.78           C  
ANISOU 6722  CG2 THR A 910    21728  16767  18033   -890  -5029   3968       C  
ATOM   6723  N   GLN A 911      25.301  -3.186   7.463  1.00146.60           N  
ANISOU 6723  N   GLN A 911    20768  17214  17720   -913  -5054   3811       N  
ATOM   6724  CA  GLN A 911      25.506  -3.850   6.178  1.00148.15           C  
ANISOU 6724  CA  GLN A 911    20649  17664  17975   -948  -5035   3737       C  
ATOM   6725  C   GLN A 911      25.957  -2.828   5.131  1.00148.73           C  
ANISOU 6725  C   GLN A 911    20811  17824  17876  -1066  -5146   3820       C  
ATOM   6726  O   GLN A 911      25.165  -2.370   4.303  1.00143.54           O  
ANISOU 6726  O   GLN A 911    20157  17211  17171   -971  -5146   3796       O  
ATOM   6727  CB  GLN A 911      24.230  -4.563   5.719  1.00146.62           C  
ANISOU 6727  CB  GLN A 911    20252  17540  17915   -740  -4919   3599       C  
ATOM   6728  CG  GLN A 911      24.401  -5.403   4.457  1.00144.60           C  
ANISOU 6728  CG  GLN A 911    19647  17551  17743   -765  -4885   3508       C  
ATOM   6729  CD  GLN A 911      25.404  -6.526   4.630  1.00141.47           C  
ANISOU 6729  CD  GLN A 911    19014  17272  17465   -885  -4857   3474       C  
ATOM   6730  OE1 GLN A 911      25.487  -7.139   5.694  1.00140.99           O  
ANISOU 6730  OE1 GLN A 911    18953  17112  17503   -860  -4804   3454       O  
ATOM   6731  NE2 GLN A 911      26.177  -6.800   3.584  1.00141.20           N  
ANISOU 6731  NE2 GLN A 911    18777  17450  17421  -1015  -4893   3468       N  
ATOM   6732  N   THR A 912      27.236  -2.470   5.183  1.00194.14           N  
ANISOU 6732  N   THR A 912    26635  23596  23533  -1273  -5242   3919       N  
ATOM   6733  CA  THR A 912      27.792  -1.467   4.283  1.00189.63           C  
ANISOU 6733  CA  THR A 912    26165  23096  22791  -1404  -5355   4009       C  
ATOM   6734  C   THR A 912      28.897  -2.045   3.406  1.00191.28           C  
ANISOU 6734  C   THR A 912    26122  23535  23022  -1573  -5386   4000       C  
ATOM   6735  O   THR A 912      29.991  -2.349   3.887  1.00190.50           O  
ANISOU 6735  O   THR A 912    26005  23444  22932  -1725  -5419   4045       O  
ATOM   6736  CB  THR A 912      28.357  -0.261   5.060  1.00190.26           C  
ANISOU 6736  CB  THR A 912    26606  22983  22701  -1512  -5462   4157       C  
ATOM   6737  OG1 THR A 912      27.303   0.377   5.793  1.00184.46           O  
ANISOU 6737  OG1 THR A 912    26119  22036  21932  -1355  -5439   4170       O  
ATOM   6738  CG2 THR A 912      28.985   0.743   4.106  1.00186.83           C  
ANISOU 6738  CG2 THR A 912    26266  22630  22091  -1655  -5580   4250       C  
ATOM   6739  N   ILE A 913      28.604  -2.196   2.118  1.00166.84           N  
ANISOU 6739  N   ILE A 913    22830  20627  19934  -1547  -5376   3941       N  
ATOM   6740  CA  ILE A 913      29.602  -2.646   1.157  1.00169.16           C  
ANISOU 6740  CA  ILE A 913    22891  21148  20235  -1705  -5411   3934       C  
ATOM   6741  C   ILE A 913      30.624  -1.537   0.922  1.00169.51           C  
ANISOU 6741  C   ILE A 913    23140  21178  20089  -1900  -5549   4074       C  
ATOM   6742  O   ILE A 913      31.832  -1.778   0.923  1.00166.68           O  
ANISOU 6742  O   ILE A 913    22715  20897  19719  -2079  -5599   4118       O  
ATOM   6743  CB  ILE A 913      28.961  -3.053  -0.188  1.00162.02           C  
ANISOU 6743  CB  ILE A 913    21731  20446  19384  -1620  -5364   3834       C  
ATOM   6744  CG1 ILE A 913      27.841  -4.071   0.034  1.00154.97           C  
ANISOU 6744  CG1 ILE A 913    20652  19556  18673  -1414  -5226   3696       C  
ATOM   6745  CG2 ILE A 913      30.012  -3.614  -1.133  1.00159.03           C  
ANISOU 6745  CG2 ILE A 913    21096  20303  19027  -1783  -5393   3821       C  
ATOM   6746  CD1 ILE A 913      28.313  -5.387   0.609  1.00153.29           C  
ANISOU 6746  CD1 ILE A 913    20217  19395  18631  -1439  -5150   3626       C  
ATOM   6747  N   GLY A 914      30.124  -0.319   0.736  1.00164.41           N  
ANISOU 6747  N   GLY A 914    22747  20429  19293  -1861  -5611   4143       N  
ATOM   6748  CA  GLY A 914      30.969   0.835   0.495  1.00163.04           C  
ANISOU 6748  CA  GLY A 914    22790  20230  18929  -2029  -5742   4276       C  
ATOM   6749  C   GLY A 914      31.738   0.716  -0.805  1.00160.26           C  
ANISOU 6749  C   GLY A 914    22237  20115  18541  -2169  -5793   4276       C  
ATOM   6750  O   GLY A 914      31.299   0.048  -1.742  1.00158.34           O  
ANISOU 6750  O   GLY A 914    21729  20045  18386  -2098  -5733   4176       O  
ATOM   6751  N   PHE A 915      32.891   1.371  -0.864  1.00150.78           N  
ANISOU 6751  N   PHE A 915    21162  18920  17209  -2367  -5903   4389       N  
ATOM   6752  CA  PHE A 915      33.773   1.253  -2.015  1.00154.15           C  
ANISOU 6752  CA  PHE A 915    21406  19566  17598  -2521  -5958   4399       C  
ATOM   6753  C   PHE A 915      34.753   0.105  -1.795  1.00157.18           C  
ANISOU 6753  C   PHE A 915    21550  20064  18105  -2636  -5927   4362       C  
ATOM   6754  O   PHE A 915      34.439  -1.051  -2.076  1.00155.84           O  
ANISOU 6754  O   PHE A 915    21092  20022  18099  -2558  -5831   4244       O  
ATOM   6755  CB  PHE A 915      34.518   2.566  -2.261  1.00151.22           C  
ANISOU 6755  CB  PHE A 915    21287  19151  17018  -2680  -6095   4539       C  
ATOM   6756  CG  PHE A 915      35.347   2.572  -3.515  1.00153.87           C  
ANISOU 6756  CG  PHE A 915    21455  19709  17300  -2831  -6157   4553       C  
ATOM   6757  CD1 PHE A 915      34.741   2.571  -4.763  1.00154.33           C  
ANISOU 6757  CD1 PHE A 915    21360  19920  17357  -2760  -6139   4492       C  
ATOM   6758  CD2 PHE A 915      36.730   2.594  -3.448  1.00151.62           C  
ANISOU 6758  CD2 PHE A 915    21168  19478  16962  -3046  -6233   4629       C  
ATOM   6759  CE1 PHE A 915      35.500   2.580  -5.920  1.00150.31           C  
ANISOU 6759  CE1 PHE A 915    20697  19615  16798  -2899  -6196   4505       C  
ATOM   6760  CE2 PHE A 915      37.495   2.604  -4.599  1.00147.97           C  
ANISOU 6760  CE2 PHE A 915    20552  19219  16450  -3185  -6290   4643       C  
ATOM   6761  CZ  PHE A 915      36.879   2.597  -5.837  1.00147.90           C  
ANISOU 6761  CZ  PHE A 915    20391  19361  16442  -3112  -6272   4580       C  
ATOM   6762  N   SER A 916      35.933   0.425  -1.276  1.00172.86           N  
ANISOU 6762  N   SER A 916    23662  22004  20015  -2819  -6008   4463       N  
ATOM   6763  CA  SER A 916      36.944  -0.588  -1.000  1.00173.22           C  
ANISOU 6763  CA  SER A 916    23505  22146  20165  -2940  -5988   4440       C  
ATOM   6764  C   SER A 916      36.625  -1.344   0.285  1.00173.45           C  
ANISOU 6764  C   SER A 916    23533  22038  20330  -2844  -5901   4393       C  
ATOM   6765  O   SER A 916      35.462  -1.474   0.669  1.00173.91           O  
ANISOU 6765  O   SER A 916    23624  21996  20456  -2654  -5823   4330       O  
ATOM   6766  CB  SER A 916      38.333   0.047  -0.907  1.00170.39           C  
ANISOU 6766  CB  SER A 916    23284  21786  19672  -3172  -6109   4568       C  
ATOM   6767  OG  SER A 916      38.723   0.607  -2.149  1.00161.90           O  
ANISOU 6767  OG  SER A 916    22170  20861  18483  -3272  -6185   4604       O  
ATOM   6768  N   ASP A 917      37.663  -1.839   0.948  1.00157.12           N  
ANISOU 6768  N   ASP A 917    21426  19967  18303  -2978  -5914   4425       N  
ATOM   6769  CA  ASP A 917      37.489  -2.591   2.184  1.00156.34           C  
ANISOU 6769  CA  ASP A 917    21320  19746  18334  -2906  -5836   4385       C  
ATOM   6770  C   ASP A 917      37.669  -1.705   3.410  1.00151.89           C  
ANISOU 6770  C   ASP A 917    21108  18938  17666  -2939  -5894   4496       C  
ATOM   6771  O   ASP A 917      38.016  -2.187   4.484  1.00152.34           O  
ANISOU 6771  O   ASP A 917    21190  18899  17794  -2959  -5865   4502       O  
ATOM   6772  CB  ASP A 917      38.471  -3.763   2.241  1.00156.46           C  
ANISOU 6772  CB  ASP A 917    21071  19903  18474  -3020  -5805   4344       C  
ATOM   6773  CG  ASP A 917      38.152  -4.841   1.223  1.00156.32           C  
ANISOU 6773  CG  ASP A 917    20688  20110  18596  -2957  -5722   4214       C  
ATOM   6774  OD1 ASP A 917      37.532  -4.517   0.189  1.00152.53           O  
ANISOU 6774  OD1 ASP A 917    20156  19722  18078  -2891  -5724   4182       O  
ATOM   6775  OD2 ASP A 917      38.523  -6.012   1.457  1.00153.56           O  
ANISOU 6775  OD2 ASP A 917    20104  19845  18396  -2974  -5655   4145       O  
ATOM   6776  N   VAL A 918      37.427  -0.409   3.247  1.00132.73           N  
ANISOU 6776  N   VAL A 918    18952  16410  15069  -2944  -5975   4584       N  
ATOM   6777  CA  VAL A 918      37.605   0.538   4.340  1.00133.25           C  
ANISOU 6777  CA  VAL A 918    19366  16245  15019  -2982  -6038   4697       C  
ATOM   6778  C   VAL A 918      36.265   1.056   4.851  1.00133.41           C  
ANISOU 6778  C   VAL A 918    19583  16080  15027  -2781  -5994   4680       C  
ATOM   6779  O   VAL A 918      35.575   1.799   4.157  1.00133.95           O  
ANISOU 6779  O   VAL A 918    19737  16150  15009  -2708  -6017   4686       O  
ATOM   6780  CB  VAL A 918      38.474   1.732   3.913  1.00134.21           C  
ANISOU 6780  CB  VAL A 918    19689  16367  14939  -3161  -6175   4829       C  
ATOM   6781  CG1 VAL A 918      38.988   2.468   5.136  1.00134.61           C  
ANISOU 6781  CG1 VAL A 918    20053  16202  14890  -3242  -6240   4945       C  
ATOM   6782  CG2 VAL A 918      39.635   1.261   3.052  1.00134.12           C  
ANISOU 6782  CG2 VAL A 918    19448  16578  14933  -3341  -6217   4832       C  
ATOM   6783  N   THR A 919      35.904   0.668   6.069  1.00132.94           N  
ANISOU 6783  N   THR A 919    19597  15861  15055  -2692  -5931   4658       N  
ATOM   6784  CA  THR A 919      34.623   1.065   6.642  1.00133.02           C  
ANISOU 6784  CA  THR A 919    19784  15690  15068  -2496  -5881   4636       C  
ATOM   6785  C   THR A 919      34.782   1.775   7.980  1.00133.35           C  
ANISOU 6785  C   THR A 919    20152  15483  15030  -2519  -5923   4734       C  
ATOM   6786  O   THR A 919      34.907   1.129   9.017  1.00132.77           O  
ANISOU 6786  O   THR A 919    20067  15324  15058  -2502  -5871   4713       O  
ATOM   6787  CB  THR A 919      33.693  -0.148   6.837  1.00132.07           C  
ANISOU 6787  CB  THR A 919    19429  15602  15150  -2311  -5742   4493       C  
ATOM   6788  OG1 THR A 919      34.381  -1.168   7.573  1.00131.33           O  
ANISOU 6788  OG1 THR A 919    19195  15524  15182  -2374  -5699   4465       O  
ATOM   6789  CG2 THR A 919      33.253  -0.705   5.490  1.00131.93           C  
ANISOU 6789  CG2 THR A 919    19120  15807  15201  -2250  -5695   4392       C  
ATOM   6790  N   PRO A 920      34.779   3.115   7.957  1.00173.35           N  
ANISOU 6790  N   PRO A 920    25514  20435  19914  -2560  -6017   4842       N  
ATOM   6791  CA  PRO A 920      34.807   3.929   9.176  1.00173.25           C  
ANISOU 6791  CA  PRO A 920    25840  20177  19812  -2570  -6059   4938       C  
ATOM   6792  C   PRO A 920      33.410   4.062   9.772  1.00173.47           C  
ANISOU 6792  C   PRO A 920    25990  20038  19884  -2347  -5983   4888       C  
ATOM   6793  O   PRO A 920      32.445   3.641   9.133  1.00174.77           O  
ANISOU 6793  O   PRO A 920    25990  20283  20131  -2194  -5909   4788       O  
ATOM   6794  CB  PRO A 920      35.324   5.291   8.687  1.00175.32           C  
ANISOU 6794  CB  PRO A 920    26338  20415  19862  -2700  -6188   5063       C  
ATOM   6795  CG  PRO A 920      35.691   5.097   7.226  1.00174.53           C  
ANISOU 6795  CG  PRO A 920    26003  20561  19749  -2775  -6214   5032       C  
ATOM   6796  CD  PRO A 920      34.876   3.946   6.749  1.00173.72           C  
ANISOU 6796  CD  PRO A 920    25592  20589  19825  -2621  -6095   4885       C  
ATOM   6797  N   GLU A 921      33.298   4.636  10.967  1.00173.11           N  
ANISOU 6797  N   GLU A 921    26227  19762  19785  -2328  -6001   4957       N  
ATOM   6798  CA  GLU A 921      31.988   4.859  11.575  1.00172.93           C  
ANISOU 6798  CA  GLU A 921    26348  19567  19792  -2120  -5936   4920       C  
ATOM   6799  C   GLU A 921      31.708   6.348  11.760  1.00170.51           C  
ANISOU 6799  C   GLU A 921    26401  19088  19298  -2119  -6020   5030       C  
ATOM   6800  O   GLU A 921      32.259   7.173  11.040  1.00170.27           O  
ANISOU 6800  O   GLU A 921    26456  19116  19122  -2242  -6117   5109       O  
ATOM   6801  CB  GLU A 921      31.870   4.117  12.907  1.00172.40           C  
ANISOU 6801  CB  GLU A 921    26286  19367  19852  -2058  -5861   4885       C  
ATOM   6802  CG  GLU A 921      31.625   2.620  12.748  1.00175.25           C  
ANISOU 6802  CG  GLU A 921    26295  19870  20421  -1976  -5745   4748       C  
ATOM   6803  CD  GLU A 921      30.377   2.310  11.933  1.00172.06           C  
ANISOU 6803  CD  GLU A 921    25732  19549  20092  -1786  -5665   4637       C  
ATOM   6804  OE1 GLU A 921      29.347   2.989  12.132  1.00170.86           O  
ANISOU 6804  OE1 GLU A 921    25768  19258  19891  -1643  -5652   4641       O  
ATOM   6805  OE2 GLU A 921      30.427   1.391  11.087  1.00167.52           O  
ANISOU 6805  OE2 GLU A 921    24843  19180  19625  -1780  -5615   4545       O  
ATOM   6806  N   ILE A 922      30.845   6.688  12.715  1.00164.34           N  
ANISOU 6806  N   ILE A 922    25828  18096  18519  -1980  -5983   5034       N  
ATOM   6807  CA  ILE A 922      30.283   8.038  12.786  1.00162.35           C  
ANISOU 6807  CA  ILE A 922    25894  17685  18107  -1932  -6042   5115       C  
ATOM   6808  C   ILE A 922      30.114   8.577  14.204  1.00156.86           C  
ANISOU 6808  C   ILE A 922    25503  16728  17369  -1900  -6050   5182       C  
ATOM   6809  O   ILE A 922      30.831   8.180  15.120  1.00161.00           O  
ANISOU 6809  O   ILE A 922    26047  17190  17934  -1987  -6051   5209       O  
ATOM   6810  CB  ILE A 922      28.903   8.088  12.096  1.00162.98           C  
ANISOU 6810  CB  ILE A 922    25911  17792  18220  -1728  -5978   5031       C  
ATOM   6811  CG1 ILE A 922      28.008   6.962  12.626  1.00164.10           C  
ANISOU 6811  CG1 ILE A 922    25879  17913  18557  -1546  -5844   4904       C  
ATOM   6812  CG2 ILE A 922      29.052   8.000  10.580  1.00157.92           C  
ANISOU 6812  CG2 ILE A 922    25055  17387  17560  -1772  -6001   4996       C  
ATOM   6813  CD1 ILE A 922      26.606   6.946  12.047  1.00154.66           C  
ANISOU 6813  CD1 ILE A 922    24621  16736  17407  -1335  -5773   4816       C  
END                                                                             
