# Supplementary material for: Identification of the Autochaperone Domain in the Type Va Secretion System (T5aSS): Prevalent Feature of Autotransporters with a β-Helical Passenger
Source: Front Microbiol. 2018 Jan 5;8:2607. doi: 10.3389/fmicb.2017.02607 (PMC5767081; doi:10.3389/fmicb.2017.02607)
Supplement: Supplementary file 3 [file Presentation2.ZIP]

Archive with 3 entries (2 files):
- Ssp-passenger-model.pdb
- __MACOSX/
- __MACOSX/._Ssp-passenger-model.pdb
