# Supplementary material for: Identification of the Autochaperone Domain in the Type Va Secretion System (T5aSS): Prevalent Feature of Autotransporters with a β-Helical Passenger
Source: Front Microbiol. 2018 Jan 5;8:2607. doi: 10.3389/fmicb.2017.02607 (PMC5767081; doi:10.3389/fmicb.2017.02607)
Supplement: Supplementary file 3 [file Presentation2.ZIP › Ssp-passenger-model.pdb]

REMARK  99  Chain ID : 1
REMARK  99  Residues : 689
REMARK  99  Atoms    : 5167
REMARK  99  File     : final.sc.pdb
ATOM      1  N   ALA     1       7.283  -8.690  -7.470  1.00  0.00              
ATOM      2  CA  ALA     1       7.842  -7.609  -6.625  1.00  0.00              
ATOM      3  CB  ALA     1       6.835  -6.459  -6.473  1.00  0.00              
ATOM      4  C   ALA     1       8.146  -8.111  -5.287  1.00  0.00              
ATOM      5  O   ALA     1       8.649  -9.227  -5.167  1.00  0.00              
ATOM      6  N   TYR     2       7.927  -7.281  -4.243  1.00  0.00              
ATOM      7  CA  TYR     2       8.240  -7.946  -3.038  1.00  0.00              
ATOM      8  CB  TYR     2       8.254  -7.089  -1.786  1.00  0.00              
ATOM      9  C   TYR     2       7.210  -9.008  -2.874  1.00  0.00              
ATOM     10  O   TYR     2       7.656 -10.146  -3.019  1.00  0.00              
ATOM     11  CG  TYR     2       9.381  -7.727  -1.058  1.00  0.00           C  
ATOM     12  CD1 TYR     2       9.387  -9.079  -0.797  1.00  0.00           C  
ATOM     13  CD2 TYR     2      10.444  -6.955  -0.644  1.00  0.00           C  
ATOM     14  CE1 TYR     2      10.451  -9.636  -0.121  1.00  0.00           C  
ATOM     15  CE2 TYR     2      11.506  -7.506   0.034  1.00  0.00           C  
ATOM     16  CZ  TYR     2      11.508  -8.855   0.292  1.00  0.00           C  
ATOM     17  OH  TYR     2      12.593  -9.433   0.985  1.00  0.00           O  
ATOM     18  N   GLN     3       5.852  -8.728  -2.606  1.00  0.00              
ATOM     19  CA  GLN     3       4.709  -9.702  -2.557  1.00  0.00              
ATOM     20  CB  GLN     3       5.073 -10.923  -3.378  1.00  0.00              
ATOM     21  C   GLN     3       3.931 -10.069  -1.199  1.00  0.00              
ATOM     22  O   GLN     3       4.103  -9.354  -0.213  1.00  0.00              
ATOM     23  CG  GLN     3       5.645 -10.581  -4.776  1.00  0.00           C  
ATOM     24  CD  GLN     3       6.076 -11.751  -5.606  1.00  0.00           C  
ATOM     25  OE1 GLN     3       5.255 -12.610  -5.914  1.00  0.00           O  
ATOM     26  NE2 GLN     3       7.387 -11.841  -5.943  1.00  0.00           N  
ATOM     27  N   ASP     4       3.041 -11.172  -1.124  1.00  0.00              
ATOM     28  CA  ASP     4       2.057 -11.615  -0.070  1.00  0.00              
ATOM     29  CB  ASP     4       0.869 -10.666   0.153  1.00  0.00              
ATOM     30  C   ASP     4       1.423 -13.066  -0.020  1.00  0.00              
ATOM     31  O   ASP     4       1.678 -13.737   0.979  1.00  0.00              
ATOM     32  CG  ASP     4       0.221 -11.132   1.452  1.00  0.00           C  
ATOM     33  OD1 ASP     4       0.982 -11.564   2.359  1.00  0.00           O  
ATOM     34  OD2 ASP     4      -1.034 -11.086   1.552  1.00  0.00           O  
ATOM     35  N   PRO     5       0.604 -13.677  -0.900  1.00  0.00              
ATOM     36  CA  PRO     5      -0.086 -14.932  -0.579  1.00  0.00              
ATOM     37  CB  PRO     5      -1.167 -15.111  -1.642  1.00  0.00              
ATOM     38  C   PRO     5       0.513 -16.230  -0.196  1.00  0.00              
ATOM     39  O   PRO     5       1.589 -16.622  -0.643  1.00  0.00              
ATOM     40  CD  PRO     5      -0.265 -12.868  -1.735  1.00  0.00           C  
ATOM     41  CG  PRO     5      -1.550 -13.671  -1.991  1.00  0.00           C  
ATOM     42  N   GLY     6      -0.265 -16.926   0.653  1.00  0.00              
ATOM     43  CA  GLY     6       0.030 -18.262   1.012  1.00  0.00              
ATOM     44  C   GLY     6       0.974 -18.414   2.156  1.00  0.00              
ATOM     45  O   GLY     6       1.742 -19.373   2.169  1.00  0.00              
ATOM     46  N   ARG     7       0.915 -17.535   3.172  1.00  0.00              
ATOM     47  CA  ARG     7       1.817 -17.679   4.285  1.00  0.00              
ATOM     48  CB  ARG     7       1.606 -16.647   5.406  1.00  0.00              
ATOM     49  C   ARG     7       1.528 -19.018   4.882  1.00  0.00              
ATOM     50  O   ARG     7       2.386 -19.668   5.476  1.00  0.00              
ATOM     51  CG  ARG     7       2.082 -15.237   5.060  1.00  0.00           C  
ATOM     52  CD  ARG     7       2.156 -14.320   6.282  1.00  0.00           C  
ATOM     53  NE  ARG     7       2.690 -13.007   5.829  1.00  0.00           N  
ATOM     54  CZ  ARG     7       4.024 -12.873   5.575  1.00  0.00           C  
ATOM     55  NH1 ARG     7       4.838 -13.966   5.622  1.00  0.00           N  
ATOM     56  NH2 ARG     7       4.540 -11.656   5.239  1.00  0.00           N  
ATOM     57  N   LEU     8       0.276 -19.465   4.731  1.00  0.00              
ATOM     58  CA  LEU     8      -0.179 -20.669   5.335  1.00  0.00              
ATOM     59  CB  LEU     8      -1.702 -20.844   5.127  1.00  0.00              
ATOM     60  C   LEU     8       0.555 -21.885   4.851  1.00  0.00              
ATOM     61  O   LEU     8       0.799 -22.798   5.637  1.00  0.00              
ATOM     62  CG  LEU     8      -2.378 -22.084   5.756  1.00  0.00           C  
ATOM     63  CD1 LEU     8      -3.905 -21.945   5.677  1.00  0.00           C  
ATOM     64  CD2 LEU     8      -1.933 -23.409   5.112  1.00  0.00           C  
ATOM     65  N   GLY     9       0.943 -21.948   3.568  1.00  0.00              
ATOM     66  CA  GLY     9       1.516 -23.160   3.039  1.00  0.00              
ATOM     67  C   GLY     9       2.735 -23.570   3.823  1.00  0.00              
ATOM     68  O   GLY     9       3.171 -22.872   4.737  1.00  0.00              
ATOM     69  N   ALA    10       3.283 -24.764   3.483  1.00  0.00              
ATOM     70  CA  ALA    10       4.425 -25.342   4.138  1.00  0.00              
ATOM     71  CB  ALA    10       4.061 -26.189   5.369  1.00  0.00              
ATOM     72  C   ALA    10       5.101 -26.260   3.168  1.00  0.00              
ATOM     73  O   ALA    10       4.596 -26.464   2.069  1.00  0.00              
ATOM     74  N   PRO    11       6.259 -26.798   3.444  1.00  0.00              
ATOM     75  CA  PRO    11       7.090 -26.447   4.566  1.00  0.00              
ATOM     76  CB  PRO    11       7.654 -27.754   5.115  1.00  0.00              
ATOM     77  C   PRO    11       8.136 -25.644   3.873  1.00  0.00              
ATOM     78  O   PRO    11       7.803 -24.952   2.914  1.00  0.00              
ATOM     79  CD  PRO    11       6.404 -28.208   3.110  1.00  0.00           C  
ATOM     80  CG  PRO    11       7.617 -28.701   3.909  1.00  0.00           C  
ATOM     81  N   ASP    12       9.390 -25.697   4.356  1.00  0.00              
ATOM     82  CA  ASP    12      10.479 -25.076   3.663  1.00  0.00              
ATOM     83  CB  ASP    12      11.816 -25.214   4.407  1.00  0.00              
ATOM     84  C   ASP    12      10.677 -25.837   2.393  1.00  0.00              
ATOM     85  O   ASP    12      11.663 -26.547   2.242  1.00  0.00              
ATOM     86  CG  ASP    12      11.925 -24.167   5.493  1.00  0.00           C  
ATOM     87  OD1 ASP    12      11.947 -22.961   5.135  1.00  0.00           O  
ATOM     88  OD2 ASP    12      11.994 -24.551   6.690  1.00  0.00           O  
ATOM     89  N   SER    13       9.794 -25.672   1.400  1.00  0.00              
ATOM     90  CA  SER    13       9.922 -26.506   0.243  1.00  0.00              
ATOM     91  CB  SER    13       8.600 -26.729  -0.510  1.00  0.00              
ATOM     92  C   SER    13      10.901 -25.925  -0.725  1.00  0.00              
ATOM     93  O   SER    13      10.587 -25.006  -1.479  1.00  0.00              
ATOM     94  OG  SER    13       8.818 -27.563  -1.639  1.00  0.00           O  
ATOM     95  N   TRP    14      12.132 -26.476  -0.713  1.00  0.00              
ATOM     96  CA  TRP    14      13.166 -26.125  -1.639  1.00  0.00              
ATOM     97  CB  TRP    14      14.164 -25.094  -1.136  1.00  0.00              
ATOM     98  C   TRP    14      13.960 -27.376  -1.847  1.00  0.00              
ATOM     99  O   TRP    14      13.893 -28.315  -1.067  1.00  0.00              
ATOM    100  CG  TRP    14      13.592 -23.722  -0.993  1.00  0.00           C  
ATOM    101  CD2 TRP    14      13.011 -23.244   0.219  1.00  0.00           C  
ATOM    102  CD1 TRP    14      13.491 -22.716  -1.905  1.00  0.00           C  
ATOM    103  NE1 TRP    14      12.858 -21.641  -1.339  1.00  0.00           N  
ATOM    104  CE2 TRP    14      12.559 -21.952  -0.029  1.00  0.00           C  
ATOM    105  CE3 TRP    14      12.857 -23.839   1.434  1.00  0.00           C  
ATOM    106  CZ2 TRP    14      11.932 -21.232   0.944  1.00  0.00           C  
ATOM    107  CZ3 TRP    14      12.245 -23.095   2.412  1.00  0.00           C  
ATOM    108  CH2 TRP    14      11.786 -21.820   2.179  1.00  0.00           C  
ATOM    109  N   LYS    15      14.708 -27.460  -2.946  1.00  0.00              
ATOM    110  CA  LYS    15      15.465 -28.640  -3.244  1.00  0.00              
ATOM    111  CB  LYS    15      15.819 -28.681  -4.735  1.00  0.00              
ATOM    112  C   LYS    15      16.710 -28.762  -2.408  1.00  0.00              
ATOM    113  O   LYS    15      17.168 -29.864  -2.112  1.00  0.00              
ATOM    114  CG  LYS    15      14.555 -28.449  -5.568  1.00  0.00           C  
ATOM    115  CD  LYS    15      13.436 -29.445  -5.254  1.00  0.00           C  
ATOM    116  CE  LYS    15      12.024 -28.861  -5.386  1.00  0.00           C  
ATOM    117  NZ  LYS    15      11.713 -28.547  -6.798  1.00  0.00           N  
ATOM    118  N   THR    16      17.310 -27.627  -2.010  1.00  0.00              
ATOM    119  CA  THR    16      18.600 -27.688  -1.384  1.00  0.00              
ATOM    120  CB  THR    16      19.314 -26.392  -1.506  1.00  0.00              
ATOM    121  C   THR    16      18.502 -28.050   0.065  1.00  0.00              
ATOM    122  O   THR    16      17.511 -27.774   0.738  1.00  0.00              
ATOM    123  OG1 THR    16      19.391 -26.001  -2.868  1.00  0.00           O  
ATOM    124  CG2 THR    16      20.710 -26.607  -0.972  1.00  0.00           C  
ATOM    125  N   ALA    17      19.587 -28.658   0.598  1.00  0.00              
ATOM    126  CA  ALA    17      19.673 -28.983   1.991  1.00  0.00              
ATOM    127  CB  ALA    17      20.937 -29.770   2.373  1.00  0.00              
ATOM    128  C   ALA    17      19.731 -27.652   2.674  1.00  0.00              
ATOM    129  O   ALA    17      19.669 -26.610   2.050  1.00  0.00              
ATOM    130  N   GLU    18      19.723 -27.591   3.994  1.00  0.00              
ATOM    131  CA  GLU    18      19.843 -26.303   4.611  1.00  0.00              
ATOM    132  CB  GLU    18      21.092 -25.530   4.147  1.00  0.00              
ATOM    133  C   GLU    18      18.640 -25.444   4.308  1.00  0.00              
ATOM    134  O   GLU    18      18.537 -24.331   4.819  1.00  0.00              
ATOM    135  CG  GLU    18      22.400 -26.142   4.644  1.00  0.00           C  
ATOM    136  CD  GLU    18      22.399 -25.981   6.152  1.00  0.00           C  
ATOM    137  OE1 GLU    18      22.364 -24.813   6.624  1.00  0.00           O  
ATOM    138  OE2 GLU    18      22.415 -27.028   6.852  1.00  0.00           O  
ATOM    139  N   PHE    19      17.643 -25.929   3.538  1.00  0.00              
ATOM    140  CA  PHE    19      16.563 -25.021   3.305  1.00  0.00              
ATOM    141  CB  PHE    19      15.531 -25.358   2.199  1.00  0.00              
ATOM    142  C   PHE    19      15.797 -24.853   4.574  1.00  0.00              
ATOM    143  O   PHE    19      15.178 -23.816   4.808  1.00  0.00              
ATOM    144  CG  PHE    19      14.788 -26.641   2.396  1.00  0.00           C  
ATOM    145  CD1 PHE    19      14.029 -26.924   3.509  1.00  0.00           C  
ATOM    146  CD2 PHE    19      14.872 -27.606   1.437  1.00  0.00           C  
ATOM    147  CE1 PHE    19      13.353 -28.102   3.694  1.00  0.00           C  
ATOM    148  CE2 PHE    19      14.199 -28.791   1.600  1.00  0.00           C  
ATOM    149  CZ  PHE    19      13.438 -29.046   2.713  1.00  0.00           C  
ATOM    150  N   ASN    20      15.781 -25.903   5.413  1.00  0.00              
ATOM    151  CA  ASN    20      14.924 -25.880   6.561  1.00  0.00              
ATOM    152  CB  ASN    20      14.952 -27.152   7.432  1.00  0.00              
ATOM    153  C   ASN    20      15.349 -24.748   7.425  1.00  0.00              
ATOM    154  O   ASN    20      14.532 -24.145   8.120  1.00  0.00              
ATOM    155  CG  ASN    20      16.258 -27.208   8.211  1.00  0.00           C  
ATOM    156  OD1 ASN    20      17.311 -27.543   7.674  1.00  0.00           O  
ATOM    157  ND2 ASN    20      16.184 -26.864   9.526  1.00  0.00           N  
ATOM    158  N   ARG    21      16.664 -24.473   7.407  1.00  0.00              
ATOM    159  CA  ARG    21      17.311 -23.464   8.192  1.00  0.00              
ATOM    160  CB  ARG    21      18.849 -23.539   8.109  1.00  0.00              
ATOM    161  C   ARG    21      16.939 -22.084   7.757  1.00  0.00              
ATOM    162  O   ARG    21      16.990 -21.151   8.559  1.00  0.00              
ATOM    163  CG  ARG    21      19.486 -24.716   8.849  1.00  0.00           C  
ATOM    164  CD  ARG    21      20.109 -24.310  10.186  1.00  0.00           C  
ATOM    165  NE  ARG    21      20.974 -25.433  10.638  1.00  0.00           N  
ATOM    166  CZ  ARG    21      22.042 -25.190  11.451  1.00  0.00           C  
ATOM    167  NH1 ARG    21      22.301 -23.925  11.892  1.00  0.00           N  
ATOM    168  NH2 ARG    21      22.864 -26.216  11.811  1.00  0.00           N  
ATOM    169  N   GLN    22      16.621 -21.900   6.463  1.00  0.00              
ATOM    170  CA  GLN    22      16.362 -20.575   5.983  1.00  0.00              
ATOM    171  CB  GLN    22      16.532 -20.493   4.463  1.00  0.00              
ATOM    172  C   GLN    22      14.960 -20.196   6.335  1.00  0.00              
ATOM    173  O   GLN    22      14.040 -20.313   5.528  1.00  0.00              
ATOM    174  CG  GLN    22      17.959 -20.840   4.043  1.00  0.00           C  
ATOM    175  CD  GLN    22      17.973 -21.019   2.537  1.00  0.00           C  
ATOM    176  OE1 GLN    22      18.380 -20.128   1.796  1.00  0.00           O  
ATOM    177  NE2 GLN    22      17.511 -22.207   2.066  1.00  0.00           N  
ATOM    178  N   TRP    23      14.784 -19.683   7.565  1.00  0.00              
ATOM    179  CA  TRP    23      13.499 -19.289   8.053  1.00  0.00              
ATOM    180  CB  TRP    23      13.476 -18.916   9.545  1.00  0.00              
ATOM    181  C   TRP    23      13.041 -18.107   7.264  1.00  0.00              
ATOM    182  O   TRP    23      11.845 -17.906   7.065  1.00  0.00              
ATOM    183  CG  TRP    23      14.318 -17.725   9.933  1.00  0.00           C  
ATOM    184  CD2 TRP    23      13.860 -16.363   9.888  1.00  0.00           C  
ATOM    185  CD1 TRP    23      15.599 -17.687  10.397  1.00  0.00           C  
ATOM    186  NE1 TRP    23      15.969 -16.388  10.649  1.00  0.00           N  
ATOM    187  CE2 TRP    23      14.909 -15.562  10.339  1.00  0.00           C  
ATOM    188  CE3 TRP    23      12.665 -15.825   9.506  1.00  0.00           C  
ATOM    189  CZ2 TRP    23      14.777 -14.205  10.416  1.00  0.00           C  
ATOM    190  CZ3 TRP    23      12.537 -14.455   9.581  1.00  0.00           C  
ATOM    191  CH2 TRP    23      13.572 -13.661  10.028  1.00  0.00           C  
ATOM    192  N   GLY    24      14.000 -17.279   6.810  1.00  0.00              
ATOM    193  CA  GLY    24      13.691 -16.080   6.089  1.00  0.00              
ATOM    194  C   GLY    24      12.969 -16.409   4.822  1.00  0.00              
ATOM    195  O   GLY    24      12.073 -15.680   4.404  1.00  0.00              
ATOM    196  N   LEU    25      13.364 -17.496   4.142  1.00  0.00              
ATOM    197  CA  LEU    25      12.708 -17.829   2.912  1.00  0.00              
ATOM    198  CB  LEU    25      13.390 -19.006   2.202  1.00  0.00              
ATOM    199  C   LEU    25      11.289 -18.188   3.205  1.00  0.00              
ATOM    200  O   LEU    25      10.390 -17.823   2.450  1.00  0.00              
ATOM    201  CG  LEU    25      14.858 -18.726   1.823  1.00  0.00           C  
ATOM    202  CD1 LEU    25      15.465 -19.898   1.042  1.00  0.00           C  
ATOM    203  CD2 LEU    25      15.009 -17.390   1.083  1.00  0.00           C  
ATOM    204  N   GLU    26      11.034 -18.926   4.302  1.00  0.00              
ATOM    205  CA  GLU    26       9.658 -19.234   4.573  1.00  0.00              
ATOM    206  CB  GLU    26       9.422 -20.183   5.760  1.00  0.00              
ATOM    207  C   GLU    26       8.912 -17.950   4.867  1.00  0.00              
ATOM    208  O   GLU    26       7.777 -17.770   4.428  1.00  0.00              
ATOM    209  CG  GLU    26       9.549 -21.660   5.401  1.00  0.00           C  
ATOM    210  CD  GLU    26       9.162 -22.467   6.632  1.00  0.00           C  
ATOM    211  OE1 GLU    26       9.774 -22.229   7.706  1.00  0.00           O  
ATOM    212  OE2 GLU    26       8.247 -23.326   6.518  1.00  0.00           O  
ATOM    213  N   ALA    27       9.521 -17.011   5.623  1.00  0.00              
ATOM    214  CA  ALA    27       8.843 -15.783   5.972  1.00  0.00              
ATOM    215  CB  ALA    27       9.667 -14.889   6.913  1.00  0.00              
ATOM    216  C   ALA    27       8.540 -14.962   4.741  1.00  0.00              
ATOM    217  O   ALA    27       7.460 -14.386   4.620  1.00  0.00              
ATOM    218  N   ILE    28       9.502 -14.862   3.804  1.00  0.00              
ATOM    219  CA  ILE    28       9.335 -14.132   2.571  1.00  0.00              
ATOM    220  CB  ILE    28      10.601 -13.843   1.807  1.00  0.00              
ATOM    221  C   ILE    28       8.335 -14.825   1.692  1.00  0.00              
ATOM    222  O   ILE    28       7.816 -14.200   0.775  1.00  0.00              
ATOM    223  CG2 ILE    28      11.478 -12.957   2.705  1.00  0.00           C  
ATOM    224  CG1 ILE    28      11.306 -15.108   1.308  1.00  0.00           C  
ATOM    225  CD1 ILE    28      12.446 -14.789   0.341  1.00  0.00           C  
ATOM    226  N   SER    29       8.070 -16.136   1.906  1.00  0.00              
ATOM    227  CA  SER    29       7.133 -16.907   1.110  1.00  0.00              
ATOM    228  CB  SER    29       5.720 -16.288   1.077  1.00  0.00              
ATOM    229  C   SER    29       7.622 -17.098  -0.301  1.00  0.00              
ATOM    230  O   SER    29       6.927 -16.859  -1.287  1.00  0.00              
ATOM    231  OG  SER    29       5.123 -16.354   2.364  1.00  0.00           O  
ATOM    232  N   ALA    30       8.878 -17.559  -0.399  1.00  0.00              
ATOM    233  CA  ALA    30       9.604 -17.827  -1.604  1.00  0.00              
ATOM    234  CB  ALA    30      11.084 -18.118  -1.320  1.00  0.00              
ATOM    235  C   ALA    30       9.062 -18.965  -2.410  1.00  0.00              
ATOM    236  O   ALA    30       9.136 -18.949  -3.634  1.00  0.00              
ATOM    237  N   GLU    31       8.508 -19.995  -1.764  1.00  0.00              
ATOM    238  CA  GLU    31       8.165 -21.189  -2.483  1.00  0.00              
ATOM    239  CB  GLU    31       7.527 -22.265  -1.591  1.00  0.00              
ATOM    240  C   GLU    31       7.216 -20.891  -3.593  1.00  0.00              
ATOM    241  O   GLU    31       7.360 -21.411  -4.701  1.00  0.00              
ATOM    242  CG  GLU    31       7.313 -23.587  -2.327  1.00  0.00           C  
ATOM    243  CD  GLU    31       6.703 -24.579  -1.353  1.00  0.00           C  
ATOM    244  OE1 GLU    31       6.540 -24.215  -0.158  1.00  0.00           O  
ATOM    245  OE2 GLU    31       6.393 -25.718  -1.793  1.00  0.00           O  
ATOM    246  N   PHE    32       6.239 -20.015  -3.338  1.00  0.00              
ATOM    247  CA  PHE    32       5.321 -19.687  -4.389  1.00  0.00              
ATOM    248  CB  PHE    32       4.331 -18.565  -4.013  1.00  0.00              
ATOM    249  C   PHE    32       6.062 -19.159  -5.556  1.00  0.00              
ATOM    250  O   PHE    32       5.858 -19.608  -6.681  1.00  0.00              
ATOM    251  CG  PHE    32       4.153 -17.669  -5.209  1.00  0.00           C  
ATOM    252  CD1 PHE    32       3.368 -17.990  -6.290  1.00  0.00           C  
ATOM    253  CD2 PHE    32       4.794 -16.453  -5.243  1.00  0.00           C  
ATOM    254  CE1 PHE    32       3.244 -17.125  -7.358  1.00  0.00           C  
ATOM    255  CE2 PHE    32       4.677 -15.583  -6.300  1.00  0.00           C  
ATOM    256  CZ  PHE    32       3.896 -15.918  -7.373  1.00  0.00           C  
ATOM    257  N   ALA    33       6.977 -18.218  -5.307  1.00  0.00              
ATOM    258  CA  ALA    33       7.541 -17.512  -6.414  1.00  0.00              
ATOM    259  CB  ALA    33       8.484 -16.377  -5.980  1.00  0.00              
ATOM    260  C   ALA    33       8.315 -18.418  -7.280  1.00  0.00              
ATOM    261  O   ALA    33       8.233 -18.324  -8.501  1.00  0.00              
ATOM    262  N   TYR    34       9.099 -19.321  -6.683  1.00  0.00              
ATOM    263  CA  TYR    34       9.865 -20.163  -7.531  1.00  0.00              
ATOM    264  CB  TYR    34      10.777 -21.130  -6.774  1.00  0.00              
ATOM    265  C   TYR    34       8.891 -20.962  -8.303  1.00  0.00              
ATOM    266  O   TYR    34       9.039 -21.128  -9.513  1.00  0.00              
ATOM    267  CG  TYR    34      11.606 -20.257  -5.908  1.00  0.00           C  
ATOM    268  CD1 TYR    34      12.564 -19.428  -6.439  1.00  0.00           C  
ATOM    269  CD2 TYR    34      11.376 -20.229  -4.560  1.00  0.00           C  
ATOM    270  CE1 TYR    34      13.320 -18.613  -5.629  1.00  0.00           C  
ATOM    271  CE2 TYR    34      12.126 -19.420  -3.747  1.00  0.00           C  
ATOM    272  CZ  TYR    34      13.101 -18.615  -4.274  1.00  0.00           C  
ATOM    273  OH  TYR    34      13.858 -17.796  -3.413  1.00  0.00           O  
ATOM    274  N   ALA    35       7.840 -21.438  -7.610  1.00  0.00              
ATOM    275  CA  ALA    35       6.871 -22.202  -8.306  1.00  0.00              
ATOM    276  CB  ALA    35       5.784 -22.793  -7.393  1.00  0.00              
ATOM    277  C   ALA    35       6.209 -21.306  -9.291  1.00  0.00              
ATOM    278  O   ALA    35       5.317 -20.522  -8.974  1.00  0.00              
ATOM    279  N   ARG    36       6.654 -21.450 -10.542  1.00  0.00              
ATOM    280  CA  ARG    36       6.149 -20.800 -11.706  1.00  0.00              
ATOM    281  CB  ARG    36       4.696 -21.166 -12.071  1.00  0.00              
ATOM    282  C   ARG    36       6.200 -19.348 -11.603  1.00  0.00              
ATOM    283  O   ARG    36       5.467 -18.646 -12.293  1.00  0.00              
ATOM    284  CG  ARG    36       3.629 -20.647 -11.102  1.00  0.00           C  
ATOM    285  CD  ARG    36       2.323 -21.436 -11.107  1.00  0.00           C  
ATOM    286  NE  ARG    36       2.512 -22.581 -10.173  1.00  0.00           N  
ATOM    287  CZ  ARG    36       1.764 -23.715 -10.305  1.00  0.00           C  
ATOM    288  NH1 ARG    36       0.838 -23.816 -11.303  1.00  0.00           N  
ATOM    289  NH2 ARG    36       1.950 -24.755  -9.441  1.00  0.00           N  
ATOM    290  N   GLY    37       7.112 -18.827 -10.799  1.00  0.00              
ATOM    291  CA  GLY    37       6.952 -17.425 -10.744  1.00  0.00              
ATOM    292  C   GLY    37       8.273 -16.776 -10.760  1.00  0.00              
ATOM    293  O   GLY    37       8.546 -15.900  -9.943  1.00  0.00              
ATOM    294  N   TYR    38       9.125 -17.184 -11.709  1.00  0.00              
ATOM    295  CA  TYR    38      10.304 -16.406 -11.899  1.00  0.00              
ATOM    296  CB  TYR    38       9.962 -14.909 -12.060  1.00  0.00              
ATOM    297  C   TYR    38      11.270 -16.603 -10.764  1.00  0.00              
ATOM    298  O   TYR    38      10.886 -16.810  -9.609  1.00  0.00              
ATOM    299  CG  TYR    38       9.049 -14.774 -13.240  1.00  0.00           C  
ATOM    300  CD1 TYR    38       7.742 -15.207 -13.185  1.00  0.00           C  
ATOM    301  CD2 TYR    38       9.489 -14.193 -14.405  1.00  0.00           C  
ATOM    302  CE1 TYR    38       6.897 -15.082 -14.261  1.00  0.00           C  
ATOM    303  CE2 TYR    38       8.651 -14.062 -15.488  1.00  0.00           C  
ATOM    304  CZ  TYR    38       7.354 -14.507 -15.419  1.00  0.00           C  
ATOM    305  OH  TYR    38       6.496 -14.371 -16.530  1.00  0.00           O  
ATOM    306  N   THR    39      12.578 -16.624 -11.111  1.00  0.00              
ATOM    307  CA  THR    39      13.597 -16.797 -10.120  1.00  0.00              
ATOM    308  CB  THR    39      14.260 -18.124 -10.242  1.00  0.00              
ATOM    309  C   THR    39      14.679 -15.761 -10.331  1.00  0.00              
ATOM    310  O   THR    39      15.819 -15.933  -9.898  1.00  0.00              
ATOM    311  OG1 THR    39      13.286 -19.144 -10.384  1.00  0.00           O  
ATOM    312  CG2 THR    39      15.007 -18.350  -8.923  1.00  0.00           C  
ATOM    313  N   GLY    40      14.352 -14.633 -10.984  1.00  0.00              
ATOM    314  CA  GLY    40      15.328 -13.600 -11.187  1.00  0.00              
ATOM    315  C   GLY    40      16.155 -13.862 -12.410  1.00  0.00              
ATOM    316  O   GLY    40      17.191 -13.226 -12.599  1.00  0.00              
ATOM    317  N   LYS    41      15.726 -14.783 -13.291  1.00  0.00              
ATOM    318  CA  LYS    41      16.543 -15.059 -14.438  1.00  0.00              
ATOM    319  CB  LYS    41      16.080 -16.275 -15.262  1.00  0.00              
ATOM    320  C   LYS    41      16.563 -13.860 -15.331  1.00  0.00              
ATOM    321  O   LYS    41      15.544 -13.209 -15.559  1.00  0.00              
ATOM    322  CG  LYS    41      17.104 -16.715 -16.313  1.00  0.00           C  
ATOM    323  CD  LYS    41      16.833 -18.104 -16.898  1.00  0.00           C  
ATOM    324  CE  LYS    41      17.989 -18.662 -17.733  1.00  0.00           C  
ATOM    325  NZ  LYS    41      18.104 -17.928 -19.013  1.00  0.00           N  
ATOM    326  N   GLY    42      17.763 -13.527 -15.846  1.00  0.00              
ATOM    327  CA  GLY    42      17.912 -12.452 -16.780  1.00  0.00              
ATOM    328  C   GLY    42      18.121 -11.153 -16.066  1.00  0.00              
ATOM    329  O   GLY    42      18.265 -10.114 -16.709  1.00  0.00              
ATOM    330  N   ILE    43      18.158 -11.161 -14.722  1.00  0.00              
ATOM    331  CA  ILE    43      18.347  -9.910 -14.050  1.00  0.00              
ATOM    332  CB  ILE    43      17.290  -9.588 -13.057  1.00  0.00              
ATOM    333  C   ILE    43      19.659  -9.899 -13.365  1.00  0.00              
ATOM    334  O   ILE    43      20.095 -10.895 -12.791  1.00  0.00              
ATOM    335  CG2 ILE    43      17.739  -8.394 -12.195  1.00  0.00           C  
ATOM    336  CG1 ILE    43      16.009  -9.336 -13.852  1.00  0.00           C  
ATOM    337  CD1 ILE    43      14.816  -9.055 -12.969  1.00  0.00           C  
ATOM    338  N   THR    44      20.340  -8.743 -13.438  1.00  0.00              
ATOM    339  CA  THR    44      21.630  -8.684 -12.831  1.00  0.00              
ATOM    340  CB  THR    44      22.711  -8.248 -13.769  1.00  0.00              
ATOM    341  C   THR    44      21.568  -7.749 -11.665  1.00  0.00              
ATOM    342  O   THR    44      21.047  -6.637 -11.751  1.00  0.00              
ATOM    343  OG1 THR    44      23.978  -8.543 -13.210  1.00  0.00           O  
ATOM    344  CG2 THR    44      22.582  -6.744 -14.024  1.00  0.00           C  
ATOM    345  N   ILE    45      22.096  -8.214 -10.517  1.00  0.00              
ATOM    346  CA  ILE    45      22.101  -7.447  -9.306  1.00  0.00              
ATOM    347  CB  ILE    45      21.418  -8.159  -8.185  1.00  0.00              
ATOM    348  C   ILE    45      23.511  -7.177  -8.907  1.00  0.00              
ATOM    349  O   ILE    45      24.353  -8.072  -8.905  1.00  0.00              
ATOM    350  CG2 ILE    45      19.928  -8.270  -8.502  1.00  0.00           C  
ATOM    351  CG1 ILE    45      22.079  -9.517  -7.963  1.00  0.00           C  
ATOM    352  CD1 ILE    45      21.442 -10.294  -6.818  1.00  0.00           C  
ATOM    353  N   GLY    46      23.799  -5.907  -8.556  1.00  0.00              
ATOM    354  CA  GLY    46      25.131  -5.555  -8.168  1.00  0.00              
ATOM    355  C   GLY    46      25.172  -5.524  -6.680  1.00  0.00              
ATOM    356  O   GLY    46      24.308  -4.947  -6.018  1.00  0.00              
ATOM    357  N   VAL    47      26.217  -6.161  -6.126  1.00  0.00              
ATOM    358  CA  VAL    47      26.393  -6.212  -4.711  1.00  0.00              
ATOM    359  CB  VAL    47      26.701  -7.611  -4.246  1.00  0.00              
ATOM    360  C   VAL    47      27.562  -5.333  -4.434  1.00  0.00              
ATOM    361  O   VAL    47      28.707  -5.690  -4.711  1.00  0.00              
ATOM    362  CG1 VAL    47      26.889  -7.612  -2.723  1.00  0.00           C  
ATOM    363  CG2 VAL    47      25.577  -8.544  -4.736  1.00  0.00           C  
ATOM    364  N   ILE    48      27.299  -4.142  -3.871  1.00  0.00              
ATOM    365  CA  ILE    48      28.401  -3.280  -3.592  1.00  0.00              
ATOM    366  CB  ILE    48      28.127  -1.820  -3.853  1.00  0.00              
ATOM    367  C   ILE    48      28.769  -3.465  -2.161  1.00  0.00              
ATOM    368  O   ILE    48      28.096  -2.982  -1.249  1.00  0.00              
ATOM    369  CG2 ILE    48      29.264  -0.979  -3.246  1.00  0.00           C  
ATOM    370  CG1 ILE    48      27.925  -1.599  -5.366  1.00  0.00           C  
ATOM    371  CD1 ILE    48      27.413  -0.209  -5.748  1.00  0.00           C  
ATOM    372  N   ASP    49      29.840  -4.251  -1.930  1.00  0.00              
ATOM    373  CA  ASP    49      30.321  -4.363  -0.590  1.00  0.00              
ATOM    374  CB  ASP    49      29.401  -5.108   0.411  1.00  0.00              
ATOM    375  C   ASP    49      31.768  -4.793  -0.528  1.00  0.00              
ATOM    376  O   ASP    49      32.622  -4.305  -1.266  1.00  0.00              
ATOM    377  CG  ASP    49      28.998  -6.509  -0.002  1.00  0.00           C  
ATOM    378  OD1 ASP    49      29.633  -7.084  -0.921  1.00  0.00           O  
ATOM    379  OD2 ASP    49      28.032  -7.031   0.616  1.00  0.00           O  
ATOM    380  N   ASN    50      32.080  -5.705   0.405  1.00  0.00              
ATOM    381  CA  ASN    50      33.407  -6.115   0.784  1.00  0.00              
ATOM    382  CB  ASN    50      33.383  -6.962   2.067  1.00  0.00              
ATOM    383  C   ASN    50      34.155  -6.907  -0.252  1.00  0.00              
ATOM    384  O   ASN    50      35.382  -6.915  -0.174  1.00  0.00              
ATOM    385  CG  ASN    50      32.785  -6.142   3.196  1.00  0.00           C  
ATOM    386  OD1 ASN    50      31.861  -5.358   2.990  1.00  0.00           O  
ATOM    387  ND2 ASN    50      33.326  -6.321   4.430  1.00  0.00           N  
ATOM    388  N   ALA    51      33.457  -7.669  -1.137  1.00  0.00              
ATOM    389  CA  ALA    51      34.019  -8.486  -2.201  1.00  0.00              
ATOM    390  CB  ALA    51      35.520  -8.817  -2.098  1.00  0.00              
ATOM    391  C   ALA    51      33.296  -9.819  -2.179  1.00  0.00              
ATOM    392  O   ALA    51      32.508 -10.044  -1.269  1.00  0.00              
ATOM    393  N   ILE    52      33.531 -10.730  -3.170  1.00  0.00              
ATOM    394  CA  ILE    52      32.840 -12.023  -3.289  1.00  0.00              
ATOM    395  CB  ILE    52      31.546 -11.815  -4.011  1.00  0.00              
ATOM    396  C   ILE    52      33.689 -13.015  -4.150  1.00  0.00              
ATOM    397  O   ILE    52      34.802 -12.596  -4.456  1.00  0.00              
ATOM    398  CG2 ILE    52      31.889 -11.394  -5.448  1.00  0.00           C  
ATOM    399  CG1 ILE    52      30.627 -13.032  -3.930  1.00  0.00           C  
ATOM    400  CD1 ILE    52      29.251 -12.732  -4.518  1.00  0.00           C  
ATOM    401  N   LEU    53      33.313 -14.352  -4.441  1.00  0.00              
ATOM    402  CA  LEU    53      33.988 -15.129  -5.521  1.00  0.00              
ATOM    403  CB  LEU    53      35.514 -14.959  -5.626  1.00  0.00              
ATOM    404  C   LEU    53      33.709 -16.634  -5.774  1.00  0.00              
ATOM    405  O   LEU    53      32.752 -17.021  -6.453  1.00  0.00              
ATOM    406  CG  LEU    53      36.047 -15.544  -6.950  1.00  0.00           C  
ATOM    407  CD1 LEU    53      35.323 -14.923  -8.155  1.00  0.00           C  
ATOM    408  CD2 LEU    53      37.567 -15.375  -7.070  1.00  0.00           C  
ATOM    409  N   SER    54      34.678 -17.509  -5.369  1.00  0.00              
ATOM    410  CA  SER    54      34.790 -18.928  -5.683  1.00  0.00              
ATOM    411  CB  SER    54      36.236 -19.431  -5.575  1.00  0.00              
ATOM    412  C   SER    54      33.926 -19.849  -4.860  1.00  0.00              
ATOM    413  O   SER    54      34.111 -21.066  -4.894  1.00  0.00              
ATOM    414  OG  SER    54      37.043 -18.761  -6.530  1.00  0.00           O  
ATOM    415  N   HIS    55      32.994 -19.324  -4.059  1.00  0.00              
ATOM    416  CA  HIS    55      32.147 -20.172  -3.277  1.00  0.00              
ATOM    417  CB  HIS    55      31.177 -19.343  -2.424  1.00  0.00              
ATOM    418  C   HIS    55      31.348 -21.070  -4.178  1.00  0.00              
ATOM    419  O   HIS    55      30.902 -20.662  -5.248  1.00  0.00              
ATOM    420  ND1 HIS    55      30.986 -20.117  -0.019  1.00  0.00           N  
ATOM    421  CG  HIS    55      30.513 -20.086  -1.309  1.00  0.00           C  
ATOM    422  NE2 HIS    55      29.096 -21.282  -0.026  1.00  0.00           N  
ATOM    423  CD2 HIS    55      29.360 -20.805  -1.297  1.00  0.00           C  
ATOM    424  CE1 HIS    55      30.099 -20.843   0.708  1.00  0.00           C  
ATOM    425  N   SER    56      31.133 -22.334  -3.751  1.00  0.00              
ATOM    426  CA  SER    56      30.440 -23.274  -4.592  1.00  0.00              
ATOM    427  CB  SER    56      30.355 -24.679  -3.977  1.00  0.00              
ATOM    428  C   SER    56      29.043 -22.803  -4.859  1.00  0.00              
ATOM    429  O   SER    56      28.536 -22.989  -5.962  1.00  0.00              
ATOM    430  OG  SER    56      29.629 -24.633  -2.759  1.00  0.00           O  
ATOM    431  N   GLU    57      28.362 -22.212  -3.859  1.00  0.00              
ATOM    432  CA  GLU    57      27.015 -21.739  -4.072  1.00  0.00              
ATOM    433  CB  GLU    57      26.269 -21.396  -2.777  1.00  0.00              
ATOM    434  C   GLU    57      26.987 -20.516  -4.942  1.00  0.00              
ATOM    435  O   GLU    57      25.948 -20.182  -5.507  1.00  0.00              
ATOM    436  CG  GLU    57      26.026 -22.625  -1.909  1.00  0.00           C  
ATOM    437  CD  GLU    57      25.252 -23.663  -2.701  1.00  0.00           C  
ATOM    438  OE1 GLU    57      24.094 -23.360  -3.090  1.00  0.00           O  
ATOM    439  OE2 GLU    57      25.806 -24.773  -2.922  1.00  0.00           O  
ATOM    440  N   PHE    58      28.074 -19.726  -4.918  1.00  0.00              
ATOM    441  CA  PHE    58      28.221 -18.497  -5.667  1.00  0.00              
ATOM    442  CB  PHE    58      29.285 -17.585  -5.043  1.00  0.00              
ATOM    443  C   PHE    58      28.589 -18.672  -7.096  1.00  0.00              
ATOM    444  O   PHE    58      28.066 -17.975  -7.965  1.00  0.00              
ATOM    445  CG  PHE    58      28.605 -16.947  -3.890  1.00  0.00           C  
ATOM    446  CD1 PHE    58      27.961 -17.721  -2.959  1.00  0.00           C  
ATOM    447  CD2 PHE    58      28.629 -15.585  -3.724  1.00  0.00           C  
ATOM    448  CE1 PHE    58      27.329 -17.152  -1.893  1.00  0.00           C  
ATOM    449  CE2 PHE    58      27.997 -15.016  -2.645  1.00  0.00           C  
ATOM    450  CZ  PHE    58      27.342 -15.796  -1.727  1.00  0.00           C  
ATOM    451  N   SER    59      29.528 -19.586  -7.389  1.00  0.00              
ATOM    452  CA  SER    59      29.953 -19.626  -8.751  1.00  0.00              
ATOM    453  CB  SER    59      31.135 -20.576  -9.030  1.00  0.00              
ATOM    454  C   SER    59      28.784 -20.107  -9.531  1.00  0.00              
ATOM    455  O   SER    59      27.922 -20.832  -9.034  1.00  0.00              
ATOM    456  OG  SER    59      30.735 -21.929  -8.876  1.00  0.00           O  
ATOM    457  N   GLY    60      28.732 -19.666 -10.791  1.00  0.00              
ATOM    458  CA  GLY    60      27.673 -19.977 -11.692  1.00  0.00              
ATOM    459  C   GLY    60      26.865 -18.727 -11.825  1.00  0.00              
ATOM    460  O   GLY    60      26.571 -18.275 -12.929  1.00  0.00              
ATOM    461  N   LYS    61      26.472 -18.144 -10.681  1.00  0.00              
ATOM    462  CA  LYS    61      25.717 -16.924 -10.631  1.00  0.00              
ATOM    463  CB  LYS    61      24.833 -16.795  -9.384  1.00  0.00              
ATOM    464  C   LYS    61      26.552 -15.702 -10.852  1.00  0.00              
ATOM    465  O   LYS    61      26.011 -14.651 -11.188  1.00  0.00              
ATOM    466  CG  LYS    61      23.467 -17.434  -9.647  1.00  0.00           C  
ATOM    467  CD  LYS    61      23.559 -18.899 -10.078  1.00  0.00           C  
ATOM    468  CE  LYS    61      22.284 -19.453 -10.718  1.00  0.00           C  
ATOM    469  NZ  LYS    61      22.068 -18.847 -12.052  1.00  0.00           N  
ATOM    470  N   LEU    62      27.880 -15.777 -10.623  1.00  0.00              
ATOM    471  CA  LEU    62      28.691 -14.597 -10.766  1.00  0.00              
ATOM    472  CB  LEU    62      30.213 -14.766 -10.518  1.00  0.00              
ATOM    473  C   LEU    62      28.672 -14.138 -12.185  1.00  0.00              
ATOM    474  O   LEU    62      28.659 -14.937 -13.120  1.00  0.00              
ATOM    475  CG  LEU    62      30.710 -14.949  -9.076  1.00  0.00           C  
ATOM    476  CD1 LEU    62      30.310 -13.754  -8.199  1.00  0.00           C  
ATOM    477  CD2 LEU    62      30.349 -16.325  -8.504  1.00  0.00           C  
ATOM    478  N   THR    63      28.669 -12.802 -12.362  1.00  0.00              
ATOM    479  CA  THR    63      28.810 -12.228 -13.661  1.00  0.00              
ATOM    480  CB  THR    63      27.683 -11.313 -14.053  1.00  0.00              
ATOM    481  C   THR    63      30.096 -11.465 -13.558  1.00  0.00              
ATOM    482  O   THR    63      30.331 -10.770 -12.576  1.00  0.00              
ATOM    483  OG1 THR    63      27.714 -11.071 -15.451  1.00  0.00           O  
ATOM    484  CG2 THR    63      27.799  -9.991 -13.284  1.00  0.00           C  
ATOM    485  N   ARG    64      30.978 -11.628 -14.555  1.00  0.00              
ATOM    486  CA  ARG    64      32.325 -11.135 -14.587  1.00  0.00              
ATOM    487  CB  ARG    64      33.164 -11.736 -15.730  1.00  0.00              
ATOM    488  C   ARG    64      32.432  -9.663 -14.738  1.00  0.00              
ATOM    489  O   ARG    64      33.382  -9.059 -14.243  1.00  0.00              
ATOM    490  CG  ARG    64      33.449 -13.232 -15.588  1.00  0.00           C  
ATOM    491  CD  ARG    64      34.590 -13.698 -16.492  1.00  0.00           C  
ATOM    492  NE  ARG    64      35.754 -12.825 -16.171  1.00  0.00           N  
ATOM    493  CZ  ARG    64      36.545 -13.110 -15.095  1.00  0.00           C  
ATOM    494  NH1 ARG    64      36.325 -14.247 -14.373  1.00  0.00           N  
ATOM    495  NH2 ARG    64      37.534 -12.243 -14.727  1.00  0.00           N  
ATOM    496  N   LEU    65      31.445  -9.036 -15.382  1.00  0.00              
ATOM    497  CA  LEU    65      31.625  -7.694 -15.835  1.00  0.00              
ATOM    498  CB  LEU    65      30.365  -7.129 -16.506  1.00  0.00              
ATOM    499  C   LEU    65      32.116  -6.711 -14.824  1.00  0.00              
ATOM    500  O   LEU    65      33.021  -5.962 -15.181  1.00  0.00              
ATOM    501  CG  LEU    65      30.112  -7.761 -17.889  1.00  0.00           C  
ATOM    502  CD1 LEU    65      29.850  -9.272 -17.798  1.00  0.00           C  
ATOM    503  CD2 LEU    65      29.009  -7.013 -18.648  1.00  0.00           C  
ATOM    504  N   ASP    66      31.633  -6.670 -13.564  1.00  0.00              
ATOM    505  CA  ASP    66      32.087  -5.538 -12.804  1.00  0.00              
ATOM    506  CB  ASP    66      31.050  -4.767 -12.002  1.00  0.00              
ATOM    507  C   ASP    66      33.252  -5.890 -11.969  1.00  0.00              
ATOM    508  O   ASP    66      33.173  -6.581 -10.957  1.00  0.00              
ATOM    509  CG  ASP    66      30.225  -4.069 -13.063  1.00  0.00           C  
ATOM    510  OD1 ASP    66      30.828  -3.464 -13.991  1.00  0.00           O  
ATOM    511  OD2 ASP    66      28.974  -4.142 -12.959  1.00  0.00           O  
ATOM    512  N   ASN    67      34.418  -5.438 -12.433  1.00  0.00              
ATOM    513  CA  ASN    67      35.579  -5.709 -11.675  1.00  0.00              
ATOM    514  CB  ASN    67      36.745  -4.935 -12.293  1.00  0.00              
ATOM    515  C   ASN    67      35.343  -5.042 -10.415  1.00  0.00              
ATOM    516  O   ASN    67      34.960  -5.659  -9.411  1.00  0.00              
ATOM    517  CG  ASN    67      36.552  -4.868 -13.802  1.00  0.00           C  
ATOM    518  OD1 ASN    67      36.500  -5.881 -14.497  1.00  0.00           O  
ATOM    519  ND2 ASN    67      36.412  -3.618 -14.324  1.00  0.00           N  
ATOM    520  N   GLY    68      35.533  -3.711 -10.532  1.00  0.00              
ATOM    521  CA  GLY    68      35.209  -2.788  -9.510  1.00  0.00              
ATOM    522  C   GLY    68      35.759  -3.360  -8.274  1.00  0.00              
ATOM    523  O   GLY    68      35.091  -3.416  -7.246  1.00  0.00              
ATOM    524  N   SER    69      36.931  -3.987  -8.389  1.00  0.00              
ATOM    525  CA  SER    69      37.475  -4.261  -7.144  1.00  0.00              
ATOM    526  CB  SER    69      38.531  -5.381  -7.122  1.00  0.00              
ATOM    527  C   SER    69      38.109  -2.940  -7.074  1.00  0.00              
ATOM    528  O   SER    69      38.801  -2.573  -8.025  1.00  0.00              
ATOM    529  OG  SER    69      39.699  -4.979  -7.814  1.00  0.00           O  
ATOM    530  N   TYR    70      37.848  -2.156  -6.014  1.00  0.00              
ATOM    531  CA  TYR    70      38.347  -0.830  -6.139  1.00  0.00              
ATOM    532  CB  TYR    70      37.540   0.255  -5.408  1.00  0.00              
ATOM    533  C   TYR    70      39.770  -0.773  -5.725  1.00  0.00              
ATOM    534  O   TYR    70      40.196   0.064  -4.933  1.00  0.00              
ATOM    535  CG  TYR    70      36.606   0.752  -6.448  1.00  0.00           C  
ATOM    536  CD1 TYR    70      37.078   1.689  -7.335  1.00  0.00           C  
ATOM    537  CD2 TYR    70      35.311   0.310  -6.569  1.00  0.00           C  
ATOM    538  CE1 TYR    70      36.278   2.190  -8.330  1.00  0.00           C  
ATOM    539  CE2 TYR    70      34.502   0.807  -7.565  1.00  0.00           C  
ATOM    540  CZ  TYR    70      34.985   1.744  -8.445  1.00  0.00           C  
ATOM    541  OH  TYR    70      34.154   2.249  -9.465  1.00  0.00           O  
ATOM    542  N   ASN    71      40.526  -1.709  -6.311  1.00  0.00              
ATOM    543  CA  ASN    71      41.932  -1.791  -6.366  1.00  0.00              
ATOM    544  CB  ASN    71      42.510  -3.024  -5.651  1.00  0.00              
ATOM    545  C   ASN    71      42.155  -1.901  -7.833  1.00  0.00              
ATOM    546  O   ASN    71      43.200  -2.326  -8.316  1.00  0.00              
ATOM    547  CG  ASN    71      42.469  -2.718  -4.157  1.00  0.00           C  
ATOM    548  OD1 ASN    71      42.988  -1.696  -3.711  1.00  0.00           O  
ATOM    549  ND2 ASN    71      41.823  -3.611  -3.361  1.00  0.00           N  
ATOM    550  N   PHE    72      41.115  -1.475  -8.570  1.00  0.00              
ATOM    551  CA  PHE    72      41.061  -1.450  -9.997  1.00  0.00              
ATOM    552  CB  PHE    72      42.111  -0.521 -10.624  1.00  0.00              
ATOM    553  C   PHE    72      41.243  -2.795 -10.608  1.00  0.00              
ATOM    554  O   PHE    72      41.653  -2.884 -11.763  1.00  0.00              
ATOM    555  CG  PHE    72      41.495   0.824 -10.646  1.00  0.00           C  
ATOM    556  CD1 PHE    72      41.423   1.606  -9.518  1.00  0.00           C  
ATOM    557  CD2 PHE    72      40.978   1.289 -11.831  1.00  0.00           C  
ATOM    558  CE1 PHE    72      40.834   2.847  -9.580  1.00  0.00           C  
ATOM    559  CE2 PHE    72      40.390   2.526 -11.898  1.00  0.00           C  
ATOM    560  CZ  PHE    72      40.318   3.305 -10.769  1.00  0.00           C  
ATOM    561  N   SER    73      40.911  -3.890  -9.911  1.00  0.00              
ATOM    562  CA  SER    73      41.132  -5.109 -10.627  1.00  0.00              
ATOM    563  CB  SER    73      41.974  -6.179  -9.906  1.00  0.00              
ATOM    564  C   SER    73      39.835  -5.708 -11.038  1.00  0.00              
ATOM    565  O   SER    73      38.779  -5.338 -10.534  1.00  0.00              
ATOM    566  OG  SER    73      41.233  -6.810  -8.875  1.00  0.00           O  
ATOM    567  N   TYR    74      39.925  -6.648 -12.001  1.00  0.00              
ATOM    568  CA  TYR    74      38.832  -7.308 -12.657  1.00  0.00              
ATOM    569  CB  TYR    74      39.307  -8.246 -13.784  1.00  0.00              
ATOM    570  C   TYR    74      38.037  -8.135 -11.698  1.00  0.00              
ATOM    571  O   TYR    74      36.809  -8.139 -11.735  1.00  0.00              
ATOM    572  CG  TYR    74      40.028  -7.442 -14.817  1.00  0.00           C  
ATOM    573  CD1 TYR    74      41.366  -7.155 -14.670  1.00  0.00           C  
ATOM    574  CD2 TYR    74      39.375  -6.979 -15.937  1.00  0.00           C  
ATOM    575  CE1 TYR    74      42.039  -6.420 -15.617  1.00  0.00           C  
ATOM    576  CE2 TYR    74      40.042  -6.242 -16.889  1.00  0.00           C  
ATOM    577  CZ  TYR    74      41.378  -5.961 -16.730  1.00  0.00           C  
ATOM    578  OH  TYR    74      42.075  -5.208 -17.699  1.00  0.00           O  
ATOM    579  N   ASP    75      38.695  -8.887 -10.809  1.00  0.00              
ATOM    580  CA  ASP    75      37.912  -9.731  -9.962  1.00  0.00              
ATOM    581  CB  ASP    75      38.562 -11.100  -9.679  1.00  0.00              
ATOM    582  C   ASP    75      37.719  -9.036  -8.656  1.00  0.00              
ATOM    583  O   ASP    75      38.583  -8.286  -8.205  1.00  0.00              
ATOM    584  CG  ASP    75      38.491 -11.942 -10.948  1.00  0.00           C  
ATOM    585  OD1 ASP    75      38.165 -11.372 -12.023  1.00  0.00           O  
ATOM    586  OD2 ASP    75      38.755 -13.170 -10.858  1.00  0.00           O  
ATOM    587  N   LYS    76      36.564  -9.309  -8.003  1.00  0.00              
ATOM    588  CA  LYS    76      36.172  -8.831  -6.699  1.00  0.00              
ATOM    589  CB  LYS    76      34.633  -8.860  -6.577  1.00  0.00              
ATOM    590  C   LYS    76      36.678  -9.901  -5.807  1.00  0.00              
ATOM    591  O   LYS    76      36.096 -10.193  -4.761  1.00  0.00              
ATOM    592  CG  LYS    76      34.017  -8.441  -5.236  1.00  0.00           C  
ATOM    593  CD  LYS    76      32.482  -8.511  -5.271  1.00  0.00           C  
ATOM    594  CE  LYS    76      31.755  -8.056  -4.002  1.00  0.00           C  
ATOM    595  NZ  LYS    76      30.329  -8.438  -4.061  1.00  0.00           N  
ATOM    596  N   GLN    77      37.858 -10.386  -6.234  1.00  0.00              
ATOM    597  CA  GLN    77      38.637 -11.522  -5.918  1.00  0.00              
ATOM    598  CB  GLN    77      39.949 -11.605  -6.728  1.00  0.00              
ATOM    599  C   GLN    77      38.993 -11.570  -4.518  1.00  0.00              
ATOM    600  O   GLN    77      39.299 -10.577  -3.852  1.00  0.00              
ATOM    601  CG  GLN    77      40.784 -12.868  -6.490  1.00  0.00           C  
ATOM    602  CD  GLN    77      41.963 -12.826  -7.458  1.00  0.00           C  
ATOM    603  OE1 GLN    77      42.379 -11.755  -7.896  1.00  0.00           O  
ATOM    604  NE2 GLN    77      42.510 -14.019  -7.815  1.00  0.00           N  
ATOM    605  N   ASP    78      39.020 -12.857  -4.178  1.00  0.00              
ATOM    606  CA  ASP    78      39.119 -13.557  -2.964  1.00  0.00              
ATOM    607  CB  ASP    78      39.172 -15.064  -3.255  1.00  0.00              
ATOM    608  C   ASP    78      40.366 -13.206  -2.215  1.00  0.00              
ATOM    609  O   ASP    78      40.769 -13.939  -1.324  1.00  0.00              
ATOM    610  CG  ASP    78      38.889 -15.821  -1.982  1.00  0.00           C  
ATOM    611  OD1 ASP    78      37.913 -15.432  -1.290  1.00  0.00           O  
ATOM    612  OD2 ASP    78      39.646 -16.781  -1.675  1.00  0.00           O  
ATOM    613  N   ASN    79      40.997 -12.040  -2.511  1.00  0.00              
ATOM    614  CA  ASN    79      42.003 -11.454  -1.648  1.00  0.00              
ATOM    615  CB  ASN    79      42.622 -10.163  -2.199  1.00  0.00              
ATOM    616  C   ASN    79      41.109 -10.973  -0.601  1.00  0.00              
ATOM    617  O   ASN    79      41.415 -10.962   0.603  1.00  0.00              
ATOM    618  CG  ASN    79      43.288 -10.469  -3.520  1.00  0.00           C  
ATOM    619  OD1 ASN    79      43.858 -11.541  -3.710  1.00  0.00           O  
ATOM    620  ND2 ASN    79      43.205  -9.496  -4.465  1.00  0.00           N  
ATOM    621  N   MET    80      39.946 -10.700  -1.249  1.00  0.00              
ATOM    622  CA  MET    80      38.662 -10.175  -1.103  1.00  0.00              
ATOM    623  CB  MET    80      37.530 -10.950  -1.813  1.00  0.00              
ATOM    624  C   MET    80      38.281 -10.068   0.253  1.00  0.00              
ATOM    625  O   MET    80      38.964 -10.540   1.158  1.00  0.00              
ATOM    626  CG  MET    80      37.141 -12.292  -1.195  1.00  0.00           C  
ATOM    627  SD  MET    80      35.502 -12.906  -1.696  1.00  0.00           S  
ATOM    628  CE  MET    80      35.410 -14.457  -0.754  1.00  0.00           C  
ATOM    629  N   SER    81      37.111  -9.433   0.300  1.00  0.00              
ATOM    630  CA  SER    81      36.413  -8.930   1.405  1.00  0.00              
ATOM    631  CB  SER    81      34.932  -9.338   1.333  1.00  0.00              
ATOM    632  C   SER    81      37.020  -9.461   2.625  1.00  0.00              
ATOM    633  O   SER    81      36.701 -10.579   2.980  1.00  0.00              
ATOM    634  OG  SER    81      34.798 -10.750   1.250  1.00  0.00           O  
ATOM    635  N   PHE    82      37.961  -8.730   3.275  1.00  0.00              
ATOM    636  CA  PHE    82      38.445  -9.245   4.534  1.00  0.00              
ATOM    637  CB  PHE    82      39.745  -8.611   5.076  1.00  0.00              
ATOM    638  C   PHE    82      37.400  -8.768   5.463  1.00  0.00              
ATOM    639  O   PHE    82      37.562  -7.843   6.264  1.00  0.00              
ATOM    640  CG  PHE    82      40.936  -9.136   4.357  1.00  0.00           C  
ATOM    641  CD1 PHE    82      41.330  -8.598   3.156  1.00  0.00           C  
ATOM    642  CD2 PHE    82      41.674 -10.157   4.909  1.00  0.00           C  
ATOM    643  CE1 PHE    82      42.437  -9.095   2.511  1.00  0.00           C  
ATOM    644  CE2 PHE    82      42.781 -10.659   4.269  1.00  0.00           C  
ATOM    645  CZ  PHE    82      43.162 -10.125   3.063  1.00  0.00           C  
ATOM    646  N   GLY    83      36.282  -9.457   5.307  1.00  0.00              
ATOM    647  CA  GLY    83      35.031  -9.310   5.907  1.00  0.00              
ATOM    648  C   GLY    83      34.223 -10.228   5.070  1.00  0.00              
ATOM    649  O   GLY    83      34.338 -10.242   3.848  1.00  0.00              
ATOM    650  N   ASP    84      33.426 -11.058   5.730  1.00  0.00              
ATOM    651  CA  ASP    84      32.575 -12.034   5.124  1.00  0.00              
ATOM    652  CB  ASP    84      31.963 -13.013   6.135  1.00  0.00              
ATOM    653  C   ASP    84      31.387 -11.359   4.532  1.00  0.00              
ATOM    654  O   ASP    84      30.611 -11.977   3.809  1.00  0.00              
ATOM    655  CG  ASP    84      33.043 -13.930   6.667  1.00  0.00           C  
ATOM    656  OD1 ASP    84      34.151 -13.938   6.069  1.00  0.00           O  
ATOM    657  OD2 ASP    84      32.772 -14.638   7.673  1.00  0.00           O  
ATOM    658  N   HIS    85      31.198 -10.078   4.864  1.00  0.00              
ATOM    659  CA  HIS    85      29.970  -9.388   4.626  1.00  0.00              
ATOM    660  CB  HIS    85      30.123  -7.900   4.980  1.00  0.00              
ATOM    661  C   HIS    85      29.482  -9.483   3.206  1.00  0.00              
ATOM    662  O   HIS    85      28.322  -9.833   2.991  1.00  0.00              
ATOM    663  ND1 HIS    85      28.197  -6.432   4.205  1.00  0.00           N  
ATOM    664  CG  HIS    85      28.829  -7.182   5.169  1.00  0.00           C  
ATOM    665  NE2 HIS    85      26.932  -6.326   6.031  1.00  0.00           N  
ATOM    666  CD2 HIS    85      28.045  -7.108   6.277  1.00  0.00           C  
ATOM    667  CE1 HIS    85      27.067  -5.942   4.774  1.00  0.00           C  
ATOM    668  N   GLY    86      30.327  -9.194   2.200  1.00  0.00              
ATOM    669  CA  GLY    86      29.873  -9.185   0.833  1.00  0.00              
ATOM    670  C   GLY    86      29.413 -10.542   0.412  1.00  0.00              
ATOM    671  O   GLY    86      28.415 -10.674  -0.293  1.00  0.00              
ATOM    672  N   THR    87      30.151 -11.591   0.812  1.00  0.00              
ATOM    673  CA  THR    87      29.830 -12.932   0.408  1.00  0.00              
ATOM    674  CB  THR    87      30.828 -13.935   0.912  1.00  0.00              
ATOM    675  C   THR    87      28.500 -13.334   0.978  1.00  0.00              
ATOM    676  O   THR    87      27.676 -13.937   0.292  1.00  0.00              
ATOM    677  OG1 THR    87      32.125 -13.628   0.421  1.00  0.00           O  
ATOM    678  CG2 THR    87      30.398 -15.338   0.453  1.00  0.00           C  
ATOM    679  N   HIS    88      28.258 -13.007   2.260  1.00  0.00              
ATOM    680  CA  HIS    88      27.050 -13.395   2.928  1.00  0.00              
ATOM    681  CB  HIS    88      27.058 -12.982   4.411  1.00  0.00              
ATOM    682  C   HIS    88      25.873 -12.751   2.253  1.00  0.00              
ATOM    683  O   HIS    88      24.834 -13.388   2.080  1.00  0.00              
ATOM    684  ND1 HIS    88      24.698 -13.021   5.344  1.00  0.00           N  
ATOM    685  CG  HIS    88      25.943 -13.589   5.206  1.00  0.00           C  
ATOM    686  NE2 HIS    88      24.660 -14.916   6.506  1.00  0.00           N  
ATOM    687  CD2 HIS    88      25.903 -14.747   5.922  1.00  0.00           C  
ATOM    688  CE1 HIS    88      23.971 -13.854   6.130  1.00  0.00           C  
ATOM    689  N   VAL    89      26.011 -11.463   1.868  1.00  0.00              
ATOM    690  CA  VAL    89      24.974 -10.699   1.225  1.00  0.00              
ATOM    691  CB  VAL    89      25.415  -9.294   0.943  1.00  0.00              
ATOM    692  C   VAL    89      24.633 -11.307  -0.098  1.00  0.00              
ATOM    693  O   VAL    89      23.461 -11.474  -0.432  1.00  0.00              
ATOM    694  CG1 VAL    89      24.336  -8.589   0.106  1.00  0.00           C  
ATOM    695  CG2 VAL    89      25.739  -8.610   2.281  1.00  0.00           C  
ATOM    696  N   ALA    90      25.664 -11.660  -0.885  1.00  0.00              
ATOM    697  CA  ALA    90      25.454 -12.160  -2.212  1.00  0.00              
ATOM    698  CB  ALA    90      26.762 -12.364  -2.987  1.00  0.00              
ATOM    699  C   ALA    90      24.696 -13.454  -2.167  1.00  0.00              
ATOM    700  O   ALA    90      23.831 -13.701  -3.006  1.00  0.00              
ATOM    701  N   GLY    91      25.003 -14.317  -1.180  1.00  0.00              
ATOM    702  CA  GLY    91      24.374 -15.607  -1.079  1.00  0.00              
ATOM    703  C   GLY    91      22.907 -15.441  -0.830  1.00  0.00              
ATOM    704  O   GLY    91      22.088 -16.190  -1.363  1.00  0.00              
ATOM    705  N   ILE    92      22.534 -14.454   0.004  1.00  0.00              
ATOM    706  CA  ILE    92      21.153 -14.262   0.328  1.00  0.00              
ATOM    707  CB  ILE    92      20.939 -13.104   1.264  1.00  0.00              
ATOM    708  C   ILE    92      20.423 -13.953  -0.942  1.00  0.00              
ATOM    709  O   ILE    92      19.322 -14.454  -1.167  1.00  0.00              
ATOM    710  CG2 ILE    92      19.427 -12.849   1.371  1.00  0.00           C  
ATOM    711  CG1 ILE    92      21.618 -13.371   2.619  1.00  0.00           C  
ATOM    712  CD1 ILE    92      21.705 -12.140   3.522  1.00  0.00           C  
ATOM    713  N   ALA    93      21.002 -13.071  -1.780  1.00  0.00              
ATOM    714  CA  ALA    93      20.381 -12.681  -3.015  1.00  0.00              
ATOM    715  CB  ALA    93      21.083 -11.480  -3.669  1.00  0.00              
ATOM    716  C   ALA    93      20.346 -13.783  -4.040  1.00  0.00              
ATOM    717  O   ALA    93      19.281 -14.074  -4.588  1.00  0.00              
ATOM    718  N   ALA    94      21.490 -14.444  -4.342  1.00  0.00              
ATOM    719  CA  ALA    94      21.369 -15.427  -5.387  1.00  0.00              
ATOM    720  CB  ALA    94      21.736 -14.866  -6.771  1.00  0.00              
ATOM    721  C   ALA    94      22.257 -16.612  -5.162  1.00  0.00              
ATOM    722  O   ALA    94      23.031 -16.980  -6.046  1.00  0.00              
ATOM    723  N   ALA    95      22.103 -17.312  -4.024  1.00  0.00              
ATOM    724  CA  ALA    95      22.881 -18.499  -3.819  1.00  0.00              
ATOM    725  CB  ALA    95      22.804 -19.055  -2.388  1.00  0.00              
ATOM    726  C   ALA    95      22.290 -19.500  -4.758  1.00  0.00              
ATOM    727  O   ALA    95      21.090 -19.472  -5.023  1.00  0.00              
ATOM    728  N   LYS    96      23.117 -20.418  -5.285  1.00  0.00              
ATOM    729  CA  LYS    96      22.645 -21.291  -6.320  1.00  0.00              
ATOM    730  CB  LYS    96      23.794 -21.914  -7.133  1.00  0.00              
ATOM    731  C   LYS    96      21.780 -22.390  -5.771  1.00  0.00              
ATOM    732  O   LYS    96      21.922 -22.813  -4.623  1.00  0.00              
ATOM    733  CG  LYS    96      23.363 -22.492  -8.481  1.00  0.00           C  
ATOM    734  CD  LYS    96      24.544 -22.813  -9.403  1.00  0.00           C  
ATOM    735  CE  LYS    96      24.135 -23.394 -10.759  1.00  0.00           C  
ATOM    736  NZ  LYS    96      25.334 -23.845 -11.501  1.00  0.00           N  
ATOM    737  N   ARG    97      20.821 -22.855  -6.606  1.00  0.00              
ATOM    738  CA  ARG    97      19.954 -23.950  -6.255  1.00  0.00              
ATOM    739  CB  ARG    97      18.535 -23.769  -6.834  1.00  0.00              
ATOM    740  C   ARG    97      20.561 -25.157  -6.901  1.00  0.00              
ATOM    741  O   ARG    97      20.360 -25.395  -8.092  1.00  0.00              
ATOM    742  CG  ARG    97      17.548 -24.892  -6.512  1.00  0.00           C  
ATOM    743  CD  ARG    97      16.136 -24.625  -7.045  1.00  0.00           C  
ATOM    744  NE  ARG    97      16.184 -24.692  -8.534  1.00  0.00           N  
ATOM    745  CZ  ARG    97      15.986 -25.884  -9.168  1.00  0.00           C  
ATOM    746  NH1 ARG    97      15.736 -27.009  -8.439  1.00  0.00           N  
ATOM    747  NH2 ARG    97      16.031 -25.950 -10.530  1.00  0.00           N  
ATOM    748  N   ASP    98      21.322 -25.953  -6.118  1.00  0.00              
ATOM    749  CA  ASP    98      22.035 -27.079  -6.656  1.00  0.00              
ATOM    750  CB  ASP    98      23.562 -26.887  -6.634  1.00  0.00              
ATOM    751  C   ASP    98      21.871 -28.256  -5.753  1.00  0.00              
ATOM    752  O   ASP    98      22.575 -29.251  -5.903  1.00  0.00              
ATOM    753  CG  ASP    98      23.976 -25.738  -7.525  1.00  0.00           C  
ATOM    754  OD1 ASP    98      23.230 -25.438  -8.493  1.00  0.00           O  
ATOM    755  OD2 ASP    98      25.054 -25.147  -7.247  1.00  0.00           O  
ATOM    756  N   GLY    99      20.962 -28.194  -4.776  1.00  0.00              
ATOM    757  CA  GLY    99      20.825 -29.322  -3.906  1.00  0.00              
ATOM    758  C   GLY    99      21.837 -29.211  -2.803  1.00  0.00              
ATOM    759  O   GLY    99      21.823 -30.019  -1.876  1.00  0.00              
ATOM    760  N   ALA   100      22.736 -28.204  -2.866  1.00  0.00              
ATOM    761  CA  ALA   100      23.724 -28.050  -1.832  1.00  0.00              
ATOM    762  CB  ALA   100      25.167 -28.201  -2.333  1.00  0.00              
ATOM    763  C   ALA   100      23.613 -26.673  -1.258  1.00  0.00              
ATOM    764  O   ALA   100      23.138 -25.745  -1.906  1.00  0.00              
ATOM    765  N   GLY   101      23.975 -26.531   0.029  1.00  0.00              
ATOM    766  CA  GLY   101      24.001 -25.249   0.675  1.00  0.00              
ATOM    767  C   GLY   101      22.633 -24.685   0.864  1.00  0.00              
ATOM    768  O   GLY   101      21.702 -25.386   1.245  1.00  0.00              
ATOM    769  N   MET   102      22.490 -23.365   0.626  1.00  0.00              
ATOM    770  CA  MET   102      21.232 -22.709   0.825  1.00  0.00              
ATOM    771  CB  MET   102      21.322 -21.481   1.740  1.00  0.00              
ATOM    772  C   MET   102      20.775 -22.245  -0.508  1.00  0.00              
ATOM    773  O   MET   102      21.320 -22.667  -1.524  1.00  0.00              
ATOM    774  CG  MET   102      22.186 -20.369   1.155  1.00  0.00           C  
ATOM    775  SD  MET   102      22.290 -18.889   2.197  1.00  0.00           S  
ATOM    776  CE  MET   102      20.577 -18.358   1.921  1.00  0.00           C  
ATOM    777  N   HIS   103      19.720 -21.407  -0.535  1.00  0.00              
ATOM    778  CA  HIS   103      19.205 -20.927  -1.781  1.00  0.00              
ATOM    779  CB  HIS   103      17.758 -21.340  -2.082  1.00  0.00              
ATOM    780  C   HIS   103      19.079 -19.454  -1.643  1.00  0.00              
ATOM    781  O   HIS   103      18.717 -18.953  -0.578  1.00  0.00              
ATOM    782  ND1 HIS   103      17.399 -23.261  -0.511  1.00  0.00           N  
ATOM    783  CG  HIS   103      17.453 -22.767  -1.792  1.00  0.00           C  
ATOM    784  NE2 HIS   103      16.915 -24.952  -1.867  1.00  0.00           N  
ATOM    785  CD2 HIS   103      17.156 -23.811  -2.611  1.00  0.00           C  
ATOM    786  CE1 HIS   103      17.076 -24.571  -0.612  1.00  0.00           C  
ATOM    787  N   GLY   104      19.376 -18.720  -2.727  1.00  0.00              
ATOM    788  CA  GLY   104      19.206 -17.304  -2.668  1.00  0.00              
ATOM    789  C   GLY   104      17.779 -17.023  -2.987  1.00  0.00              
ATOM    790  O   GLY   104      17.064 -17.876  -3.512  1.00  0.00              
ATOM    791  N   VAL   105      17.334 -15.792  -2.685  1.00  0.00              
ATOM    792  CA  VAL   105      15.980 -15.407  -2.976  1.00  0.00              
ATOM    793  CB  VAL   105      15.674 -14.004  -2.545  1.00  0.00              
ATOM    794  C   VAL   105      15.777 -15.475  -4.468  1.00  0.00              
ATOM    795  O   VAL   105      14.738 -15.933  -4.945  1.00  0.00              
ATOM    796  CG1 VAL   105      14.227 -13.674  -2.943  1.00  0.00           C  
ATOM    797  CG2 VAL   105      15.957 -13.881  -1.039  1.00  0.00           C  
ATOM    798  N   ALA   106      16.744 -14.978  -5.267  1.00  0.00              
ATOM    799  CA  ALA   106      16.582 -15.125  -6.686  1.00  0.00              
ATOM    800  CB  ALA   106      16.620 -13.787  -7.444  1.00  0.00              
ATOM    801  C   ALA   106      17.753 -15.930  -7.149  1.00  0.00              
ATOM    802  O   ALA   106      18.785 -15.386  -7.534  1.00  0.00              
ATOM    803  N   PHE   107      17.585 -17.259  -7.203  1.00  0.00              
ATOM    804  CA  PHE   107      18.666 -18.139  -7.522  1.00  0.00              
ATOM    805  CB  PHE   107      18.458 -19.612  -7.116  1.00  0.00              
ATOM    806  C   PHE   107      19.100 -18.020  -8.945  1.00  0.00              
ATOM    807  O   PHE   107      20.221 -18.408  -9.260  1.00  0.00              
ATOM    808  CG  PHE   107      17.207 -20.177  -7.685  1.00  0.00           C  
ATOM    809  CD1 PHE   107      17.134 -20.575  -8.999  1.00  0.00           C  
ATOM    810  CD2 PHE   107      16.104 -20.336  -6.882  1.00  0.00           C  
ATOM    811  CE1 PHE   107      15.974 -21.114  -9.506  1.00  0.00           C  
ATOM    812  CE2 PHE   107      14.945 -20.875  -7.386  1.00  0.00           C  
ATOM    813  CZ  PHE   107      14.872 -21.270  -8.700  1.00  0.00           C  
ATOM    814  N   ASP   108      18.235 -17.559  -9.869  1.00  0.00              
ATOM    815  CA  ASP   108      18.693 -17.489 -11.233  1.00  0.00              
ATOM    816  CB  ASP   108      17.589 -17.810 -12.256  1.00  0.00              
ATOM    817  C   ASP   108      19.202 -16.120 -11.582  1.00  0.00              
ATOM    818  O   ASP   108      19.474 -15.853 -12.751  1.00  0.00              
ATOM    819  CG  ASP   108      17.345 -19.312 -12.259  1.00  0.00           C  
ATOM    820  OD1 ASP   108      18.289 -20.071 -11.911  1.00  0.00           O  
ATOM    821  OD2 ASP   108      16.208 -19.720 -12.617  1.00  0.00           O  
ATOM    822  N   ALA   109      19.372 -15.218 -10.597  1.00  0.00              
ATOM    823  CA  ALA   109      19.876 -13.904 -10.894  1.00  0.00              
ATOM    824  CB  ALA   109      19.576 -12.870  -9.796  1.00  0.00              
ATOM    825  C   ALA   109      21.364 -13.982 -11.039  1.00  0.00              
ATOM    826  O   ALA   109      21.995 -14.929 -10.574  1.00  0.00              
ATOM    827  N   ASP   110      21.956 -12.983 -11.727  1.00  0.00              
ATOM    828  CA  ASP   110      23.380 -12.916 -11.892  1.00  0.00              
ATOM    829  CB  ASP   110      23.806 -12.497 -13.308  1.00  0.00              
ATOM    830  C   ASP   110      23.873 -11.862 -10.953  1.00  0.00              
ATOM    831  O   ASP   110      23.246 -10.814 -10.799  1.00  0.00              
ATOM    832  CG  ASP   110      23.417 -13.621 -14.256  1.00  0.00           C  
ATOM    833  OD1 ASP   110      23.539 -14.809 -13.854  1.00  0.00           O  
ATOM    834  OD2 ASP   110      22.978 -13.302 -15.392  1.00  0.00           O  
ATOM    835  N   ILE   111      25.016 -12.118 -10.284  1.00  0.00              
ATOM    836  CA  ILE   111      25.524 -11.140  -9.368  1.00  0.00              
ATOM    837  CB  ILE   111      25.775 -11.601  -7.956  1.00  0.00              
ATOM    838  C   ILE   111      26.791 -10.559  -9.879  1.00  0.00              
ATOM    839  O   ILE   111      27.630 -11.237 -10.470  1.00  0.00              
ATOM    840  CG2 ILE   111      24.429 -11.793  -7.249  1.00  0.00           C  
ATOM    841  CG1 ILE   111      26.704 -12.818  -7.909  1.00  0.00           C  
ATOM    842  CD1 ILE   111      26.048 -14.087  -8.438  1.00  0.00           C  
ATOM    843  N   ILE   112      26.914  -9.236  -9.677  1.00  0.00              
ATOM    844  CA  ILE   112      28.059  -8.493 -10.084  1.00  0.00              
ATOM    845  CB  ILE   112      27.665  -7.275 -10.847  1.00  0.00              
ATOM    846  C   ILE   112      28.624  -8.001  -8.799  1.00  0.00              
ATOM    847  O   ILE   112      27.907  -7.398  -8.001  1.00  0.00              
ATOM    848  CG2 ILE   112      28.943  -6.718 -11.458  1.00  0.00           C  
ATOM    849  CG1 ILE   112      26.638  -7.619 -11.930  1.00  0.00           C  
ATOM    850  CD1 ILE   112      25.905  -6.394 -12.472  1.00  0.00           C  
ATOM    851  N   GLY   113      29.922  -8.240  -8.553  1.00  0.00              
ATOM    852  CA  GLY   113      30.449  -7.834  -7.290  1.00  0.00              
ATOM    853  C   GLY   113      31.315  -6.647  -7.487  1.00  0.00              
ATOM    854  O   GLY   113      32.186  -6.612  -8.355  1.00  0.00              
ATOM    855  N   THR   114      31.073  -5.621  -6.658  1.00  0.00              
ATOM    856  CA  THR   114      31.919  -4.477  -6.709  1.00  0.00              
ATOM    857  CB  THR   114      31.207  -3.232  -7.132  1.00  0.00              
ATOM    858  C   THR   114      32.432  -4.328  -5.313  1.00  0.00              
ATOM    859  O   THR   114      31.660  -4.205  -4.363  1.00  0.00              
ATOM    860  OG1 THR   114      30.576  -3.462  -8.383  1.00  0.00           O  
ATOM    861  CG2 THR   114      32.245  -2.103  -7.278  1.00  0.00           C  
ATOM    862  N   LYS   115      33.769  -4.349  -5.163  1.00  0.00              
ATOM    863  CA  LYS   115      34.405  -4.329  -3.877  1.00  0.00              
ATOM    864  CB  LYS   115      35.688  -5.195  -3.897  1.00  0.00              
ATOM    865  C   LYS   115      34.795  -2.924  -3.557  1.00  0.00              
ATOM    866  O   LYS   115      35.761  -2.393  -4.105  1.00  0.00              
ATOM    867  CG  LYS   115      36.476  -5.329  -2.589  1.00  0.00           C  
ATOM    868  CD  LYS   115      37.486  -6.483  -2.651  1.00  0.00           C  
ATOM    869  CE  LYS   115      38.356  -6.656  -1.405  1.00  0.00           C  
ATOM    870  NZ  LYS   115      39.680  -6.029  -1.606  1.00  0.00           N  
ATOM    871  N   LEU   116      34.034  -2.257  -2.666  1.00  0.00              
ATOM    872  CA  LEU   116      34.482  -0.945  -2.326  1.00  0.00              
ATOM    873  CB  LEU   116      34.083   0.113  -3.364  1.00  0.00              
ATOM    874  C   LEU   116      34.069  -0.634  -0.931  1.00  0.00              
ATOM    875  O   LEU   116      33.772   0.505  -0.565  1.00  0.00              
ATOM    876  CG  LEU   116      32.644  -0.038  -3.866  1.00  0.00           C  
ATOM    877  CD1 LEU   116      31.634   0.762  -3.035  1.00  0.00           C  
ATOM    878  CD2 LEU   116      32.575   0.146  -5.379  1.00  0.00           C  
ATOM    879  N   ASN   117      34.071  -1.701  -0.117  1.00  0.00              
ATOM    880  CA  ASN   117      33.888  -1.657   1.290  1.00  0.00              
ATOM    881  CB  ASN   117      32.646  -2.410   1.795  1.00  0.00              
ATOM    882  C   ASN   117      35.066  -2.403   1.732  1.00  0.00              
ATOM    883  O   ASN   117      35.266  -3.565   1.397  1.00  0.00              
ATOM    884  CG  ASN   117      31.420  -1.626   1.360  1.00  0.00           C  
ATOM    885  OD1 ASN   117      31.541  -0.522   0.833  1.00  0.00           O  
ATOM    886  ND2 ASN   117      30.209  -2.205   1.590  1.00  0.00           N  
ATOM    887  N   ASP   118      35.913  -1.728   2.477  1.00  0.00              
ATOM    888  CA  ASP   118      37.135  -2.341   2.807  1.00  0.00              
ATOM    889  CB  ASP   118      38.063  -2.184   1.600  1.00  0.00              
ATOM    890  C   ASP   118      37.527  -1.374   3.822  1.00  0.00              
ATOM    891  O   ASP   118      36.867  -1.221   4.851  1.00  0.00              
ATOM    892  CG  ASP   118      39.410  -2.843   1.841  1.00  0.00           C  
ATOM    893  OD1 ASP   118      39.833  -2.986   3.016  1.00  0.00           O  
ATOM    894  OD2 ASP   118      40.049  -3.213   0.822  1.00  0.00           O  
ATOM    895  N   TYR   119      38.598  -0.663   3.492  1.00  0.00              
ATOM    896  CA  TYR   119      38.908   0.498   4.244  1.00  0.00              
ATOM    897  CB  TYR   119      40.124   0.338   5.165  1.00  0.00              
ATOM    898  C   TYR   119      39.235   1.433   3.112  1.00  0.00              
ATOM    899  O   TYR   119      38.343   2.032   2.511  1.00  0.00              
ATOM    900  CG  TYR   119      39.919   1.262   6.310  1.00  0.00           C  
ATOM    901  CD1 TYR   119      40.269   2.590   6.269  1.00  0.00           C  
ATOM    902  CD2 TYR   119      39.348   0.765   7.451  1.00  0.00           C  
ATOM    903  CE1 TYR   119      40.058   3.413   7.350  1.00  0.00           C  
ATOM    904  CE2 TYR   119      39.134   1.579   8.535  1.00  0.00           C  
ATOM    905  CZ  TYR   119      39.488   2.904   8.488  1.00  0.00           C  
ATOM    906  OH  TYR   119      39.264   3.732   9.605  1.00  0.00           O  
ATOM    907  N   GLY   120      40.537   1.599   2.830  1.00  0.00              
ATOM    908  CA  GLY   120      40.996   1.911   1.504  1.00  0.00              
ATOM    909  C   GLY   120      40.256   3.020   0.803  1.00  0.00              
ATOM    910  O   GLY   120      40.615   4.185   0.920  1.00  0.00              
ATOM    911  N   ASN   121      39.246   2.678  -0.027  1.00  0.00              
ATOM    912  CA  ASN   121      38.590   3.661  -0.850  1.00  0.00              
ATOM    913  CB  ASN   121      38.715   3.415  -2.362  1.00  0.00              
ATOM    914  C   ASN   121      37.127   3.695  -0.629  1.00  0.00              
ATOM    915  O   ASN   121      36.559   2.842   0.047  1.00  0.00              
ATOM    916  CG  ASN   121      39.874   4.210  -2.912  1.00  0.00           C  
ATOM    917  OD1 ASN   121      40.970   4.225  -2.357  1.00  0.00           O  
ATOM    918  ND2 ASN   121      39.600   4.914  -4.043  1.00  0.00           N  
ATOM    919  N   ARG   122      36.501   4.760  -1.171  1.00  0.00              
ATOM    920  CA  ARG   122      35.082   4.845  -1.129  1.00  0.00              
ATOM    921  CB  ARG   122      34.503   5.577   0.102  1.00  0.00              
ATOM    922  C   ARG   122      34.572   5.404  -2.437  1.00  0.00              
ATOM    923  O   ARG   122      34.946   6.519  -2.806  1.00  0.00              
ATOM    924  CG  ARG   122      34.305   4.533   1.212  1.00  0.00           C  
ATOM    925  CD  ARG   122      33.556   4.952   2.477  1.00  0.00           C  
ATOM    926  NE  ARG   122      32.774   3.755   2.915  1.00  0.00           N  
ATOM    927  CZ  ARG   122      32.269   3.696   4.180  1.00  0.00           C  
ATOM    928  NH1 ARG   122      32.533   4.696   5.072  1.00  0.00           N  
ATOM    929  NH2 ARG   122      31.500   2.633   4.560  1.00  0.00           N  
ATOM    930  N   ASN   123      33.703   4.616  -3.156  1.00  0.00              
ATOM    931  CA  ASN   123      33.229   4.904  -4.511  1.00  0.00              
ATOM    932  CB  ASN   123      34.393   4.780  -5.510  1.00  0.00              
ATOM    933  C   ASN   123      32.192   3.819  -4.987  1.00  0.00              
ATOM    934  O   ASN   123      31.460   3.323  -4.136  1.00  0.00              
ATOM    935  CG  ASN   123      34.238   5.645  -6.754  1.00  0.00           C  
ATOM    936  OD1 ASN   123      34.612   6.815  -6.733  1.00  0.00           O  
ATOM    937  ND2 ASN   123      33.742   5.060  -7.879  1.00  0.00           N  
ATOM    938  N   GLY   124      32.056   3.501  -6.353  1.00  0.00              
ATOM    939  CA  GLY   124      31.476   2.297  -7.005  1.00  0.00              
ATOM    940  C   GLY   124      30.105   2.211  -7.689  1.00  0.00              
ATOM    941  O   GLY   124      29.921   1.294  -8.502  1.00  0.00              
ATOM    942  N   ARG   125      29.111   3.076  -7.409  1.00  0.00              
ATOM    943  CA  ARG   125      27.772   2.933  -7.951  1.00  0.00              
ATOM    944  CB  ARG   125      26.767   3.869  -7.260  1.00  0.00              
ATOM    945  C   ARG   125      27.723   3.158  -9.436  1.00  0.00              
ATOM    946  O   ARG   125      26.985   2.494 -10.168  1.00  0.00              
ATOM    947  CG  ARG   125      26.401   3.488  -5.819  1.00  0.00           C  
ATOM    948  CD  ARG   125      25.772   4.647  -5.034  1.00  0.00           C  
ATOM    949  NE  ARG   125      26.858   5.627  -4.719  1.00  0.00           N  
ATOM    950  CZ  ARG   125      27.427   5.659  -3.475  1.00  0.00           C  
ATOM    951  NH1 ARG   125      26.950   4.851  -2.485  1.00  0.00           N  
ATOM    952  NH2 ARG   125      28.475   6.492  -3.203  1.00  0.00           N  
ATOM    953  N   GLU   126      28.529   4.115  -9.912  1.00  0.00              
ATOM    954  CA  GLU   126      28.561   4.504 -11.289  1.00  0.00              
ATOM    955  CB  GLU   126      29.596   5.625 -11.475  1.00  0.00              
ATOM    956  C   GLU   126      28.932   3.331 -12.156  1.00  0.00              
ATOM    957  O   GLU   126      28.293   3.112 -13.184  1.00  0.00              
ATOM    958  CG  GLU   126      30.718   5.497 -10.438  1.00  0.00           C  
ATOM    959  CD  GLU   126      32.052   5.777 -11.097  1.00  0.00           C  
ATOM    960  OE1 GLU   126      32.578   4.824 -11.732  1.00  0.00           O  
ATOM    961  OE2 GLU   126      32.568   6.919 -10.970  1.00  0.00           O  
ATOM    962  N   GLU   127      29.949   2.523 -11.786  1.00  0.00              
ATOM    963  CA  GLU   127      30.288   1.463 -12.698  1.00  0.00              
ATOM    964  CB  GLU   127      31.573   0.686 -12.367  1.00  0.00              
ATOM    965  C   GLU   127      29.144   0.504 -12.789  1.00  0.00              
ATOM    966  O   GLU   127      28.768   0.089 -13.884  1.00  0.00              
ATOM    967  CG  GLU   127      31.968  -0.228 -13.533  1.00  0.00           C  
ATOM    968  CD  GLU   127      33.466  -0.486 -13.468  1.00  0.00           C  
ATOM    969  OE1 GLU   127      33.977  -0.792 -12.359  1.00  0.00           O  
ATOM    970  OE2 GLU   127      34.125  -0.374 -14.536  1.00  0.00           O  
ATOM    971  N   LEU   128      28.510   0.182 -11.644  1.00  0.00              
ATOM    972  CA  LEU   128      27.442  -0.786 -11.659  1.00  0.00              
ATOM    973  CB  LEU   128      26.735  -0.969 -10.302  1.00  0.00              
ATOM    974  C   LEU   128      26.350  -0.328 -12.597  1.00  0.00              
ATOM    975  O   LEU   128      25.790  -1.139 -13.333  1.00  0.00              
ATOM    976  CG  LEU   128      27.432  -1.874  -9.274  1.00  0.00           C  
ATOM    977  CD1 LEU   128      26.607  -1.956  -7.981  1.00  0.00           C  
ATOM    978  CD2 LEU   128      27.693  -3.269  -9.860  1.00  0.00           C  
ATOM    979  N   ILE   129      26.004   0.976 -12.595  1.00  0.00              
ATOM    980  CA  ILE   129      24.961   1.491 -13.448  1.00  0.00              
ATOM    981  CB  ILE   129      24.743   2.991 -13.313  1.00  0.00              
ATOM    982  C   ILE   129      25.348   1.267 -14.875  1.00  0.00              
ATOM    983  O   ILE   129      24.514   0.949 -15.726  1.00  0.00              
ATOM    984  CG2 ILE   129      23.949   3.478 -14.541  1.00  0.00           C  
ATOM    985  CG1 ILE   129      24.059   3.387 -11.992  1.00  0.00           C  
ATOM    986  CD1 ILE   129      22.569   3.047 -11.945  1.00  0.00           C  
ATOM    987  N   GLN   130      26.643   1.470 -15.162  1.00  0.00              
ATOM    988  CA  GLN   130      27.196   1.360 -16.477  1.00  0.00              
ATOM    989  CB  GLN   130      28.612   1.964 -16.568  1.00  0.00              
ATOM    990  C   GLN   130      27.147  -0.040 -17.015  1.00  0.00              
ATOM    991  O   GLN   130      26.956  -0.242 -18.215  1.00  0.00              
ATOM    992  CG  GLN   130      28.559   3.489 -16.381  1.00  0.00           C  
ATOM    993  CD  GLN   130      29.953   4.086 -16.523  1.00  0.00           C  
ATOM    994  OE1 GLN   130      30.891   3.690 -15.833  1.00  0.00           O  
ATOM    995  NE2 GLN   130      30.093   5.075 -17.446  1.00  0.00           N  
ATOM    996  N   SER   131      27.333  -1.047 -16.148  1.00  0.00              
ATOM    997  CA  SER   131      27.345  -2.418 -16.582  1.00  0.00              
ATOM    998  CB  SER   131      27.942  -3.390 -15.556  1.00  0.00              
ATOM    999  C   SER   131      25.946  -2.908 -16.858  1.00  0.00              
ATOM   1000  O   SER   131      25.753  -4.036 -17.315  1.00  0.00              
ATOM   1001  OG  SER   131      26.997  -3.625 -14.525  1.00  0.00           O  
ATOM   1002  N   ALA   132      24.930  -2.056 -16.634  1.00  0.00              
ATOM   1003  CA  ALA   132      23.557  -2.441 -16.800  1.00  0.00              
ATOM   1004  CB  ALA   132      23.255  -3.106 -18.158  1.00  0.00              
ATOM   1005  C   ALA   132      23.030  -3.332 -15.710  1.00  0.00              
ATOM   1006  O   ALA   132      22.155  -4.166 -15.951  1.00  0.00              
ATOM   1007  N   ALA   133      23.531  -3.173 -14.470  1.00  0.00              
ATOM   1008  CA  ALA   133      22.957  -3.899 -13.373  1.00  0.00              
ATOM   1009  CB  ALA   133      23.712  -3.701 -12.049  1.00  0.00              
ATOM   1010  C   ALA   133      21.565  -3.353 -13.194  1.00  0.00              
ATOM   1011  O   ALA   133      21.342  -2.151 -13.311  1.00  0.00              
ATOM   1012  N   ARG   134      20.570  -4.242 -13.008  1.00  0.00              
ATOM   1013  CA  ARG   134      19.200  -3.864 -12.793  1.00  0.00              
ATOM   1014  CB  ARG   134      18.229  -4.984 -13.195  1.00  0.00              
ATOM   1015  C   ARG   134      18.923  -3.414 -11.384  1.00  0.00              
ATOM   1016  O   ARG   134      18.067  -2.558 -11.167  1.00  0.00              
ATOM   1017  CG  ARG   134      18.159  -5.125 -14.719  1.00  0.00           C  
ATOM   1018  CD  ARG   134      17.384  -6.344 -15.220  1.00  0.00           C  
ATOM   1019  NE  ARG   134      17.151  -6.142 -16.678  1.00  0.00           N  
ATOM   1020  CZ  ARG   134      18.111  -6.475 -17.589  1.00  0.00           C  
ATOM   1021  NH1 ARG   134      19.278  -7.051 -17.181  1.00  0.00           N  
ATOM   1022  NH2 ARG   134      17.907  -6.217 -18.913  1.00  0.00           N  
ATOM   1023  N   VAL   135      19.582  -4.010 -10.369  1.00  0.00              
ATOM   1024  CA  VAL   135      19.313  -3.550  -9.034  1.00  0.00              
ATOM   1025  CB  VAL   135      18.373  -4.433  -8.266  1.00  0.00              
ATOM   1026  C   VAL   135      20.623  -3.477  -8.308  1.00  0.00              
ATOM   1027  O   VAL   135      21.561  -4.203  -8.631  1.00  0.00              
ATOM   1028  CG1 VAL   135      19.169  -5.570  -7.626  1.00  0.00           C  
ATOM   1029  CG2 VAL   135      17.582  -3.579  -7.269  1.00  0.00           C  
ATOM   1030  N   ILE   136      20.728  -2.570  -7.312  1.00  0.00              
ATOM   1031  CA  ILE   136      21.966  -2.398  -6.603  1.00  0.00              
ATOM   1032  CB  ILE   136      22.476  -0.983  -6.668  1.00  0.00              
ATOM   1033  C   ILE   136      21.673  -2.642  -5.154  1.00  0.00              
ATOM   1034  O   ILE   136      20.702  -2.113  -4.613  1.00  0.00              
ATOM   1035  CG2 ILE   136      23.843  -0.957  -5.966  1.00  0.00           C  
ATOM   1036  CG1 ILE   136      22.553  -0.460  -8.112  1.00  0.00           C  
ATOM   1037  CD1 ILE   136      23.600  -1.143  -8.983  1.00  0.00           C  
ATOM   1038  N   ASN   137      22.513  -3.455  -4.484  1.00  0.00              
ATOM   1039  CA  ASN   137      22.296  -3.726  -3.093  1.00  0.00              
ATOM   1040  CB  ASN   137      22.311  -5.230  -2.775  1.00  0.00              
ATOM   1041  C   ASN   137      23.403  -3.079  -2.320  1.00  0.00              
ATOM   1042  O   ASN   137      24.579  -3.368  -2.544  1.00  0.00              
ATOM   1043  CG  ASN   137      21.910  -5.414  -1.321  1.00  0.00           C  
ATOM   1044  OD1 ASN   137      20.925  -4.846  -0.854  1.00  0.00           O  
ATOM   1045  ND2 ASN   137      22.700  -6.228  -0.575  1.00  0.00           N  
ATOM   1046  N   ASN   138      23.049  -2.162  -1.394  1.00  0.00              
ATOM   1047  CA  ASN   138      24.051  -1.530  -0.580  1.00  0.00              
ATOM   1048  CB  ASN   138      24.118   0.002  -0.674  1.00  0.00              
ATOM   1049  C   ASN   138      23.806  -1.832   0.855  1.00  0.00              
ATOM   1050  O   ASN   138      22.769  -1.482   1.417  1.00  0.00              
ATOM   1051  CG  ASN   138      25.105   0.351  -1.766  1.00  0.00           C  
ATOM   1052  OD1 ASN   138      26.108  -0.338  -1.943  1.00  0.00           O  
ATOM   1053  ND2 ASN   138      24.834   1.457  -2.505  1.00  0.00           N  
ATOM   1054  N   SER   139      24.782  -2.488   1.504  1.00  0.00              
ATOM   1055  CA  SER   139      24.580  -2.734   2.895  1.00  0.00              
ATOM   1056  CB  SER   139      24.721  -4.221   3.264  1.00  0.00              
ATOM   1057  C   SER   139      25.634  -1.987   3.652  1.00  0.00              
ATOM   1058  O   SER   139      26.467  -2.589   4.326  1.00  0.00              
ATOM   1059  OG  SER   139      23.710  -4.980   2.615  1.00  0.00           O  
ATOM   1060  N   TRP   140      25.605  -0.641   3.582  1.00  0.00              
ATOM   1061  CA  TRP   140      26.528   0.175   4.320  1.00  0.00              
ATOM   1062  CB  TRP   140      27.916   0.295   3.648  1.00  0.00              
ATOM   1063  C   TRP   140      25.855   1.469   4.512  1.00  0.00              
ATOM   1064  O   TRP   140      24.791   1.666   3.941  1.00  0.00              
ATOM   1065  CG  TRP   140      27.931   0.772   2.219  1.00  0.00           C  
ATOM   1066  CD2 TRP   140      28.639   1.933   1.760  1.00  0.00           C  
ATOM   1067  CD1 TRP   140      27.417   0.170   1.108  1.00  0.00           C  
ATOM   1068  NE1 TRP   140      27.733   0.901  -0.012  1.00  0.00           N  
ATOM   1069  CE2 TRP   140      28.495   1.984   0.373  1.00  0.00           C  
ATOM   1070  CE3 TRP   140      29.361   2.872   2.435  1.00  0.00           C  
ATOM   1071  CZ2 TRP   140      29.069   2.984  -0.361  1.00  0.00           C  
ATOM   1072  CZ3 TRP   140      29.935   3.880   1.693  1.00  0.00           C  
ATOM   1073  CH2 TRP   140      29.791   3.936   0.323  1.00  0.00           C  
ATOM   1074  N   GLY   141      26.396   2.351   5.369  1.00  0.00              
ATOM   1075  CA  GLY   141      25.748   3.617   5.554  1.00  0.00              
ATOM   1076  C   GLY   141      26.643   4.465   6.386  1.00  0.00              
ATOM   1077  O   GLY   141      27.433   3.968   7.190  1.00  0.00              
ATOM   1078  N   ILE   142      26.534   5.794   6.209  1.00  0.00              
ATOM   1079  CA  ILE   142      27.326   6.638   7.036  1.00  0.00              
ATOM   1080  CB  ILE   142      28.141   7.674   6.337  1.00  0.00              
ATOM   1081  C   ILE   142      26.363   7.321   7.902  1.00  0.00              
ATOM   1082  O   ILE   142      25.261   7.659   7.484  1.00  0.00              
ATOM   1083  CG2 ILE   142      28.957   8.351   7.444  1.00  0.00           C  
ATOM   1084  CG1 ILE   142      29.063   7.037   5.288  1.00  0.00           C  
ATOM   1085  CD1 ILE   142      28.319   6.432   4.098  1.00  0.00           C  
ATOM   1086  N   ALA   143      26.685   7.444   9.185  1.00  0.00              
ATOM   1087  CA  ALA   143      25.743   8.232   9.887  1.00  0.00              
ATOM   1088  CB  ALA   143      24.659   7.413  10.569  1.00  0.00              
ATOM   1089  C   ALA   143      26.566   9.015  10.816  1.00  0.00              
ATOM   1090  O   ALA   143      27.340   8.451  11.571  1.00  0.00              
ATOM   1091  N   PRO   144      26.204  10.272  10.745  1.00  0.00              
ATOM   1092  CA  PRO   144      27.038  11.492  10.802  1.00  0.00              
ATOM   1093  CB  PRO   144      26.703  12.198   9.550  1.00  0.00              
ATOM   1094  C   PRO   144      27.285  12.511  11.923  1.00  0.00              
ATOM   1095  O   PRO   144      27.746  12.212  12.975  1.00  0.00              
ATOM   1096  CD  PRO   144      25.133  10.402   9.803  1.00  0.00           C  
ATOM   1097  CG  PRO   144      25.832  11.202   8.752  1.00  0.00           C  
ATOM   1098  N   ASP   145      27.058  13.816  11.921  1.00  0.00              
ATOM   1099  CA  ASP   145      27.338  14.132  13.327  1.00  0.00              
ATOM   1100  CB  ASP   145      28.562  15.059  13.479  1.00  0.00              
ATOM   1101  C   ASP   145      26.220  14.856  13.999  1.00  0.00              
ATOM   1102  O   ASP   145      25.962  14.663  15.189  1.00  0.00              
ATOM   1103  CG  ASP   145      29.829  14.305  13.096  1.00  0.00           C  
ATOM   1104  OD1 ASP   145      30.242  13.404  13.873  1.00  0.00           O  
ATOM   1105  OD2 ASP   145      30.408  14.631  12.025  1.00  0.00           O  
ATOM   1106  N   ILE   146      25.593  15.776  13.259  1.00  0.00              
ATOM   1107  CA  ILE   146      24.494  16.558  13.733  1.00  0.00              
ATOM   1108  CB  ILE   146      24.841  17.872  14.393  1.00  0.00              
ATOM   1109  C   ILE   146      23.727  16.829  12.511  1.00  0.00              
ATOM   1110  O   ILE   146      23.643  15.954  11.649  1.00  0.00              
ATOM   1111  CG2 ILE   146      25.556  17.569  15.718  1.00  0.00           C  
ATOM   1112  CG1 ILE   146      25.621  18.809  13.458  1.00  0.00           C  
ATOM   1113  CD1 ILE   146      27.022  18.307  13.122  1.00  0.00           C  
ATOM   1114  N   ARG   147      23.098  18.016  12.458  1.00  0.00              
ATOM   1115  CA  ARG   147      22.448  18.432  11.261  1.00  0.00              
ATOM   1116  CB  ARG   147      21.586  19.694  11.391  1.00  0.00              
ATOM   1117  C   ARG   147      23.543  18.725  10.331  1.00  0.00              
ATOM   1118  O   ARG   147      23.887  19.878  10.100  1.00  0.00              
ATOM   1119  CG  ARG   147      20.920  20.048  10.060  1.00  0.00           C  
ATOM   1120  CD  ARG   147      20.022  21.283  10.101  1.00  0.00           C  
ATOM   1121  NE  ARG   147      19.462  21.455   8.730  1.00  0.00           N  
ATOM   1122  CZ  ARG   147      18.607  22.485   8.463  1.00  0.00           C  
ATOM   1123  NH1 ARG   147      18.301  23.391   9.438  1.00  0.00           N  
ATOM   1124  NH2 ARG   147      18.056  22.609   7.221  1.00  0.00           N  
ATOM   1125  N   ARG   148      24.137  17.665   9.772  1.00  0.00              
ATOM   1126  CA  ARG   148      25.168  17.937   8.857  1.00  0.00              
ATOM   1127  CB  ARG   148      26.414  17.113   9.133  1.00  0.00              
ATOM   1128  C   ARG   148      24.446  17.733   7.576  1.00  0.00              
ATOM   1129  O   ARG   148      24.151  16.613   7.136  1.00  0.00              
ATOM   1130  CG  ARG   148      27.279  17.698  10.251  1.00  0.00           C  
ATOM   1131  CD  ARG   148      28.204  18.818   9.763  1.00  0.00           C  
ATOM   1132  NE  ARG   148      28.827  19.469  10.952  1.00  0.00           N  
ATOM   1133  CZ  ARG   148      29.693  20.513  10.782  1.00  0.00           C  
ATOM   1134  NH1 ARG   148      30.035  20.924   9.526  1.00  0.00           N  
ATOM   1135  NH2 ARG   148      30.212  21.156  11.868  1.00  0.00           N  
ATOM   1136  N   ASP   149      24.115  18.913   7.011  1.00  0.00              
ATOM   1137  CA  ASP   149      23.217  19.113   5.932  1.00  0.00              
ATOM   1138  CB  ASP   149      22.868  20.584   5.647  1.00  0.00              
ATOM   1139  C   ASP   149      23.756  18.509   4.708  1.00  0.00              
ATOM   1140  O   ASP   149      24.841  17.941   4.746  1.00  0.00              
ATOM   1141  CG  ASP   149      24.155  21.322   5.317  1.00  0.00           C  
ATOM   1142  OD1 ASP   149      25.244  20.710   5.474  1.00  0.00           O  
ATOM   1143  OD2 ASP   149      24.069  22.510   4.905  1.00  0.00           O  
ATOM   1144  N   ALA   150      22.952  18.544   3.622  1.00  0.00              
ATOM   1145  CA  ALA   150      23.380  17.984   2.381  1.00  0.00              
ATOM   1146  CB  ALA   150      22.256  17.757   1.353  1.00  0.00              
ATOM   1147  C   ALA   150      24.286  19.019   1.800  1.00  0.00              
ATOM   1148  O   ALA   150      24.228  20.179   2.196  1.00  0.00              
ATOM   1149  N   LYS   151      25.206  18.657   0.889  1.00  0.00              
ATOM   1150  CA  LYS   151      25.938  19.759   0.357  1.00  0.00              
ATOM   1151  CB  LYS   151      26.838  20.465   1.383  1.00  0.00              
ATOM   1152  C   LYS   151      26.824  19.355  -0.748  1.00  0.00              
ATOM   1153  O   LYS   151      26.982  20.093  -1.722  1.00  0.00              
ATOM   1154  CG  LYS   151      27.443  21.757   0.827  1.00  0.00           C  
ATOM   1155  CD  LYS   151      26.395  22.839   0.552  1.00  0.00           C  
ATOM   1156  CE  LYS   151      26.965  24.119  -0.060  1.00  0.00           C  
ATOM   1157  NZ  LYS   151      25.872  25.088  -0.301  1.00  0.00           N  
ATOM   1158  N   GLY   152      27.465  18.191  -0.563  1.00  0.00              
ATOM   1159  CA  GLY   152      28.259  17.457  -1.512  1.00  0.00              
ATOM   1160  C   GLY   152      27.718  17.730  -2.890  1.00  0.00              
ATOM   1161  O   GLY   152      26.562  18.015  -3.087  1.00  0.00              
ATOM   1162  N   ASP   153      28.447  17.593  -3.986  1.00  0.00              
ATOM   1163  CA  ASP   153      27.532  17.690  -5.102  1.00  0.00              
ATOM   1164  CB  ASP   153      27.833  18.888  -6.025  1.00  0.00              
ATOM   1165  C   ASP   153      27.784  16.463  -5.930  1.00  0.00              
ATOM   1166  O   ASP   153      27.262  16.309  -7.033  1.00  0.00              
ATOM   1167  CG  ASP   153      27.497  20.193  -5.310  1.00  0.00           C  
ATOM   1168  OD1 ASP   153      26.289  20.447  -5.054  1.00  0.00           O  
ATOM   1169  OD2 ASP   153      28.452  20.963  -5.025  1.00  0.00           O  
ATOM   1170  N   ILE   154      28.585  15.540  -5.372  1.00  0.00              
ATOM   1171  CA  ILE   154      28.978  14.290  -5.964  1.00  0.00              
ATOM   1172  CB  ILE   154      29.973  13.516  -5.154  1.00  0.00              
ATOM   1173  C   ILE   154      27.770  13.451  -6.127  1.00  0.00              
ATOM   1174  O   ILE   154      27.685  12.552  -6.962  1.00  0.00              
ATOM   1175  CG2 ILE   154      30.111  12.112  -5.766  1.00  0.00           C  
ATOM   1176  CG1 ILE   154      31.304  14.277  -5.058  1.00  0.00           C  
ATOM   1177  CD1 ILE   154      32.284  13.651  -4.068  1.00  0.00           C  
ATOM   1178  N   ILE   155      26.785  13.799  -5.297  1.00  0.00              
ATOM   1179  CA  ILE   155      25.470  13.282  -5.068  1.00  0.00              
ATOM   1180  CB  ILE   155      24.860  14.084  -4.048  1.00  0.00              
ATOM   1181  C   ILE   155      24.786  14.089  -6.050  1.00  0.00              
ATOM   1182  O   ILE   155      25.459  14.531  -6.965  1.00  0.00              
ATOM   1183  CG2 ILE   155      25.253  15.567  -4.491  1.00  0.00           C  
ATOM   1184  CG1 ILE   155      23.678  13.651  -3.133  1.00  0.00           C  
ATOM   1185  CD1 ILE   155      24.043  12.810  -1.896  1.00  0.00           C  
ATOM   1186  N   TRP   156      23.450  14.189  -5.810  1.00  0.00              
ATOM   1187  CA  TRP   156      22.393  14.828  -6.413  1.00  0.00              
ATOM   1188  CB  TRP   156      21.730  16.049  -5.737  1.00  0.00              
ATOM   1189  C   TRP   156      23.104  15.700  -7.318  1.00  0.00              
ATOM   1190  O   TRP   156      23.279  16.862  -6.982  1.00  0.00              
ATOM   1191  CG  TRP   156      21.318  16.105  -4.296  1.00  0.00           C  
ATOM   1192  CD2 TRP   156      21.187  17.392  -3.697  1.00  0.00           C  
ATOM   1193  CD1 TRP   156      21.191  15.195  -3.296  1.00  0.00           C  
ATOM   1194  NE1 TRP   156      21.080  15.839  -2.088  1.00  0.00           N  
ATOM   1195  CE2 TRP   156      21.078  17.194  -2.327  1.00  0.00           C  
ATOM   1196  CE3 TRP   156      21.181  18.636  -4.256  1.00  0.00           C  
ATOM   1197  CZ2 TRP   156      21.007  18.253  -1.485  1.00  0.00           C  
ATOM   1198  CZ3 TRP   156      21.090  19.711  -3.405  1.00  0.00           C  
ATOM   1199  CH2 TRP   156      21.032  19.512  -2.045  1.00  0.00           C  
ATOM   1200  N   LEU   157      23.523  15.215  -8.485  1.00  0.00              
ATOM   1201  CA  LEU   157      24.519  16.095  -8.990  1.00  0.00              
ATOM   1202  CB  LEU   157      25.548  15.401  -9.904  1.00  0.00              
ATOM   1203  C   LEU   157      23.748  17.078  -9.777  1.00  0.00              
ATOM   1204  O   LEU   157      23.099  16.724 -10.761  1.00  0.00              
ATOM   1205  CG  LEU   157      26.782  16.236 -10.312  1.00  0.00           C  
ATOM   1206  CD1 LEU   157      27.717  15.421 -11.220  1.00  0.00           C  
ATOM   1207  CD2 LEU   157      26.404  17.579 -10.948  1.00  0.00           C  
ATOM   1208  N   PRO   158      23.791  18.297  -9.305  1.00  0.00              
ATOM   1209  CA  PRO   158      23.098  19.361  -9.966  1.00  0.00              
ATOM   1210  CB  PRO   158      23.567  20.644  -9.285  1.00  0.00              
ATOM   1211  C   PRO   158      23.529  19.334 -11.391  1.00  0.00              
ATOM   1212  O   PRO   158      24.698  19.599 -11.669  1.00  0.00              
ATOM   1213  CD  PRO   158      24.952  18.786  -8.573  1.00  0.00           C  
ATOM   1214  CG  PRO   158      25.011  20.296  -8.869  1.00  0.00           C  
ATOM   1215  N   ASN   159      22.597  19.052 -12.313  1.00  0.00              
ATOM   1216  CA  ASN   159      22.977  18.934 -13.684  1.00  0.00              
ATOM   1217  CB  ASN   159      23.337  17.491 -14.081  1.00  0.00              
ATOM   1218  C   ASN   159      21.768  19.358 -14.451  1.00  0.00              
ATOM   1219  O   ASN   159      20.952  20.134 -13.957  1.00  0.00              
ATOM   1220  CG  ASN   159      24.300  17.543 -15.260  1.00  0.00           C  
ATOM   1221  OD1 ASN   159      24.344  18.520 -16.005  1.00  0.00           O  
ATOM   1222  ND2 ASN   159      25.110  16.462 -15.422  1.00  0.00           N  
ATOM   1223  N   GLY   160      21.627  18.864 -15.692  1.00  0.00              
ATOM   1224  CA  GLY   160      20.522  19.244 -16.520  1.00  0.00              
ATOM   1225  C   GLY   160      19.520  18.141 -16.545  1.00  0.00              
ATOM   1226  O   GLY   160      18.481  18.224 -15.891  1.00  0.00              
ATOM   1227  N   ARG   161      19.834  17.090 -17.332  1.00  0.00              
ATOM   1228  CA  ARG   161      18.998  15.958 -17.616  1.00  0.00              
ATOM   1229  CB  ARG   161      19.821  14.763 -18.126  1.00  0.00              
ATOM   1230  C   ARG   161      18.282  15.543 -16.360  1.00  0.00              
ATOM   1231  O   ARG   161      18.774  15.643 -15.237  1.00  0.00              
ATOM   1232  CG  ARG   161      20.594  15.087 -19.406  1.00  0.00           C  
ATOM   1233  CD  ARG   161      21.554  13.983 -19.851  1.00  0.00           C  
ATOM   1234  NE  ARG   161      22.105  14.391 -21.172  1.00  0.00           N  
ATOM   1235  CZ  ARG   161      21.402  14.105 -22.306  1.00  0.00           C  
ATOM   1236  NH1 ARG   161      20.210  13.446 -22.215  1.00  0.00           N  
ATOM   1237  NH2 ARG   161      21.885  14.483 -23.525  1.00  0.00           N  
ATOM   1238  N   PRO   162      17.095  15.069 -16.613  1.00  0.00              
ATOM   1239  CA  PRO   162      16.067  14.758 -15.647  1.00  0.00              
ATOM   1240  CB  PRO   162      14.877  14.293 -16.477  1.00  0.00              
ATOM   1241  C   PRO   162      16.414  13.686 -14.676  1.00  0.00              
ATOM   1242  O   PRO   162      17.499  13.111 -14.747  1.00  0.00              
ATOM   1243  CD  PRO   162      16.810  14.486 -17.912  1.00  0.00           C  
ATOM   1244  CG  PRO   162      15.544  13.645 -17.701  1.00  0.00           C  
ATOM   1245  N   ASP   163      15.463  13.424 -13.753  1.00  0.00              
ATOM   1246  CA  ASP   163      15.632  12.510 -12.667  1.00  0.00              
ATOM   1247  CB  ASP   163      16.228  11.145 -13.048  1.00  0.00              
ATOM   1248  C   ASP   163      16.528  13.239 -11.727  1.00  0.00              
ATOM   1249  O   ASP   163      17.420  13.970 -12.152  1.00  0.00              
ATOM   1250  CG  ASP   163      15.096  10.345 -13.677  1.00  0.00           C  
ATOM   1251  OD1 ASP   163      13.914  10.681 -13.391  1.00  0.00           O  
ATOM   1252  OD2 ASP   163      15.390   9.391 -14.445  1.00  0.00           O  
ATOM   1253  N   TYR   164      16.242  13.138 -10.420  1.00  0.00              
ATOM   1254  CA  TYR   164      17.038  13.813  -9.443  1.00  0.00              
ATOM   1255  CB  TYR   164      17.099  15.315  -9.787  1.00  0.00              
ATOM   1256  C   TYR   164      16.348  13.424  -8.156  1.00  0.00              
ATOM   1257  O   TYR   164      15.141  13.595  -8.007  1.00  0.00              
ATOM   1258  CG  TYR   164      18.119  16.119  -9.055  1.00  0.00           C  
ATOM   1259  CD1 TYR   164      17.852  16.656  -7.816  1.00  0.00           C  
ATOM   1260  CD2 TYR   164      19.346  16.361  -9.632  1.00  0.00           C  
ATOM   1261  CE1 TYR   164      18.798  17.412  -7.163  1.00  0.00           C  
ATOM   1262  CE2 TYR   164      20.295  17.116  -8.984  1.00  0.00           C  
ATOM   1263  CZ  TYR   164      20.021  17.643  -7.746  1.00  0.00           C  
ATOM   1264  OH  TYR   164      20.991  18.421  -7.077  1.00  0.00           O  
ATOM   1265  N   VAL   165      17.105  12.849  -7.200  1.00  0.00              
ATOM   1266  CA  VAL   165      16.561  12.181  -6.048  1.00  0.00              
ATOM   1267  CB  VAL   165      16.954  10.703  -6.102  1.00  0.00              
ATOM   1268  C   VAL   165      16.646  12.921  -4.705  1.00  0.00              
ATOM   1269  O   VAL   165      17.179  14.016  -4.565  1.00  0.00              
ATOM   1270  CG1 VAL   165      18.403  10.558  -6.575  1.00  0.00           C  
ATOM   1271  CG2 VAL   165      16.651   9.948  -4.811  1.00  0.00           C  
ATOM   1272  N   ALA   166      15.982  12.391  -3.659  1.00  0.00              
ATOM   1273  CA  ALA   166      15.849  13.046  -2.386  1.00  0.00              
ATOM   1274  CB  ALA   166      14.639  12.554  -1.595  1.00  0.00              
ATOM   1275  C   ALA   166      17.054  12.904  -1.492  1.00  0.00              
ATOM   1276  O   ALA   166      18.007  12.182  -1.779  1.00  0.00              
ATOM   1277  N   PHE   167      16.991  13.653  -0.365  1.00  0.00              
ATOM   1278  CA  PHE   167      17.934  13.854   0.704  1.00  0.00              
ATOM   1279  CB  PHE   167      18.691  15.220   0.447  1.00  0.00              
ATOM   1280  C   PHE   167      17.134  13.903   2.009  1.00  0.00              
ATOM   1281  O   PHE   167      15.961  13.547   2.056  1.00  0.00              
ATOM   1282  CG  PHE   167      19.539  15.683   1.596  1.00  0.00           C  
ATOM   1283  CD1 PHE   167      20.716  15.070   1.938  1.00  0.00           C  
ATOM   1284  CD2 PHE   167      19.100  16.719   2.387  1.00  0.00           C  
ATOM   1285  CE1 PHE   167      21.459  15.475   3.019  1.00  0.00           C  
ATOM   1286  CE2 PHE   167      19.836  17.138   3.470  1.00  0.00           C  
ATOM   1287  CZ  PHE   167      21.015  16.515   3.789  1.00  0.00           C  
ATOM   1288  N   VAL   168      17.820  14.233   3.124  1.00  0.00              
ATOM   1289  CA  VAL   168      17.448  14.193   4.499  1.00  0.00              
ATOM   1290  CB  VAL   168      18.650  14.340   5.378  1.00  0.00              
ATOM   1291  C   VAL   168      16.371  15.015   5.152  1.00  0.00              
ATOM   1292  O   VAL   168      15.259  14.512   5.304  1.00  0.00              
ATOM   1293  CG1 VAL   168      18.197  14.348   6.849  1.00  0.00           C  
ATOM   1294  CG2 VAL   168      19.613  13.198   5.017  1.00  0.00           C  
ATOM   1295  N   LYS   169      16.641  16.310   5.446  1.00  0.00              
ATOM   1296  CA  LYS   169      15.946  17.037   6.500  1.00  0.00              
ATOM   1297  CB  LYS   169      14.470  17.466   6.321  1.00  0.00              
ATOM   1298  C   LYS   169      15.977  16.100   7.695  1.00  0.00              
ATOM   1299  O   LYS   169      15.353  15.042   7.745  1.00  0.00              
ATOM   1300  CG  LYS   169      13.424  16.343   6.356  1.00  0.00           C  
ATOM   1301  CD  LYS   169      12.020  16.808   6.743  1.00  0.00           C  
ATOM   1302  CE  LYS   169      11.065  15.677   7.137  1.00  0.00           C  
ATOM   1303  NZ  LYS   169      11.084  15.484   8.606  1.00  0.00           N  
ATOM   1304  N   SER   170      16.736  16.430   8.741  1.00  0.00              
ATOM   1305  CA  SER   170      16.750  15.459   9.796  1.00  0.00              
ATOM   1306  CB  SER   170      18.096  14.753   9.869  1.00  0.00              
ATOM   1307  C   SER   170      16.583  16.232  11.067  1.00  0.00              
ATOM   1308  O   SER   170      17.186  17.292  11.225  1.00  0.00              
ATOM   1309  OG  SER   170      19.107  15.739  10.020  1.00  0.00           O  
ATOM   1310  N   GLU   171      15.744  15.750  12.009  1.00  0.00              
ATOM   1311  CA  GLU   171      15.617  16.519  13.216  1.00  0.00              
ATOM   1312  CB  GLU   171      14.488  17.558  13.140  1.00  0.00              
ATOM   1313  C   GLU   171      15.302  15.624  14.380  1.00  0.00              
ATOM   1314  O   GLU   171      14.222  15.041  14.447  1.00  0.00              
ATOM   1315  CG  GLU   171      13.134  16.937  12.790  1.00  0.00           C  
ATOM   1316  CD  GLU   171      12.066  18.003  12.955  1.00  0.00           C  
ATOM   1317  OE1 GLU   171      12.408  19.108  13.455  1.00  0.00           O  
ATOM   1318  OE2 GLU   171      10.894  17.727  12.585  1.00  0.00           O  
ATOM   1319  N   VAL   172      16.258  15.522  15.332  1.00  0.00              
ATOM   1320  CA  VAL   172      16.156  14.809  16.583  1.00  0.00              
ATOM   1321  CB  VAL   172      16.306  13.309  16.469  1.00  0.00              
ATOM   1322  C   VAL   172      17.371  15.278  17.339  1.00  0.00              
ATOM   1323  O   VAL   172      18.281  15.844  16.735  1.00  0.00              
ATOM   1324  CG1 VAL   172      16.188  12.694  17.874  1.00  0.00           C  
ATOM   1325  CG2 VAL   172      15.275  12.744  15.481  1.00  0.00           C  
ATOM   1326  N   ILE   173      17.433  15.091  18.675  1.00  0.00              
ATOM   1327  CA  ILE   173      18.628  15.497  19.365  1.00  0.00              
ATOM   1328  CB  ILE   173      18.416  16.641  20.329  1.00  0.00              
ATOM   1329  C   ILE   173      19.155  14.308  20.106  1.00  0.00              
ATOM   1330  O   ILE   173      18.402  13.567  20.735  1.00  0.00              
ATOM   1331  CG2 ILE   173      17.922  17.836  19.500  1.00  0.00           C  
ATOM   1332  CG1 ILE   173      17.478  16.284  21.498  1.00  0.00           C  
ATOM   1333  CD1 ILE   173      18.149  15.515  22.637  1.00  0.00           C  
ATOM   1334  N   ALA   174      20.476  14.059  19.992  1.00  0.00              
ATOM   1335  CA  ALA   174      21.078  12.975  20.714  1.00  0.00              
ATOM   1336  CB  ALA   174      20.952  11.607  20.040  1.00  0.00              
ATOM   1337  C   ALA   174      22.533  13.271  20.826  1.00  0.00              
ATOM   1338  O   ALA   174      23.083  14.028  20.029  1.00  0.00              
ATOM   1339  N   GLU   175      23.194  12.699  21.851  1.00  0.00              
ATOM   1340  CA  GLU   175      24.604  12.911  21.955  1.00  0.00              
ATOM   1341  CB  GLU   175      25.030  13.946  23.006  1.00  0.00              
ATOM   1342  C   GLU   175      25.243  11.620  22.318  1.00  0.00              
ATOM   1343  O   GLU   175      24.657  10.799  23.022  1.00  0.00              
ATOM   1344  CG  GLU   175      26.542  14.176  22.992  1.00  0.00           C  
ATOM   1345  CD  GLU   175      26.834  15.492  23.695  1.00  0.00           C  
ATOM   1346  OE1 GLU   175      26.849  15.508  24.955  1.00  0.00           O  
ATOM   1347  OE2 GLU   175      27.046  16.502  22.973  1.00  0.00           O  
ATOM   1348  N   MET   176      26.471  11.394  21.814  1.00  0.00              
ATOM   1349  CA  MET   176      27.121  10.169  22.153  1.00  0.00              
ATOM   1350  CB  MET   176      26.434   8.929  21.604  1.00  0.00              
ATOM   1351  C   MET   176      28.505  10.191  21.591  1.00  0.00              
ATOM   1352  O   MET   176      29.255  11.151  21.761  1.00  0.00              
ATOM   1353  CG  MET   176      26.872   7.669  22.338  1.00  0.00           C  
ATOM   1354  SD  MET   176      26.099   7.409  23.966  1.00  0.00           S  
ATOM   1355  CE  MET   176      26.905   8.806  24.798  1.00  0.00           C  
ATOM   1356  N   MET   177      28.877   9.073  20.937  1.00  0.00              
ATOM   1357  CA  MET   177      30.166   8.849  20.354  1.00  0.00              
ATOM   1358  CB  MET   177      30.622   7.387  20.489  1.00  0.00              
ATOM   1359  C   MET   177      30.110   9.148  18.898  1.00  0.00              
ATOM   1360  O   MET   177      29.125   9.678  18.387  1.00  0.00              
ATOM   1361  CG  MET   177      29.736   6.423  19.694  1.00  0.00           C  
ATOM   1362  SD  MET   177      30.121   4.662  19.921  1.00  0.00           S  
ATOM   1363  CE  MET   177      29.391   4.562  21.581  1.00  0.00           C  
ATOM   1364  N   ARG   178      31.212   8.813  18.197  1.00  0.00              
ATOM   1365  CA  ARG   178      31.350   9.097  16.801  1.00  0.00              
ATOM   1366  CB  ARG   178      32.571  10.015  16.586  1.00  0.00              
ATOM   1367  C   ARG   178      31.643   7.797  16.071  1.00  0.00              
ATOM   1368  O   ARG   178      32.598   7.102  16.414  1.00  0.00              
ATOM   1369  CG  ARG   178      32.517  11.313  17.396  1.00  0.00           C  
ATOM   1370  CD  ARG   178      33.576  12.341  16.986  1.00  0.00           C  
ATOM   1371  NE  ARG   178      33.499  13.480  17.946  1.00  0.00           N  
ATOM   1372  CZ  ARG   178      34.369  13.558  18.996  1.00  0.00           C  
ATOM   1373  NH1 ARG   178      35.376  12.645  19.123  1.00  0.00           N  
ATOM   1374  NH2 ARG   178      34.240  14.561  19.913  1.00  0.00           N  
ATOM   1375  N   SER   179      30.820   7.440  15.049  1.00  0.00              
ATOM   1376  CA  SER   179      30.963   6.296  14.195  1.00  0.00              
ATOM   1377  CB  SER   179      30.740   4.950  14.914  1.00  0.00              
ATOM   1378  C   SER   179      29.919   6.332  13.120  1.00  0.00              
ATOM   1379  O   SER   179      29.059   7.205  13.083  1.00  0.00              
ATOM   1380  OG  SER   179      31.721   4.733  15.917  1.00  0.00           O  
ATOM   1381  N   LYS   180      29.965   5.334  12.218  1.00  0.00              
ATOM   1382  CA  LYS   180      29.059   5.224  11.128  1.00  0.00              
ATOM   1383  CB  LYS   180      29.306   3.957  10.295  1.00  0.00              
ATOM   1384  C   LYS   180      27.708   5.182  11.699  1.00  0.00              
ATOM   1385  O   LYS   180      26.858   5.979  11.328  1.00  0.00              
ATOM   1386  CG  LYS   180      29.568   2.681  11.108  1.00  0.00           C  
ATOM   1387  CD  LYS   180      30.877   2.704  11.908  1.00  0.00           C  
ATOM   1388  CE  LYS   180      31.979   3.522  11.228  1.00  0.00           C  
ATOM   1389  NZ  LYS   180      33.042   3.862  12.200  1.00  0.00           N  
ATOM   1390  N   SER   181      27.443   4.263  12.627  1.00  0.00              
ATOM   1391  CA  SER   181      26.206   4.480  13.290  1.00  0.00              
ATOM   1392  CB  SER   181      25.191   3.349  13.152  1.00  0.00              
ATOM   1393  C   SER   181      26.610   4.655  14.720  1.00  0.00              
ATOM   1394  O   SER   181      26.665   3.661  15.441  1.00  0.00              
ATOM   1395  OG  SER   181      24.756   3.240  11.805  1.00  0.00           O  
ATOM   1396  N   SER   182      26.851   5.909  15.211  1.00  0.00              
ATOM   1397  CA  SER   182      27.135   6.020  16.620  1.00  0.00              
ATOM   1398  CB  SER   182      28.620   6.182  16.971  1.00  0.00              
ATOM   1399  C   SER   182      26.406   7.121  17.389  1.00  0.00              
ATOM   1400  O   SER   182      26.886   7.584  18.420  1.00  0.00              
ATOM   1401  OG  SER   182      28.972   7.550  16.929  1.00  0.00           O  
ATOM   1402  N   VAL   183      25.208   7.520  16.946  1.00  0.00              
ATOM   1403  CA  VAL   183      24.192   8.357  17.571  1.00  0.00              
ATOM   1404  CB  VAL   183      23.551   7.685  18.770  1.00  0.00              
ATOM   1405  C   VAL   183      24.549   9.776  17.761  1.00  0.00              
ATOM   1406  O   VAL   183      23.908  10.527  18.494  1.00  0.00              
ATOM   1407  CG1 VAL   183      24.571   7.456  19.880  1.00  0.00           C  
ATOM   1408  CG2 VAL   183      22.280   8.442  19.173  1.00  0.00           C  
ATOM   1409  N   GLU   184      25.574  10.213  17.044  1.00  0.00              
ATOM   1410  CA  GLU   184      25.738  11.611  17.029  1.00  0.00              
ATOM   1411  CB  GLU   184      27.068  12.090  17.616  1.00  0.00              
ATOM   1412  C   GLU   184      25.851  11.894  15.638  1.00  0.00              
ATOM   1413  O   GLU   184      26.934  12.326  15.289  1.00  0.00              
ATOM   1414  CG  GLU   184      27.239  11.842  19.109  1.00  0.00           C  
ATOM   1415  CD  GLU   184      28.555  12.498  19.485  1.00  0.00           C  
ATOM   1416  OE1 GLU   184      29.596  12.137  18.873  1.00  0.00           O  
ATOM   1417  OE2 GLU   184      28.536  13.376  20.388  1.00  0.00           O  
ATOM   1418  N   TRP   185      24.770  11.746  14.849  1.00  0.00              
ATOM   1419  CA  TRP   185      25.159  11.616  13.504  1.00  0.00              
ATOM   1420  CB  TRP   185      25.934  10.172  13.400  1.00  0.00              
ATOM   1421  C   TRP   185      24.171  12.108  12.419  1.00  0.00              
ATOM   1422  O   TRP   185      22.993  11.797  12.494  1.00  0.00              
ATOM   1423  CG  TRP   185      27.410   9.823  13.959  1.00  0.00           C  
ATOM   1424  CD2 TRP   185      28.784   9.899  13.355  1.00  0.00           C  
ATOM   1425  CD1 TRP   185      27.665   9.620  15.275  1.00  0.00           C  
ATOM   1426  NE1 TRP   185      29.004   9.742  15.537  1.00  0.00           N  
ATOM   1427  CE2 TRP   185      29.698   9.881  14.363  1.00  0.00           C  
ATOM   1428  CE3 TRP   185      29.279  10.141  12.087  1.00  0.00           C  
ATOM   1429  CZ2 TRP   185      31.034  10.078  14.102  1.00  0.00           C  
ATOM   1430  CZ3 TRP   185      30.618  10.192  11.803  1.00  0.00           C  
ATOM   1431  CH2 TRP   185      31.515  10.168  12.825  1.00  0.00           C  
ATOM   1432  N   GLY   186      24.619  12.919  11.386  1.00  0.00              
ATOM   1433  CA  GLY   186      23.839  13.555  10.333  1.00  0.00              
ATOM   1434  C   GLY   186      24.377  13.857   8.961  1.00  0.00              
ATOM   1435  O   GLY   186      25.252  14.690   8.766  1.00  0.00              
ATOM   1436  N   SER   187      23.859  13.088   7.990  1.00  0.00              
ATOM   1437  CA  SER   187      23.880  13.170   6.551  1.00  0.00              
ATOM   1438  CB  SER   187      23.089  14.348   6.008  1.00  0.00              
ATOM   1439  C   SER   187      24.578  12.130   5.734  1.00  0.00              
ATOM   1440  O   SER   187      24.522  10.962   6.119  1.00  0.00              
ATOM   1441  OG  SER   187      21.747  14.247   6.439  1.00  0.00           O  
ATOM   1442  N   GLU   188      25.274  12.440   4.603  1.00  0.00              
ATOM   1443  CA  GLU   188      25.808  11.319   3.828  1.00  0.00              
ATOM   1444  CB  GLU   188      24.927  10.951   2.779  1.00  0.00              
ATOM   1445  C   GLU   188      26.934  11.658   2.949  1.00  0.00              
ATOM   1446  O   GLU   188      27.562  12.688   3.070  1.00  0.00              
ATOM   1447  CG  GLU   188      24.848  12.246   1.993  1.00  0.00           C  
ATOM   1448  CD  GLU   188      23.669  13.118   2.403  1.00  0.00           C  
ATOM   1449  OE1 GLU   188      22.971  12.772   3.394  1.00  0.00           O  
ATOM   1450  OE2 GLU   188      23.472  14.158   1.722  1.00  0.00           O  
ATOM   1451  N   GLN   189      27.203  10.708   2.029  1.00  0.00              
ATOM   1452  CA  GLN   189      28.048  10.877   0.880  1.00  0.00              
ATOM   1453  CB  GLN   189      27.098  11.300  -0.185  1.00  0.00              
ATOM   1454  C   GLN   189      29.246  11.684   1.239  1.00  0.00              
ATOM   1455  O   GLN   189      29.821  11.213   2.212  1.00  0.00              
ATOM   1456  CG  GLN   189      25.930  10.328   0.038  1.00  0.00           C  
ATOM   1457  CD  GLN   189      26.408   8.886  -0.187  1.00  0.00           C  
ATOM   1458  OE1 GLN   189      27.425   8.646  -0.832  1.00  0.00           O  
ATOM   1459  NE2 GLN   189      25.610   7.892   0.292  1.00  0.00           N  
ATOM   1460  N   PRO   190      29.749  12.746   0.617  1.00  0.00              
ATOM   1461  CA  PRO   190      30.908  13.412   1.141  1.00  0.00              
ATOM   1462  CB  PRO   190      31.133  14.652   0.282  1.00  0.00              
ATOM   1463  C   PRO   190      30.662  13.748   2.583  1.00  0.00              
ATOM   1464  O   PRO   190      29.825  14.604   2.861  1.00  0.00              
ATOM   1465  CD  PRO   190      29.008  13.634  -0.249  1.00  0.00           C  
ATOM   1466  CG  PRO   190      29.712  15.000  -0.174  1.00  0.00           C  
ATOM   1467  N   VAL   191      31.387  13.064   3.497  1.00  0.00              
ATOM   1468  CA  VAL   191      31.257  13.243   4.915  1.00  0.00              
ATOM   1469  CB  VAL   191      31.018  14.670   5.325  1.00  0.00              
ATOM   1470  C   VAL   191      30.168  12.338   5.425  1.00  0.00              
ATOM   1471  O   VAL   191      29.391  11.843   4.613  1.00  0.00              
ATOM   1472  CG1 VAL   191      30.827  14.737   6.847  1.00  0.00           C  
ATOM   1473  CG2 VAL   191      32.210  15.510   4.831  1.00  0.00           C  
ATOM   1474  N   PRO   192      30.116  12.039   6.719  1.00  0.00              
ATOM   1475  CA  PRO   192      28.989  11.320   7.266  1.00  0.00              
ATOM   1476  CB  PRO   192      29.399  11.062   8.721  1.00  0.00              
ATOM   1477  C   PRO   192      27.911  12.179   6.848  1.00  0.00              
ATOM   1478  O   PRO   192      27.066  11.561   6.247  1.00  0.00              
ATOM   1479  CD  PRO   192      31.334  11.828   7.488  1.00  0.00           C  
ATOM   1480  CG  PRO   192      30.931  10.936   8.667  1.00  0.00           C  
ATOM   1481  N   THR   193      28.020  13.516   7.027  1.00  0.00              
ATOM   1482  CA  THR   193      27.172  14.675   6.796  1.00  0.00              
ATOM   1483  CB  THR   193      28.054  15.888   6.843  1.00  0.00              
ATOM   1484  C   THR   193      26.758  14.791   5.380  1.00  0.00              
ATOM   1485  O   THR   193      27.615  14.662   4.522  1.00  0.00              
ATOM   1486  OG1 THR   193      28.708  16.030   8.095  1.00  0.00           O  
ATOM   1487  CG2 THR   193      27.298  17.139   6.355  1.00  0.00           C  
ATOM   1488  N   GLY   194      25.509  15.266   5.154  1.00  0.00              
ATOM   1489  CA  GLY   194      24.773  15.347   3.910  1.00  0.00              
ATOM   1490  C   GLY   194      25.703  15.794   2.940  1.00  0.00              
ATOM   1491  O   GLY   194      25.980  16.966   2.720  1.00  0.00              
ATOM   1492  N   GLY   195      26.239  14.791   2.310  1.00  0.00              
ATOM   1493  CA  GLY   195      27.118  15.249   1.365  1.00  0.00              
ATOM   1494  C   GLY   195      26.334  14.951   0.259  1.00  0.00              
ATOM   1495  O   GLY   195      25.776  13.875   0.119  1.00  0.00              
ATOM   1496  N   HIS   196      26.136  15.931  -0.538  1.00  0.00              
ATOM   1497  CA  HIS   196      25.522  15.286  -1.523  1.00  0.00              
ATOM   1498  CB  HIS   196      24.176  16.123  -1.901  1.00  0.00              
ATOM   1499  C   HIS   196      26.742  14.583  -2.268  1.00  0.00              
ATOM   1500  O   HIS   196      27.516  15.128  -3.022  1.00  0.00              
ATOM   1501  ND1 HIS   196      24.011  17.953  -3.702  1.00  0.00           N  
ATOM   1502  CG  HIS   196      24.026  17.549  -2.381  1.00  0.00           C  
ATOM   1503  NE2 HIS   196      24.045  19.807  -2.497  1.00  0.00           N  
ATOM   1504  CD2 HIS   196      24.017  18.702  -1.669  1.00  0.00           C  
ATOM   1505  CE1 HIS   196      24.047  19.306  -3.712  1.00  0.00           C  
ATOM   1506  N   SER   197      26.808  13.230  -2.196  1.00  0.00              
ATOM   1507  CA  SER   197      27.663  12.422  -3.056  1.00  0.00              
ATOM   1508  CB  SER   197      28.892  11.669  -2.494  1.00  0.00              
ATOM   1509  C   SER   197      26.846  11.298  -3.571  1.00  0.00              
ATOM   1510  O   SER   197      26.915  10.912  -4.742  1.00  0.00              
ATOM   1511  OG  SER   197      30.076  12.448  -2.597  1.00  0.00           O  
ATOM   1512  N   ALA   198      25.957  10.826  -2.709  1.00  0.00              
ATOM   1513  CA  ALA   198      25.172   9.686  -3.044  1.00  0.00              
ATOM   1514  CB  ALA   198      24.160   9.198  -2.002  1.00  0.00              
ATOM   1515  C   ALA   198      24.248   9.992  -4.157  1.00  0.00              
ATOM   1516  O   ALA   198      24.248   9.327  -5.180  1.00  0.00              
ATOM   1517  N   MET   199      23.530  11.104  -4.032  1.00  0.00              
ATOM   1518  CA  MET   199      22.313  11.321  -4.742  1.00  0.00              
ATOM   1519  CB  MET   199      21.487  12.616  -4.663  1.00  0.00              
ATOM   1520  C   MET   199      22.478  11.289  -6.216  1.00  0.00              
ATOM   1521  O   MET   199      21.545  10.913  -6.909  1.00  0.00              
ATOM   1522  CG  MET   199      20.089  12.521  -5.229  1.00  0.00           C  
ATOM   1523  SD  MET   199      19.516  14.008  -6.089  1.00  0.00           S  
ATOM   1524  CE  MET   199      20.119  13.530  -7.731  1.00  0.00           C  
ATOM   1525  N   SER   200      23.601  11.757  -6.754  1.00  0.00              
ATOM   1526  CA  SER   200      23.676  11.972  -8.164  1.00  0.00              
ATOM   1527  CB  SER   200      24.955  12.588  -8.726  1.00  0.00              
ATOM   1528  C   SER   200      23.779  10.671  -8.715  1.00  0.00              
ATOM   1529  O   SER   200      23.301  10.399  -9.806  1.00  0.00              
ATOM   1530  OG  SER   200      24.846  12.728 -10.132  1.00  0.00           O  
ATOM   1531  N   THR   201      24.486   9.852  -7.951  1.00  0.00              
ATOM   1532  CA  THR   201      24.626   8.552  -8.443  1.00  0.00              
ATOM   1533  CB  THR   201      25.511   7.695  -7.598  1.00  0.00              
ATOM   1534  C   THR   201      23.268   7.983  -8.479  1.00  0.00              
ATOM   1535  O   THR   201      22.933   7.214  -9.373  1.00  0.00              
ATOM   1536  OG1 THR   201      26.788   8.298  -7.442  1.00  0.00           O  
ATOM   1537  CG2 THR   201      25.663   6.363  -8.341  1.00  0.00           C  
ATOM   1538  N   LEU   202      22.455   8.386  -7.492  1.00  0.00              
ATOM   1539  CA  LEU   202      21.109   7.920  -7.316  1.00  0.00              
ATOM   1540  CB  LEU   202      20.632   8.489  -5.992  1.00  0.00              
ATOM   1541  C   LEU   202      20.314   8.324  -8.480  1.00  0.00              
ATOM   1542  O   LEU   202      19.550   7.536  -9.036  1.00  0.00              
ATOM   1543  CG  LEU   202      21.815   8.097  -5.102  1.00  0.00           C  
ATOM   1544  CD1 LEU   202      21.737   8.543  -3.646  1.00  0.00           C  
ATOM   1545  CD2 LEU   202      22.103   6.609  -5.318  1.00  0.00           C  
ATOM   1546  N   LEU   203      20.547   9.566  -8.903  1.00  0.00              
ATOM   1547  CA  LEU   203      19.837  10.129  -9.989  1.00  0.00              
ATOM   1548  CB  LEU   203      20.292  11.583 -10.175  1.00  0.00              
ATOM   1549  C   LEU   203      20.180   9.359 -11.197  1.00  0.00              
ATOM   1550  O   LEU   203      19.306   9.044 -12.001  1.00  0.00              
ATOM   1551  CG  LEU   203      19.405  12.452 -11.072  1.00  0.00           C  
ATOM   1552  CD1 LEU   203      19.993  13.863 -11.209  1.00  0.00           C  
ATOM   1553  CD2 LEU   203      19.084  11.802 -12.423  1.00  0.00           C  
ATOM   1554  N   ARG   204      21.479   9.052 -11.341  1.00  0.00              
ATOM   1555  CA  ARG   204      21.949   8.281 -12.456  1.00  0.00              
ATOM   1556  CB  ARG   204      23.470   8.383 -12.704  1.00  0.00              
ATOM   1557  C   ARG   204      21.413   6.908 -12.380  1.00  0.00              
ATOM   1558  O   ARG   204      21.220   6.284 -13.418  1.00  0.00              
ATOM   1559  CG  ARG   204      24.411   8.145 -11.525  1.00  0.00           C  
ATOM   1560  CD  ARG   204      25.818   8.688 -11.815  1.00  0.00           C  
ATOM   1561  NE  ARG   204      25.659  10.099 -12.278  1.00  0.00           N  
ATOM   1562  CZ  ARG   204      26.680  10.739 -12.921  1.00  0.00           C  
ATOM   1563  NH1 ARG   204      27.858  10.088 -13.146  1.00  0.00           N  
ATOM   1564  NH2 ARG   204      26.519  12.029 -13.338  1.00  0.00           N  
ATOM   1565  N   ALA   205      21.206   6.380 -11.159  1.00  0.00              
ATOM   1566  CA  ALA   205      20.577   5.096 -11.040  1.00  0.00              
ATOM   1567  CB  ALA   205      20.594   4.562  -9.597  1.00  0.00              
ATOM   1568  C   ALA   205      19.137   5.176 -11.471  1.00  0.00              
ATOM   1569  O   ALA   205      18.675   4.311 -12.216  1.00  0.00              
ATOM   1570  N   ALA   206      18.407   6.221 -11.001  1.00  0.00              
ATOM   1571  CA  ALA   206      16.992   6.429 -11.244  1.00  0.00              
ATOM   1572  CB  ALA   206      16.431   7.657 -10.507  1.00  0.00              
ATOM   1573  C   ALA   206      16.783   6.646 -12.691  1.00  0.00              
ATOM   1574  O   ALA   206      15.941   6.001 -13.313  1.00  0.00              
ATOM   1575  N   ARG   207      17.590   7.541 -13.282  1.00  0.00              
ATOM   1576  CA  ARG   207      17.509   7.627 -14.699  1.00  0.00              
ATOM   1577  CB  ARG   207      18.391   8.733 -15.316  1.00  0.00              
ATOM   1578  C   ARG   207      18.108   6.301 -15.007  1.00  0.00              
ATOM   1579  O   ARG   207      18.896   5.829 -14.212  1.00  0.00              
ATOM   1580  CG  ARG   207      19.885   8.590 -15.004  1.00  0.00           C  
ATOM   1581  CD  ARG   207      20.758   9.694 -15.613  1.00  0.00           C  
ATOM   1582  NE  ARG   207      20.460  10.959 -14.881  1.00  0.00           N  
ATOM   1583  CZ  ARG   207      21.219  12.078 -15.076  1.00  0.00           C  
ATOM   1584  NH1 ARG   207      22.267  12.055 -15.952  1.00  0.00           N  
ATOM   1585  NH2 ARG   207      20.926  13.220 -14.386  1.00  0.00           N  
ATOM   1586  N   HIS   208      17.781   5.636 -16.112  1.00  0.00              
ATOM   1587  CA  HIS   208      18.279   4.314 -16.413  1.00  0.00              
ATOM   1588  CB  HIS   208      19.789   4.119 -16.149  1.00  0.00              
ATOM   1589  C   HIS   208      17.604   3.211 -15.643  1.00  0.00              
ATOM   1590  O   HIS   208      17.942   2.046 -15.844  1.00  0.00              
ATOM   1591  ND1 HIS   208      21.119   4.640 -18.254  1.00  0.00           N  
ATOM   1592  CG  HIS   208      20.716   4.958 -16.977  1.00  0.00           C  
ATOM   1593  NE2 HIS   208      22.151   6.535 -17.717  1.00  0.00           N  
ATOM   1594  CD2 HIS   208      21.354   6.119 -16.665  1.00  0.00           C  
ATOM   1595  CE1 HIS   208      21.977   5.616 -18.648  1.00  0.00           C  
ATOM   1596  N   GLY   209      16.618   3.516 -14.783  1.00  0.00              
ATOM   1597  CA  GLY   209      15.770   2.502 -14.213  1.00  0.00              
ATOM   1598  C   GLY   209      16.422   1.498 -13.293  1.00  0.00              
ATOM   1599  O   GLY   209      15.968   0.355 -13.256  1.00  0.00              
ATOM   1600  N   LYS   210      17.472   1.846 -12.520  1.00  0.00              
ATOM   1601  CA  LYS   210      18.002   0.864 -11.603  1.00  0.00              
ATOM   1602  CB  LYS   210      19.513   0.925 -11.340  1.00  0.00              
ATOM   1603  C   LYS   210      17.385   1.094 -10.262  1.00  0.00              
ATOM   1604  O   LYS   210      17.195   2.235  -9.850  1.00  0.00              
ATOM   1605  CG  LYS   210      20.389   0.233 -12.377  1.00  0.00           C  
ATOM   1606  CD  LYS   210      20.586   1.006 -13.674  1.00  0.00           C  
ATOM   1607  CE  LYS   210      21.696   0.430 -14.555  1.00  0.00           C  
ATOM   1608  NZ  LYS   210      21.828   1.243 -15.783  1.00  0.00           N  
ATOM   1609  N   LEU   211      17.077   0.000  -9.532  1.00  0.00              
ATOM   1610  CA  LEU   211      16.474   0.131  -8.239  1.00  0.00              
ATOM   1611  CB  LEU   211      15.410  -0.954  -7.976  1.00  0.00              
ATOM   1612  C   LEU   211      17.568  -0.012  -7.230  1.00  0.00              
ATOM   1613  O   LEU   211      18.426  -0.885  -7.354  1.00  0.00              
ATOM   1614  CG  LEU   211      14.524  -0.732  -6.734  1.00  0.00           C  
ATOM   1615  CD1 LEU   211      15.335  -0.743  -5.435  1.00  0.00           C  
ATOM   1616  CD2 LEU   211      13.654   0.523  -6.885  1.00  0.00           C  
ATOM   1617  N   ILE   212      17.596   0.867  -6.208  1.00  0.00              
ATOM   1618  CA  ILE   212      18.655   0.722  -5.252  1.00  0.00              
ATOM   1619  CB  ILE   212      19.588   1.890  -5.156  1.00  0.00              
ATOM   1620  C   ILE   212      18.065   0.420  -3.907  1.00  0.00              
ATOM   1621  O   ILE   212      17.141   1.090  -3.447  1.00  0.00              
ATOM   1622  CG2 ILE   212      20.636   1.548  -4.088  1.00  0.00           C  
ATOM   1623  CG1 ILE   212      20.237   2.138  -6.528  1.00  0.00           C  
ATOM   1624  CD1 ILE   212      21.090   3.400  -6.595  1.00  0.00           C  
ATOM   1625  N   VAL   213      18.587  -0.642  -3.255  1.00  0.00              
ATOM   1626  CA  VAL   213      18.109  -1.062  -1.967  1.00  0.00              
ATOM   1627  CB  VAL   213      17.816  -2.534  -1.904  1.00  0.00              
ATOM   1628  C   VAL   213      19.185  -0.775  -0.968  1.00  0.00              
ATOM   1629  O   VAL   213      20.341  -1.148  -1.166  1.00  0.00              
ATOM   1630  CG1 VAL   213      17.423  -2.908  -0.466  1.00  0.00           C  
ATOM   1631  CG2 VAL   213      16.733  -2.859  -2.947  1.00  0.00           C  
ATOM   1632  N   PHE   214      18.813  -0.123   0.153  1.00  0.00              
ATOM   1633  CA  PHE   214      19.799   0.326   1.094  1.00  0.00              
ATOM   1634  CB  PHE   214      19.917   1.850   0.979  1.00  0.00              
ATOM   1635  C   PHE   214      19.358  -0.063   2.473  1.00  0.00              
ATOM   1636  O   PHE   214      18.169  -0.054   2.792  1.00  0.00              
ATOM   1637  CG  PHE   214      21.001   2.421   1.808  1.00  0.00           C  
ATOM   1638  CD1 PHE   214      22.298   2.523   1.358  1.00  0.00           C  
ATOM   1639  CD2 PHE   214      20.683   2.881   3.055  1.00  0.00           C  
ATOM   1640  CE1 PHE   214      23.259   3.085   2.165  1.00  0.00           C  
ATOM   1641  CE2 PHE   214      21.628   3.442   3.871  1.00  0.00           C  
ATOM   1642  CZ  PHE   214      22.916   3.545   3.418  1.00  0.00           C  
ATOM   1643  N   SER   215      20.328  -0.431   3.332  1.00  0.00              
ATOM   1644  CA  SER   215      20.008  -0.846   4.663  1.00  0.00              
ATOM   1645  CB  SER   215      21.137  -1.619   5.361  1.00  0.00              
ATOM   1646  C   SER   215      19.699   0.354   5.497  1.00  0.00              
ATOM   1647  O   SER   215      20.243   1.442   5.346  1.00  0.00              
ATOM   1648  OG  SER   215      21.333  -2.868   4.719  1.00  0.00           O  
ATOM   1649  N   ALA   216      18.809   0.128   6.459  1.00  0.00              
ATOM   1650  CA  ALA   216      18.284   1.056   7.401  1.00  0.00              
ATOM   1651  CB  ALA   216      17.465   0.196   8.375  1.00  0.00              
ATOM   1652  C   ALA   216      19.392   1.635   8.221  1.00  0.00              
ATOM   1653  O   ALA   216      19.454   2.838   8.469  1.00  0.00              
ATOM   1654  N   GLY   217      20.320   0.781   8.660  1.00  0.00              
ATOM   1655  CA  GLY   217      21.335   1.221   9.572  1.00  0.00              
ATOM   1656  C   GLY   217      21.098   0.412  10.794  1.00  0.00              
ATOM   1657  O   GLY   217      19.984  -0.072  11.002  1.00  0.00              
ATOM   1658  N   ASN   218      22.127   0.239  11.649  1.00  0.00              
ATOM   1659  CA  ASN   218      21.862  -0.618  12.756  1.00  0.00              
ATOM   1660  CB  ASN   218      22.738  -1.885  12.760  1.00  0.00              
ATOM   1661  C   ASN   218      22.070   0.031  14.079  1.00  0.00              
ATOM   1662  O   ASN   218      22.180  -0.671  15.078  1.00  0.00              
ATOM   1663  CG  ASN   218      22.305  -2.784  11.609  1.00  0.00           C  
ATOM   1664  OD1 ASN   218      22.599  -2.511  10.447  1.00  0.00           O  
ATOM   1665  ND2 ASN   218      21.595  -3.898  11.936  1.00  0.00           N  
ATOM   1666  N   TYR   219      22.129   1.358  14.227  1.00  0.00              
ATOM   1667  CA  TYR   219      22.294   1.563  15.621  1.00  0.00              
ATOM   1668  CB  TYR   219      23.654   2.110  16.026  1.00  0.00              
ATOM   1669  C   TYR   219      21.151   2.222  16.275  1.00  0.00              
ATOM   1670  O   TYR   219      21.182   3.392  16.647  1.00  0.00              
ATOM   1671  CG  TYR   219      24.477   0.924  15.693  1.00  0.00           C  
ATOM   1672  CD1 TYR   219      24.912   0.732  14.409  1.00  0.00           C  
ATOM   1673  CD2 TYR   219      24.776  -0.025  16.637  1.00  0.00           C  
ATOM   1674  CE1 TYR   219      25.654  -0.363  14.054  1.00  0.00           C  
ATOM   1675  CE2 TYR   219      25.520  -1.131  16.294  1.00  0.00           C  
ATOM   1676  CZ  TYR   219      25.962  -1.303  15.003  1.00  0.00           C  
ATOM   1677  OH  TYR   219      26.723  -2.436  14.644  1.00  0.00           O  
ATOM   1678  N   ASN   220      20.111   1.419  16.510  1.00  0.00              
ATOM   1679  CA  ASN   220      18.959   1.930  17.168  1.00  0.00              
ATOM   1680  CB  ASN   220      17.899   0.854  17.409  1.00  0.00              
ATOM   1681  C   ASN   220      19.480   2.386  18.473  1.00  0.00              
ATOM   1682  O   ASN   220      18.978   3.333  19.067  1.00  0.00              
ATOM   1683  CG  ASN   220      16.701   1.470  18.110  1.00  0.00           C  
ATOM   1684  OD1 ASN   220      16.188   2.507  17.696  1.00  0.00           O  
ATOM   1685  ND2 ASN   220      16.237   0.807  19.205  1.00  0.00           N  
ATOM   1686  N   ASN   221      20.516   1.693  18.964  1.00  0.00              
ATOM   1687  CA  ASN   221      21.161   2.231  20.110  1.00  0.00              
ATOM   1688  CB  ASN   221      22.180   1.264  20.740  1.00  0.00              
ATOM   1689  C   ASN   221      21.901   3.524  19.761  1.00  0.00              
ATOM   1690  O   ASN   221      21.680   4.505  20.470  1.00  0.00              
ATOM   1691  CG  ASN   221      21.410   0.112  21.374  1.00  0.00           C  
ATOM   1692  OD1 ASN   221      20.436   0.323  22.095  1.00  0.00           O  
ATOM   1693  ND2 ASN   221      21.854  -1.143  21.094  1.00  0.00           N  
ATOM   1694  N   TYR   222      22.771   3.570  18.688  1.00  0.00              
ATOM   1695  CA  TYR   222      23.599   4.743  18.392  1.00  0.00              
ATOM   1696  CB  TYR   222      25.084   4.499  18.679  1.00  0.00              
ATOM   1697  C   TYR   222      23.609   5.215  16.939  1.00  0.00              
ATOM   1698  O   TYR   222      24.371   4.720  16.135  1.00  0.00              
ATOM   1699  CG  TYR   222      25.269   4.251  20.130  1.00  0.00           C  
ATOM   1700  CD1 TYR   222      24.682   3.159  20.724  1.00  0.00           C  
ATOM   1701  CD2 TYR   222      26.064   5.077  20.885  1.00  0.00           C  
ATOM   1702  CE1 TYR   222      24.850   2.905  22.062  1.00  0.00           C  
ATOM   1703  CE2 TYR   222      26.233   4.820  22.223  1.00  0.00           C  
ATOM   1704  CZ  TYR   222      25.629   3.745  22.813  1.00  0.00           C  
ATOM   1705  OH  TYR   222      25.819   3.504  24.187  1.00  0.00           O  
ATOM   1706  N   ASN   223      22.799   6.190  16.509  1.00  0.00              
ATOM   1707  CA  ASN   223      23.057   6.985  15.328  1.00  0.00              
ATOM   1708  CB  ASN   223      23.604   6.330  14.083  1.00  0.00              
ATOM   1709  C   ASN   223      21.824   7.690  14.968  1.00  0.00              
ATOM   1710  O   ASN   223      21.495   7.786  13.799  1.00  0.00              
ATOM   1711  CG  ASN   223      24.330   7.493  13.452  1.00  0.00           C  
ATOM   1712  OD1 ASN   223      23.770   8.535  13.125  1.00  0.00           O  
ATOM   1713  ND2 ASN   223      25.651   7.328  13.258  1.00  0.00           N  
ATOM   1714  N   ILE   224      21.036   8.051  15.984  1.00  0.00              
ATOM   1715  CA  ILE   224      19.691   8.589  16.000  1.00  0.00              
ATOM   1716  CB  ILE   224      19.859  10.080  16.062  1.00  0.00              
ATOM   1717  C   ILE   224      18.715   8.153  14.957  1.00  0.00              
ATOM   1718  O   ILE   224      19.206   8.654  13.976  1.00  0.00              
ATOM   1719  CG2 ILE   224      20.443  10.325  17.453  1.00  0.00           C  
ATOM   1720  CG1 ILE   224      20.750  10.685  14.973  1.00  0.00           C  
ATOM   1721  CD1 ILE   224      22.246  10.566  15.244  1.00  0.00           C  
ATOM   1722  N   PRO   225      17.459   7.414  14.942  1.00  0.00              
ATOM   1723  CA  PRO   225      16.731   7.227  13.765  1.00  0.00              
ATOM   1724  CB  PRO   225      15.337   6.710  14.154  1.00  0.00              
ATOM   1725  C   PRO   225      16.511   8.404  12.985  1.00  0.00              
ATOM   1726  O   PRO   225      17.211   9.425  13.073  1.00  0.00              
ATOM   1727  CD  PRO   225      16.984   6.150  15.620  1.00  0.00           C  
ATOM   1728  CG  PRO   225      15.676   5.613  15.096  1.00  0.00           C  
ATOM   1729  N   GLU   226      15.654   8.320  12.053  1.00  0.00              
ATOM   1730  CA  GLU   226      15.625   9.649  12.426  1.00  0.00              
ATOM   1731  CB  GLU   226      14.742  10.504  11.511  1.00  0.00              
ATOM   1732  C   GLU   226      14.864   9.679  13.896  1.00  0.00              
ATOM   1733  O   GLU   226      13.684   9.955  13.786  1.00  0.00              
ATOM   1734  CG  GLU   226      14.882  12.012  11.693  1.00  0.00           C  
ATOM   1735  CD  GLU   226      13.912  12.670  10.721  1.00  0.00           C  
ATOM   1736  OE1 GLU   226      12.733  12.227  10.681  1.00  0.00           O  
ATOM   1737  OE2 GLU   226      14.333  13.616  10.003  1.00  0.00           O  
ATOM   1738  N   ALA   227      15.626   9.481  15.130  1.00  0.00              
ATOM   1739  CA  ALA   227      15.580   9.140  16.580  1.00  0.00              
ATOM   1740  CB  ALA   227      14.784   7.865  16.900  1.00  0.00              
ATOM   1741  C   ALA   227      17.032   8.975  17.224  1.00  0.00              
ATOM   1742  O   ALA   227      17.626  10.004  17.518  1.00  0.00              
ATOM   1743  N   GLN   228      17.469   7.718  17.681  1.00  0.00              
ATOM   1744  CA  GLN   228      18.597   6.821  18.161  1.00  0.00              
ATOM   1745  CB  GLN   228      18.083   5.908  19.289  1.00  0.00              
ATOM   1746  C   GLN   228      19.728   6.065  17.286  1.00  0.00              
ATOM   1747  O   GLN   228      20.735   5.753  17.898  1.00  0.00              
ATOM   1748  CG  GLN   228      16.859   5.059  18.952  1.00  0.00           C  
ATOM   1749  CD  GLN   228      16.330   4.560  20.290  1.00  0.00           C  
ATOM   1750  OE1 GLN   228      15.796   3.458  20.400  1.00  0.00           O  
ATOM   1751  NE2 GLN   228      16.480   5.407  21.345  1.00  0.00           N  
ATOM   1752  N   LYS   229      19.602   5.761  15.919  1.00  0.00              
ATOM   1753  CA  LYS   229      20.266   5.470  14.603  1.00  0.00              
ATOM   1754  CB  LYS   229      20.884   4.159  14.133  1.00  0.00              
ATOM   1755  C   LYS   229      19.248   5.665  13.514  1.00  0.00              
ATOM   1756  O   LYS   229      18.255   4.947  13.423  1.00  0.00              
ATOM   1757  CG  LYS   229      21.920   4.204  12.990  1.00  0.00           C  
ATOM   1758  CD  LYS   229      21.467   4.750  11.635  1.00  0.00           C  
ATOM   1759  CE  LYS   229      22.601   5.313  10.776  1.00  0.00           C  
ATOM   1760  NZ  LYS   229      22.063   6.333   9.844  1.00  0.00           N  
ATOM   1761  N   SER   230      19.575   6.573  12.580  1.00  0.00              
ATOM   1762  CA  SER   230      18.668   7.277  11.734  1.00  0.00              
ATOM   1763  CB  SER   230      19.166   8.592  11.258  1.00  0.00              
ATOM   1764  C   SER   230      18.342   6.775  10.487  1.00  0.00              
ATOM   1765  O   SER   230      19.197   6.372   9.717  1.00  0.00              
ATOM   1766  OG  SER   230      18.068   9.331  10.765  1.00  0.00           O  
ATOM   1767  N   LEU   231      17.057   6.928  10.219  1.00  0.00              
ATOM   1768  CA  LEU   231      16.875   6.586   8.922  1.00  0.00              
ATOM   1769  CB  LEU   231      15.556   6.147   8.402  1.00  0.00              
ATOM   1770  C   LEU   231      17.348   7.747   8.106  1.00  0.00              
ATOM   1771  O   LEU   231      18.096   7.552   7.157  1.00  0.00              
ATOM   1772  CG  LEU   231      15.935   5.503   7.084  1.00  0.00           C  
ATOM   1773  CD1 LEU   231      15.951   6.427   5.882  1.00  0.00           C  
ATOM   1774  CD2 LEU   231      17.351   4.925   7.293  1.00  0.00           C  
ATOM   1775  N   PRO   232      16.957   8.944   8.477  1.00  0.00              
ATOM   1776  CA  PRO   232      17.351  10.142   7.785  1.00  0.00              
ATOM   1777  CB  PRO   232      16.405  11.255   8.195  1.00  0.00              
ATOM   1778  C   PRO   232      18.709  10.592   7.847  1.00  0.00              
ATOM   1779  O   PRO   232      19.045  11.518   7.111  1.00  0.00              
ATOM   1780  CD  PRO   232      15.619   9.115   8.989  1.00  0.00           C  
ATOM   1781  CG  PRO   232      15.133  10.495   8.511  1.00  0.00           C  
ATOM   1782  N   TYR   233      19.480   9.991   8.734  1.00  0.00              
ATOM   1783  CA  TYR   233      20.712  10.576   8.941  1.00  0.00              
ATOM   1784  CB  TYR   233      21.385  10.276  10.286  1.00  0.00              
ATOM   1785  C   TYR   233      21.503  10.475   7.744  1.00  0.00              
ATOM   1786  O   TYR   233      21.941  11.506   7.282  1.00  0.00              
ATOM   1787  CG  TYR   233      20.720  11.359  11.081  1.00  0.00           C  
ATOM   1788  CD1 TYR   233      20.957  12.652  10.701  1.00  0.00           C  
ATOM   1789  CD2 TYR   233      19.931  11.175  12.193  1.00  0.00           C  
ATOM   1790  CE1 TYR   233      20.376  13.689  11.384  1.00  0.00           C  
ATOM   1791  CE2 TYR   233      19.338  12.193  12.883  1.00  0.00           C  
ATOM   1792  CZ  TYR   233      19.562  13.468  12.467  1.00  0.00           C  
ATOM   1793  OH  TYR   233      18.964  14.536  13.160  1.00  0.00           O  
ATOM   1794  N   ALA   234      21.600   9.298   7.134  1.00  0.00              
ATOM   1795  CA  ALA   234      22.393   9.223   5.952  1.00  0.00              
ATOM   1796  CB  ALA   234      22.901   7.801   5.653  1.00  0.00              
ATOM   1797  C   ALA   234      21.648   9.706   4.768  1.00  0.00              
ATOM   1798  O   ALA   234      20.421   9.711   4.726  1.00  0.00              
ATOM   1799  N   PHE   235      22.407  10.200   3.782  1.00  0.00              
ATOM   1800  CA  PHE   235      21.782  10.425   2.511  1.00  0.00              
ATOM   1801  CB  PHE   235      22.580  10.677   1.271  1.00  0.00              
ATOM   1802  C   PHE   235      21.311   9.191   1.939  1.00  0.00              
ATOM   1803  O   PHE   235      20.211   9.243   1.395  1.00  0.00              
ATOM   1804  CG  PHE   235      21.890  11.411   0.257  1.00  0.00           C  
ATOM   1805  CD1 PHE   235      21.272  12.599   0.494  1.00  0.00           C  
ATOM   1806  CD2 PHE   235      21.997  10.905  -0.978  1.00  0.00           C  
ATOM   1807  CE1 PHE   235      20.653  13.267  -0.525  1.00  0.00           C  
ATOM   1808  CE2 PHE   235      21.384  11.566  -1.971  1.00  0.00           C  
ATOM   1809  CZ  PHE   235      20.700  12.732  -1.778  1.00  0.00           C  
ATOM   1810  N   PRO   236      22.094   8.124   1.961  1.00  0.00              
ATOM   1811  CA  PRO   236      21.717   7.007   1.175  1.00  0.00              
ATOM   1812  CB  PRO   236      22.836   5.966   1.292  1.00  0.00              
ATOM   1813  C   PRO   236      20.359   6.564   1.511  1.00  0.00              
ATOM   1814  O   PRO   236      19.603   6.169   0.624  1.00  0.00              
ATOM   1815  CD  PRO   236      23.505   8.022   2.341  1.00  0.00           C  
ATOM   1816  CG  PRO   236      23.777   6.517   2.376  1.00  0.00           C  
ATOM   1817  N   ASP   237      20.032   6.715   2.788  1.00  0.00              
ATOM   1818  CA  ASP   237      18.740   6.364   3.250  1.00  0.00              
ATOM   1819  CB  ASP   237      18.677   6.342   4.777  1.00  0.00              
ATOM   1820  C   ASP   237      17.732   7.321   2.776  1.00  0.00              
ATOM   1821  O   ASP   237      16.633   6.950   2.365  1.00  0.00              
ATOM   1822  CG  ASP   237      19.477   5.155   5.285  1.00  0.00           C  
ATOM   1823  OD1 ASP   237      19.081   4.003   4.969  1.00  0.00           O  
ATOM   1824  OD2 ASP   237      20.483   5.384   6.008  1.00  0.00           O  
ATOM   1825  N   VAL   238      18.134   8.590   2.840  1.00  0.00              
ATOM   1826  CA  VAL   238      17.242   9.669   2.693  1.00  0.00              
ATOM   1827  CB  VAL   238      17.694  10.846   3.456  1.00  0.00              
ATOM   1828  C   VAL   238      16.861   9.967   1.321  1.00  0.00              
ATOM   1829  O   VAL   238      16.016  10.835   1.141  1.00  0.00              
ATOM   1830  CG1 VAL   238      18.789  11.595   2.688  1.00  0.00           C  
ATOM   1831  CG2 VAL   238      16.405  11.551   3.859  1.00  0.00           C  
ATOM   1832  N   LEU   239      17.550   9.381   0.330  1.00  0.00              
ATOM   1833  CA  LEU   239      17.044   9.580  -0.997  1.00  0.00              
ATOM   1834  CB  LEU   239      17.645   8.709  -2.100  1.00  0.00              
ATOM   1835  C   LEU   239      15.688   9.021  -1.118  1.00  0.00              
ATOM   1836  O   LEU   239      15.416   7.922  -0.649  1.00  0.00              
ATOM   1837  CG  LEU   239      19.068   8.975  -2.521  1.00  0.00           C  
ATOM   1838  CD1 LEU   239      19.179  10.265  -3.348  1.00  0.00           C  
ATOM   1839  CD2 LEU   239      19.983   8.836  -1.304  1.00  0.00           C  
ATOM   1840  N   ASN   240      14.830   9.756  -1.835  1.00  0.00              
ATOM   1841  CA  ASN   240      13.529   9.264  -2.177  1.00  0.00              
ATOM   1842  CB  ASN   240      12.669  10.241  -2.992  1.00  0.00              
ATOM   1843  C   ASN   240      13.691   8.127  -3.102  1.00  0.00              
ATOM   1844  O   ASN   240      12.878   7.227  -3.115  1.00  0.00              
ATOM   1845  CG  ASN   240      12.058  11.203  -2.018  1.00  0.00           C  
ATOM   1846  OD1 ASN   240      12.404  11.165  -0.842  1.00  0.00           O  
ATOM   1847  ND2 ASN   240      11.129  12.072  -2.500  1.00  0.00           N  
ATOM   1848  N   ASN   241      14.700   8.123  -3.964  1.00  0.00              
ATOM   1849  CA  ASN   241      14.689   7.047  -4.914  1.00  0.00              
ATOM   1850  CB  ASN   241      15.659   7.210  -6.095  1.00  0.00              
ATOM   1851  C   ASN   241      14.919   5.711  -4.271  1.00  0.00              
ATOM   1852  O   ASN   241      14.301   4.724  -4.677  1.00  0.00              
ATOM   1853  CG  ASN   241      17.078   7.002  -5.619  1.00  0.00           C  
ATOM   1854  OD1 ASN   241      17.433   7.336  -4.491  1.00  0.00           O  
ATOM   1855  ND2 ASN   241      17.919   6.417  -6.512  1.00  0.00           N  
ATOM   1856  N   TYR   242      15.805   5.664  -3.254  1.00  0.00              
ATOM   1857  CA  TYR   242      16.204   4.451  -2.570  1.00  0.00              
ATOM   1858  CB  TYR   242      17.273   4.621  -1.474  1.00  0.00              
ATOM   1859  C   TYR   242      15.057   3.796  -1.850  1.00  0.00              
ATOM   1860  O   TYR   242      14.105   4.449  -1.424  1.00  0.00              
ATOM   1861  CG  TYR   242      18.681   4.752  -1.956  1.00  0.00           C  
ATOM   1862  CD1 TYR   242      19.165   5.913  -2.505  1.00  0.00           C  
ATOM   1863  CD2 TYR   242      19.552   3.696  -1.807  1.00  0.00           C  
ATOM   1864  CE1 TYR   242      20.483   6.000  -2.904  1.00  0.00           C  
ATOM   1865  CE2 TYR   242      20.867   3.786  -2.204  1.00  0.00           C  
ATOM   1866  CZ  TYR   242      21.346   4.940  -2.759  1.00  0.00           C  
ATOM   1867  OH  TYR   242      22.703   5.009  -3.153  1.00  0.00           O  
ATOM   1868  N   LEU   243      15.123   2.447  -1.744  1.00  0.00              
ATOM   1869  CA  LEU   243      14.188   1.674  -0.976  1.00  0.00              
ATOM   1870  CB  LEU   243      13.826   0.352  -1.681  1.00  0.00              
ATOM   1871  C   LEU   243      14.918   1.312   0.287  1.00  0.00              
ATOM   1872  O   LEU   243      15.836   0.491   0.247  1.00  0.00              
ATOM   1873  CG  LEU   243      12.765  -0.506  -0.969  1.00  0.00           C  
ATOM   1874  CD1 LEU   243      11.380   0.141  -1.059  1.00  0.00           C  
ATOM   1875  CD2 LEU   243      12.765  -1.950  -1.488  1.00  0.00           C  
ATOM   1876  N   ILE   244      14.535   1.893   1.451  1.00  0.00              
ATOM   1877  CA  ILE   244      15.329   1.584   2.609  1.00  0.00              
ATOM   1878  CB  ILE   244      15.649   2.711   3.544  1.00  0.00              
ATOM   1879  C   ILE   244      14.644   0.499   3.386  1.00  0.00              
ATOM   1880  O   ILE   244      13.428   0.520   3.580  1.00  0.00              
ATOM   1881  CG2 ILE   244      16.813   2.168   4.386  1.00  0.00           C  
ATOM   1882  CG1 ILE   244      16.130   3.973   2.809  1.00  0.00           C  
ATOM   1883  CD1 ILE   244      15.016   4.749   2.119  1.00  0.00           C  
ATOM   1884  N   VAL   245      15.425  -0.502   3.849  1.00  0.00              
ATOM   1885  CA  VAL   245      14.819  -1.651   4.465  1.00  0.00              
ATOM   1886  CB  VAL   245      15.178  -2.933   3.768  1.00  0.00              
ATOM   1887  C   VAL   245      15.226  -1.796   5.907  1.00  0.00              
ATOM   1888  O   VAL   245      16.380  -1.587   6.279  1.00  0.00              
ATOM   1889  CG1 VAL   245      14.516  -4.104   4.511  1.00  0.00           C  
ATOM   1890  CG2 VAL   245      14.766  -2.819   2.291  1.00  0.00           C  
ATOM   1891  N   THR   246      14.244  -2.174   6.757  1.00  0.00              
ATOM   1892  CA  THR   246      14.441  -2.394   8.167  1.00  0.00              
ATOM   1893  CB  THR   246      13.215  -2.195   9.007  1.00  0.00              
ATOM   1894  C   THR   246      14.662  -3.864   8.341  1.00  0.00              
ATOM   1895  O   THR   246      14.462  -4.645   7.414  1.00  0.00              
ATOM   1896  OG1 THR   246      12.365  -3.319   8.868  1.00  0.00           O  
ATOM   1897  CG2 THR   246      12.436  -0.991   8.490  1.00  0.00           C  
ATOM   1898  N   ASN   247      15.023  -4.275   9.573  1.00  0.00              
ATOM   1899  CA  ASN   247      15.316  -5.644   9.891  1.00  0.00              
ATOM   1900  CB  ASN   247      16.693  -5.745  10.573  1.00  0.00              
ATOM   1901  C   ASN   247      14.287  -6.155  10.861  1.00  0.00              
ATOM   1902  O   ASN   247      13.933  -5.468  11.819  1.00  0.00              
ATOM   1903  CG  ASN   247      17.089  -7.189  10.799  1.00  0.00           C  
ATOM   1904  OD1 ASN   247      16.268  -8.099  10.722  1.00  0.00           O  
ATOM   1905  ND2 ASN   247      18.392  -7.402  11.120  1.00  0.00           N  
ATOM   1906  N   LEU   248      13.755  -7.376  10.618  1.00  0.00              
ATOM   1907  CA  LEU   248      12.832  -7.960  11.553  1.00  0.00              
ATOM   1908  CB  LEU   248      11.362  -7.991  11.080  1.00  0.00              
ATOM   1909  C   LEU   248      13.304  -9.346  11.900  1.00  0.00              
ATOM   1910  O   LEU   248      14.061  -9.965  11.153  1.00  0.00              
ATOM   1911  CG  LEU   248      11.074  -8.794   9.800  1.00  0.00           C  
ATOM   1912  CD1 LEU   248      11.244 -10.302  10.022  1.00  0.00           C  
ATOM   1913  CD2 LEU   248       9.691  -8.441   9.236  1.00  0.00           C  
ATOM   1914  N   SER   249      12.888  -9.850  13.084  1.00  0.00              
ATOM   1915  CA  SER   249      13.311 -11.138  13.573  1.00  0.00              
ATOM   1916  CB  SER   249      13.365 -11.223  15.107  1.00  0.00              
ATOM   1917  C   SER   249      12.338 -12.203  13.156  1.00  0.00              
ATOM   1918  O   SER   249      11.327 -11.939  12.508  1.00  0.00              
ATOM   1919  OG  SER   249      14.286 -10.279  15.623  1.00  0.00           O  
ATOM   1920  N   ASP   250      12.648 -13.455  13.556  1.00  0.00              
ATOM   1921  CA  ASP   250      11.861 -14.627  13.280  1.00  0.00              
ATOM   1922  CB  ASP   250      12.503 -15.908  13.848  1.00  0.00              
ATOM   1923  C   ASP   250      10.538 -14.448  13.948  1.00  0.00              
ATOM   1924  O   ASP   250       9.506 -14.864  13.427  1.00  0.00              
ATOM   1925  CG  ASP   250      11.655 -17.124  13.487  1.00  0.00           C  
ATOM   1926  OD1 ASP   250      10.455 -17.178  13.870  1.00  0.00           O  
ATOM   1927  OD2 ASP   250      12.211 -18.029  12.812  1.00  0.00           O  
ATOM   1928  N   GLU   251      10.554 -13.806  15.125  1.00  0.00              
ATOM   1929  CA  GLU   251       9.410 -13.561  15.952  1.00  0.00              
ATOM   1930  CB  GLU   251       9.767 -12.967  17.323  1.00  0.00              
ATOM   1931  C   GLU   251       8.493 -12.614  15.239  1.00  0.00              
ATOM   1932  O   GLU   251       7.351 -12.427  15.652  1.00  0.00              
ATOM   1933  CG  GLU   251       8.578 -12.950  18.285  1.00  0.00           C  
ATOM   1934  CD  GLU   251       9.094 -12.577  19.666  1.00  0.00           C  
ATOM   1935  OE1 GLU   251      10.262 -12.113  19.750  1.00  0.00           O  
ATOM   1936  OE2 GLU   251       8.332 -12.752  20.654  1.00  0.00           O  
ATOM   1937  N   ASN   252       8.980 -11.975  14.156  1.00  0.00              
ATOM   1938  CA  ASN   252       8.196 -11.026  13.416  1.00  0.00              
ATOM   1939  CB  ASN   252       6.757 -11.489  13.141  1.00  0.00              
ATOM   1940  C   ASN   252       8.094  -9.747  14.173  1.00  0.00              
ATOM   1941  O   ASN   252       7.046  -9.106  14.202  1.00  0.00              
ATOM   1942  CG  ASN   252       6.791 -12.648  12.158  1.00  0.00           C  
ATOM   1943  OD1 ASN   252       7.700 -12.759  11.338  1.00  0.00           O  
ATOM   1944  ND2 ASN   252       5.762 -13.534  12.236  1.00  0.00           N  
ATOM   1945  N   GLN   253       9.197  -9.345  14.824  1.00  0.00              
ATOM   1946  CA  GLN   253       9.215  -8.077  15.484  1.00  0.00              
ATOM   1947  CB  GLN   253       9.199  -8.199  17.017  1.00  0.00              
ATOM   1948  C   GLN   253      10.447  -7.353  15.028  1.00  0.00              
ATOM   1949  O   GLN   253      11.386  -7.973  14.532  1.00  0.00              
ATOM   1950  CG  GLN   253      10.390  -8.951  17.605  1.00  0.00           C  
ATOM   1951  CD  GLN   253      10.111  -9.124  19.090  1.00  0.00           C  
ATOM   1952  OE1 GLN   253      11.027  -9.136  19.910  1.00  0.00           O  
ATOM   1953  NE2 GLN   253       8.807  -9.263  19.452  1.00  0.00           N  
ATOM   1954  N   LEU   254      10.456  -6.008  15.156  1.00  0.00              
ATOM   1955  CA  LEU   254      11.565  -5.192  14.725  1.00  0.00              
ATOM   1956  CB  LEU   254      11.325  -3.684  14.936  1.00  0.00              
ATOM   1957  C   LEU   254      12.745  -5.536  15.572  1.00  0.00              
ATOM   1958  O   LEU   254      12.633  -5.674  16.789  1.00  0.00              
ATOM   1959  CG  LEU   254      12.489  -2.780  14.487  1.00  0.00           C  
ATOM   1960  CD1 LEU   254      12.667  -2.816  12.960  1.00  0.00           C  
ATOM   1961  CD2 LEU   254      12.333  -1.352  15.033  1.00  0.00           C  
ATOM   1962  N   SER   255      13.925  -5.681  14.942  1.00  0.00              
ATOM   1963  CA  SER   255      15.089  -5.991  15.717  1.00  0.00              
ATOM   1964  CB  SER   255      16.292  -6.438  14.866  1.00  0.00              
ATOM   1965  C   SER   255      15.464  -4.754  16.476  1.00  0.00              
ATOM   1966  O   SER   255      15.311  -3.631  15.996  1.00  0.00              
ATOM   1967  OG  SER   255      17.394  -6.757  15.701  1.00  0.00           O  
ATOM   1968  N   VAL   256      16.002  -4.938  17.693  1.00  0.00              
ATOM   1969  CA  VAL   256      16.302  -3.821  18.537  1.00  0.00              
ATOM   1970  CB  VAL   256      16.892  -4.228  19.856  1.00  0.00              
ATOM   1971  C   VAL   256      17.285  -2.927  17.859  1.00  0.00              
ATOM   1972  O   VAL   256      17.171  -1.710  17.961  1.00  0.00              
ATOM   1973  CG1 VAL   256      18.241  -4.929  19.616  1.00  0.00           C  
ATOM   1974  CG2 VAL   256      17.000  -2.973  20.737  1.00  0.00           C  
ATOM   1975  N   SER   257      18.288  -3.505  17.174  1.00  0.00              
ATOM   1976  CA  SER   257      19.322  -2.742  16.529  1.00  0.00              
ATOM   1977  CB  SER   257      20.520  -3.611  16.108  1.00  0.00              
ATOM   1978  C   SER   257      18.812  -2.068  15.298  1.00  0.00              
ATOM   1979  O   SER   257      19.405  -1.092  14.840  1.00  0.00              
ATOM   1980  OG  SER   257      20.124  -4.543  15.111  1.00  0.00           O  
ATOM   1981  N   SER   258      17.697  -2.566  14.732  1.00  0.00              
ATOM   1982  CA  SER   258      17.231  -2.055  13.477  1.00  0.00              
ATOM   1983  CB  SER   258      15.923  -2.711  12.999  1.00  0.00              
ATOM   1984  C   SER   258      17.013  -0.590  13.592  1.00  0.00              
ATOM   1985  O   SER   258      16.306  -0.100  14.472  1.00  0.00              
ATOM   1986  OG  SER   258      15.520  -2.166  11.752  1.00  0.00           O  
ATOM   1987  N   THR   259      17.629   0.167  12.673  1.00  0.00              
ATOM   1988  CA  THR   259      17.431   1.565  12.774  1.00  0.00              
ATOM   1989  CB  THR   259      18.514   2.391  12.232  1.00  0.00              
ATOM   1990  C   THR   259      16.265   1.872  12.000  1.00  0.00              
ATOM   1991  O   THR   259      15.602   1.026  11.401  1.00  0.00              
ATOM   1992  OG1 THR   259      18.673   2.211  10.839  1.00  0.00           O  
ATOM   1993  CG2 THR   259      19.701   1.817  12.941  1.00  0.00           C  
ATOM   1994  N   SER   260      16.034   3.164  11.981  1.00  0.00              
ATOM   1995  CA  SER   260      14.805   3.520  11.474  1.00  0.00              
ATOM   1996  CB  SER   260      13.906   2.850  12.525  1.00  0.00              
ATOM   1997  C   SER   260      14.991   4.993  11.382  1.00  0.00              
ATOM   1998  O   SER   260      16.030   5.370  11.871  1.00  0.00              
ATOM   1999  OG  SER   260      14.264   3.273  13.833  1.00  0.00           O  
ATOM   2000  N   CYS   261      14.054   5.765  10.750  1.00  0.00              
ATOM   2001  CA  CYS   261      13.646   7.170  10.527  1.00  0.00              
ATOM   2002  CB  CYS   261      13.082   7.521   9.139  1.00  0.00              
ATOM   2003  C   CYS   261      12.621   7.544  11.587  1.00  0.00              
ATOM   2004  O   CYS   261      13.063   7.805  12.693  1.00  0.00              
ATOM   2005  SG  CYS   261      12.353   9.187   9.078  1.00  0.00           S  
ATOM   2006  N   GLY   262      11.283   7.600  11.308  1.00  0.00              
ATOM   2007  CA  GLY   262      10.141   7.651  12.211  1.00  0.00              
ATOM   2008  C   GLY   262      10.605   6.726  13.304  1.00  0.00              
ATOM   2009  O   GLY   262      11.262   7.135  14.256  1.00  0.00              
ATOM   2010  N   GLN   263      10.153   5.454  13.277  1.00  0.00              
ATOM   2011  CA  GLN   263      11.045   4.536  13.778  1.00  0.00              
ATOM   2012  CB  GLN   263      10.614   3.086  13.739  1.00  0.00              
ATOM   2013  C   GLN   263      11.841   4.866  12.644  1.00  0.00              
ATOM   2014  O   GLN   263      12.924   5.301  12.994  1.00  0.00              
ATOM   2015  CG  GLN   263      11.696   2.190  14.331  1.00  0.00           C  
ATOM   2016  CD  GLN   263      11.847   2.591  15.789  1.00  0.00           C  
ATOM   2017  OE1 GLN   263      10.864   2.740  16.512  1.00  0.00           O  
ATOM   2018  NE2 GLN   263      13.116   2.787  16.233  1.00  0.00           N  
ATOM   2019  N   THR   264      11.200   4.807  11.386  1.00  0.00              
ATOM   2020  CA  THR   264      11.619   5.161  10.021  1.00  0.00              
ATOM   2021  CB  THR   264      12.010   4.040   9.259  1.00  0.00              
ATOM   2022  C   THR   264      10.507   5.695   9.137  1.00  0.00              
ATOM   2023  O   THR   264       9.782   4.891   8.568  1.00  0.00              
ATOM   2024  OG1 THR   264      12.436   3.118  10.226  1.00  0.00           O  
ATOM   2025  CG2 THR   264      13.141   4.545   8.373  1.00  0.00           C  
ATOM   2026  N   ALA   265      10.364   7.024   8.929  1.00  0.00              
ATOM   2027  CA  ALA   265       9.429   7.623   8.040  1.00  0.00              
ATOM   2028  CB  ALA   265       9.472   9.162   8.022  1.00  0.00              
ATOM   2029  C   ALA   265       9.850   7.142   6.711  1.00  0.00              
ATOM   2030  O   ALA   265       9.032   6.815   5.851  1.00  0.00              
ATOM   2031  N   SER   266      11.180   7.098   6.547  1.00  0.00              
ATOM   2032  CA  SER   266      11.807   6.736   5.323  1.00  0.00              
ATOM   2033  CB  SER   266      13.231   7.279   5.217  1.00  0.00              
ATOM   2034  C   SER   266      11.813   5.247   5.050  1.00  0.00              
ATOM   2035  O   SER   266      11.991   4.871   3.893  1.00  0.00              
ATOM   2036  OG  SER   266      13.793   6.926   3.964  1.00  0.00           O  
ATOM   2037  N   TYR   267      11.630   4.325   6.034  1.00  0.00              
ATOM   2038  CA  TYR   267      11.785   2.979   5.524  1.00  0.00              
ATOM   2039  CB  TYR   267      12.111   1.708   6.356  1.00  0.00              
ATOM   2040  C   TYR   267      10.554   2.544   4.848  1.00  0.00              
ATOM   2041  O   TYR   267       9.433   2.800   5.288  1.00  0.00              
ATOM   2042  CG  TYR   267      13.407   1.949   6.968  1.00  0.00           C  
ATOM   2043  CD1 TYR   267      14.475   2.385   6.263  1.00  0.00           C  
ATOM   2044  CD2 TYR   267      13.539   1.686   8.281  1.00  0.00           C  
ATOM   2045  CE1 TYR   267      15.592   2.649   6.989  1.00  0.00           C  
ATOM   2046  CE2 TYR   267      14.656   1.960   9.000  1.00  0.00           C  
ATOM   2047  CZ  TYR   267      15.706   2.487   8.337  1.00  0.00           C  
ATOM   2048  OH  TYR   267      16.888   2.813   9.032  1.00  0.00           O  
ATOM   2049  N   CYS   268      10.783   1.935   3.679  1.00  0.00              
ATOM   2050  CA  CYS   268       9.746   1.391   2.877  1.00  0.00              
ATOM   2051  CB  CYS   268      10.192   1.138   1.436  1.00  0.00              
ATOM   2052  C   CYS   268       9.218   0.083   3.388  1.00  0.00              
ATOM   2053  O   CYS   268       8.006  -0.129   3.414  1.00  0.00              
ATOM   2054  SG  CYS   268      10.690   2.663   0.586  1.00  0.00           S  
ATOM   2055  N   VAL   269      10.112  -0.847   3.789  1.00  0.00              
ATOM   2056  CA  VAL   269       9.628  -2.144   4.172  1.00  0.00              
ATOM   2057  CB  VAL   269       9.433  -3.079   3.010  1.00  0.00              
ATOM   2058  C   VAL   269      10.608  -2.810   5.088  1.00  0.00              
ATOM   2059  O   VAL   269      11.701  -2.307   5.346  1.00  0.00              
ATOM   2060  CG1 VAL   269       8.339  -2.515   2.089  1.00  0.00           C  
ATOM   2061  CG2 VAL   269      10.788  -3.281   2.310  1.00  0.00           C  
ATOM   2062  N   SER   270      10.212  -3.989   5.610  1.00  0.00              
ATOM   2063  CA  SER   270      11.036  -4.728   6.520  1.00  0.00              
ATOM   2064  CB  SER   270      10.360  -4.971   7.881  1.00  0.00              
ATOM   2065  C   SER   270      11.270  -6.079   5.924  1.00  0.00              
ATOM   2066  O   SER   270      10.472  -6.564   5.121  1.00  0.00              
ATOM   2067  OG  SER   270       9.229  -5.814   7.719  1.00  0.00           O  
ATOM   2068  N   ALA   271      12.400  -6.718   6.297  1.00  0.00              
ATOM   2069  CA  ALA   271      12.706  -8.027   5.792  1.00  0.00              
ATOM   2070  CB  ALA   271      13.561  -7.994   4.505  1.00  0.00              
ATOM   2071  C   ALA   271      13.509  -8.731   6.851  1.00  0.00              
ATOM   2072  O   ALA   271      14.060  -8.091   7.746  1.00  0.00              
ATOM   2073  N   PRO   272      13.575 -10.037   6.787  1.00  0.00              
ATOM   2074  CA  PRO   272      14.305 -10.836   7.739  1.00  0.00              
ATOM   2075  CB  PRO   272      14.136 -12.281   7.268  1.00  0.00              
ATOM   2076  C   PRO   272      15.744 -10.430   7.827  1.00  0.00              
ATOM   2077  O   PRO   272      16.391 -10.274   6.791  1.00  0.00              
ATOM   2078  CD  PRO   272      13.177 -10.790   5.610  1.00  0.00           C  
ATOM   2079  CG  PRO   272      13.892 -12.145   5.754  1.00  0.00           C  
ATOM   2080  N   GLY   273      16.276 -10.286   9.058  1.00  0.00              
ATOM   2081  CA  GLY   273      17.645  -9.878   9.155  1.00  0.00              
ATOM   2082  C   GLY   273      18.236 -10.356  10.440  1.00  0.00              
ATOM   2083  O   GLY   273      19.295  -9.888  10.853  1.00  0.00              
ATOM   2084  N   SER   274      17.580 -11.313  11.112  1.00  0.00              
ATOM   2085  CA  SER   274      18.158 -11.820  12.318  1.00  0.00              
ATOM   2086  CB  SER   274      17.224 -11.699  13.538  1.00  0.00              
ATOM   2087  C   SER   274      18.390 -13.274  12.078  1.00  0.00              
ATOM   2088  O   SER   274      17.562 -13.950  11.473  1.00  0.00              
ATOM   2089  OG  SER   274      17.853 -12.218  14.701  1.00  0.00           O  
ATOM   2090  N   ASP   275      19.540 -13.785  12.551  1.00  0.00              
ATOM   2091  CA  ASP   275      19.874 -15.174  12.432  1.00  0.00              
ATOM   2092  CB  ASP   275      19.112 -16.063  13.430  1.00  0.00              
ATOM   2093  C   ASP   275      19.640 -15.684  11.039  1.00  0.00              
ATOM   2094  O   ASP   275      18.811 -16.566  10.819  1.00  0.00              
ATOM   2095  CG  ASP   275      19.694 -15.793  14.811  1.00  0.00           C  
ATOM   2096  OD1 ASP   275      20.935 -15.951  14.967  1.00  0.00           O  
ATOM   2097  OD2 ASP   275      18.914 -15.412  15.723  1.00  0.00           O  
ATOM   2098  N   ILE   276      20.385 -15.148  10.050  1.00  0.00              
ATOM   2099  CA  ILE   276      20.183 -15.569   8.699  1.00  0.00              
ATOM   2100  CB  ILE   276      19.917 -14.431   7.766  1.00  0.00              
ATOM   2101  C   ILE   276      21.382 -16.337   8.243  1.00  0.00              
ATOM   2102  O   ILE   276      22.525 -15.933   8.447  1.00  0.00              
ATOM   2103  CG2 ILE   276      19.900 -14.966   6.324  1.00  0.00           C  
ATOM   2104  CG1 ILE   276      18.600 -13.761   8.199  1.00  0.00           C  
ATOM   2105  CD1 ILE   276      18.335 -12.407   7.555  1.00  0.00           C  
ATOM   2106  N   TYR   277      21.120 -17.499   7.614  1.00  0.00              
ATOM   2107  CA  TYR   277      22.145 -18.399   7.175  1.00  0.00              
ATOM   2108  CB  TYR   277      21.650 -19.860   7.173  1.00  0.00              
ATOM   2109  C   TYR   277      22.509 -18.046   5.767  1.00  0.00              
ATOM   2110  O   TYR   277      21.635 -17.917   4.911  1.00  0.00              
ATOM   2111  CG  TYR   277      21.250 -20.206   8.571  1.00  0.00           C  
ATOM   2112  CD1 TYR   277      20.045 -19.796   9.095  1.00  0.00           C  
ATOM   2113  CD2 TYR   277      22.078 -20.953   9.369  1.00  0.00           C  
ATOM   2114  CE1 TYR   277      19.693 -20.119  10.386  1.00  0.00           C  
ATOM   2115  CE2 TYR   277      21.739 -21.282  10.658  1.00  0.00           C  
ATOM   2116  CZ  TYR   277      20.540 -20.861  11.173  1.00  0.00           C  
ATOM   2117  OH  TYR   277      20.178 -21.189  12.497  1.00  0.00           O  
ATOM   2118  N   SER   278      23.819 -17.859   5.491  1.00  0.00              
ATOM   2119  CA  SER   278      24.228 -17.551   4.151  1.00  0.00              
ATOM   2120  CB  SER   278      24.036 -16.077   3.762  1.00  0.00              
ATOM   2121  C   SER   278      25.684 -17.872   4.010  1.00  0.00              
ATOM   2122  O   SER   278      26.382 -18.153   4.979  1.00  0.00              
ATOM   2123  OG  SER   278      24.366 -15.894   2.393  1.00  0.00           O  
ATOM   2124  N   THR   279      26.174 -17.807   2.763  1.00  0.00              
ATOM   2125  CA  THR   279      27.511 -18.120   2.364  1.00  0.00              
ATOM   2126  CB  THR   279      27.626 -17.919   0.910  1.00  0.00              
ATOM   2127  C   THR   279      28.496 -17.204   3.018  1.00  0.00              
ATOM   2128  O   THR   279      28.196 -16.045   3.299  1.00  0.00              
ATOM   2129  OG1 THR   279      26.784 -18.843   0.244  1.00  0.00           O  
ATOM   2130  CG2 THR   279      29.080 -18.022   0.464  1.00  0.00           C  
ATOM   2131  N   VAL   280      29.713 -17.732   3.284  1.00  0.00              
ATOM   2132  CA  VAL   280      30.768 -16.967   3.884  1.00  0.00              
ATOM   2133  CB  VAL   280      30.925 -17.234   5.354  1.00  0.00              
ATOM   2134  C   VAL   280      32.043 -17.344   3.203  1.00  0.00              
ATOM   2135  O   VAL   280      32.157 -18.428   2.635  1.00  0.00              
ATOM   2136  CG1 VAL   280      29.635 -16.792   6.068  1.00  0.00           C  
ATOM   2137  CG2 VAL   280      31.267 -18.720   5.556  1.00  0.00           C  
ATOM   2138  N   GLY   281      33.057 -16.458   3.287  1.00  0.00              
ATOM   2139  CA  GLY   281      34.282 -16.652   2.570  1.00  0.00              
ATOM   2140  C   GLY   281      34.871 -17.955   2.955  1.00  0.00              
ATOM   2141  O   GLY   281      34.766 -18.414   4.094  1.00  0.00              
ATOM   2142  N   ARG   282      35.568 -18.541   1.968  1.00  0.00              
ATOM   2143  CA  ARG   282      36.148 -19.828   2.074  1.00  0.00              
ATOM   2144  CB  ARG   282      36.861 -20.319   0.803  1.00  0.00              
ATOM   2145  C   ARG   282      37.089 -19.819   3.191  1.00  0.00              
ATOM   2146  O   ARG   282      37.329 -18.823   3.872  1.00  0.00              
ATOM   2147  CG  ARG   282      35.886 -20.597  -0.343  1.00  0.00           C  
ATOM   2148  CD  ARG   282      36.502 -21.376  -1.507  1.00  0.00           C  
ATOM   2149  NE  ARG   282      36.402 -22.828  -1.181  1.00  0.00           N  
ATOM   2150  CZ  ARG   282      36.942 -23.754  -2.026  1.00  0.00           C  
ATOM   2151  NH1 ARG   282      37.585 -23.349  -3.160  1.00  0.00           N  
ATOM   2152  NH2 ARG   282      36.844 -25.085  -1.736  1.00  0.00           N  
ATOM   2153  N   LEU   283      37.672 -20.986   3.390  1.00  0.00              
ATOM   2154  CA  LEU   283      38.219 -21.151   4.663  1.00  0.00              
ATOM   2155  CB  LEU   283      38.154 -22.628   5.096  1.00  0.00              
ATOM   2156  C   LEU   283      39.623 -20.776   4.852  1.00  0.00              
ATOM   2157  O   LEU   283      40.510 -21.493   4.398  1.00  0.00              
ATOM   2158  CG  LEU   283      36.730 -23.220   5.148  1.00  0.00           C  
ATOM   2159  CD1 LEU   283      36.084 -23.290   3.755  1.00  0.00           C  
ATOM   2160  CD2 LEU   283      36.720 -24.579   5.864  1.00  0.00           C  
ATOM   2161  N   GLU   284      39.926 -19.629   5.484  1.00  0.00              
ATOM   2162  CA  GLU   284      41.038 -20.087   6.238  1.00  0.00              
ATOM   2163  CB  GLU   284      41.690 -19.113   7.223  1.00  0.00              
ATOM   2164  C   GLU   284      40.118 -20.962   7.060  1.00  0.00              
ATOM   2165  O   GLU   284      40.175 -22.189   7.061  1.00  0.00              
ATOM   2166  CG  GLU   284      42.548 -18.021   6.593  1.00  0.00           C  
ATOM   2167  CD  GLU   284      43.151 -17.242   7.751  1.00  0.00           C  
ATOM   2168  OE1 GLU   284      43.492 -17.896   8.773  1.00  0.00           O  
ATOM   2169  OE2 GLU   284      43.277 -15.994   7.639  1.00  0.00           O  
ATOM   2170  N   SER   285      39.125 -20.247   7.656  1.00  0.00              
ATOM   2171  CA  SER   285      37.903 -20.612   8.344  1.00  0.00              
ATOM   2172  CB  SER   285      36.947 -21.477   7.513  1.00  0.00              
ATOM   2173  C   SER   285      38.119 -21.353   9.625  1.00  0.00              
ATOM   2174  O   SER   285      37.320 -21.203  10.548  1.00  0.00              
ATOM   2175  OG  SER   285      35.793 -21.799   8.275  1.00  0.00           O  
ATOM   2176  N   ASN   286      39.189 -22.162   9.745  1.00  0.00              
ATOM   2177  CA  ASN   286      39.346 -22.850  10.997  1.00  0.00              
ATOM   2178  CB  ASN   286      40.569 -23.790  11.017  1.00  0.00              
ATOM   2179  C   ASN   286      39.638 -21.788  11.999  1.00  0.00              
ATOM   2180  O   ASN   286      38.956 -21.652  13.014  1.00  0.00              
ATOM   2181  CG  ASN   286      40.341 -24.977  10.091  1.00  0.00           C  
ATOM   2182  OD1 ASN   286      40.115 -24.820   8.893  1.00  0.00           O  
ATOM   2183  ND2 ASN   286      40.416 -26.208  10.667  1.00  0.00           N  
ATOM   2184  N   THR   287      40.680 -20.989  11.700  1.00  0.00              
ATOM   2185  CA  THR   287      41.065 -19.910  12.551  1.00  0.00              
ATOM   2186  CB  THR   287      42.394 -20.148  13.212  1.00  0.00              
ATOM   2187  C   THR   287      41.203 -18.700  11.678  1.00  0.00              
ATOM   2188  O   THR   287      42.285 -18.124  11.571  1.00  0.00              
ATOM   2189  OG1 THR   287      43.405 -20.345  12.234  1.00  0.00           O  
ATOM   2190  CG2 THR   287      42.281 -21.391  14.110  1.00  0.00           C  
ATOM   2191  N   GLY   288      40.107 -18.253  11.035  1.00  0.00              
ATOM   2192  CA  GLY   288      40.275 -17.085  10.220  1.00  0.00              
ATOM   2193  C   GLY   288      39.573 -17.268   8.908  1.00  0.00              
ATOM   2194  O   GLY   288      38.443 -17.762   8.839  1.00  0.00              
ATOM   2195  N   GLY   289      40.246 -16.784   7.839  1.00  0.00              
ATOM   2196  CA  GLY   289      39.821 -16.910   6.473  1.00  0.00              
ATOM   2197  C   GLY   289      40.215 -15.642   5.765  1.00  0.00              
ATOM   2198  O   GLY   289      40.330 -14.621   6.441  1.00  0.00              
ATOM   2199  N   ALA   290      40.406 -15.647   4.406  1.00  0.00              
ATOM   2200  CA  ALA   290      40.899 -14.437   3.786  1.00  0.00              
ATOM   2201  CB  ALA   290      41.061 -14.571   2.262  1.00  0.00              
ATOM   2202  C   ALA   290      39.876 -13.412   4.038  1.00  0.00              
ATOM   2203  O   ALA   290      40.120 -12.400   4.689  1.00  0.00              
ATOM   2204  N   VAL   291      38.680 -13.722   3.543  1.00  0.00              
ATOM   2205  CA  VAL   291      37.482 -13.018   3.793  1.00  0.00              
ATOM   2206  CB  VAL   291      36.418 -13.513   2.884  1.00  0.00              
ATOM   2207  C   VAL   291      37.035 -13.464   5.130  1.00  0.00              
ATOM   2208  O   VAL   291      36.388 -12.744   5.886  1.00  0.00              
ATOM   2209  CG1 VAL   291      35.089 -12.785   3.136  1.00  0.00           C  
ATOM   2210  CG2 VAL   291      36.999 -13.425   1.486  1.00  0.00           C  
ATOM   2211  N   ASN   292      37.389 -14.719   5.435  1.00  0.00              
ATOM   2212  CA  ASN   292      36.711 -15.376   6.490  1.00  0.00              
ATOM   2213  CB  ASN   292      36.888 -16.908   6.449  1.00  0.00              
ATOM   2214  C   ASN   292      37.023 -14.898   7.856  1.00  0.00              
ATOM   2215  O   ASN   292      38.172 -14.711   8.251  1.00  0.00              
ATOM   2216  CG  ASN   292      35.752 -17.601   7.185  1.00  0.00           C  
ATOM   2217  OD1 ASN   292      34.943 -16.971   7.862  1.00  0.00           O  
ATOM   2218  ND2 ASN   292      35.680 -18.950   7.035  1.00  0.00           N  
ATOM   2219  N   ARG   293      35.928 -14.668   8.603  1.00  0.00              
ATOM   2220  CA  ARG   293      36.004 -14.402   9.996  1.00  0.00              
ATOM   2221  CB  ARG   293      35.472 -13.020  10.415  1.00  0.00              
ATOM   2222  C   ARG   293      35.233 -15.491  10.657  1.00  0.00              
ATOM   2223  O   ARG   293      34.258 -15.248  11.362  1.00  0.00              
ATOM   2224  CG  ARG   293      34.083 -12.685   9.883  1.00  0.00           C  
ATOM   2225  CD  ARG   293      34.125 -11.547   8.860  1.00  0.00           C  
ATOM   2226  NE  ARG   293      35.434 -11.633   8.150  1.00  0.00           N  
ATOM   2227  CZ  ARG   293      36.512 -10.933   8.613  1.00  0.00           C  
ATOM   2228  NH1 ARG   293      36.379 -10.129   9.708  1.00  0.00           N  
ATOM   2229  NH2 ARG   293      37.721 -11.042   7.989  1.00  0.00           N  
ATOM   2230  N   GLU   294      35.712 -16.732  10.436  1.00  0.00              
ATOM   2231  CA  GLU   294      35.204 -17.968  10.963  1.00  0.00              
ATOM   2232  CB  GLU   294      35.166 -18.102  12.504  1.00  0.00              
ATOM   2233  C   GLU   294      33.905 -18.354  10.368  1.00  0.00              
ATOM   2234  O   GLU   294      33.147 -17.549   9.829  1.00  0.00              
ATOM   2235  CG  GLU   294      34.192 -17.205  13.265  1.00  0.00           C  
ATOM   2236  CD  GLU   294      34.314 -17.585  14.733  1.00  0.00           C  
ATOM   2237  OE1 GLU   294      34.288 -18.812  15.021  1.00  0.00           O  
ATOM   2238  OE2 GLU   294      34.443 -16.664  15.582  1.00  0.00           O  
ATOM   2239  N   ALA   295      33.683 -19.675  10.404  1.00  0.00              
ATOM   2240  CA  ALA   295      32.480 -20.275   9.955  1.00  0.00              
ATOM   2241  CB  ALA   295      32.649 -21.156   8.706  1.00  0.00              
ATOM   2242  C   ALA   295      32.069 -21.150  11.068  1.00  0.00              
ATOM   2243  O   ALA   295      32.889 -21.675  11.817  1.00  0.00              
ATOM   2244  N   TYR   296      30.758 -21.296  11.209  1.00  0.00              
ATOM   2245  CA  TYR   296      30.207 -22.152  12.200  1.00  0.00              
ATOM   2246  CB  TYR   296      29.211 -21.449  13.130  1.00  0.00              
ATOM   2247  C   TYR   296      29.358 -22.936  11.282  1.00  0.00              
ATOM   2248  O   TYR   296      29.773 -23.202  10.155  1.00  0.00              
ATOM   2249  CG  TYR   296      29.874 -20.261  13.728  1.00  0.00           C  
ATOM   2250  CD1 TYR   296      29.958 -19.092  13.007  1.00  0.00           C  
ATOM   2251  CD2 TYR   296      30.399 -20.306  14.998  1.00  0.00           C  
ATOM   2252  CE1 TYR   296      30.558 -17.979  13.543  1.00  0.00           C  
ATOM   2253  CE2 TYR   296      31.001 -19.195  15.540  1.00  0.00           C  
ATOM   2254  CZ  TYR   296      31.080 -18.031  14.812  1.00  0.00           C  
ATOM   2255  OH  TYR   296      31.695 -16.889  15.366  1.00  0.00           O  
ATOM   2256  N   ASN   297      28.182 -23.396  11.709  1.00  0.00              
ATOM   2257  CA  ASN   297      27.447 -23.922  10.612  1.00  0.00              
ATOM   2258  CB  ASN   297      26.987 -25.375  10.820  1.00  0.00              
ATOM   2259  C   ASN   297      26.195 -23.057  10.372  1.00  0.00              
ATOM   2260  O   ASN   297      25.179 -23.319  11.014  1.00  0.00              
ATOM   2261  CG  ASN   297      28.217 -26.269  10.737  1.00  0.00           C  
ATOM   2262  OD1 ASN   297      28.598 -26.913  11.713  1.00  0.00           O  
ATOM   2263  ND2 ASN   297      28.859 -26.310   9.538  1.00  0.00           N  
ATOM   2264  N   LYS   298      26.198 -22.020   9.456  1.00  0.00              
ATOM   2265  CA  LYS   298      24.987 -21.238   9.205  1.00  0.00              
ATOM   2266  CB  LYS   298      24.840 -20.094  10.185  1.00  0.00              
ATOM   2267  C   LYS   298      24.893 -20.950   7.775  1.00  0.00              
ATOM   2268  O   LYS   298      25.051 -19.864   7.215  1.00  0.00              
ATOM   2269  CG  LYS   298      24.706 -20.679  11.591  1.00  0.00           C  
ATOM   2270  CD  LYS   298      25.133 -19.771  12.738  1.00  0.00           C  
ATOM   2271  CE  LYS   298      24.731 -20.331  14.100  1.00  0.00           C  
ATOM   2272  NZ  LYS   298      25.412 -21.623  14.333  1.00  0.00           N  
ATOM   2273  N   GLY   299      24.382 -22.028   7.231  1.00  0.00              
ATOM   2274  CA  GLY   299      24.534 -22.442   5.914  1.00  0.00              
ATOM   2275  C   GLY   299      25.474 -23.594   6.325  1.00  0.00              
ATOM   2276  O   GLY   299      26.668 -23.336   6.404  1.00  0.00              
ATOM   2277  N   GLU   300      24.987 -24.841   6.687  1.00  0.00              
ATOM   2278  CA  GLU   300      25.775 -26.003   7.130  1.00  0.00              
ATOM   2279  CB  GLU   300      24.962 -27.096   7.844  1.00  0.00              
ATOM   2280  C   GLU   300      26.379 -26.559   5.877  1.00  0.00              
ATOM   2281  O   GLU   300      26.136 -26.003   4.813  1.00  0.00              
ATOM   2282  CG  GLU   300      25.815 -28.150   8.551  1.00  0.00           C  
ATOM   2283  CD  GLU   300      24.896 -28.950   9.467  1.00  0.00           C  
ATOM   2284  OE1 GLU   300      23.739 -28.502   9.685  1.00  0.00           O  
ATOM   2285  OE2 GLU   300      25.343 -30.015   9.970  1.00  0.00           O  
ATOM   2286  N   LEU   301      27.195 -27.638   5.900  1.00  0.00              
ATOM   2287  CA  LEU   301      27.884 -27.768   4.640  1.00  0.00              
ATOM   2288  CB  LEU   301      29.365 -27.399   4.786  1.00  0.00              
ATOM   2289  C   LEU   301      27.965 -29.159   4.098  1.00  0.00              
ATOM   2290  O   LEU   301      28.682 -29.990   4.646  1.00  0.00              
ATOM   2291  CG  LEU   301      29.611 -26.144   5.638  1.00  0.00           C  
ATOM   2292  CD1 LEU   301      31.103 -25.803   5.725  1.00  0.00           C  
ATOM   2293  CD2 LEU   301      28.757 -24.971   5.178  1.00  0.00           C  
ATOM   2294  N   SER   302      27.239 -29.465   3.007  1.00  0.00              
ATOM   2295  CA  SER   302      27.503 -30.696   2.318  1.00  0.00              
ATOM   2296  CB  SER   302      26.316 -31.133   1.441  1.00  0.00              
ATOM   2297  C   SER   302      28.670 -30.436   1.412  1.00  0.00              
ATOM   2298  O   SER   302      29.526 -31.292   1.211  1.00  0.00              
ATOM   2299  OG  SER   302      26.615 -32.352   0.779  1.00  0.00           O  
ATOM   2300  N   LEU   303      28.721 -29.220   0.830  1.00  0.00              
ATOM   2301  CA  LEU   303      29.778 -28.837  -0.055  1.00  0.00              
ATOM   2302  CB  LEU   303      29.338 -27.826  -1.131  1.00  0.00              
ATOM   2303  C   LEU   303      30.717 -28.112   0.822  1.00  0.00              
ATOM   2304  O   LEU   303      30.307 -27.222   1.555  1.00  0.00              
ATOM   2305  CG  LEU   303      28.165 -28.301  -2.010  1.00  0.00           C  
ATOM   2306  CD1 LEU   303      27.844 -27.274  -3.114  1.00  0.00           C  
ATOM   2307  CD2 LEU   303      28.405 -29.718  -2.553  1.00  0.00           C  
ATOM   2308  N   ASN   304      32.013 -28.380   0.679  1.00  0.00              
ATOM   2309  CA  ASN   304      33.006 -27.872   1.579  1.00  0.00              
ATOM   2310  CB  ASN   304      34.418 -28.241   1.127  1.00  0.00              
ATOM   2311  C   ASN   304      32.889 -26.389   1.829  1.00  0.00              
ATOM   2312  O   ASN   304      33.466 -25.926   2.810  1.00  0.00              
ATOM   2313  CG  ASN   304      34.467 -29.756   1.267  1.00  0.00           C  
ATOM   2314  OD1 ASN   304      34.411 -30.488   0.281  1.00  0.00           O  
ATOM   2315  ND2 ASN   304      34.539 -30.242   2.535  1.00  0.00           N  
ATOM   2316  N   PRO   305      32.237 -25.577   1.043  1.00  0.00              
ATOM   2317  CA  PRO   305      32.173 -24.180   1.406  1.00  0.00              
ATOM   2318  CB  PRO   305      31.588 -23.490   0.191  1.00  0.00              
ATOM   2319  C   PRO   305      31.453 -23.943   2.698  1.00  0.00              
ATOM   2320  O   PRO   305      30.778 -24.850   3.181  1.00  0.00              
ATOM   2321  CD  PRO   305      32.221 -25.744  -0.407  1.00  0.00           C  
ATOM   2322  CG  PRO   305      32.081 -24.337  -0.986  1.00  0.00           C  
ATOM   2323  N   GLY   306      31.618 -22.745   3.302  1.00  0.00              
ATOM   2324  CA  GLY   306      31.041 -22.568   4.601  1.00  0.00              
ATOM   2325  C   GLY   306      30.112 -21.408   4.622  1.00  0.00              
ATOM   2326  O   GLY   306      30.077 -20.584   3.710  1.00  0.00              
ATOM   2327  N   TYR   307      29.310 -21.338   5.702  1.00  0.00              
ATOM   2328  CA  TYR   307      28.321 -20.316   5.830  1.00  0.00              
ATOM   2329  CB  TYR   307      26.913 -20.793   5.433  1.00  0.00              
ATOM   2330  C   TYR   307      28.292 -19.946   7.283  1.00  0.00              
ATOM   2331  O   TYR   307      29.026 -20.506   8.099  1.00  0.00              
ATOM   2332  CG  TYR   307      26.892 -21.438   4.075  1.00  0.00           C  
ATOM   2333  CD1 TYR   307      27.529 -22.632   3.932  1.00  0.00           C  
ATOM   2334  CD2 TYR   307      26.292 -20.916   2.949  1.00  0.00           C  
ATOM   2335  CE1 TYR   307      27.581 -23.334   2.768  1.00  0.00           C  
ATOM   2336  CE2 TYR   307      26.329 -21.610   1.752  1.00  0.00           C  
ATOM   2337  CZ  TYR   307      26.973 -22.824   1.667  1.00  0.00           C  
ATOM   2338  OH  TYR   307      27.041 -23.572   0.480  1.00  0.00           O  
ATOM   2339  N   GLY   308      27.465 -18.947   7.642  1.00  0.00              
ATOM   2340  CA  GLY   308      27.361 -18.593   9.025  1.00  0.00              
ATOM   2341  C   GLY   308      26.184 -17.706   9.215  1.00  0.00              
ATOM   2342  O   GLY   308      25.563 -17.232   8.264  1.00  0.00              
ATOM   2343  N   ASN   309      25.841 -17.491  10.499  1.00  0.00              
ATOM   2344  CA  ASN   309      24.661 -16.745  10.792  1.00  0.00              
ATOM   2345  CB  ASN   309      23.842 -17.232  11.997  1.00  0.00              
ATOM   2346  C   ASN   309      25.030 -15.339  11.047  1.00  0.00              
ATOM   2347  O   ASN   309      25.862 -15.026  11.895  1.00  0.00              
ATOM   2348  CG  ASN   309      22.896 -18.312  11.505  1.00  0.00           C  
ATOM   2349  OD1 ASN   309      22.494 -19.195  12.258  1.00  0.00           O  
ATOM   2350  ND2 ASN   309      22.520 -18.228  10.203  1.00  0.00           N  
ATOM   2351  N   LYS   310      24.389 -14.450  10.279  1.00  0.00              
ATOM   2352  CA  LYS   310      24.646 -13.060  10.413  1.00  0.00              
ATOM   2353  CB  LYS   310      25.098 -12.380   9.111  1.00  0.00              
ATOM   2354  C   LYS   310      23.355 -12.402  10.769  1.00  0.00              
ATOM   2355  O   LYS   310      22.275 -12.946  10.538  1.00  0.00              
ATOM   2356  CG  LYS   310      26.440 -12.869   8.575  1.00  0.00           C  
ATOM   2357  CD  LYS   310      27.607 -12.622   9.526  1.00  0.00           C  
ATOM   2358  CE  LYS   310      28.948 -13.099   8.972  1.00  0.00           C  
ATOM   2359  NZ  LYS   310      30.003 -12.917   9.992  1.00  0.00           N  
ATOM   2360  N   SER   311      23.443 -11.206  11.377  1.00  0.00              
ATOM   2361  CA  SER   311      22.256 -10.469  11.684  1.00  0.00              
ATOM   2362  CB  SER   311      21.889 -10.481  13.178  1.00  0.00              
ATOM   2363  C   SER   311      22.532  -9.044  11.329  1.00  0.00              
ATOM   2364  O   SER   311      23.688  -8.626  11.288  1.00  0.00              
ATOM   2365  OG  SER   311      21.557 -11.797  13.592  1.00  0.00           O  
ATOM   2366  N   GLY   312      21.467  -8.266  11.033  1.00  0.00              
ATOM   2367  CA  GLY   312      21.639  -6.868  10.753  1.00  0.00              
ATOM   2368  C   GLY   312      20.753  -6.476   9.608  1.00  0.00              
ATOM   2369  O   GLY   312      20.163  -7.316   8.932  1.00  0.00              
ATOM   2370  N   THR   313      20.667  -5.153   9.363  1.00  0.00              
ATOM   2371  CA  THR   313      19.896  -4.589   8.292  1.00  0.00              
ATOM   2372  CB  THR   313      19.838  -3.093   8.332  1.00  0.00              
ATOM   2373  C   THR   313      20.548  -5.008   7.014  1.00  0.00              
ATOM   2374  O   THR   313      19.910  -5.079   5.963  1.00  0.00              
ATOM   2375  OG1 THR   313      21.145  -2.546   8.248  1.00  0.00           O  
ATOM   2376  CG2 THR   313      19.158  -2.665   9.644  1.00  0.00           C  
ATOM   2377  N   SER   314      21.868  -5.259   7.072  1.00  0.00              
ATOM   2378  CA  SER   314      22.603  -5.655   5.910  1.00  0.00              
ATOM   2379  CB  SER   314      24.121  -5.742   6.151  1.00  0.00              
ATOM   2380  C   SER   314      22.116  -6.986   5.424  1.00  0.00              
ATOM   2381  O   SER   314      22.306  -7.312   4.258  1.00  0.00              
ATOM   2382  OG  SER   314      24.421  -6.735   7.118  1.00  0.00           O  
ATOM   2383  N   MET   315      21.579  -7.845   6.311  1.00  0.00              
ATOM   2384  CA  MET   315      20.992  -9.088   5.881  1.00  0.00              
ATOM   2385  CB  MET   315      20.771 -10.087   7.031  1.00  0.00              
ATOM   2386  C   MET   315      19.661  -8.839   5.232  1.00  0.00              
ATOM   2387  O   MET   315      19.260  -9.553   4.316  1.00  0.00              
ATOM   2388  CG  MET   315      22.031 -10.823   7.504  1.00  0.00           C  
ATOM   2389  SD  MET   315      23.285  -9.808   8.342  1.00  0.00           S  
ATOM   2390  CE  MET   315      24.276  -9.499   6.853  1.00  0.00           C  
ATOM   2391  N   ALA   316      18.911  -7.847   5.753  1.00  0.00              
ATOM   2392  CA  ALA   316      17.577  -7.538   5.307  1.00  0.00              
ATOM   2393  CB  ALA   316      16.881  -6.509   6.212  1.00  0.00              
ATOM   2394  C   ALA   316      17.540  -6.989   3.908  1.00  0.00              
ATOM   2395  O   ALA   316      16.687  -7.372   3.109  1.00  0.00              
ATOM   2396  N   ALA   317      18.470  -6.077   3.566  1.00  0.00              
ATOM   2397  CA  ALA   317      18.435  -5.414   2.288  1.00  0.00              
ATOM   2398  CB  ALA   317      19.555  -4.366   2.137  1.00  0.00              
ATOM   2399  C   ALA   317      18.564  -6.390   1.148  1.00  0.00              
ATOM   2400  O   ALA   317      17.833  -6.283   0.165  1.00  0.00              
ATOM   2401  N   PRO   318      19.441  -7.347   1.235  1.00  0.00              
ATOM   2402  CA  PRO   318      19.614  -8.306   0.179  1.00  0.00              
ATOM   2403  CB  PRO   318      20.801  -9.164   0.603  1.00  0.00              
ATOM   2404  C   PRO   318      18.378  -9.099  -0.072  1.00  0.00              
ATOM   2405  O   PRO   318      18.164  -9.512  -1.210  1.00  0.00              
ATOM   2406  CD  PRO   318      20.645  -7.192   2.015  1.00  0.00           C  
ATOM   2407  CG  PRO   318      21.652  -8.203   1.448  1.00  0.00           C  
ATOM   2408  N   HIS   319      17.558  -9.346   0.967  1.00  0.00              
ATOM   2409  CA  HIS   319      16.357 -10.091   0.736  1.00  0.00              
ATOM   2410  CB  HIS   319      15.539 -10.391   2.002  1.00  0.00              
ATOM   2411  C   HIS   319      15.472  -9.290  -0.159  1.00  0.00              
ATOM   2412  O   HIS   319      14.824  -9.828  -1.055  1.00  0.00              
ATOM   2413  ND1 HIS   319      16.210 -12.775   2.549  1.00  0.00           N  
ATOM   2414  CG  HIS   319      16.153 -11.439   2.875  1.00  0.00           C  
ATOM   2415  NE2 HIS   319      17.165 -12.568   4.543  1.00  0.00           N  
ATOM   2416  CD2 HIS   319      16.740 -11.330   4.096  1.00  0.00           C  
ATOM   2417  CE1 HIS   319      16.825 -13.405   3.581  1.00  0.00           C  
ATOM   2418  N   VAL   320      15.405  -7.972   0.090  1.00  0.00              
ATOM   2419  CA  VAL   320      14.569  -7.097  -0.680  1.00  0.00              
ATOM   2420  CB  VAL   320      14.552  -5.699  -0.135  1.00  0.00              
ATOM   2421  C   VAL   320      15.085  -7.030  -2.082  1.00  0.00              
ATOM   2422  O   VAL   320      14.315  -7.045  -3.042  1.00  0.00              
ATOM   2423  CG1 VAL   320      13.670  -4.824  -1.043  1.00  0.00           C  
ATOM   2424  CG2 VAL   320      14.084  -5.755   1.329  1.00  0.00           C  
ATOM   2425  N   THR   321      16.420  -6.964  -2.233  1.00  0.00              
ATOM   2426  CA  THR   321      17.021  -6.856  -3.530  1.00  0.00              
ATOM   2427  CB  THR   321      18.522  -6.817  -3.470  1.00  0.00              
ATOM   2428  C   THR   321      16.633  -8.068  -4.314  1.00  0.00              
ATOM   2429  O   THR   321      16.299  -7.979  -5.494  1.00  0.00              
ATOM   2430  OG1 THR   321      18.955  -5.706  -2.699  1.00  0.00           O  
ATOM   2431  CG2 THR   321      19.072  -6.720  -4.903  1.00  0.00           C  
ATOM   2432  N   GLY   322      16.663  -9.244  -3.665  1.00  0.00              
ATOM   2433  CA  GLY   322      16.350 -10.468  -4.341  1.00  0.00              
ATOM   2434  C   GLY   322      14.929 -10.454  -4.811  1.00  0.00              
ATOM   2435  O   GLY   322      14.628 -10.893  -5.919  1.00  0.00              
ATOM   2436  N   VAL   323      13.994  -9.973  -3.975  1.00  0.00              
ATOM   2437  CA  VAL   323      12.627 -10.002  -4.417  1.00  0.00              
ATOM   2438  CB  VAL   323      11.630  -9.750  -3.355  1.00  0.00              
ATOM   2439  C   VAL   323      12.433  -9.054  -5.549  1.00  0.00              
ATOM   2440  O   VAL   323      11.639  -9.319  -6.450  1.00  0.00              
ATOM   2441  CG1 VAL   323      11.694 -10.954  -2.416  1.00  0.00           C  
ATOM   2442  CG2 VAL   323      11.978  -8.430  -2.689  1.00  0.00           C  
ATOM   2443  N   ALA   324      13.146  -7.916  -5.529  1.00  0.00              
ATOM   2444  CA  ALA   324      13.028  -6.967  -6.595  1.00  0.00              
ATOM   2445  CB  ALA   324      13.907  -5.723  -6.387  1.00  0.00              
ATOM   2446  C   ALA   324      13.475  -7.635  -7.862  1.00  0.00              
ATOM   2447  O   ALA   324      12.879  -7.434  -8.918  1.00  0.00              
ATOM   2448  N   ALA   325      14.539  -8.457  -7.788  1.00  0.00              
ATOM   2449  CA  ALA   325      15.052  -9.136  -8.945  1.00  0.00              
ATOM   2450  CB  ALA   325      16.300  -9.985  -8.632  1.00  0.00              
ATOM   2451  C   ALA   325      13.984 -10.043  -9.477  1.00  0.00              
ATOM   2452  O   ALA   325      13.830 -10.202 -10.687  1.00  0.00              
ATOM   2453  N   VAL   326      13.225 -10.690  -8.582  1.00  0.00              
ATOM   2454  CA  VAL   326      12.177 -11.563  -9.023  1.00  0.00              
ATOM   2455  CB  VAL   326      11.511 -12.257  -7.871  1.00  0.00              
ATOM   2456  C   VAL   326      11.134 -10.759  -9.748  1.00  0.00              
ATOM   2457  O   VAL   326      10.661 -11.157 -10.812  1.00  0.00              
ATOM   2458  CG1 VAL   326      10.326 -13.075  -8.404  1.00  0.00           C  
ATOM   2459  CG2 VAL   326      12.569 -13.091  -7.127  1.00  0.00           C  
ATOM   2460  N   LEU   327      10.763  -9.588  -9.195  1.00  0.00              
ATOM   2461  CA  LEU   327       9.713  -8.789  -9.766  1.00  0.00              
ATOM   2462  CB  LEU   327       9.521  -7.455  -9.026  1.00  0.00              
ATOM   2463  C   LEU   327      10.145  -8.377 -11.129  1.00  0.00              
ATOM   2464  O   LEU   327       9.383  -8.439 -12.092  1.00  0.00              
ATOM   2465  CG  LEU   327       8.248  -6.629  -9.347  1.00  0.00           C  
ATOM   2466  CD1 LEU   327       8.349  -5.247  -8.685  1.00  0.00           C  
ATOM   2467  CD2 LEU   327       7.870  -6.545 -10.828  1.00  0.00           C  
ATOM   2468  N   MET   328      11.408  -7.949 -11.241  1.00  0.00              
ATOM   2469  CA  MET   328      11.827  -7.385 -12.479  1.00  0.00              
ATOM   2470  CB  MET   328      13.189  -6.678 -12.403  1.00  0.00              
ATOM   2471  C   MET   328      11.791  -8.419 -13.557  1.00  0.00              
ATOM   2472  O   MET   328      11.528  -8.083 -14.710  1.00  0.00              
ATOM   2473  CG  MET   328      13.384  -5.670 -13.535  1.00  0.00           C  
ATOM   2474  SD  MET   328      14.747  -4.497 -13.273  1.00  0.00           S  
ATOM   2475  CE  MET   328      14.363  -3.483 -14.729  1.00  0.00           C  
ATOM   2476  N   GLN   329      12.086  -9.701 -13.259  1.00  0.00              
ATOM   2477  CA  GLN   329      12.001 -10.578 -14.388  1.00  0.00              
ATOM   2478  CB  GLN   329      12.713 -11.943 -14.316  1.00  0.00              
ATOM   2479  C   GLN   329      10.566 -10.768 -14.793  1.00  0.00              
ATOM   2480  O   GLN   329      10.272 -10.856 -15.984  1.00  0.00              
ATOM   2481  CG  GLN   329      12.133 -13.011 -13.402  1.00  0.00           C  
ATOM   2482  CD  GLN   329      12.671 -14.327 -13.960  1.00  0.00           C  
ATOM   2483  OE1 GLN   329      13.136 -15.192 -13.226  1.00  0.00           O  
ATOM   2484  NE2 GLN   329      12.599 -14.492 -15.308  1.00  0.00           N  
ATOM   2485  N   ARG   330       9.625 -10.848 -13.825  1.00  0.00              
ATOM   2486  CA  ARG   330       8.245 -11.033 -14.190  1.00  0.00              
ATOM   2487  CB  ARG   330       7.296 -11.229 -12.994  1.00  0.00              
ATOM   2488  C   ARG   330       7.753  -9.842 -14.952  1.00  0.00              
ATOM   2489  O   ARG   330       7.048  -9.985 -15.951  1.00  0.00              
ATOM   2490  CG  ARG   330       5.832 -11.374 -13.426  1.00  0.00           C  
ATOM   2491  CD  ARG   330       4.871 -11.690 -12.278  1.00  0.00           C  
ATOM   2492  NE  ARG   330       3.477 -11.486 -12.772  1.00  0.00           N  
ATOM   2493  CZ  ARG   330       2.790 -12.480 -13.405  1.00  0.00           C  
ATOM   2494  NH1 ARG   330       3.361 -13.706 -13.578  1.00  0.00           N  
ATOM   2495  NH2 ARG   330       1.526 -12.251 -13.867  1.00  0.00           N  
ATOM   2496  N   PHE   331       8.081  -8.620 -14.494  1.00  0.00              
ATOM   2497  CA  PHE   331       7.624  -7.498 -15.257  1.00  0.00              
ATOM   2498  CB  PHE   331       6.603  -6.599 -14.533  1.00  0.00              
ATOM   2499  C   PHE   331       8.793  -6.640 -15.602  1.00  0.00              
ATOM   2500  O   PHE   331       9.203  -5.761 -14.846  1.00  0.00              
ATOM   2501  CG  PHE   331       5.284  -7.294 -14.458  1.00  0.00           C  
ATOM   2502  CD1 PHE   331       4.375  -7.181 -15.486  1.00  0.00           C  
ATOM   2503  CD2 PHE   331       4.950  -8.058 -13.366  1.00  0.00           C  
ATOM   2504  CE1 PHE   331       3.153  -7.811 -15.431  1.00  0.00           C  
ATOM   2505  CE2 PHE   331       3.730  -8.688 -13.305  1.00  0.00           C  
ATOM   2506  CZ  PHE   331       2.827  -8.569 -14.334  1.00  0.00           C  
ATOM   2507  N   PRO   332       9.322  -6.840 -16.768  1.00  0.00              
ATOM   2508  CA  PRO   332      10.356  -5.953 -17.192  1.00  0.00              
ATOM   2509  CB  PRO   332      11.037  -6.633 -18.375  1.00  0.00              
ATOM   2510  C   PRO   332       9.547  -4.750 -17.555  1.00  0.00              
ATOM   2511  O   PRO   332       8.329  -4.859 -17.617  1.00  0.00              
ATOM   2512  CD  PRO   332       9.501  -8.179 -17.302  1.00  0.00           C  
ATOM   2513  CG  PRO   332      10.815  -8.129 -18.101  1.00  0.00           C  
ATOM   2514  N   TYR   333      10.159  -3.591 -17.785  1.00  0.00              
ATOM   2515  CA  TYR   333       9.417  -2.416 -18.152  1.00  0.00              
ATOM   2516  CB  TYR   333       8.352  -2.656 -19.243  1.00  0.00              
ATOM   2517  C   TYR   333       8.727  -1.823 -16.955  1.00  0.00              
ATOM   2518  O   TYR   333       7.999  -0.839 -17.083  1.00  0.00              
ATOM   2519  CG  TYR   333       9.021  -3.117 -20.498  1.00  0.00           C  
ATOM   2520  CD1 TYR   333       9.385  -4.436 -20.645  1.00  0.00           C  
ATOM   2521  CD2 TYR   333       9.275  -2.246 -21.533  1.00  0.00           C  
ATOM   2522  CE1 TYR   333       9.994  -4.882 -21.794  1.00  0.00           C  
ATOM   2523  CE2 TYR   333       9.884  -2.685 -22.686  1.00  0.00           C  
ATOM   2524  CZ  TYR   333      10.246  -4.005 -22.819  1.00  0.00           C  
ATOM   2525  OH  TYR   333      10.870  -4.462 -23.999  1.00  0.00           O  
ATOM   2526  N   MET   334       8.960  -2.386 -15.753  1.00  0.00              
ATOM   2527  CA  MET   334       8.474  -1.789 -14.543  1.00  0.00              
ATOM   2528  CB  MET   334       8.606  -2.695 -13.296  1.00  0.00              
ATOM   2529  C   MET   334       9.487  -0.736 -14.256  1.00  0.00              
ATOM   2530  O   MET   334      10.676  -0.948 -14.484  1.00  0.00              
ATOM   2531  CG  MET   334       7.809  -4.000 -13.266  1.00  0.00           C  
ATOM   2532  SD  MET   334       6.046  -3.803 -12.912  1.00  0.00           S  
ATOM   2533  CE  MET   334       5.742  -3.178 -14.583  1.00  0.00           C  
ATOM   2534  N   SER   335       9.059   0.435 -13.767  1.00  0.00              
ATOM   2535  CA  SER   335      10.050   1.409 -13.406  1.00  0.00              
ATOM   2536  CB  SER   335       9.588   2.859 -13.586  1.00  0.00              
ATOM   2537  C   SER   335      10.384   1.164 -11.963  1.00  0.00              
ATOM   2538  O   SER   335       9.680   0.431 -11.274  1.00  0.00              
ATOM   2539  OG  SER   335       8.457   3.119 -12.772  1.00  0.00           O  
ATOM   2540  N   ALA   336      11.459   1.794 -11.454  1.00  0.00              
ATOM   2541  CA  ALA   336      11.891   1.575 -10.101  1.00  0.00              
ATOM   2542  CB  ALA   336      13.095   2.449  -9.714  1.00  0.00              
ATOM   2543  C   ALA   336      10.765   1.931  -9.179  1.00  0.00              
ATOM   2544  O   ALA   336      10.508   1.254  -8.186  1.00  0.00              
ATOM   2545  N   ASP   337      10.053   3.015  -9.504  1.00  0.00              
ATOM   2546  CA  ASP   337       8.910   3.472  -8.768  1.00  0.00              
ATOM   2547  CB  ASP   337       8.153   4.547  -9.558  1.00  0.00              
ATOM   2548  C   ASP   337       7.885   2.373  -8.700  1.00  0.00              
ATOM   2549  O   ASP   337       7.295   2.118  -7.650  1.00  0.00              
ATOM   2550  CG  ASP   337       8.601   5.965  -9.295  1.00  0.00           C  
ATOM   2551  OD1 ASP   337       8.137   6.504  -8.258  1.00  0.00           O  
ATOM   2552  OD2 ASP   337       9.335   6.548 -10.134  1.00  0.00           O  
ATOM   2553  N   GLN   338       7.632   1.708  -9.841  1.00  0.00              
ATOM   2554  CA  GLN   338       6.582   0.733  -9.930  1.00  0.00              
ATOM   2555  CB  GLN   338       6.462   0.056 -11.303  1.00  0.00              
ATOM   2556  C   GLN   338       6.889  -0.409  -9.037  1.00  0.00              
ATOM   2557  O   GLN   338       6.006  -0.931  -8.360  1.00  0.00              
ATOM   2558  CG  GLN   338       6.111   0.987 -12.448  1.00  0.00           C  
ATOM   2559  CD  GLN   338       5.863   0.136 -13.672  1.00  0.00           C  
ATOM   2560  OE1 GLN   338       6.595   0.208 -14.657  1.00  0.00           O  
ATOM   2561  NE2 GLN   338       4.765  -0.663 -13.623  1.00  0.00           N  
ATOM   2562  N   ILE   339       8.164  -0.828  -9.043  1.00  0.00              
ATOM   2563  CA  ILE   339       8.619  -1.966  -8.308  1.00  0.00              
ATOM   2564  CB  ILE   339      10.093  -2.187  -8.516  1.00  0.00              
ATOM   2565  C   ILE   339       8.396  -1.706  -6.860  1.00  0.00              
ATOM   2566  O   ILE   339       7.894  -2.561  -6.132  1.00  0.00              
ATOM   2567  CG2 ILE   339      10.568  -3.286  -7.550  1.00  0.00           C  
ATOM   2568  CG1 ILE   339      10.380  -2.486 -10.000  1.00  0.00           C  
ATOM   2569  CD1 ILE   339      11.856  -2.390 -10.386  1.00  0.00           C  
ATOM   2570  N   SER   340       8.758  -0.496  -6.408  1.00  0.00              
ATOM   2571  CA  SER   340       8.613  -0.154  -5.028  1.00  0.00              
ATOM   2572  CB  SER   340       9.162   1.245  -4.701  1.00  0.00              
ATOM   2573  C   SER   340       7.156  -0.159  -4.682  1.00  0.00              
ATOM   2574  O   SER   340       6.768  -0.638  -3.618  1.00  0.00              
ATOM   2575  OG  SER   340      10.560   1.286  -4.947  1.00  0.00           O  
ATOM   2576  N   ALA   341       6.303   0.356  -5.590  1.00  0.00              
ATOM   2577  CA  ALA   341       4.898   0.456  -5.312  1.00  0.00              
ATOM   2578  CB  ALA   341       4.102   1.148  -6.453  1.00  0.00              
ATOM   2579  C   ALA   341       4.326  -0.911  -5.104  1.00  0.00              
ATOM   2580  O   ALA   341       3.495  -1.106  -4.220  1.00  0.00              
ATOM   2581  N   VAL   342       4.742  -1.895  -5.923  1.00  0.00              
ATOM   2582  CA  VAL   342       4.219  -3.225  -5.821  1.00  0.00              
ATOM   2583  CB  VAL   342       4.637  -4.089  -6.980  1.00  0.00              
ATOM   2584  C   VAL   342       4.647  -3.854  -4.522  1.00  0.00              
ATOM   2585  O   VAL   342       3.863  -4.539  -3.867  1.00  0.00              
ATOM   2586  CG1 VAL   342       4.060  -5.499  -6.779  1.00  0.00           C  
ATOM   2587  CG2 VAL   342       4.153  -3.417  -8.282  1.00  0.00           C  
ATOM   2588  N   ILE   343       5.908  -3.629  -4.107  1.00  0.00              
ATOM   2589  CA  ILE   343       6.422  -4.197  -2.892  1.00  0.00              
ATOM   2590  CB  ILE   343       7.876  -3.883  -2.675  1.00  0.00              
ATOM   2591  C   ILE   343       5.650  -3.670  -1.725  1.00  0.00              
ATOM   2592  O   ILE   343       5.299  -4.422  -0.817  1.00  0.00              
ATOM   2593  CG2 ILE   343       8.239  -4.196  -1.214  1.00  0.00           C  
ATOM   2594  CG1 ILE   343       8.732  -4.627  -3.713  1.00  0.00           C  
ATOM   2595  CD1 ILE   343      10.200  -4.212  -3.720  1.00  0.00           C  
ATOM   2596  N   LYS   344       5.384  -2.352  -1.718  1.00  0.00              
ATOM   2597  CA  LYS   344       4.686  -1.719  -0.637  1.00  0.00              
ATOM   2598  CB  LYS   344       4.592  -0.191  -0.774  1.00  0.00              
ATOM   2599  C   LYS   344       3.271  -2.198  -0.549  1.00  0.00              
ATOM   2600  O   LYS   344       2.777  -2.497   0.538  1.00  0.00              
ATOM   2601  CG  LYS   344       5.898   0.556  -0.508  1.00  0.00           C  
ATOM   2602  CD  LYS   344       5.748   2.072  -0.660  1.00  0.00           C  
ATOM   2603  CE  LYS   344       6.919   2.869  -0.083  1.00  0.00           C  
ATOM   2604  NZ  LYS   344       6.607   4.315  -0.103  1.00  0.00           N  
ATOM   2605  N   THR   345       2.581  -2.278  -1.700  1.00  0.00              
ATOM   2606  CA  THR   345       1.183  -2.599  -1.710  1.00  0.00              
ATOM   2607  CB  THR   345       0.563  -2.487  -3.075  1.00  0.00              
ATOM   2608  C   THR   345       0.968  -3.994  -1.213  1.00  0.00              
ATOM   2609  O   THR   345       0.013  -4.257  -0.484  1.00  0.00              
ATOM   2610  OG1 THR   345       1.159  -3.413  -3.970  1.00  0.00           O  
ATOM   2611  CG2 THR   345       0.762  -1.051  -3.588  1.00  0.00           C  
ATOM   2612  N   THR   346       1.839  -4.927  -1.633  1.00  0.00              
ATOM   2613  CA  THR   346       1.747  -6.317  -1.291  1.00  0.00              
ATOM   2614  CB  THR   346       2.514  -7.206  -2.228  1.00  0.00              
ATOM   2615  C   THR   346       2.201  -6.620   0.105  1.00  0.00              
ATOM   2616  O   THR   346       1.863  -7.674   0.638  1.00  0.00              
ATOM   2617  OG1 THR   346       3.902  -6.913  -2.178  1.00  0.00           O  
ATOM   2618  CG2 THR   346       1.970  -6.985  -3.651  1.00  0.00           C  
ATOM   2619  N   ALA   347       3.018  -5.743   0.719  1.00  0.00              
ATOM   2620  CA  ALA   347       3.605  -6.012   2.007  1.00  0.00              
ATOM   2621  CB  ALA   347       4.402  -4.826   2.577  1.00  0.00              
ATOM   2622  C   ALA   347       2.567  -6.396   3.019  1.00  0.00              
ATOM   2623  O   ALA   347       1.425  -5.940   2.982  1.00  0.00              
ATOM   2624  N   THR   348       2.972  -7.276   3.964  1.00  0.00              
ATOM   2625  CA  THR   348       2.101  -7.760   4.996  1.00  0.00              
ATOM   2626  CB  THR   348       2.402  -9.177   5.400  1.00  0.00              
ATOM   2627  C   THR   348       2.301  -6.883   6.184  1.00  0.00              
ATOM   2628  O   THR   348       3.404  -6.764   6.716  1.00  0.00              
ATOM   2629  OG1 THR   348       2.288 -10.040   4.277  1.00  0.00           O  
ATOM   2630  CG2 THR   348       1.414  -9.608   6.497  1.00  0.00           C  
ATOM   2631  N   ASP   349       1.209  -6.252   6.645  1.00  0.00              
ATOM   2632  CA  ASP   349       1.370  -5.291   7.686  1.00  0.00              
ATOM   2633  CB  ASP   349       0.280  -4.204   7.660  1.00  0.00              
ATOM   2634  C   ASP   349       1.332  -6.005   8.998  1.00  0.00              
ATOM   2635  O   ASP   349       0.348  -6.663   9.332  1.00  0.00              
ATOM   2636  CG  ASP   349       0.888  -2.921   8.202  1.00  0.00           C  
ATOM   2637  OD1 ASP   349       2.091  -2.949   8.574  1.00  0.00           O  
ATOM   2638  OD2 ASP   349       0.164  -1.890   8.233  1.00  0.00           O  
ATOM   2639  N   LEU   350       2.435  -5.920   9.767  1.00  0.00              
ATOM   2640  CA  LEU   350       2.445  -6.548  11.051  1.00  0.00              
ATOM   2641  CB  LEU   350       3.851  -6.675  11.653  1.00  0.00              
ATOM   2642  C   LEU   350       1.571  -5.712  11.913  1.00  0.00              
ATOM   2643  O   LEU   350       1.729  -4.497  12.019  1.00  0.00              
ATOM   2644  CG  LEU   350       4.713  -7.647  10.825  1.00  0.00           C  
ATOM   2645  CD1 LEU   350       6.127  -7.798  11.402  1.00  0.00           C  
ATOM   2646  CD2 LEU   350       3.998  -8.997  10.651  1.00  0.00           C  
ATOM   2647  N   GLY   351       0.648  -6.394  12.597  1.00  0.00              
ATOM   2648  CA  GLY   351      -0.459  -5.772  13.245  1.00  0.00              
ATOM   2649  C   GLY   351      -0.129  -4.795  14.319  1.00  0.00              
ATOM   2650  O   GLY   351      -0.813  -3.777  14.414  1.00  0.00              
ATOM   2651  N   VAL   352       0.876  -5.065  15.172  1.00  0.00              
ATOM   2652  CA  VAL   352       1.093  -4.146  16.255  1.00  0.00              
ATOM   2653  CB  VAL   352       2.199  -4.550  17.191  1.00  0.00              
ATOM   2654  C   VAL   352       1.406  -2.818  15.670  1.00  0.00              
ATOM   2655  O   VAL   352       0.889  -1.784  16.094  1.00  0.00              
ATOM   2656  CG1 VAL   352       3.548  -4.571  16.453  1.00  0.00           C  
ATOM   2657  CG2 VAL   352       2.165  -3.583  18.383  1.00  0.00           C  
ATOM   2658  N   ALA   353       2.249  -2.850  14.637  1.00  0.00              
ATOM   2659  CA  ALA   353       2.614  -1.707  13.875  1.00  0.00              
ATOM   2660  CB  ALA   353       3.952  -1.878  13.136  1.00  0.00              
ATOM   2661  C   ALA   353       1.546  -1.568  12.827  1.00  0.00              
ATOM   2662  O   ALA   353       0.473  -2.161  12.938  1.00  0.00              
ATOM   2663  N   GLY   354       1.809  -0.720  11.811  1.00  0.00              
ATOM   2664  CA  GLY   354       0.924  -0.471  10.703  1.00  0.00              
ATOM   2665  C   GLY   354       1.788   0.144   9.652  1.00  0.00              
ATOM   2666  O   GLY   354       2.813  -0.421   9.275  1.00  0.00              
ATOM   2667  N   ILE   355       1.393   1.294   9.079  1.00  0.00              
ATOM   2668  CA  ILE   355       2.453   1.868   8.311  1.00  0.00              
ATOM   2669  CB  ILE   355       2.059   2.815   7.196  1.00  0.00              
ATOM   2670  C   ILE   355       3.200   2.545   9.388  1.00  0.00              
ATOM   2671  O   ILE   355       2.822   3.590   9.913  1.00  0.00              
ATOM   2672  CG2 ILE   355       1.197   2.000   6.222  1.00  0.00           C  
ATOM   2673  CG1 ILE   355       1.337   4.079   7.671  1.00  0.00           C  
ATOM   2674  CD1 ILE   355      -0.043   3.787   8.245  1.00  0.00           C  
ATOM   2675  N   ASP   356       4.244   1.848   9.838  1.00  0.00              
ATOM   2676  CA  ASP   356       5.016   2.367  10.904  1.00  0.00              
ATOM   2677  CB  ASP   356       5.360   1.377  12.030  1.00  0.00              
ATOM   2678  C   ASP   356       6.283   2.788  10.340  1.00  0.00              
ATOM   2679  O   ASP   356       6.733   2.338   9.288  1.00  0.00              
ATOM   2680  CG  ASP   356       4.181   1.325  12.980  1.00  0.00           C  
ATOM   2681  OD1 ASP   356       3.144   1.958  12.654  1.00  0.00           O  
ATOM   2682  OD2 ASP   356       4.303   0.677  14.053  1.00  0.00           O  
ATOM   2683  N   ASN   357       6.868   3.738  11.044  1.00  0.00              
ATOM   2684  CA  ASN   357       8.138   4.116  10.617  1.00  0.00              
ATOM   2685  CB  ASN   357       8.434   5.487  11.181  1.00  0.00              
ATOM   2686  C   ASN   357       8.990   2.910  10.928  1.00  0.00              
ATOM   2687  O   ASN   357       9.945   2.631  10.233  1.00  0.00              
ATOM   2688  CG  ASN   357       7.458   6.479  10.570  1.00  0.00           C  
ATOM   2689  OD1 ASN   357       7.133   6.400   9.387  1.00  0.00           O  
ATOM   2690  ND2 ASN   357       6.976   7.443  11.400  1.00  0.00           N  
ATOM   2691  N   LEU   358       8.627   2.065  11.912  1.00  0.00              
ATOM   2692  CA  LEU   358       9.427   0.896  12.228  1.00  0.00              
ATOM   2693  CB  LEU   358       8.685  -0.051  13.196  1.00  0.00              
ATOM   2694  C   LEU   358       9.604   0.001  11.039  1.00  0.00              
ATOM   2695  O   LEU   358      10.731  -0.344  10.679  1.00  0.00              
ATOM   2696  CG  LEU   358       8.346   0.444  14.615  1.00  0.00           C  
ATOM   2697  CD1 LEU   358       7.333  -0.501  15.280  1.00  0.00           C  
ATOM   2698  CD2 LEU   358       9.590   0.534  15.502  1.00  0.00           C  
ATOM   2699  N   PHE   359       8.488  -0.410  10.400  1.00  0.00              
ATOM   2700  CA  PHE   359       8.629  -1.401   9.373  1.00  0.00              
ATOM   2701  CB  PHE   359       7.787  -2.656   9.647  1.00  0.00              
ATOM   2702  C   PHE   359       8.101  -0.924   8.067  1.00  0.00              
ATOM   2703  O   PHE   359       7.885  -1.730   7.161  1.00  0.00              
ATOM   2704  CG  PHE   359       8.213  -3.267  10.931  1.00  0.00           C  
ATOM   2705  CD1 PHE   359       9.335  -4.057  10.994  1.00  0.00           C  
ATOM   2706  CD2 PHE   359       7.476  -3.062  12.073  1.00  0.00           C  
ATOM   2707  CE1 PHE   359       9.720  -4.630  12.182  1.00  0.00           C  
ATOM   2708  CE2 PHE   359       7.855  -3.630  13.265  1.00  0.00           C  
ATOM   2709  CZ  PHE   359       8.979  -4.416  13.319  1.00  0.00           C  
ATOM   2710  N   GLY   360       7.897   0.386   7.908  1.00  0.00              
ATOM   2711  CA  GLY   360       7.376   0.829   6.653  1.00  0.00              
ATOM   2712  C   GLY   360       6.027   0.200   6.462  1.00  0.00              
ATOM   2713  O   GLY   360       5.236   0.080   7.396  1.00  0.00              
ATOM   2714  N   TRP   361       5.736  -0.213   5.215  1.00  0.00              
ATOM   2715  CA  TRP   361       4.478  -0.788   4.843  1.00  0.00              
ATOM   2716  CB  TRP   361       4.259  -0.802   3.322  1.00  0.00              
ATOM   2717  C   TRP   361       4.326  -2.152   5.432  1.00  0.00              
ATOM   2718  O   TRP   361       3.208  -2.652   5.559  1.00  0.00              
ATOM   2719  CG  TRP   361       4.149   0.606   2.774  1.00  0.00           C  
ATOM   2720  CD2 TRP   361       2.955   1.406   2.805  1.00  0.00           C  
ATOM   2721  CD1 TRP   361       5.115   1.385   2.210  1.00  0.00           C  
ATOM   2722  NE1 TRP   361       4.601   2.618   1.888  1.00  0.00           N  
ATOM   2723  CE2 TRP   361       3.272   2.646   2.250  1.00  0.00           C  
ATOM   2724  CE3 TRP   361       1.699   1.134   3.263  1.00  0.00           C  
ATOM   2725  CZ2 TRP   361       2.335   3.635   2.144  1.00  0.00           C  
ATOM   2726  CZ3 TRP   361       0.756   2.133   3.148  1.00  0.00           C  
ATOM   2727  CH2 TRP   361       1.066   3.360   2.600  1.00  0.00           C  
ATOM   2728  N   GLY   362       5.447  -2.838   5.726  1.00  0.00              
ATOM   2729  CA  GLY   362       5.296  -4.096   6.388  1.00  0.00              
ATOM   2730  C   GLY   362       6.333  -5.036   5.895  1.00  0.00              
ATOM   2731  O   GLY   362       7.298  -4.653   5.234  1.00  0.00              
ATOM   2732  N   ARG   363       6.137  -6.316   6.250  1.00  0.00              
ATOM   2733  CA  ARG   363       7.025  -7.353   5.859  1.00  0.00              
ATOM   2734  CB  ARG   363       6.844  -8.614   6.722  1.00  0.00              
ATOM   2735  C   ARG   363       6.713  -7.677   4.445  1.00  0.00              
ATOM   2736  O   ARG   363       5.563  -7.802   4.025  1.00  0.00              
ATOM   2737  CG  ARG   363       7.916  -9.685   6.536  1.00  0.00           C  
ATOM   2738  CD  ARG   363       8.076 -10.570   7.774  1.00  0.00           C  
ATOM   2739  NE  ARG   363       7.232 -11.791   7.630  1.00  0.00           N  
ATOM   2740  CZ  ARG   363       5.920 -11.787   8.004  1.00  0.00           C  
ATOM   2741  NH1 ARG   363       5.260 -10.614   8.224  1.00  0.00           N  
ATOM   2742  NH2 ARG   363       5.267 -12.970   8.187  1.00  0.00           N  
ATOM   2743  N   VAL   364       7.787  -7.812   3.674  1.00  0.00              
ATOM   2744  CA  VAL   364       7.755  -8.094   2.288  1.00  0.00              
ATOM   2745  CB  VAL   364       9.154  -7.906   1.869  1.00  0.00              
ATOM   2746  C   VAL   364       7.313  -9.521   2.157  1.00  0.00              
ATOM   2747  O   VAL   364       7.822 -10.411   2.828  1.00  0.00              
ATOM   2748  CG1 VAL   364       9.466  -6.417   2.056  1.00  0.00           C  
ATOM   2749  CG2 VAL   364      10.018  -8.766   2.809  1.00  0.00           C  
ATOM   2750  N   ASN   365       6.312  -9.804   1.310  1.00  0.00              
ATOM   2751  CA  ASN   365       5.982 -11.197   1.170  1.00  0.00              
ATOM   2752  CB  ASN   365       4.520 -11.482   1.458  1.00  0.00              
ATOM   2753  C   ASN   365       6.376 -11.420  -0.219  1.00  0.00              
ATOM   2754  O   ASN   365       6.595 -10.393  -0.780  1.00  0.00              
ATOM   2755  CG  ASN   365       4.270 -12.964   1.291  1.00  0.00           C  
ATOM   2756  OD1 ASN   365       4.323 -13.498   0.185  1.00  0.00           O  
ATOM   2757  ND2 ASN   365       3.918 -13.644   2.411  1.00  0.00           N  
ATOM   2758  N   LEU   366       6.562 -12.608  -0.829  1.00  0.00              
ATOM   2759  CA  LEU   366       7.091 -12.685  -2.175  1.00  0.00              
ATOM   2760  CB  LEU   366       8.467 -13.384  -2.222  1.00  0.00              
ATOM   2761  C   LEU   366       6.149 -13.482  -3.035  1.00  0.00              
ATOM   2762  O   LEU   366       6.485 -13.881  -4.138  1.00  0.00              
ATOM   2763  CG  LEU   366       9.123 -13.465  -3.619  1.00  0.00           C  
ATOM   2764  CD1 LEU   366       9.577 -12.088  -4.120  1.00  0.00           C  
ATOM   2765  CD2 LEU   366      10.231 -14.524  -3.663  1.00  0.00           C  
ATOM   2766  N   ARG   367       4.916 -13.733  -2.577  1.00  0.00              
ATOM   2767  CA  ARG   367       3.938 -14.268  -3.492  1.00  0.00              
ATOM   2768  CB  ARG   367       2.929 -15.206  -2.813  1.00  0.00              
ATOM   2769  C   ARG   367       3.086 -13.247  -4.226  1.00  0.00              
ATOM   2770  O   ARG   367       2.879 -13.328  -5.437  1.00  0.00              
ATOM   2771  CG  ARG   367       2.075 -15.949  -3.844  1.00  0.00           C  
ATOM   2772  CD  ARG   367       0.854 -16.667  -3.275  1.00  0.00           C  
ATOM   2773  NE  ARG   367       0.239 -17.444  -4.383  1.00  0.00           N  
ATOM   2774  CZ  ARG   367      -0.445 -16.799  -5.372  1.00  0.00           C  
ATOM   2775  NH1 ARG   367      -0.500 -15.436  -5.388  1.00  0.00           N  
ATOM   2776  NH2 ARG   367      -1.055 -17.519  -6.357  1.00  0.00           N  
ATOM   2777  N   ASP   368       2.552 -12.269  -3.459  1.00  0.00              
ATOM   2778  CA  ASP   368       1.482 -11.353  -3.818  1.00  0.00              
ATOM   2779  CB  ASP   368       0.989 -10.361  -2.763  1.00  0.00              
ATOM   2780  C   ASP   368       1.838 -10.389  -4.858  1.00  0.00              
ATOM   2781  O   ASP   368       1.075 -10.145  -5.771  1.00  0.00              
ATOM   2782  CG  ASP   368      -0.475 -10.132  -3.017  1.00  0.00           C  
ATOM   2783  OD1 ASP   368      -0.909 -10.359  -4.176  1.00  0.00           O  
ATOM   2784  OD2 ASP   368      -1.185  -9.764  -2.044  1.00  0.00           O  
ATOM   2785  N   ALA   369       2.979  -9.747  -4.701  1.00  0.00              
ATOM   2786  CA  ALA   369       3.418  -8.737  -5.582  1.00  0.00              
ATOM   2787  CB  ALA   369       4.634  -7.890  -5.136  1.00  0.00              
ATOM   2788  C   ALA   369       3.627  -9.320  -6.951  1.00  0.00              
ATOM   2789  O   ALA   369       3.426  -8.611  -7.925  1.00  0.00              
ATOM   2790  N   ILE   370       4.071 -10.590  -7.098  1.00  0.00              
ATOM   2791  CA  ILE   370       4.176 -11.168  -8.423  1.00  0.00              
ATOM   2792  CB  ILE   370       4.752 -12.560  -8.565  1.00  0.00              
ATOM   2793  C   ILE   370       2.806 -11.266  -8.928  1.00  0.00              
ATOM   2794  O   ILE   370       2.544 -11.071 -10.111  1.00  0.00              
ATOM   2795  CG2 ILE   370       4.218 -13.221  -9.844  1.00  0.00           C  
ATOM   2796  CG1 ILE   370       6.281 -12.533  -8.476  1.00  0.00           C  
ATOM   2797  CD1 ILE   370       6.901 -13.918  -8.300  1.00  0.00           C  
ATOM   2798  N   ASN   371       1.897 -11.622  -8.018  1.00  0.00              
ATOM   2799  CA  ASN   371       0.551 -11.772  -8.437  1.00  0.00              
ATOM   2800  CB  ASN   371      -0.357 -12.335  -7.331  1.00  0.00              
ATOM   2801  C   ASN   371      -0.011 -10.464  -8.870  1.00  0.00              
ATOM   2802  O   ASN   371      -0.703 -10.387  -9.884  1.00  0.00              
ATOM   2803  CG  ASN   371      -1.724 -12.631  -7.935  1.00  0.00           C  
ATOM   2804  OD1 ASN   371      -2.700 -11.936  -7.660  1.00  0.00           O  
ATOM   2805  ND2 ASN   371      -1.797 -13.687  -8.789  1.00  0.00           N  
ATOM   2806  N   GLY   372       0.303  -9.399  -8.114  1.00  0.00              
ATOM   2807  CA  GLY   372      -0.294  -8.116  -8.321  1.00  0.00              
ATOM   2808  C   GLY   372       0.165  -7.591  -9.604  1.00  0.00              
ATOM   2809  O   GLY   372       1.347  -7.587  -9.944  1.00  0.00              
ATOM   2810  N   PRO   373      -0.806  -7.117 -10.314  1.00  0.00              
ATOM   2811  CA  PRO   373      -0.521  -6.567 -11.591  1.00  0.00              
ATOM   2812  CB  PRO   373      -1.858  -6.039 -12.102  1.00  0.00              
ATOM   2813  C   PRO   373       0.370  -5.432 -11.242  1.00  0.00              
ATOM   2814  O   PRO   373       0.242  -4.927 -10.124  1.00  0.00              
ATOM   2815  CD  PRO   373      -2.032  -6.584  -9.742  1.00  0.00           C  
ATOM   2816  CG  PRO   373      -2.562  -5.600 -10.801  1.00  0.00           C  
ATOM   2817  N   LYS   374       1.310  -5.079 -12.139  1.00  0.00              
ATOM   2818  CA  LYS   374       2.140  -3.957 -11.862  1.00  0.00              
ATOM   2819  CB  LYS   374       2.996  -3.529 -13.065  1.00  0.00              
ATOM   2820  C   LYS   374       1.141  -2.897 -11.608  1.00  0.00              
ATOM   2821  O   LYS   374       0.240  -2.738 -12.426  1.00  0.00              
ATOM   2822  CG  LYS   374       2.187  -3.156 -14.314  1.00  0.00           C  
ATOM   2823  CD  LYS   374       3.013  -2.422 -15.374  1.00  0.00           C  
ATOM   2824  CE  LYS   374       2.276  -2.131 -16.682  1.00  0.00           C  
ATOM   2825  NZ  LYS   374       3.198  -1.469 -17.635  1.00  0.00           N  
ATOM   2826  N   MET   375       1.217  -2.236 -10.428  1.00  0.00              
ATOM   2827  CA  MET   375       0.168  -1.319 -10.101  1.00  0.00              
ATOM   2828  CB  MET   375       0.383  -0.579  -8.767  1.00  0.00              
ATOM   2829  C   MET   375       0.271  -0.323 -11.179  1.00  0.00              
ATOM   2830  O   MET   375       1.391   0.023 -11.560  1.00  0.00              
ATOM   2831  CG  MET   375       0.315  -1.479  -7.533  1.00  0.00           C  
ATOM   2832  SD  MET   375      -1.351  -2.090  -7.140  1.00  0.00           S  
ATOM   2833  CE  MET   375      -1.953  -0.509  -6.478  1.00  0.00           C  
ATOM   2834  N   PHE   376      -0.877   0.123 -11.732  1.00  0.00              
ATOM   2835  CA  PHE   376      -0.677   0.942 -12.870  1.00  0.00              
ATOM   2836  CB  PHE   376      -1.742   0.867 -13.972  1.00  0.00              
ATOM   2837  C   PHE   376      -0.652   2.343 -12.407  1.00  0.00              
ATOM   2838  O   PHE   376      -1.493   3.190 -12.708  1.00  0.00              
ATOM   2839  CG  PHE   376      -1.045   1.429 -15.168  1.00  0.00           C  
ATOM   2840  CD1 PHE   376      -0.883   2.784 -15.333  1.00  0.00           C  
ATOM   2841  CD2 PHE   376      -0.506   0.586 -16.111  1.00  0.00           C  
ATOM   2842  CE1 PHE   376      -0.229   3.298 -16.423  1.00  0.00           C  
ATOM   2843  CE2 PHE   376       0.148   1.092 -17.209  1.00  0.00           C  
ATOM   2844  CZ  PHE   376       0.286   2.450 -17.368  1.00  0.00           C  
ATOM   2845  N   ILE   377       0.327   2.604 -11.566  1.00  0.00              
ATOM   2846  CA  ILE   377       0.627   3.944 -11.340  1.00  0.00              
ATOM   2847  CB  ILE   377       0.782   4.236  -9.889  1.00  0.00              
ATOM   2848  C   ILE   377       1.958   3.980 -11.982  1.00  0.00              
ATOM   2849  O   ILE   377       2.753   4.862 -11.691  1.00  0.00              
ATOM   2850  CG2 ILE   377      -0.590   4.030  -9.235  1.00  0.00           C  
ATOM   2851  CG1 ILE   377       1.914   3.403  -9.268  1.00  0.00           C  
ATOM   2852  CD1 ILE   377       2.268   3.847  -7.850  1.00  0.00           C  
ATOM   2853  N   THR   378       2.221   3.003 -12.888  1.00  0.00              
ATOM   2854  CA  THR   378       3.462   3.002 -13.594  1.00  0.00              
ATOM   2855  CB  THR   378       3.643   1.848 -14.531  1.00  0.00              
ATOM   2856  C   THR   378       3.328   4.219 -14.383  1.00  0.00              
ATOM   2857  O   THR   378       2.492   4.350 -15.279  1.00  0.00              
ATOM   2858  OG1 THR   378       4.784   2.073 -15.347  1.00  0.00           O  
ATOM   2859  CG2 THR   378       2.384   1.627 -15.377  1.00  0.00           C  
ATOM   2860  N   LYS   379       4.139   5.201 -14.046  1.00  0.00              
ATOM   2861  CA  LYS   379       3.772   6.333 -14.796  1.00  0.00              
ATOM   2862  CB  LYS   379       2.743   7.221 -14.077  1.00  0.00              
ATOM   2863  C   LYS   379       4.974   7.096 -15.050  1.00  0.00              
ATOM   2864  O   LYS   379       6.074   6.623 -14.791  1.00  0.00              
ATOM   2865  CG  LYS   379       1.409   6.485 -13.944  1.00  0.00           C  
ATOM   2866  CD  LYS   379       0.452   7.040 -12.896  1.00  0.00           C  
ATOM   2867  CE  LYS   379      -0.777   6.149 -12.704  1.00  0.00           C  
ATOM   2868  NZ  LYS   379      -1.727   6.783 -11.766  1.00  0.00           N  
ATOM   2869  N   GLU   380       4.792   8.296 -15.605  1.00  0.00              
ATOM   2870  CA  GLU   380       5.915   9.153 -15.682  1.00  0.00              
ATOM   2871  CB  GLU   380       5.690  10.414 -16.530  1.00  0.00              
ATOM   2872  C   GLU   380       6.050   9.541 -14.258  1.00  0.00              
ATOM   2873  O   GLU   380       6.400   8.721 -13.418  1.00  0.00              
ATOM   2874  CG  GLU   380       6.949  11.272 -16.673  1.00  0.00           C  
ATOM   2875  CD  GLU   380       6.683  12.326 -17.738  1.00  0.00           C  
ATOM   2876  OE1 GLU   380       5.626  12.228 -18.418  1.00  0.00           O  
ATOM   2877  OE2 GLU   380       7.537  13.240 -17.889  1.00  0.00           O  
ATOM   2878  N   ASP   381       5.726  10.784 -13.908  1.00  0.00              
ATOM   2879  CA  ASP   381       5.857  11.095 -12.522  1.00  0.00              
ATOM   2880  CB  ASP   381       5.832  12.605 -12.280  1.00  0.00              
ATOM   2881  C   ASP   381       4.704  10.402 -11.791  1.00  0.00              
ATOM   2882  O   ASP   381       4.055   9.499 -12.315  1.00  0.00              
ATOM   2883  CG  ASP   381       7.064  13.096 -13.025  1.00  0.00           C  
ATOM   2884  OD1 ASP   381       7.869  12.223 -13.447  1.00  0.00           O  
ATOM   2885  OD2 ASP   381       7.225  14.334 -13.186  1.00  0.00           O  
ATOM   2886  N   ILE   382       4.436  10.884 -10.558  1.00  0.00              
ATOM   2887  CA  ILE   382       3.849  10.299  -9.359  1.00  0.00              
ATOM   2888  CB  ILE   382       3.778  11.376  -8.348  1.00  0.00              
ATOM   2889  C   ILE   382       2.528   9.488  -9.721  1.00  0.00              
ATOM   2890  O   ILE   382       2.039   9.950 -10.750  1.00  0.00              
ATOM   2891  CG2 ILE   382       4.648  10.899  -7.174  1.00  0.00           C  
ATOM   2892  CG1 ILE   382       4.514  12.579  -8.957  1.00  0.00           C  
ATOM   2893  CD1 ILE   382       4.583  13.799  -8.055  1.00  0.00           C  
ATOM   2894  N   PRO   383       1.752   8.402  -9.230  1.00  0.00              
ATOM   2895  CA  PRO   383       1.669   7.632  -7.963  1.00  0.00              
ATOM   2896  CB  PRO   383       0.527   6.642  -8.099  1.00  0.00              
ATOM   2897  C   PRO   383       2.879   7.043  -7.467  1.00  0.00              
ATOM   2898  O   PRO   383       3.055   6.792  -6.273  1.00  0.00              
ATOM   2899  CD  PRO   383       0.595   8.082 -10.053  1.00  0.00           C  
ATOM   2900  CG  PRO   383      -0.373   7.286  -9.156  1.00  0.00           C  
ATOM   2901  N   GLN   384       3.644   6.676  -8.441  1.00  0.00              
ATOM   2902  CA  GLN   384       4.988   6.471  -8.197  1.00  0.00              
ATOM   2903  CB  GLN   384       5.400   5.123  -8.771  1.00  0.00              
ATOM   2904  C   GLN   384       5.333   7.549  -9.168  1.00  0.00              
ATOM   2905  O   GLN   384       4.599   7.793 -10.129  1.00  0.00              
ATOM   2906  CG  GLN   384       5.235   5.166 -10.283  1.00  0.00           C  
ATOM   2907  CD  GLN   384       5.329   3.810 -10.909  1.00  0.00           C  
ATOM   2908  OE1 GLN   384       4.858   2.813 -10.367  1.00  0.00           O  
ATOM   2909  NE2 GLN   384       5.926   3.807 -12.127  1.00  0.00           N  
ATOM   2910  N   GLU   385       6.375   8.314  -8.920  1.00  0.00              
ATOM   2911  CA  GLU   385       6.612   9.332  -9.858  1.00  0.00              
ATOM   2912  CB  GLU   385       6.767  10.700  -9.200  1.00  0.00              
ATOM   2913  C   GLU   385       7.957   9.205 -10.381  1.00  0.00              
ATOM   2914  O   GLU   385       8.862   8.982  -9.599  1.00  0.00              
ATOM   2915  CG  GLU   385       7.580  10.876  -7.938  1.00  0.00           C  
ATOM   2916  CD  GLU   385       7.166  12.309  -7.718  1.00  0.00           C  
ATOM   2917  OE1 GLU   385       7.214  13.028  -8.749  1.00  0.00           O  
ATOM   2918  OE2 GLU   385       6.707  12.685  -6.608  1.00  0.00           O  
ATOM   2919  N   TYR   386       8.151   9.420 -11.684  1.00  0.00              
ATOM   2920  CA  TYR   386       9.493   9.362 -12.115  1.00  0.00              
ATOM   2921  CB  TYR   386       9.750   9.473 -13.628  1.00  0.00              
ATOM   2922  C   TYR   386      10.209  10.479 -11.443  1.00  0.00              
ATOM   2923  O   TYR   386      11.269  10.257 -10.867  1.00  0.00              
ATOM   2924  CG  TYR   386       9.429   8.141 -14.199  1.00  0.00           C  
ATOM   2925  CD1 TYR   386       9.830   7.015 -13.522  1.00  0.00           C  
ATOM   2926  CD2 TYR   386       8.812   8.008 -15.421  1.00  0.00           C  
ATOM   2927  CE1 TYR   386       9.564   5.768 -14.024  1.00  0.00           C  
ATOM   2928  CE2 TYR   386       8.547   6.758 -15.930  1.00  0.00           C  
ATOM   2929  CZ  TYR   386       8.916   5.635 -15.227  1.00  0.00           C  
ATOM   2930  OH  TYR   386       8.642   4.350 -15.743  1.00  0.00           O  
ATOM   2931  N   TYR   387       9.648  11.707 -11.468  1.00  0.00              
ATOM   2932  CA  TYR   387      10.356  12.746 -10.782  1.00  0.00              
ATOM   2933  CB  TYR   387      11.489  13.367 -11.619  1.00  0.00              
ATOM   2934  C   TYR   387       9.460  13.859 -10.320  1.00  0.00              
ATOM   2935  O   TYR   387       8.517  14.237 -11.008  1.00  0.00              
ATOM   2936  CG  TYR   387      10.885  13.995 -12.826  1.00  0.00           C  
ATOM   2937  CD1 TYR   387      10.392  15.278 -12.770  1.00  0.00           C  
ATOM   2938  CD2 TYR   387      10.812  13.302 -14.013  1.00  0.00           C  
ATOM   2939  CE1 TYR   387       9.835  15.863 -13.881  1.00  0.00           C  
ATOM   2940  CE2 TYR   387      10.255  13.882 -15.129  1.00  0.00           C  
ATOM   2941  CZ  TYR   387       9.766  15.165 -15.062  1.00  0.00           C  
ATOM   2942  OH  TYR   387       9.195  15.764 -16.204  1.00  0.00           O  
ATOM   2943  N   VAL   388       9.733  14.423  -9.119  1.00  0.00              
ATOM   2944  CA  VAL   388       8.995  15.587  -8.690  1.00  0.00              
ATOM   2945  CB  VAL   388       8.026  15.331  -7.557  1.00  0.00              
ATOM   2946  C   VAL   388       9.997  16.615  -8.215  1.00  0.00              
ATOM   2947  O   VAL   388      10.812  16.339  -7.335  1.00  0.00              
ATOM   2948  CG1 VAL   388       8.770  14.843  -6.306  1.00  0.00           C  
ATOM   2949  CG2 VAL   388       7.186  16.589  -7.325  1.00  0.00           C  
ATOM   2950  N   PRO   389      10.024  17.761  -8.861  1.00  0.00              
ATOM   2951  CA  PRO   389      10.957  18.780  -8.429  1.00  0.00              
ATOM   2952  CB  PRO   389      11.528  19.428  -9.689  1.00  0.00              
ATOM   2953  C   PRO   389      10.380  19.842  -7.540  1.00  0.00              
ATOM   2954  O   PRO   389       9.168  20.052  -7.539  1.00  0.00              
ATOM   2955  CD  PRO   389      10.034  17.651 -10.315  1.00  0.00           C  
ATOM   2956  CG  PRO   389      11.288  18.394 -10.791  1.00  0.00           C  
ATOM   2957  N   GLY   390      11.257  20.566  -6.820  1.00  0.00              
ATOM   2958  CA  GLY   390      10.871  21.708  -6.048  1.00  0.00              
ATOM   2959  C   GLY   390      11.947  22.700  -6.357  1.00  0.00              
ATOM   2960  O   GLY   390      13.120  22.456  -6.075  1.00  0.00              
ATOM   2961  N   SER   391      11.580  23.847  -6.957  1.00  0.00              
ATOM   2962  CA  SER   391      12.591  24.801  -7.313  1.00  0.00              
ATOM   2963  CB  SER   391      12.503  25.264  -8.776  1.00  0.00              
ATOM   2964  C   SER   391      12.372  26.016  -6.468  1.00  0.00              
ATOM   2965  O   SER   391      11.296  26.610  -6.496  1.00  0.00              
ATOM   2966  OG  SER   391      13.529  26.206  -9.054  1.00  0.00           O  
ATOM   2967  N   TYR   392      13.404  26.446  -5.713  1.00  0.00              
ATOM   2968  CA  TYR   392      13.236  27.578  -4.841  1.00  0.00              
ATOM   2969  CB  TYR   392      13.710  27.330  -3.402  1.00  0.00              
ATOM   2970  C   TYR   392      14.063  28.706  -5.346  1.00  0.00              
ATOM   2971  O   TYR   392      15.261  28.573  -5.537  1.00  0.00              
ATOM   2972  CG  TYR   392      12.788  26.323  -2.826  1.00  0.00           C  
ATOM   2973  CD1 TYR   392      11.617  26.738  -2.247  1.00  0.00           C  
ATOM   2974  CD2 TYR   392      13.078  24.979  -2.884  1.00  0.00           C  
ATOM   2975  CE1 TYR   392      10.757  25.815  -1.721  1.00  0.00           C  
ATOM   2976  CE2 TYR   392      12.211  24.054  -2.352  1.00  0.00           C  
ATOM   2977  CZ  TYR   392      11.044  24.475  -1.766  1.00  0.00           C  
ATOM   2978  OH  TYR   392      10.147  23.534  -1.220  1.00  0.00           O  
ATOM   2979  N   SER   393      13.470  29.886  -5.541  1.00  0.00              
ATOM   2980  CA  SER   393      14.263  30.929  -6.115  1.00  0.00              
ATOM   2981  CB  SER   393      13.840  31.177  -7.567  1.00  0.00              
ATOM   2982  C   SER   393      14.022  32.176  -5.322  1.00  0.00              
ATOM   2983  O   SER   393      13.262  32.164  -4.357  1.00  0.00              
ATOM   2984  OG  SER   393      14.656  32.161  -8.170  1.00  0.00           O  
ATOM   2985  N   GLU   394      14.700  33.285  -5.685  1.00  0.00              
ATOM   2986  CA  GLU   394      14.475  34.523  -4.991  1.00  0.00              
ATOM   2987  CB  GLU   394      15.541  35.624  -5.166  1.00  0.00              
ATOM   2988  C   GLU   394      13.179  35.054  -5.524  1.00  0.00              
ATOM   2989  O   GLU   394      12.540  34.410  -6.354  1.00  0.00              
ATOM   2990  CG  GLU   394      15.403  36.474  -6.429  1.00  0.00           C  
ATOM   2991  CD  GLU   394      15.960  35.705  -7.605  1.00  0.00           C  
ATOM   2992  OE1 GLU   394      15.493  34.561  -7.824  1.00  0.00           O  
ATOM   2993  OE2 GLU   394      16.856  36.247  -8.304  1.00  0.00           O  
ATOM   2994  N   LYS   395      12.748  36.242  -5.058  1.00  0.00              
ATOM   2995  CA  LYS   395      11.445  36.741  -5.406  1.00  0.00              
ATOM   2996  CB  LYS   395      11.126  38.098  -4.757  1.00  0.00              
ATOM   2997  C   LYS   395      11.269  36.860  -6.896  1.00  0.00              
ATOM   2998  O   LYS   395      10.224  36.482  -7.424  1.00  0.00              
ATOM   2999  CG  LYS   395       9.659  38.508  -4.910  1.00  0.00           C  
ATOM   3000  CD  LYS   395       9.220  39.592  -3.924  1.00  0.00           C  
ATOM   3001  CE  LYS   395      10.128  40.823  -3.914  1.00  0.00           C  
ATOM   3002  NZ  LYS   395       9.637  41.803  -2.920  1.00  0.00           N  
ATOM   3003  N   GLN   396      12.273  37.397  -7.610  1.00  0.00              
ATOM   3004  CA  GLN   396      12.243  37.571  -9.040  1.00  0.00              
ATOM   3005  CB  GLN   396      13.253  38.597  -9.565  1.00  0.00              
ATOM   3006  C   GLN   396      12.382  36.263  -9.772  1.00  0.00              
ATOM   3007  O   GLN   396      12.024  36.171 -10.946  1.00  0.00              
ATOM   3008  CG  GLN   396      12.830  40.015  -9.176  1.00  0.00           C  
ATOM   3009  CD  GLN   396      11.407  40.227  -9.661  1.00  0.00           C  
ATOM   3010  OE1 GLN   396      11.115  40.080 -10.846  1.00  0.00           O  
ATOM   3011  NE2 GLN   396      10.489  40.568  -8.718  1.00  0.00           N  
ATOM   3012  N   PHE   397      12.905  35.218  -9.098  1.00  0.00              
ATOM   3013  CA  PHE   397      13.140  33.924  -9.691  1.00  0.00              
ATOM   3014  CB  PHE   397      11.937  33.430 -10.525  1.00  0.00              
ATOM   3015  C   PHE   397      14.356  33.950 -10.569  1.00  0.00              
ATOM   3016  O   PHE   397      14.546  33.091 -11.429  1.00  0.00              
ATOM   3017  CG  PHE   397      12.099  31.969 -10.794  1.00  0.00           C  
ATOM   3018  CD1 PHE   397      11.896  31.066  -9.776  1.00  0.00           C  
ATOM   3019  CD2 PHE   397      12.414  31.489 -12.046  1.00  0.00           C  
ATOM   3020  CE1 PHE   397      12.032  29.715  -9.984  1.00  0.00           C  
ATOM   3021  CE2 PHE   397      12.552  30.137 -12.262  1.00  0.00           C  
ATOM   3022  CZ  PHE   397      12.364  29.247 -11.231  1.00  0.00           C  
ATOM   3023  N   VAL   398      15.211  34.968 -10.395  1.00  0.00              
ATOM   3024  CA  VAL   398      16.448  35.024 -11.117  1.00  0.00              
ATOM   3025  CB  VAL   398      17.015  36.404 -11.151  1.00  0.00              
ATOM   3026  C   VAL   398      17.474  34.058 -10.593  1.00  0.00              
ATOM   3027  O   VAL   398      18.156  33.405 -11.381  1.00  0.00              
ATOM   3028  CG1 VAL   398      18.415  36.370 -11.788  1.00  0.00           C  
ATOM   3029  CG2 VAL   398      16.002  37.252 -11.937  1.00  0.00           C  
ATOM   3030  N   VAL   399      17.618  33.927  -9.255  1.00  0.00              
ATOM   3031  CA  VAL   399      18.661  33.086  -8.727  1.00  0.00              
ATOM   3032  CB  VAL   399      19.601  33.789  -7.801  1.00  0.00              
ATOM   3033  C   VAL   399      18.050  32.015  -7.909  1.00  0.00              
ATOM   3034  O   VAL   399      17.051  32.187  -7.216  1.00  0.00              
ATOM   3035  CG1 VAL   399      20.369  34.848  -8.589  1.00  0.00           C  
ATOM   3036  CG2 VAL   399      18.788  34.348  -6.624  1.00  0.00           C  
ATOM   3037  N   ASN   400      18.681  30.849  -7.986  1.00  0.00              
ATOM   3038  CA  ASN   400      18.250  29.696  -7.293  1.00  0.00              
ATOM   3039  CB  ASN   400      18.718  28.547  -8.149  1.00  0.00              
ATOM   3040  C   ASN   400      18.873  29.754  -5.926  1.00  0.00              
ATOM   3041  O   ASN   400      19.997  30.228  -5.775  1.00  0.00              
ATOM   3042  CG  ASN   400      17.799  28.571  -9.366  1.00  0.00           C  
ATOM   3043  OD1 ASN   400      16.604  28.837  -9.249  1.00  0.00           O  
ATOM   3044  ND2 ASN   400      18.360  28.270 -10.566  1.00  0.00           N  
ATOM   3045  N   ILE   401      18.149  29.286  -4.881  1.00  0.00              
ATOM   3046  CA  ILE   401      18.615  29.385  -3.519  1.00  0.00              
ATOM   3047  CB  ILE   401      17.501  29.751  -2.575  1.00  0.00              
ATOM   3048  C   ILE   401      19.107  28.034  -3.079  1.00  0.00              
ATOM   3049  O   ILE   401      18.351  27.066  -3.040  1.00  0.00              
ATOM   3050  CG2 ILE   401      18.087  29.809  -1.154  1.00  0.00           C  
ATOM   3051  CG1 ILE   401      16.796  31.050  -3.017  1.00  0.00           C  
ATOM   3052  CD1 ILE   401      17.683  32.292  -3.002  1.00  0.00           C  
ATOM   3053  N   PRO   402      20.381  27.964  -2.765  1.00  0.00              
ATOM   3054  CA  PRO   402      20.971  26.716  -2.336  1.00  0.00              
ATOM   3055  CB  PRO   402      22.461  26.811  -2.668  1.00  0.00              
ATOM   3056  C   PRO   402      20.763  26.365  -0.894  1.00  0.00              
ATOM   3057  O   PRO   402      20.627  27.264  -0.065  1.00  0.00              
ATOM   3058  CD  PRO   402      21.320  28.755  -3.543  1.00  0.00           C  
ATOM   3059  CG  PRO   402      22.527  27.843  -3.802  1.00  0.00           C  
ATOM   3060  N   GLY   403      20.764  25.050  -0.589  1.00  0.00              
ATOM   3061  CA  GLY   403      20.728  24.532   0.752  1.00  0.00              
ATOM   3062  C   GLY   403      19.401  24.777   1.399  1.00  0.00              
ATOM   3063  O   GLY   403      19.319  24.863   2.623  1.00  0.00              
ATOM   3064  N   LEU   404      18.322  24.899   0.607  1.00  0.00              
ATOM   3065  CA  LEU   404      17.036  25.095   1.204  1.00  0.00              
ATOM   3066  CB  LEU   404      16.046  25.831   0.282  1.00  0.00              
ATOM   3067  C   LEU   404      16.485  23.728   1.447  1.00  0.00              
ATOM   3068  O   LEU   404      16.554  22.864   0.574  1.00  0.00              
ATOM   3069  CG  LEU   404      16.491  27.257  -0.105  1.00  0.00           C  
ATOM   3070  CD1 LEU   404      15.465  27.939  -1.023  1.00  0.00           C  
ATOM   3071  CD2 LEU   404      16.817  28.099   1.136  1.00  0.00           C  
ATOM   3072  N   GLY   405      15.941  23.483   2.656  1.00  0.00              
ATOM   3073  CA  GLY   405      15.424  22.176   2.946  1.00  0.00              
ATOM   3074  C   GLY   405      14.043  22.089   2.385  1.00  0.00              
ATOM   3075  O   GLY   405      13.270  23.043   2.450  1.00  0.00              
ATOM   3076  N   ASN   406      13.698  20.920   1.814  1.00  0.00              
ATOM   3077  CA  ASN   406      12.379  20.739   1.289  1.00  0.00              
ATOM   3078  CB  ASN   406      12.347  20.553  -0.237  1.00  0.00              
ATOM   3079  C   ASN   406      11.847  19.488   1.900  1.00  0.00              
ATOM   3080  O   ASN   406      12.324  18.398   1.588  1.00  0.00              
ATOM   3081  CG  ASN   406      10.892  20.645  -0.656  1.00  0.00           C  
ATOM   3082  OD1 ASN   406       9.999  20.560   0.183  1.00  0.00           O  
ATOM   3083  ND2 ASN   406      10.639  20.830  -1.979  1.00  0.00           N  
ATOM   3084  N   ILE   407      10.810  19.622   2.752  1.00  0.00              
ATOM   3085  CA  ILE   407      10.281  18.512   3.488  1.00  0.00              
ATOM   3086  CB  ILE   407      10.023  18.858   4.928  1.00  0.00              
ATOM   3087  C   ILE   407       8.927  18.217   2.935  1.00  0.00              
ATOM   3088  O   ILE   407       8.081  19.103   2.832  1.00  0.00              
ATOM   3089  CG2 ILE   407       9.421  17.625   5.620  1.00  0.00           C  
ATOM   3090  CG1 ILE   407      11.288  19.414   5.601  1.00  0.00           C  
ATOM   3091  CD1 ILE   407      11.640  20.835   5.170  1.00  0.00           C  
ATOM   3092  N   VAL   408       8.688  16.954   2.544  1.00  0.00              
ATOM   3093  CA  VAL   408       7.375  16.609   2.094  1.00  0.00              
ATOM   3094  CB  VAL   408       7.401  15.840   0.790  1.00  0.00              
ATOM   3095  C   VAL   408       6.809  15.807   3.236  1.00  0.00              
ATOM   3096  O   VAL   408       7.391  14.808   3.660  1.00  0.00              
ATOM   3097  CG1 VAL   408       7.524  14.321   0.989  1.00  0.00           C  
ATOM   3098  CG2 VAL   408       6.244  16.323  -0.084  1.00  0.00           C  
ATOM   3099  N   GLU   409       5.676  16.250   3.822  1.00  0.00              
ATOM   3100  CA  GLU   409       5.228  15.531   4.985  1.00  0.00              
ATOM   3101  CB  GLU   409       5.562  16.281   6.284  1.00  0.00              
ATOM   3102  C   GLU   409       3.752  15.247   4.948  1.00  0.00              
ATOM   3103  O   GLU   409       2.918  16.114   4.696  1.00  0.00              
ATOM   3104  CG  GLU   409       5.107  17.738   6.273  1.00  0.00           C  
ATOM   3105  CD  GLU   409       5.718  18.424   7.486  1.00  0.00           C  
ATOM   3106  OE1 GLU   409       5.689  17.812   8.587  1.00  0.00           O  
ATOM   3107  OE2 GLU   409       6.232  19.564   7.327  1.00  0.00           O  
ATOM   3108  N   PRO   410       3.467  13.971   5.064  1.00  0.00              
ATOM   3109  CA  PRO   410       2.103  13.514   5.241  1.00  0.00              
ATOM   3110  CB  PRO   410       1.862  12.478   4.143  1.00  0.00              
ATOM   3111  C   PRO   410       1.898  12.924   6.614  1.00  0.00              
ATOM   3112  O   PRO   410       2.881  12.649   7.303  1.00  0.00              
ATOM   3113  CD  PRO   410       4.189  13.100   4.146  1.00  0.00           C  
ATOM   3114  CG  PRO   410       3.261  11.910   3.871  1.00  0.00           C  
ATOM   3115  N   GLY   411       0.630  12.679   7.017  1.00  0.00              
ATOM   3116  CA  GLY   411       0.356  12.043   8.279  1.00  0.00              
ATOM   3117  C   GLY   411       0.853  10.628   8.229  1.00  0.00              
ATOM   3118  O   GLY   411       1.457  10.135   9.180  1.00  0.00              
ATOM   3119  N   THR   412       0.581   9.933   7.109  1.00  0.00              
ATOM   3120  CA  THR   412       1.003   8.576   6.904  1.00  0.00              
ATOM   3121  CB  THR   412      -0.152   7.684   6.514  1.00  0.00              
ATOM   3122  C   THR   412       2.123   8.637   5.909  1.00  0.00              
ATOM   3123  O   THR   412       2.789   9.662   5.915  1.00  0.00              
ATOM   3124  OG1 THR   412       0.306   6.421   6.058  1.00  0.00           O  
ATOM   3125  CG2 THR   412      -1.088   8.392   5.519  1.00  0.00           C  
ATOM   3126  N   PRO   413       2.274   7.754   4.952  1.00  0.00              
ATOM   3127  CA  PRO   413       3.511   7.120   4.514  1.00  0.00              
ATOM   3128  CB  PRO   413       3.229   6.610   3.106  1.00  0.00              
ATOM   3129  C   PRO   413       4.817   7.872   4.529  1.00  0.00              
ATOM   3130  O   PRO   413       5.042   8.702   5.404  1.00  0.00              
ATOM   3131  CD  PRO   413       1.359   7.916   3.837  1.00  0.00           C  
ATOM   3132  CG  PRO   413       2.155   7.570   2.583  1.00  0.00           C  
ATOM   3133  N   VAL   414       5.772   7.474   3.659  1.00  0.00              
ATOM   3134  CA  VAL   414       7.085   8.054   3.699  1.00  0.00              
ATOM   3135  CB  VAL   414       8.054   7.521   2.685  1.00  0.00              
ATOM   3136  C   VAL   414       7.023   9.506   3.421  1.00  0.00              
ATOM   3137  O   VAL   414       6.336   9.962   2.510  1.00  0.00              
ATOM   3138  CG1 VAL   414       8.462   6.097   3.057  1.00  0.00           C  
ATOM   3139  CG2 VAL   414       7.408   7.639   1.295  1.00  0.00           C  
ATOM   3140  N   GLU   415       7.747  10.274   4.250  1.00  0.00              
ATOM   3141  CA  GLU   415       7.919  11.659   3.981  1.00  0.00              
ATOM   3142  CB  GLU   415       7.989  12.551   5.234  1.00  0.00              
ATOM   3143  C   GLU   415       9.242  11.704   3.299  1.00  0.00              
ATOM   3144  O   GLU   415       9.949  10.696   3.216  1.00  0.00              
ATOM   3145  CG  GLU   415       6.669  12.610   6.008  1.00  0.00           C  
ATOM   3146  CD  GLU   415       6.800  13.652   7.110  1.00  0.00           C  
ATOM   3147  OE1 GLU   415       7.736  14.491   7.024  1.00  0.00           O  
ATOM   3148  OE2 GLU   415       5.959  13.629   8.048  1.00  0.00           O  
ATOM   3149  N   ARG   416       9.621  12.864   2.752  1.00  0.00              
ATOM   3150  CA  ARG   416      10.861  12.809   2.052  1.00  0.00              
ATOM   3151  CB  ARG   416      10.621  12.690   0.543  1.00  0.00              
ATOM   3152  C   ARG   416      11.509  14.126   2.208  1.00  0.00              
ATOM   3153  O   ARG   416      10.861  15.100   2.583  1.00  0.00              
ATOM   3154  CG  ARG   416       9.660  11.569   0.130  1.00  0.00           C  
ATOM   3155  CD  ARG   416      10.179  10.152   0.376  1.00  0.00           C  
ATOM   3156  NE  ARG   416       9.294   9.222  -0.377  1.00  0.00           N  
ATOM   3157  CZ  ARG   416       9.779   8.015  -0.788  1.00  0.00           C  
ATOM   3158  NH1 ARG   416      11.062   7.659  -0.489  1.00  0.00           N  
ATOM   3159  NH2 ARG   416       8.982   7.171  -1.505  1.00  0.00           N  
ATOM   3160  N   ARG   417      12.823  14.188   1.937  1.00  0.00              
ATOM   3161  CA  ARG   417      13.406  15.485   1.969  1.00  0.00              
ATOM   3162  CB  ARG   417      14.001  15.905   3.312  1.00  0.00              
ATOM   3163  C   ARG   417      14.471  15.544   0.963  1.00  0.00              
ATOM   3164  O   ARG   417      14.656  14.616   0.188  1.00  0.00              
ATOM   3165  CG  ARG   417      14.074  17.426   3.434  1.00  0.00           C  
ATOM   3166  CD  ARG   417      15.466  18.040   3.559  1.00  0.00           C  
ATOM   3167  NE  ARG   417      15.261  19.391   4.154  1.00  0.00           N  
ATOM   3168  CZ  ARG   417      16.231  19.967   4.923  1.00  0.00           C  
ATOM   3169  NH1 ARG   417      17.444  19.359   5.061  1.00  0.00           N  
ATOM   3170  NH2 ARG   417      15.981  21.146   5.563  1.00  0.00           N  
ATOM   3171  N   CYS   418      15.176  16.674   0.928  1.00  0.00              
ATOM   3172  CA  CYS   418      16.258  16.831   0.008  1.00  0.00              
ATOM   3173  CB  CYS   418      15.824  16.541  -1.431  1.00  0.00              
ATOM   3174  C   CYS   418      16.647  18.249   0.164  1.00  0.00              
ATOM   3175  O   CYS   418      15.826  19.064   0.584  1.00  0.00              
ATOM   3176  SG  CYS   418      17.208  16.205  -2.546  1.00  0.00           S  
ATOM   3177  N   THR   419      17.917  18.590  -0.103  1.00  0.00              
ATOM   3178  CA  THR   419      18.161  19.996  -0.016  1.00  0.00              
ATOM   3179  CB  THR   419      19.243  20.475   0.935  1.00  0.00              
ATOM   3180  C   THR   419      18.295  20.483  -1.413  1.00  0.00              
ATOM   3181  O   THR   419      18.378  19.686  -2.347  1.00  0.00              
ATOM   3182  OG1 THR   419      20.526  19.957   0.638  1.00  0.00           O  
ATOM   3183  CG2 THR   419      18.835  20.054   2.357  1.00  0.00           C  
ATOM   3184  N   SER   420      18.171  21.805  -1.609  1.00  0.00              
ATOM   3185  CA  SER   420      18.299  22.320  -2.934  1.00  0.00              
ATOM   3186  CB  SER   420      17.599  23.676  -3.137  1.00  0.00              
ATOM   3187  C   SER   420      19.756  22.448  -3.218  1.00  0.00              
ATOM   3188  O   SER   420      20.559  22.711  -2.325  1.00  0.00              
ATOM   3189  OG  SER   420      18.070  24.627  -2.195  1.00  0.00           O  
ATOM   3190  N   SER   421      20.129  22.232  -4.491  1.00  0.00              
ATOM   3191  CA  SER   421      21.493  22.341  -4.904  1.00  0.00              
ATOM   3192  CB  SER   421      21.829  21.476  -6.130  1.00  0.00              
ATOM   3193  C   SER   421      21.727  23.775  -5.265  1.00  0.00              
ATOM   3194  O   SER   421      20.909  24.650  -4.987  1.00  0.00              
ATOM   3195  OG  SER   421      21.066  21.899  -7.250  1.00  0.00           O  
ATOM   3196  N   GLU   422      22.867  24.044  -5.920  1.00  0.00              
ATOM   3197  CA  GLU   422      23.253  25.384  -6.252  1.00  0.00              
ATOM   3198  CB  GLU   422      24.630  25.475  -6.932  1.00  0.00              
ATOM   3199  C   GLU   422      22.224  25.993  -7.159  1.00  0.00              
ATOM   3200  O   GLU   422      22.063  27.213  -7.184  1.00  0.00              
ATOM   3201  CG  GLU   422      24.738  24.723  -8.257  1.00  0.00           C  
ATOM   3202  CD  GLU   422      26.156  24.926  -8.773  1.00  0.00           C  
ATOM   3203  OE1 GLU   422      26.697  26.049  -8.586  1.00  0.00           O  
ATOM   3204  OE2 GLU   422      26.721  23.961  -9.352  1.00  0.00           O  
ATOM   3205  N   CYS   423      21.520  25.167  -7.959  1.00  0.00              
ATOM   3206  CA  CYS   423      20.559  25.705  -8.879  1.00  0.00              
ATOM   3207  CB  CYS   423      20.487  24.873 -10.171  1.00  0.00              
ATOM   3208  C   CYS   423      19.203  25.699  -8.246  1.00  0.00              
ATOM   3209  O   CYS   423      18.200  25.914  -8.922  1.00  0.00              
ATOM   3210  SG  CYS   423      19.491  25.656 -11.470  1.00  0.00           S  
ATOM   3211  N   SER   424      19.152  25.559  -6.911  1.00  0.00              
ATOM   3212  CA  SER   424      17.967  25.639  -6.106  1.00  0.00              
ATOM   3213  CB  SER   424      17.269  26.956  -6.187  1.00  0.00              
ATOM   3214  C   SER   424      16.955  24.611  -6.454  1.00  0.00              
ATOM   3215  O   SER   424      15.776  24.768  -6.131  1.00  0.00              
ATOM   3216  OG  SER   424      16.500  27.058  -7.376  1.00  0.00           O  
ATOM   3217  N   PHE   425      17.377  23.513  -7.088  1.00  0.00              
ATOM   3218  CA  PHE   425      16.400  22.515  -7.376  1.00  0.00              
ATOM   3219  CB  PHE   425      16.465  21.950  -8.805  1.00  0.00              
ATOM   3220  C   PHE   425      16.620  21.383  -6.430  1.00  0.00              
ATOM   3221  O   PHE   425      17.747  20.972  -6.157  1.00  0.00              
ATOM   3222  CG  PHE   425      15.953  23.010  -9.715  1.00  0.00           C  
ATOM   3223  CD1 PHE   425      16.795  23.969 -10.225  1.00  0.00           C  
ATOM   3224  CD2 PHE   425      14.620  23.041 -10.053  1.00  0.00           C  
ATOM   3225  CE1 PHE   425      16.321  24.951 -11.061  1.00  0.00           C  
ATOM   3226  CE2 PHE   425      14.137  24.017 -10.890  1.00  0.00           C  
ATOM   3227  CZ  PHE   425      14.988  24.971 -11.392  1.00  0.00           C  
ATOM   3228  N   ASP   426      15.508  20.890  -5.870  1.00  0.00              
ATOM   3229  CA  ASP   426      15.489  19.766  -4.988  1.00  0.00              
ATOM   3230  CB  ASP   426      14.652  20.091  -3.733  1.00  0.00              
ATOM   3231  C   ASP   426      14.759  18.734  -5.778  1.00  0.00              
ATOM   3232  O   ASP   426      13.600  18.953  -6.127  1.00  0.00              
ATOM   3233  CG  ASP   426      14.470  18.894  -2.810  1.00  0.00           C  
ATOM   3234  OD1 ASP   426      14.256  17.756  -3.301  1.00  0.00           O  
ATOM   3235  OD2 ASP   426      14.512  19.118  -1.574  1.00  0.00           O  
ATOM   3236  N   SER   427      15.370  17.572  -6.092  1.00  0.00              
ATOM   3237  CA  SER   427      14.506  16.739  -6.864  1.00  0.00              
ATOM   3238  CB  SER   427      14.936  16.503  -8.303  1.00  0.00              
ATOM   3239  C   SER   427      14.208  15.464  -6.153  1.00  0.00              
ATOM   3240  O   SER   427      14.989  15.010  -5.324  1.00  0.00              
ATOM   3241  OG  SER   427      14.005  15.682  -8.993  1.00  0.00           O  
ATOM   3242  N   TRP   428      13.015  14.887  -6.420  1.00  0.00              
ATOM   3243  CA  TRP   428      12.621  13.684  -5.748  1.00  0.00              
ATOM   3244  CB  TRP   428      11.391  13.884  -4.844  1.00  0.00              
ATOM   3245  C   TRP   428      12.256  12.670  -6.783  1.00  0.00              
ATOM   3246  O   TRP   428      11.165  12.720  -7.346  1.00  0.00              
ATOM   3247  CG  TRP   428      11.632  14.837  -3.696  1.00  0.00           C  
ATOM   3248  CD2 TRP   428      10.591  15.501  -2.961  1.00  0.00           C  
ATOM   3249  CD1 TRP   428      12.813  15.277  -3.174  1.00  0.00           C  
ATOM   3250  NE1 TRP   428      12.573  16.172  -2.159  1.00  0.00           N  
ATOM   3251  CE2 TRP   428      11.211  16.323  -2.021  1.00  0.00           C  
ATOM   3252  CE3 TRP   428       9.231  15.435  -3.066  1.00  0.00           C  
ATOM   3253  CZ2 TRP   428      10.478  17.099  -1.171  1.00  0.00           C  
ATOM   3254  CZ3 TRP   428       8.494  16.216  -2.203  1.00  0.00           C  
ATOM   3255  CH2 TRP   428       9.108  17.033  -1.278  1.00  0.00           C  
ATOM   3256  N   SER   429      13.147  11.695  -7.049  1.00  0.00              
ATOM   3257  CA  SER   429      12.832  10.742  -8.074  1.00  0.00              
ATOM   3258  CB  SER   429      14.065  10.244  -8.854  1.00  0.00              
ATOM   3259  C   SER   429      12.142   9.550  -7.477  1.00  0.00              
ATOM   3260  O   SER   429      12.378   9.154  -6.337  1.00  0.00              
ATOM   3261  OG  SER   429      14.950   9.547  -7.990  1.00  0.00           O  
ATOM   3262  N   ASN   430      11.230   8.957  -8.266  1.00  0.00              
ATOM   3263  CA  ASN   430      10.578   7.720  -7.941  1.00  0.00              
ATOM   3264  CB  ASN   430      11.569   6.541  -7.908  1.00  0.00              
ATOM   3265  C   ASN   430       9.905   7.764  -6.601  1.00  0.00              
ATOM   3266  O   ASN   430       9.917   6.754  -5.895  1.00  0.00              
ATOM   3267  CG  ASN   430      12.173   6.373  -9.300  1.00  0.00           C  
ATOM   3268  OD1 ASN   430      11.683   5.602 -10.122  1.00  0.00           O  
ATOM   3269  ND2 ASN   430      13.274   7.120  -9.578  1.00  0.00           N  
ATOM   3270  N   ASP   431       9.297   8.904  -6.204  1.00  0.00              
ATOM   3271  CA  ASP   431       8.584   8.877  -4.952  1.00  0.00              
ATOM   3272  CB  ASP   431       8.781  10.101  -4.035  1.00  0.00              
ATOM   3273  C   ASP   431       7.122   8.661  -5.202  1.00  0.00              
ATOM   3274  O   ASP   431       6.696   8.567  -6.346  1.00  0.00              
ATOM   3275  CG  ASP   431       8.196  11.337  -4.683  1.00  0.00           C  
ATOM   3276  OD1 ASP   431       8.885  11.950  -5.541  1.00  0.00           O  
ATOM   3277  OD2 ASP   431       7.052  11.697  -4.301  1.00  0.00           O  
ATOM   3278  N   ILE   432       6.314   8.587  -4.122  1.00  0.00              
ATOM   3279  CA  ILE   432       4.902   8.297  -4.169  1.00  0.00              
ATOM   3280  CB  ILE   432       4.342   7.945  -2.821  1.00  0.00              
ATOM   3281  C   ILE   432       4.137   9.490  -4.641  1.00  0.00              
ATOM   3282  O   ILE   432       4.544  10.627  -4.403  1.00  0.00              
ATOM   3283  CG2 ILE   432       4.488   9.188  -1.928  1.00  0.00           C  
ATOM   3284  CG1 ILE   432       2.897   7.434  -2.935  1.00  0.00           C  
ATOM   3285  CD1 ILE   432       2.776   6.072  -3.616  1.00  0.00           C  
ATOM   3286  N   SER   433       3.049   9.269  -5.417  1.00  0.00              
ATOM   3287  CA  SER   433       2.218  10.406  -5.691  1.00  0.00              
ATOM   3288  CB  SER   433       1.376  10.413  -6.970  1.00  0.00              
ATOM   3289  C   SER   433       1.242  10.460  -4.593  1.00  0.00              
ATOM   3290  O   SER   433       1.049   9.479  -3.878  1.00  0.00              
ATOM   3291  OG  SER   433       0.177   9.688  -6.757  1.00  0.00           O  
ATOM   3292  N   GLY   434       0.599  11.623  -4.434  1.00  0.00              
ATOM   3293  CA  GLY   434      -0.375  11.722  -3.399  1.00  0.00              
ATOM   3294  C   GLY   434      -0.373  13.129  -2.908  1.00  0.00              
ATOM   3295  O   GLY   434       0.190  14.027  -3.534  1.00  0.00              
ATOM   3296  N   HIS   435      -1.010  13.347  -1.744  1.00  0.00              
ATOM   3297  CA  HIS   435      -1.098  14.674  -1.220  1.00  0.00              
ATOM   3298  CB  HIS   435      -2.485  15.029  -0.656  1.00  0.00              
ATOM   3299  C   HIS   435      -0.111  14.806  -0.117  1.00  0.00              
ATOM   3300  O   HIS   435       0.019  13.921   0.726  1.00  0.00              
ATOM   3301  ND1 HIS   435      -4.164  14.126  -2.342  1.00  0.00           N  
ATOM   3302  CG  HIS   435      -3.530  15.179  -1.721  1.00  0.00           C  
ATOM   3303  NE2 HIS   435      -5.001  15.985  -3.230  1.00  0.00           N  
ATOM   3304  CD2 HIS   435      -4.053  16.307  -2.276  1.00  0.00           C  
ATOM   3305  CE1 HIS   435      -5.033  14.665  -3.235  1.00  0.00           C  
ATOM   3306  N   GLY   436       0.624  15.933  -0.103  1.00  0.00              
ATOM   3307  CA  GLY   436       1.604  16.119   0.915  1.00  0.00              
ATOM   3308  C   GLY   436       1.576  17.545   1.351  1.00  0.00              
ATOM   3309  O   GLY   436       1.099  18.430   0.640  1.00  0.00              
ATOM   3310  N   GLY   437       2.082  17.781   2.575  1.00  0.00              
ATOM   3311  CA  GLY   437       2.235  19.113   3.065  1.00  0.00              
ATOM   3312  C   GLY   437       3.680  19.374   2.832  1.00  0.00              
ATOM   3313  O   GLY   437       4.535  18.660   3.354  1.00  0.00              
ATOM   3314  N   LEU   438       3.990  20.412   2.037  1.00  0.00              
ATOM   3315  CA  LEU   438       5.355  20.634   1.673  1.00  0.00              
ATOM   3316  CB  LEU   438       5.505  20.940   0.175  1.00  0.00              
ATOM   3317  C   LEU   438       5.849  21.826   2.426  1.00  0.00              
ATOM   3318  O   LEU   438       5.247  22.898   2.372  1.00  0.00              
ATOM   3319  CG  LEU   438       6.959  20.918  -0.311  1.00  0.00           C  
ATOM   3320  CD1 LEU   438       7.518  19.492  -0.204  1.00  0.00           C  
ATOM   3321  CD2 LEU   438       7.101  21.509  -1.723  1.00  0.00           C  
ATOM   3322  N   THR   439       6.973  21.663   3.153  1.00  0.00              
ATOM   3323  CA  THR   439       7.523  22.755   3.901  1.00  0.00              
ATOM   3324  CB  THR   439       7.697  22.467   5.363  1.00  0.00              
ATOM   3325  C   THR   439       8.870  23.063   3.327  1.00  0.00              
ATOM   3326  O   THR   439       9.644  22.168   2.990  1.00  0.00              
ATOM   3327  OG1 THR   439       6.443  22.143   5.946  1.00  0.00           O  
ATOM   3328  CG2 THR   439       8.288  23.716   6.043  1.00  0.00           C  
ATOM   3329  N   LYS   440       9.171  24.368   3.198  1.00  0.00              
ATOM   3330  CA  LYS   440      10.388  24.814   2.591  1.00  0.00              
ATOM   3331  CB  LYS   440      10.084  25.801   1.463  1.00  0.00              
ATOM   3332  C   LYS   440      11.090  25.622   3.635  1.00  0.00              
ATOM   3333  O   LYS   440      10.474  26.481   4.265  1.00  0.00              
ATOM   3334  CG  LYS   440       8.958  25.320   0.549  1.00  0.00           C  
ATOM   3335  CD  LYS   440       8.319  26.465  -0.237  1.00  0.00           C  
ATOM   3336  CE  LYS   440       7.443  26.013  -1.403  1.00  0.00           C  
ATOM   3337  NZ  LYS   440       6.218  25.368  -0.888  1.00  0.00           N  
ATOM   3338  N   THR   441      12.400  25.387   3.848  1.00  0.00              
ATOM   3339  CA  THR   441      13.062  26.164   4.852  1.00  0.00              
ATOM   3340  CB  THR   441      13.603  25.343   5.984  1.00  0.00              
ATOM   3341  C   THR   441      14.196  26.888   4.194  1.00  0.00              
ATOM   3342  O   THR   441      14.871  26.358   3.315  1.00  0.00              
ATOM   3343  OG1 THR   441      13.874  26.180   7.095  1.00  0.00           O  
ATOM   3344  CG2 THR   441      14.890  24.641   5.526  1.00  0.00           C  
ATOM   3345  N   GLY   442      14.469  28.115   4.666  1.00  0.00              
ATOM   3346  CA  GLY   442      15.403  29.019   4.057  1.00  0.00              
ATOM   3347  C   GLY   442      16.750  28.394   4.088  1.00  0.00              
ATOM   3348  O   GLY   442      16.897  27.264   4.546  1.00  0.00              
ATOM   3349  N   ALA   443      17.770  29.126   3.587  1.00  0.00              
ATOM   3350  CA  ALA   443      19.089  28.570   3.490  1.00  0.00              
ATOM   3351  CB  ALA   443      20.152  29.566   3.018  1.00  0.00              
ATOM   3352  C   ALA   443      19.483  28.070   4.838  1.00  0.00              
ATOM   3353  O   ALA   443      19.160  28.671   5.862  1.00  0.00              
ATOM   3354  N   GLY   444      20.160  26.907   4.854  1.00  0.00              
ATOM   3355  CA  GLY   444      20.509  26.280   6.091  1.00  0.00              
ATOM   3356  C   GLY   444      21.586  27.062   6.759  1.00  0.00              
ATOM   3357  O   GLY   444      22.645  27.308   6.182  1.00  0.00              
ATOM   3358  N   THR   445      21.337  27.449   8.025  1.00  0.00              
ATOM   3359  CA  THR   445      22.343  28.153   8.755  1.00  0.00              
ATOM   3360  CB  THR   445      21.833  29.342   9.507  1.00  0.00              
ATOM   3361  C   THR   445      22.948  27.208   9.733  1.00  0.00              
ATOM   3362  O   THR   445      22.701  27.275  10.935  1.00  0.00              
ATOM   3363  OG1 THR   445      20.741  28.973  10.333  1.00  0.00           O  
ATOM   3364  CG2 THR   445      21.414  30.413   8.498  1.00  0.00           C  
ATOM   3365  N   LEU   446      23.689  26.235   9.183  1.00  0.00              
ATOM   3366  CA  LEU   446      24.467  25.258   9.877  1.00  0.00              
ATOM   3367  CB  LEU   446      24.666  23.941   9.112  1.00  0.00              
ATOM   3368  C   LEU   446      25.794  25.770  10.282  1.00  0.00              
ATOM   3369  O   LEU   446      26.431  25.140  11.125  1.00  0.00              
ATOM   3370  CG  LEU   446      23.346  23.190   8.875  1.00  0.00           C  
ATOM   3371  CD1 LEU   446      23.607  21.841   8.200  1.00  0.00           C  
ATOM   3372  CD2 LEU   446      22.524  23.057  10.168  1.00  0.00           C  
ATOM   3373  N   ALA   447      26.294  26.825   9.600  1.00  0.00              
ATOM   3374  CA  ALA   447      27.552  27.418   9.977  1.00  0.00              
ATOM   3375  CB  ALA   447      27.951  28.602   9.082  1.00  0.00              
ATOM   3376  C   ALA   447      27.317  27.926  11.334  1.00  0.00              
ATOM   3377  O   ALA   447      26.805  29.026  11.517  1.00  0.00              
ATOM   3378  N   LEU   448      27.724  27.121  12.324  1.00  0.00              
ATOM   3379  CA  LEU   448      27.412  27.459  13.670  1.00  0.00              
ATOM   3380  CB  LEU   448      26.575  26.335  14.279  1.00  0.00              
ATOM   3381  C   LEU   448      28.683  27.611  14.412  1.00  0.00              
ATOM   3382  O   LEU   448      29.717  27.109  13.993  1.00  0.00              
ATOM   3383  CG  LEU   448      25.202  26.210  13.593  1.00  0.00           C  
ATOM   3384  CD1 LEU   448      24.524  24.875  13.921  1.00  0.00           C  
ATOM   3385  CD2 LEU   448      24.305  27.417  13.927  1.00  0.00           C  
ATOM   3386  N   LEU   449      28.605  28.402  15.489  1.00  0.00              
ATOM   3387  CA  LEU   449      29.584  28.713  16.460  1.00  0.00              
ATOM   3388  CB  LEU   449      30.079  30.156  16.536  1.00  0.00              
ATOM   3389  C   LEU   449      28.853  28.433  17.728  1.00  0.00              
ATOM   3390  O   LEU   449      28.086  29.221  18.278  1.00  0.00              
ATOM   3391  CG  LEU   449      30.903  30.546  15.317  1.00  0.00           C  
ATOM   3392  CD1 LEU   449      31.569  31.915  15.494  1.00  0.00           C  
ATOM   3393  CD2 LEU   449      31.862  29.424  14.909  1.00  0.00           C  
ATOM   3394  N   GLY   450      29.022  27.243  18.261  1.00  0.00              
ATOM   3395  CA  GLY   450      28.254  27.119  19.442  1.00  0.00              
ATOM   3396  C   GLY   450      28.955  26.113  20.233  1.00  0.00              
ATOM   3397  O   GLY   450      29.644  25.247  19.699  1.00  0.00              
ATOM   3398  N   ASN   451      28.790  26.202  21.547  1.00  0.00              
ATOM   3399  CA  ASN   451      29.505  25.252  22.315  1.00  0.00              
ATOM   3400  CB  ASN   451      29.415  25.512  23.825  1.00  0.00              
ATOM   3401  C   ASN   451      28.902  23.926  22.016  1.00  0.00              
ATOM   3402  O   ASN   451      27.705  23.710  22.197  1.00  0.00              
ATOM   3403  CG  ASN   451      30.421  24.625  24.538  1.00  0.00           C  
ATOM   3404  OD1 ASN   451      31.052  23.766  23.925  1.00  0.00           O  
ATOM   3405  ND2 ASN   451      30.571  24.833  25.874  1.00  0.00           N  
ATOM   3406  N   ASN   452      29.747  22.986  21.569  1.00  0.00              
ATOM   3407  CA  ASN   452      29.263  21.697  21.200  1.00  0.00              
ATOM   3408  CB  ASN   452      30.403  20.759  20.774  1.00  0.00              
ATOM   3409  C   ASN   452      28.634  21.133  22.419  1.00  0.00              
ATOM   3410  O   ASN   452      27.594  20.477  22.372  1.00  0.00              
ATOM   3411  CG  ASN   452      31.110  21.415  19.595  1.00  0.00           C  
ATOM   3412  OD1 ASN   452      30.484  21.778  18.601  1.00  0.00           O  
ATOM   3413  ND2 ASN   452      32.452  21.594  19.719  1.00  0.00           N  
ATOM   3414  N   THR   453      29.256  21.387  23.572  1.00  0.00              
ATOM   3415  CA  THR   453      28.636  20.859  24.731  1.00  0.00              
ATOM   3416  CB  THR   453      29.612  20.249  25.688  1.00  0.00              
ATOM   3417  C   THR   453      27.973  21.979  25.447  1.00  0.00              
ATOM   3418  O   THR   453      28.600  22.947  25.869  1.00  0.00              
ATOM   3419  OG1 THR   453      30.510  21.243  26.158  1.00  0.00           O  
ATOM   3420  CG2 THR   453      30.389  19.137  24.962  1.00  0.00           C  
ATOM   3421  N   TYR   454      26.658  21.826  25.638  1.00  0.00              
ATOM   3422  CA  TYR   454      25.860  22.708  26.431  1.00  0.00              
ATOM   3423  CB  TYR   454      26.574  23.092  27.737  1.00  0.00              
ATOM   3424  C   TYR   454      25.500  23.957  25.705  1.00  0.00              
ATOM   3425  O   TYR   454      24.892  24.848  26.296  1.00  0.00              
ATOM   3426  CG  TYR   454      27.179  21.833  28.266  1.00  0.00           C  
ATOM   3427  CD1 TYR   454      26.419  20.764  28.680  1.00  0.00           C  
ATOM   3428  CD2 TYR   454      28.549  21.738  28.334  1.00  0.00           C  
ATOM   3429  CE1 TYR   454      27.026  19.622  29.153  1.00  0.00           C  
ATOM   3430  CE2 TYR   454      29.161  20.603  28.805  1.00  0.00           C  
ATOM   3431  CZ  TYR   454      28.397  19.540  29.216  1.00  0.00           C  
ATOM   3432  OH  TYR   454      29.021  18.371  29.701  1.00  0.00           O  
ATOM   3433  N   ARG   455      25.825  24.077  24.407  1.00  0.00              
ATOM   3434  CA  ARG   455      25.320  25.255  23.778  1.00  0.00              
ATOM   3435  CB  ARG   455      26.364  26.371  23.628  1.00  0.00              
ATOM   3436  C   ARG   455      24.821  24.902  22.403  1.00  0.00              
ATOM   3437  O   ARG   455      25.565  24.977  21.426  1.00  0.00              
ATOM   3438  CG  ARG   455      26.681  27.064  24.954  1.00  0.00           C  
ATOM   3439  CD  ARG   455      27.495  26.220  25.933  1.00  0.00           C  
ATOM   3440  NE  ARG   455      27.650  27.024  27.174  1.00  0.00           N  
ATOM   3441  CZ  ARG   455      28.446  28.133  27.179  1.00  0.00           C  
ATOM   3442  NH1 ARG   455      29.043  28.561  26.028  1.00  0.00           N  
ATOM   3443  NH2 ARG   455      28.628  28.827  28.338  1.00  0.00           N  
ATOM   3444  N   GLY   456      23.534  24.501  22.312  1.00  0.00              
ATOM   3445  CA  GLY   456      22.826  24.244  21.083  1.00  0.00              
ATOM   3446  C   GLY   456      23.128  22.878  20.537  1.00  0.00              
ATOM   3447  O   GLY   456      24.290  22.476  20.474  1.00  0.00              
ATOM   3448  N   ASP   457      22.070  22.158  20.078  1.00  0.00              
ATOM   3449  CA  ASP   457      22.221  20.883  19.423  1.00  0.00              
ATOM   3450  CB  ASP   457      20.888  20.311  18.916  1.00  0.00              
ATOM   3451  C   ASP   457      23.029  21.248  18.221  1.00  0.00              
ATOM   3452  O   ASP   457      24.000  20.584  17.862  1.00  0.00              
ATOM   3453  CG  ASP   457      20.043  19.924  20.119  1.00  0.00           C  
ATOM   3454  OD1 ASP   457      20.506  19.075  20.927  1.00  0.00           O  
ATOM   3455  OD2 ASP   457      18.922  20.484  20.250  1.00  0.00           O  
ATOM   3456  N   THR   458      22.618  22.367  17.592  1.00  0.00              
ATOM   3457  CA  THR   458      23.304  23.004  16.507  1.00  0.00              
ATOM   3458  CB  THR   458      22.375  23.683  15.544  1.00  0.00              
ATOM   3459  C   THR   458      24.158  24.071  17.227  1.00  0.00              
ATOM   3460  O   THR   458      24.650  23.774  18.314  1.00  0.00              
ATOM   3461  OG1 THR   458      21.620  24.683  16.210  1.00  0.00           O  
ATOM   3462  CG2 THR   458      21.441  22.625  14.928  1.00  0.00           C  
ATOM   3463  N   TRP   459      24.383  25.319  16.691  1.00  0.00              
ATOM   3464  CA  TRP   459      25.253  26.294  17.356  1.00  0.00              
ATOM   3465  CB  TRP   459      26.743  25.997  17.177  1.00  0.00              
ATOM   3466  C   TRP   459      25.054  27.737  16.821  1.00  0.00              
ATOM   3467  O   TRP   459      23.908  28.147  16.630  1.00  0.00              
ATOM   3468  CG  TRP   459      27.180  24.618  17.584  1.00  0.00           C  
ATOM   3469  CD2 TRP   459      27.607  23.615  16.650  1.00  0.00           C  
ATOM   3470  CD1 TRP   459      27.332  24.082  18.826  1.00  0.00           C  
ATOM   3471  NE1 TRP   459      27.823  22.803  18.726  1.00  0.00           N  
ATOM   3472  CE2 TRP   459      28.000  22.503  17.392  1.00  0.00           C  
ATOM   3473  CE3 TRP   459      27.678  23.624  15.287  1.00  0.00           C  
ATOM   3474  CZ2 TRP   459      28.471  21.377  16.779  1.00  0.00           C  
ATOM   3475  CZ3 TRP   459      28.145  22.484  14.671  1.00  0.00           C  
ATOM   3476  CH2 TRP   459      28.534  21.381  15.403  1.00  0.00           C  
ATOM   3477  N   VAL   460      26.158  28.568  16.624  1.00  0.00              
ATOM   3478  CA  VAL   460      26.069  29.954  16.107  1.00  0.00              
ATOM   3479  CB  VAL   460      26.237  31.112  17.086  1.00  0.00              
ATOM   3480  C   VAL   460      26.755  30.241  14.745  1.00  0.00              
ATOM   3481  O   VAL   460      26.101  29.862  13.791  1.00  0.00              
ATOM   3482  CG1 VAL   460      27.661  31.673  17.201  1.00  0.00           C  
ATOM   3483  CG2 VAL   460      25.236  32.187  16.637  1.00  0.00           C  
ATOM   3484  N   LYS   461      27.988  30.887  14.526  1.00  0.00              
ATOM   3485  CA  LYS   461      28.428  30.973  13.105  1.00  0.00              
ATOM   3486  CB  LYS   461      27.610  31.969  12.289  1.00  0.00              
ATOM   3487  C   LYS   461      29.892  31.340  12.714  1.00  0.00              
ATOM   3488  O   LYS   461      30.422  32.403  13.055  1.00  0.00              
ATOM   3489  CG  LYS   461      27.902  33.403  12.720  1.00  0.00           C  
ATOM   3490  CD  LYS   461      27.582  34.436  11.652  1.00  0.00           C  
ATOM   3491  CE  LYS   461      28.490  34.352  10.422  1.00  0.00           C  
ATOM   3492  NZ  LYS   461      29.838  34.865  10.740  1.00  0.00           N  
ATOM   3493  N   GLN   462      30.577  30.424  11.958  1.00  0.00              
ATOM   3494  CA  GLN   462      31.908  30.452  11.360  1.00  0.00              
ATOM   3495  CB  GLN   462      32.428  29.036  11.051  1.00  0.00              
ATOM   3496  C   GLN   462      32.052  31.260  10.070  1.00  0.00              
ATOM   3497  O   GLN   462      33.056  31.953   9.884  1.00  0.00              
ATOM   3498  CG  GLN   462      33.822  29.015  10.420  1.00  0.00           C  
ATOM   3499  CD  GLN   462      34.824  29.532  11.440  1.00  0.00           C  
ATOM   3500  OE1 GLN   462      34.515  30.424  12.227  1.00  0.00           O  
ATOM   3501  NE2 GLN   462      36.057  28.959  11.431  1.00  0.00           N  
ATOM   3502  N   GLY   463      31.061  31.208   9.141  1.00  0.00              
ATOM   3503  CA  GLY   463      31.176  31.868   7.855  1.00  0.00              
ATOM   3504  C   GLY   463      31.169  30.895   6.684  1.00  0.00              
ATOM   3505  O   GLY   463      31.412  31.301   5.546  1.00  0.00              
ATOM   3506  N   VAL   464      30.979  29.580   6.927  1.00  0.00              
ATOM   3507  CA  VAL   464      30.918  28.554   5.900  1.00  0.00              
ATOM   3508  CB  VAL   464      31.090  27.191   6.502  1.00  0.00              
ATOM   3509  C   VAL   464      29.621  28.519   5.111  1.00  0.00              
ATOM   3510  O   VAL   464      29.636  28.425   3.883  1.00  0.00              
ATOM   3511  CG1 VAL   464      31.016  26.141   5.380  1.00  0.00           C  
ATOM   3512  CG2 VAL   464      32.389  27.172   7.328  1.00  0.00           C  
ATOM   3513  N   LEU   465      28.451  28.597   5.784  1.00  0.00              
ATOM   3514  CA  LEU   465      27.201  28.340   5.103  1.00  0.00              
ATOM   3515  CB  LEU   465      26.060  27.797   5.963  1.00  0.00              
ATOM   3516  C   LEU   465      26.674  29.505   4.333  1.00  0.00              
ATOM   3517  O   LEU   465      27.222  30.605   4.358  1.00  0.00              
ATOM   3518  CG  LEU   465      26.325  26.357   6.416  1.00  0.00           C  
ATOM   3519  CD1 LEU   465      25.006  25.674   6.766  1.00  0.00           C  
ATOM   3520  CD2 LEU   465      27.145  25.562   5.390  1.00  0.00           C  
ATOM   3521  N   ALA   466      25.583  29.235   3.578  1.00  0.00              
ATOM   3522  CA  ALA   466      24.968  30.199   2.713  1.00  0.00              
ATOM   3523  CB  ALA   466      23.764  29.628   1.946  1.00  0.00              
ATOM   3524  C   ALA   466      24.476  31.355   3.531  1.00  0.00              
ATOM   3525  O   ALA   466      24.744  32.508   3.201  1.00  0.00              
ATOM   3526  N   ILE   467      23.769  31.083   4.645  1.00  0.00              
ATOM   3527  CA  ILE   467      23.268  32.148   5.471  1.00  0.00              
ATOM   3528  CB  ILE   467      21.770  32.209   5.534  1.00  0.00              
ATOM   3529  C   ILE   467      23.809  31.950   6.844  1.00  0.00              
ATOM   3530  O   ILE   467      24.028  30.820   7.278  1.00  0.00              
ATOM   3531  CG2 ILE   467      21.367  32.969   6.806  1.00  0.00           C  
ATOM   3532  CG1 ILE   467      21.224  32.840   4.242  1.00  0.00           C  
ATOM   3533  CD1 ILE   467      21.620  32.112   2.962  1.00  0.00           C  
ATOM   3534  N   ASP   468      24.088  33.055   7.565  1.00  0.00              
ATOM   3535  CA  ASP   468      24.660  32.807   8.856  1.00  0.00              
ATOM   3536  CB  ASP   468      26.062  33.393   9.046  1.00  0.00              
ATOM   3537  C   ASP   468      23.769  33.243   9.974  1.00  0.00              
ATOM   3538  O   ASP   468      24.182  33.213  11.133  1.00  0.00              
ATOM   3539  CG  ASP   468      25.963  34.862   8.742  1.00  0.00           C  
ATOM   3540  OD1 ASP   468      25.705  35.195   7.555  1.00  0.00           O  
ATOM   3541  OD2 ASP   468      26.141  35.675   9.684  1.00  0.00           O  
ATOM   3542  N   GLY   469      22.502  33.599   9.688  1.00  0.00              
ATOM   3543  CA  GLY   469      21.675  33.981  10.792  1.00  0.00              
ATOM   3544  C   GLY   469      20.349  33.328  10.597  1.00  0.00              
ATOM   3545  O   GLY   469      19.907  33.121   9.470  1.00  0.00              
ATOM   3546  N   SER   470      19.678  32.989  11.712  1.00  0.00              
ATOM   3547  CA  SER   470      18.388  32.366  11.657  1.00  0.00              
ATOM   3548  CB  SER   470      17.880  31.938  13.043  1.00  0.00              
ATOM   3549  C   SER   470      17.400  33.342  11.095  1.00  0.00              
ATOM   3550  O   SER   470      16.427  32.950  10.454  1.00  0.00              
ATOM   3551  OG  SER   470      17.701  33.081  13.868  1.00  0.00           O  
ATOM   3552  N   VAL   471      17.650  34.648  11.299  1.00  0.00              
ATOM   3553  CA  VAL   471      16.749  35.689  10.881  1.00  0.00              
ATOM   3554  CB  VAL   471      17.225  37.061  11.263  1.00  0.00              
ATOM   3555  C   VAL   471      16.596  35.649   9.393  1.00  0.00              
ATOM   3556  O   VAL   471      15.555  36.039   8.869  1.00  0.00              
ATOM   3557  CG1 VAL   471      17.260  37.153  12.798  1.00  0.00           C  
ATOM   3558  CG2 VAL   471      18.586  37.318  10.595  1.00  0.00           C  
ATOM   3559  N   ALA   472      17.664  35.242   8.681  1.00  0.00              
ATOM   3560  CA  ALA   472      17.708  35.149   7.245  1.00  0.00              
ATOM   3561  CB  ALA   472      19.120  34.873   6.708  1.00  0.00              
ATOM   3562  C   ALA   472      16.807  34.065   6.720  1.00  0.00              
ATOM   3563  O   ALA   472      16.306  34.165   5.601  1.00  0.00              
ATOM   3564  N   SER   473      16.615  32.966   7.473  1.00  0.00              
ATOM   3565  CA  SER   473      15.837  31.884   6.932  1.00  0.00              
ATOM   3566  CB  SER   473      15.671  30.673   7.867  1.00  0.00              
ATOM   3567  C   SER   473      14.461  32.349   6.586  1.00  0.00              
ATOM   3568  O   SER   473      13.881  33.202   7.254  1.00  0.00              
ATOM   3569  OG  SER   473      16.864  29.908   7.903  1.00  0.00           O  
ATOM   3570  N   ASN   474      13.912  31.780   5.493  1.00  0.00              
ATOM   3571  CA  ASN   474      12.584  32.096   5.054  1.00  0.00              
ATOM   3572  CB  ASN   474      12.537  32.727   3.652  1.00  0.00              
ATOM   3573  C   ASN   474      11.859  30.794   4.985  1.00  0.00              
ATOM   3574  O   ASN   474      12.474  29.761   4.749  1.00  0.00              
ATOM   3575  CG  ASN   474      13.172  34.108   3.746  1.00  0.00           C  
ATOM   3576  OD1 ASN   474      14.250  34.349   3.205  1.00  0.00           O  
ATOM   3577  ND2 ASN   474      12.490  35.043   4.459  1.00  0.00           N  
ATOM   3578  N   VAL   475      10.533  30.777   5.216  1.00  0.00              
ATOM   3579  CA  VAL   475       9.878  29.503   5.150  1.00  0.00              
ATOM   3580  CB  VAL   475       9.561  28.914   6.495  1.00  0.00              
ATOM   3581  C   VAL   475       8.598  29.650   4.396  1.00  0.00              
ATOM   3582  O   VAL   475       8.016  30.731   4.335  1.00  0.00              
ATOM   3583  CG1 VAL   475      10.886  28.626   7.224  1.00  0.00           C  
ATOM   3584  CG2 VAL   475       8.623  29.872   7.249  1.00  0.00           C  
ATOM   3585  N   TYR   476       8.159  28.551   3.749  1.00  0.00              
ATOM   3586  CA  TYR   476       6.917  28.561   3.038  1.00  0.00              
ATOM   3587  CB  TYR   476       7.078  28.760   1.529  1.00  0.00              
ATOM   3588  C   TYR   476       6.289  27.222   3.247  1.00  0.00              
ATOM   3589  O   TYR   476       6.985  26.232   3.470  1.00  0.00              
ATOM   3590  CG  TYR   476       5.714  28.868   0.945  1.00  0.00           C  
ATOM   3591  CD1 TYR   476       4.998  30.035   1.075  1.00  0.00           C  
ATOM   3592  CD2 TYR   476       5.155  27.822   0.253  1.00  0.00           C  
ATOM   3593  CE1 TYR   476       3.739  30.150   0.536  1.00  0.00           C  
ATOM   3594  CE2 TYR   476       3.897  27.929  -0.289  1.00  0.00           C  
ATOM   3595  CZ  TYR   476       3.186  29.095  -0.146  1.00  0.00           C  
ATOM   3596  OH  TYR   476       1.894  29.210  -0.701  1.00  0.00           O  
ATOM   3597  N   ILE   477       4.943  27.166   3.207  1.00  0.00              
ATOM   3598  CA  ILE   477       4.262  25.915   3.377  1.00  0.00              
ATOM   3599  CB  ILE   477       3.519  25.826   4.679  1.00  0.00              
ATOM   3600  C   ILE   477       3.231  25.796   2.300  1.00  0.00              
ATOM   3601  O   ILE   477       2.508  26.750   2.020  1.00  0.00              
ATOM   3602  CG2 ILE   477       2.622  24.578   4.645  1.00  0.00           C  
ATOM   3603  CG1 ILE   477       4.497  25.869   5.863  1.00  0.00           C  
ATOM   3604  CD1 ILE   477       3.804  26.075   7.208  1.00  0.00           C  
ATOM   3605  N   GLU   478       3.161  24.617   1.645  1.00  0.00              
ATOM   3606  CA  GLU   478       2.121  24.368   0.688  1.00  0.00              
ATOM   3607  CB  GLU   478       2.611  23.968  -0.715  1.00  0.00              
ATOM   3608  C   GLU   478       1.372  23.193   1.211  1.00  0.00              
ATOM   3609  O   GLU   478       1.820  22.053   1.100  1.00  0.00              
ATOM   3610  CG  GLU   478       3.189  25.116  -1.540  1.00  0.00           C  
ATOM   3611  CD  GLU   478       3.558  24.567  -2.912  1.00  0.00           C  
ATOM   3612  OE1 GLU   478       3.910  23.360  -2.991  1.00  0.00           O  
ATOM   3613  OE2 GLU   478       3.489  25.346  -3.899  1.00  0.00           O  
ATOM   3614  N   ASN   479       0.194  23.448   1.798  1.00  0.00              
ATOM   3615  CA  ASN   479      -0.570  22.380   2.357  1.00  0.00              
ATOM   3616  CB  ASN   479      -1.429  22.824   3.555  1.00  0.00              
ATOM   3617  C   ASN   479      -1.416  21.749   1.301  1.00  0.00              
ATOM   3618  O   ASN   479      -1.892  22.409   0.378  1.00  0.00              
ATOM   3619  CG  ASN   479      -2.229  24.059   3.164  1.00  0.00           C  
ATOM   3620  OD1 ASN   479      -1.675  25.049   2.687  1.00  0.00           O  
ATOM   3621  ND2 ASN   479      -3.568  24.009   3.388  1.00  0.00           N  
ATOM   3622  N   SER   480      -1.604  20.420   1.433  1.00  0.00              
ATOM   3623  CA  SER   480      -2.416  19.636   0.550  1.00  0.00              
ATOM   3624  CB  SER   480      -3.900  20.038   0.595  1.00  0.00              
ATOM   3625  C   SER   480      -1.940  19.762  -0.862  1.00  0.00              
ATOM   3626  O   SER   480      -2.749  19.819  -1.787  1.00  0.00              
ATOM   3627  OG  SER   480      -4.421  19.814   1.896  1.00  0.00           O  
ATOM   3628  N   GLY   481      -0.611  19.810  -1.077  1.00  0.00              
ATOM   3629  CA  GLY   481      -0.138  19.869  -2.431  1.00  0.00              
ATOM   3630  C   GLY   481      -0.293  18.497  -3.006  1.00  0.00              
ATOM   3631  O   GLY   481      -0.044  17.501  -2.329  1.00  0.00              
ATOM   3632  N   THR   482      -0.673  18.402  -4.294  1.00  0.00              
ATOM   3633  CA  THR   482      -0.866  17.105  -4.878  1.00  0.00              
ATOM   3634  CB  THR   482      -2.125  16.996  -5.687  1.00  0.00              
ATOM   3635  C   THR   482       0.277  16.810  -5.795  1.00  0.00              
ATOM   3636  O   THR   482       0.624  17.606  -6.667  1.00  0.00              
ATOM   3637  OG1 THR   482      -3.257  17.281  -4.878  1.00  0.00           O  
ATOM   3638  CG2 THR   482      -2.223  15.569  -6.250  1.00  0.00           C  
ATOM   3639  N   LEU   483       0.897  15.630  -5.602  1.00  0.00              
ATOM   3640  CA  LEU   483       1.999  15.205  -6.420  1.00  0.00              
ATOM   3641  CB  LEU   483       3.074  14.450  -5.616  1.00  0.00              
ATOM   3642  C   LEU   483       1.428  14.193  -7.354  1.00  0.00              
ATOM   3643  O   LEU   483       0.714  13.291  -6.923  1.00  0.00              
ATOM   3644  CG  LEU   483       3.755  15.260  -4.498  1.00  0.00           C  
ATOM   3645  CD1 LEU   483       4.806  14.407  -3.765  1.00  0.00           C  
ATOM   3646  CD2 LEU   483       4.341  16.576  -5.030  1.00  0.00           C  
ATOM   3647  N   SER   484       1.715  14.327  -8.663  1.00  0.00              
ATOM   3648  CA  SER   484       1.199  13.390  -9.609  1.00  0.00              
ATOM   3649  CB  SER   484      -0.305  13.553  -9.866  1.00  0.00              
ATOM   3650  C   SER   484       1.901  13.620 -10.909  1.00  0.00              
ATOM   3651  O   SER   484       2.704  14.543 -11.053  1.00  0.00              
ATOM   3652  OG  SER   484      -0.559  14.815 -10.466  1.00  0.00           O  
ATOM   3653  N   GLY   485       1.588  12.766 -11.902  1.00  0.00              
ATOM   3654  CA  GLY   485       2.186  12.869 -13.198  1.00  0.00              
ATOM   3655  C   GLY   485       1.814  14.205 -13.743  1.00  0.00              
ATOM   3656  O   GLY   485       2.557  14.807 -14.517  1.00  0.00              
ATOM   3657  N   GLU   486       0.599  14.659 -13.398  1.00  0.00              
ATOM   3658  CA  GLU   486       0.087  15.933 -13.818  1.00  0.00              
ATOM   3659  CB  GLU   486      -1.395  16.097 -13.450  1.00  0.00              
ATOM   3660  C   GLU   486       0.851  17.042 -13.150  1.00  0.00              
ATOM   3661  O   GLU   486       1.105  18.067 -13.781  1.00  0.00              
ATOM   3662  CG  GLU   486      -2.296  15.075 -14.148  1.00  0.00           C  
ATOM   3663  CD  GLU   486      -3.692  15.200 -13.557  1.00  0.00           C  
ATOM   3664  OE1 GLU   486      -3.928  16.179 -12.800  1.00  0.00           O  
ATOM   3665  OE2 GLU   486      -4.541  14.316 -13.850  1.00  0.00           O  
ATOM   3666  N   GLY   487       1.233  16.881 -11.859  1.00  0.00              
ATOM   3667  CA  GLY   487       1.901  17.962 -11.174  1.00  0.00              
ATOM   3668  C   GLY   487       3.234  17.496 -10.672  1.00  0.00              
ATOM   3669  O   GLY   487       3.373  17.016  -9.547  1.00  0.00              
ATOM   3670  N   THR   488       4.246  17.629 -11.546  1.00  0.00              
ATOM   3671  CA  THR   488       5.613  17.251 -11.351  1.00  0.00              
ATOM   3672  CB  THR   488       6.312  17.133 -12.671  1.00  0.00              
ATOM   3673  C   THR   488       6.402  18.234 -10.528  1.00  0.00              
ATOM   3674  O   THR   488       7.279  17.831  -9.767  1.00  0.00              
ATOM   3675  OG1 THR   488       6.507  18.418 -13.243  1.00  0.00           O  
ATOM   3676  CG2 THR   488       5.391  16.322 -13.600  1.00  0.00           C  
ATOM   3677  N   VAL   489       6.158  19.556 -10.665  1.00  0.00              
ATOM   3678  CA  VAL   489       7.068  20.447  -9.994  1.00  0.00              
ATOM   3679  CB  VAL   489       8.006  21.172 -10.914  1.00  0.00              
ATOM   3680  C   VAL   489       6.340  21.503  -9.229  1.00  0.00              
ATOM   3681  O   VAL   489       5.191  21.834  -9.516  1.00  0.00              
ATOM   3682  CG1 VAL   489       8.868  20.143 -11.663  1.00  0.00           C  
ATOM   3683  CG2 VAL   489       7.188  22.105 -11.819  1.00  0.00           C  
ATOM   3684  N   GLY   490       7.032  22.055  -8.209  1.00  0.00              
ATOM   3685  CA  GLY   490       6.501  23.116  -7.411  1.00  0.00              
ATOM   3686  C   GLY   490       7.545  24.185  -7.405  1.00  0.00              
ATOM   3687  O   GLY   490       8.726  23.918  -7.182  1.00  0.00              
ATOM   3688  N   ALA   491       7.133  25.443  -7.645  1.00  0.00              
ATOM   3689  CA  ALA   491       8.104  26.494  -7.660  1.00  0.00              
ATOM   3690  CB  ALA   491       8.031  27.383  -8.913  1.00  0.00              
ATOM   3691  C   ALA   491       7.838  27.365  -6.476  1.00  0.00              
ATOM   3692  O   ALA   491       6.689  27.692  -6.181  1.00  0.00              
ATOM   3693  N   PHE   492       8.907  27.751  -5.751  1.00  0.00              
ATOM   3694  CA  PHE   492       8.731  28.594  -4.605  1.00  0.00              
ATOM   3695  CB  PHE   492       9.111  27.912  -3.280  1.00  0.00              
ATOM   3696  C   PHE   492       9.582  29.815  -4.768  1.00  0.00              
ATOM   3697  O   PHE   492      10.720  29.739  -5.232  1.00  0.00              
ATOM   3698  CG  PHE   492       8.910  28.940  -2.227  1.00  0.00           C  
ATOM   3699  CD1 PHE   492       7.641  29.363  -1.905  1.00  0.00           C  
ATOM   3700  CD2 PHE   492       9.989  29.471  -1.559  1.00  0.00           C  
ATOM   3701  CE1 PHE   492       7.455  30.316  -0.936  1.00  0.00           C  
ATOM   3702  CE2 PHE   492       9.805  30.422  -0.585  1.00  0.00           C  
ATOM   3703  CZ  PHE   492       8.536  30.848  -0.274  1.00  0.00           C  
ATOM   3704  N   ARG   493       9.035  30.991  -4.389  1.00  0.00              
ATOM   3705  CA  ARG   493       9.778  32.211  -4.542  1.00  0.00              
ATOM   3706  CB  ARG   493       9.107  33.178  -5.529  1.00  0.00              
ATOM   3707  C   ARG   493       9.898  32.881  -3.203  1.00  0.00              
ATOM   3708  O   ARG   493       8.907  33.289  -2.598  1.00  0.00              
ATOM   3709  CG  ARG   493       9.143  32.644  -6.964  1.00  0.00           C  
ATOM   3710  CD  ARG   493       8.238  33.392  -7.944  1.00  0.00           C  
ATOM   3711  NE  ARG   493       8.548  32.885  -9.312  1.00  0.00           N  
ATOM   3712  CZ  ARG   493       7.966  31.744  -9.787  1.00  0.00           C  
ATOM   3713  NH1 ARG   493       7.102  31.035  -9.004  1.00  0.00           N  
ATOM   3714  NH2 ARG   493       8.249  31.312 -11.051  1.00  0.00           N  
ATOM   3715  N   ALA   494      11.148  33.013  -2.713  1.00  0.00              
ATOM   3716  CA  ALA   494      11.441  33.597  -1.433  1.00  0.00              
ATOM   3717  CB  ALA   494      12.822  33.192  -0.888  1.00  0.00              
ATOM   3718  C   ALA   494      11.430  35.091  -1.539  1.00  0.00              
ATOM   3719  O   ALA   494      11.617  35.649  -2.619  1.00  0.00              
ATOM   3720  N   ALA   495      11.189  35.770  -0.394  1.00  0.00              
ATOM   3721  CA  ALA   495      11.199  37.207  -0.319  1.00  0.00              
ATOM   3722  CB  ALA   495       9.803  37.838  -0.451  1.00  0.00              
ATOM   3723  C   ALA   495      11.724  37.574   1.042  1.00  0.00              
ATOM   3724  O   ALA   495      11.640  36.779   1.977  1.00  0.00              
ATOM   3725  N   ARG   496      12.300  38.790   1.184  1.00  0.00              
ATOM   3726  CA  ARG   496      12.844  39.212   2.451  1.00  0.00              
ATOM   3727  CB  ARG   496      14.358  38.969   2.594  1.00  0.00              
ATOM   3728  C   ARG   496      12.683  40.692   2.574  1.00  0.00              
ATOM   3729  O   ARG   496      12.385  41.385   1.602  1.00  0.00              
ATOM   3730  CG  ARG   496      14.760  37.499   2.665  1.00  0.00           C  
ATOM   3731  CD  ARG   496      16.271  37.268   2.776  1.00  0.00           C  
ATOM   3732  NE  ARG   496      16.906  37.815   1.542  1.00  0.00           N  
ATOM   3733  CZ  ARG   496      17.517  39.036   1.572  1.00  0.00           C  
ATOM   3734  NH1 ARG   496      17.627  39.714   2.751  1.00  0.00           N  
ATOM   3735  NH2 ARG   496      18.033  39.573   0.427  1.00  0.00           N  
ATOM   3736  N   SER   497      12.860  41.210   3.807  1.00  0.00              
ATOM   3737  CA  SER   497      12.836  42.628   4.016  1.00  0.00              
ATOM   3738  CB  SER   497      11.645  43.131   4.850  1.00  0.00              
ATOM   3739  C   SER   497      14.087  42.969   4.758  1.00  0.00              
ATOM   3740  O   SER   497      14.556  42.199   5.595  1.00  0.00              
ATOM   3741  OG  SER   497      10.442  43.007   4.104  1.00  0.00           O  
ATOM   3742  N   GLY   498      14.677  44.140   4.453  1.00  0.00              
ATOM   3743  CA  GLY   498      15.883  44.520   5.126  1.00  0.00              
ATOM   3744  C   GLY   498      15.940  46.011   5.161  1.00  0.00              
ATOM   3745  O   GLY   498      15.729  46.675   4.147  1.00  0.00              
ATOM   3746  N   SER   499      16.246  46.571   6.350  1.00  0.00              
ATOM   3747  CA  SER   499      16.340  47.993   6.486  1.00  0.00              
ATOM   3748  CB  SER   499      15.143  48.622   7.220  1.00  0.00              
ATOM   3749  C   SER   499      17.548  48.277   7.317  1.00  0.00              
ATOM   3750  O   SER   499      17.921  47.479   8.175  1.00  0.00              
ATOM   3751  OG  SER   499      13.948  48.415   6.480  1.00  0.00           O  
ATOM   3752  N   VAL   500      18.207  49.425   7.061  1.00  0.00              
ATOM   3753  CA  VAL   500      19.366  49.793   7.829  1.00  0.00              
ATOM   3754  CB  VAL   500      20.654  49.689   7.068  1.00  0.00              
ATOM   3755  C   VAL   500      19.248  51.232   8.212  1.00  0.00              
ATOM   3756  O   VAL   500      18.840  52.068   7.406  1.00  0.00              
ATOM   3757  CG1 VAL   500      21.750  50.422   7.852  1.00  0.00           C  
ATOM   3758  CG2 VAL   500      20.979  48.206   6.875  1.00  0.00           C  
ATOM   3759  N   ALA   501      19.596  51.561   9.475  1.00  0.00              
ATOM   3760  CA  ALA   501      19.586  52.954   9.849  1.00  0.00              
ATOM   3761  CB  ALA   501      18.295  53.379  10.571  1.00  0.00              
ATOM   3762  C   ALA   501      20.732  53.245  10.783  1.00  0.00              
ATOM   3763  O   ALA   501      20.864  52.607  11.825  1.00  0.00              
ATOM   3764  N   PRO   502      21.577  54.182  10.397  1.00  0.00              
ATOM   3765  CA  PRO   502      22.719  54.590  11.195  1.00  0.00              
ATOM   3766  CB  PRO   502      23.820  54.969  10.203  1.00  0.00              
ATOM   3767  C   PRO   502      22.406  55.708  12.152  1.00  0.00              
ATOM   3768  O   PRO   502      21.517  56.509  11.860  1.00  0.00              
ATOM   3769  CD  PRO   502      21.836  54.353   8.974  1.00  0.00           C  
ATOM   3770  CG  PRO   502      23.068  55.268   8.896  1.00  0.00           C  
ATOM   3771  N   GLY   503      23.169  55.842  13.264  1.00  0.00              
ATOM   3772  CA  GLY   503      22.831  56.893  14.185  1.00  0.00              
ATOM   3773  C   GLY   503      24.020  57.774  14.451  1.00  0.00              
ATOM   3774  O   GLY   503      23.879  58.817  15.089  1.00  0.00              
ATOM   3775  N   ASN   504      25.219  57.394  13.964  1.00  0.00              
ATOM   3776  CA  ASN   504      26.397  58.178  14.218  1.00  0.00              
ATOM   3777  CB  ASN   504      27.703  57.432  13.888  1.00  0.00              
ATOM   3778  C   ASN   504      26.368  59.430  13.394  1.00  0.00              
ATOM   3779  O   ASN   504      25.773  59.481  12.318  1.00  0.00              
ATOM   3780  CG  ASN   504      28.882  58.291  14.328  1.00  0.00           C  
ATOM   3781  OD1 ASN   504      29.033  58.604  15.508  1.00  0.00           O  
ATOM   3782  ND2 ASN   504      29.747  58.679  13.353  1.00  0.00           N  
ATOM   3783  N   GLY   505      27.025  60.495  13.900  1.00  0.00              
ATOM   3784  CA  GLY   505      27.063  61.729  13.171  1.00  0.00              
ATOM   3785  C   GLY   505      28.354  61.750  12.418  1.00  0.00              
ATOM   3786  O   GLY   505      29.431  61.664  13.005  1.00  0.00              
ATOM   3787  N   ILE   506      28.266  61.858  11.079  1.00  0.00              
ATOM   3788  CA  ILE   506      29.433  61.869  10.242  1.00  0.00              
ATOM   3789  CB  ILE   506      29.241  60.938   9.087  1.00  0.00              
ATOM   3790  C   ILE   506      29.581  63.230   9.632  1.00  0.00              
ATOM   3791  O   ILE   506      29.950  63.355   8.464  1.00  0.00              
ATOM   3792  CG2 ILE   506      29.124  59.501   9.622  1.00  0.00           C  
ATOM   3793  CG1 ILE   506      28.005  61.424   8.301  1.00  0.00           C  
ATOM   3794  CD1 ILE   506      27.777  60.783   6.937  1.00  0.00           C  
ATOM   3795  N   GLY   507      29.365  64.291  10.425  1.00  0.00              
ATOM   3796  CA  GLY   507      29.452  65.631   9.919  1.00  0.00              
ATOM   3797  C   GLY   507      30.865  65.906   9.522  1.00  0.00              
ATOM   3798  O   GLY   507      31.134  66.667   8.595  1.00  0.00              
ATOM   3799  N   THR   508      31.801  65.294  10.263  1.00  0.00              
ATOM   3800  CA  THR   508      33.215  65.480  10.126  1.00  0.00              
ATOM   3801  CB  THR   508      33.969  64.637  11.106  1.00  0.00              
ATOM   3802  C   THR   508      33.666  65.033   8.771  1.00  0.00              
ATOM   3803  O   THR   508      34.604  65.599   8.212  1.00  0.00              
ATOM   3804  OG1 THR   508      33.557  64.939  12.430  1.00  0.00           O  
ATOM   3805  CG2 THR   508      35.470  64.911  10.940  1.00  0.00           C  
ATOM   3806  N   LEU   509      33.043  63.974   8.226  1.00  0.00              
ATOM   3807  CA  LEU   509      33.491  63.424   6.976  1.00  0.00              
ATOM   3808  CB  LEU   509      33.054  61.963   6.776  1.00  0.00              
ATOM   3809  C   LEU   509      32.975  64.216   5.815  1.00  0.00              
ATOM   3810  O   LEU   509      31.966  64.913   5.908  1.00  0.00              
ATOM   3811  CG  LEU   509      33.633  61.014   7.840  1.00  0.00           C  
ATOM   3812  CD1 LEU   509      33.223  59.556   7.576  1.00  0.00           C  
ATOM   3813  CD2 LEU   509      35.152  61.199   7.978  1.00  0.00           C  
ATOM   3814  N   HIS   510      33.687  64.127   4.670  1.00  0.00              
ATOM   3815  CA  HIS   510      33.264  64.817   3.487  1.00  0.00              
ATOM   3816  CB  HIS   510      34.413  65.406   2.652  1.00  0.00              
ATOM   3817  C   HIS   510      32.530  63.851   2.610  1.00  0.00              
ATOM   3818  O   HIS   510      33.038  62.786   2.264  1.00  0.00              
ATOM   3819  ND1 HIS   510      35.586  66.804   4.423  1.00  0.00           N  
ATOM   3820  CG  HIS   510      34.940  66.690   3.213  1.00  0.00           C  
ATOM   3821  NE2 HIS   510      35.501  68.848   3.553  1.00  0.00           N  
ATOM   3822  CD2 HIS   510      34.898  67.948   2.694  1.00  0.00           C  
ATOM   3823  CE1 HIS   510      35.899  68.115   4.578  1.00  0.00           C  
ATOM   3824  N   VAL   511      31.291  64.224   2.237  1.00  0.00              
ATOM   3825  CA  VAL   511      30.469  63.469   1.334  1.00  0.00              
ATOM   3826  CB  VAL   511      30.965  63.583  -0.091  1.00  0.00              
ATOM   3827  C   VAL   511      30.447  62.020   1.757  1.00  0.00              
ATOM   3828  O   VAL   511      30.828  61.131   0.997  1.00  0.00              
ATOM   3829  CG1 VAL   511      30.072  62.771  -1.046  1.00  0.00           C  
ATOM   3830  CG2 VAL   511      31.068  65.073  -0.449  1.00  0.00           C  
ATOM   3831  N   LEU   512      30.002  61.729   2.998  1.00  0.00              
ATOM   3832  CA  LEU   512      29.978  60.352   3.416  1.00  0.00              
ATOM   3833  CB  LEU   512      29.845  60.152   4.939  1.00  0.00              
ATOM   3834  C   LEU   512      28.832  59.662   2.742  1.00  0.00              
ATOM   3835  O   LEU   512      27.760  60.239   2.558  1.00  0.00              
ATOM   3836  CG  LEU   512      29.929  58.674   5.375  1.00  0.00           C  
ATOM   3837  CD1 LEU   512      31.303  58.082   5.030  1.00  0.00           C  
ATOM   3838  CD2 LEU   512      29.591  58.478   6.861  1.00  0.00           C  
ATOM   3839  N   HIS   513      29.040  58.393   2.332  1.00  0.00              
ATOM   3840  CA  HIS   513      27.982  57.682   1.676  1.00  0.00              
ATOM   3841  CB  HIS   513      28.152  57.588   0.151  1.00  0.00              
ATOM   3842  C   HIS   513      27.896  56.293   2.224  1.00  0.00              
ATOM   3843  O   HIS   513      28.891  55.703   2.644  1.00  0.00              
ATOM   3844  ND1 HIS   513      26.656  59.162  -1.165  1.00  0.00           N  
ATOM   3845  CG  HIS   513      27.847  58.888  -0.530  1.00  0.00           C  
ATOM   3846  NE2 HIS   513      27.902  60.991  -1.344  1.00  0.00           N  
ATOM   3847  CD2 HIS   513      28.596  60.017  -0.649  1.00  0.00           C  
ATOM   3848  CE1 HIS   513      26.743  60.432  -1.633  1.00  0.00           C  
ATOM   3849  N   ASP   514      26.663  55.749   2.247  1.00  0.00              
ATOM   3850  CA  ASP   514      26.435  54.411   2.704  1.00  0.00              
ATOM   3851  CB  ASP   514      25.029  54.191   3.292  1.00  0.00              
ATOM   3852  C   ASP   514      26.566  53.553   1.495  1.00  0.00              
ATOM   3853  O   ASP   514      26.006  53.867   0.445  1.00  0.00              
ATOM   3854  CG  ASP   514      24.963  54.917   4.630  1.00  0.00           C  
ATOM   3855  OD1 ASP   514      26.014  54.963   5.320  1.00  0.00           O  
ATOM   3856  OD2 ASP   514      23.870  55.439   4.978  1.00  0.00           O  
ATOM   3857  N   ALA   515      27.329  52.449   1.604  1.00  0.00              
ATOM   3858  CA  ALA   515      27.536  51.647   0.438  1.00  0.00              
ATOM   3859  CB  ALA   515      28.995  51.641  -0.051  1.00  0.00              
ATOM   3860  C   ALA   515      27.172  50.228   0.718  1.00  0.00              
ATOM   3861  O   ALA   515      27.368  49.714   1.819  1.00  0.00              
ATOM   3862  N   ILE   516      26.619  49.562  -0.314  1.00  0.00              
ATOM   3863  CA  ILE   516      26.273  48.176  -0.233  1.00  0.00              
ATOM   3864  CB  ILE   516      25.011  47.843  -0.984  1.00  0.00              
ATOM   3865  C   ILE   516      27.363  47.520  -1.027  1.00  0.00              
ATOM   3866  O   ILE   516      27.529  47.823  -2.209  1.00  0.00              
ATOM   3867  CG2 ILE   516      24.758  46.336  -0.816  1.00  0.00           C  
ATOM   3868  CG1 ILE   516      23.818  48.706  -0.539  1.00  0.00           C  
ATOM   3869  CD1 ILE   516      23.340  48.438   0.883  1.00  0.00           C  
ATOM   3870  N   PHE   517      28.148  46.611  -0.414  1.00  0.00              
ATOM   3871  CA  PHE   517      29.249  46.065  -1.160  1.00  0.00              
ATOM   3872  CB  PHE   517      30.618  46.553  -0.657  1.00  0.00              
ATOM   3873  C   PHE   517      29.229  44.571  -1.094  1.00  0.00              
ATOM   3874  O   PHE   517      28.633  43.980  -0.194  1.00  0.00              
ATOM   3875  CG  PHE   517      30.824  46.003   0.709  1.00  0.00           C  
ATOM   3876  CD1 PHE   517      30.187  46.563   1.791  1.00  0.00           C  
ATOM   3877  CD2 PHE   517      31.636  44.909   0.902  1.00  0.00           C  
ATOM   3878  CE1 PHE   517      30.379  46.042   3.048  1.00  0.00           C  
ATOM   3879  CE2 PHE   517      31.832  44.389   2.159  1.00  0.00           C  
ATOM   3880  CZ  PHE   517      31.202  44.959   3.238  1.00  0.00           C  
ATOM   3881  N   ASP   518      29.862  43.905  -2.084  1.00  0.00              
ATOM   3882  CA  ASP   518      29.864  42.474  -2.017  1.00  0.00              
ATOM   3883  CB  ASP   518      30.253  41.745  -3.319  1.00  0.00              
ATOM   3884  C   ASP   518      30.825  42.080  -0.948  1.00  0.00              
ATOM   3885  O   ASP   518      31.868  42.708  -0.774  1.00  0.00              
ATOM   3886  CG  ASP   518      31.711  42.012  -3.651  1.00  0.00           C  
ATOM   3887  OD1 ASP   518      32.230  43.085  -3.250  1.00  0.00           O  
ATOM   3888  OD2 ASP   518      32.325  41.135  -4.314  1.00  0.00           O  
ATOM   3889  N   ARG   519      30.491  41.044  -0.158  1.00  0.00              
ATOM   3890  CA  ARG   519      31.498  40.659   0.778  1.00  0.00              
ATOM   3891  CB  ARG   519      31.020  39.707   1.897  1.00  0.00              
ATOM   3892  C   ARG   519      32.536  40.037  -0.095  1.00  0.00              
ATOM   3893  O   ARG   519      32.233  39.226  -0.962  1.00  0.00              
ATOM   3894  CG  ARG   519      30.384  38.405   1.419  1.00  0.00           C  
ATOM   3895  CD  ARG   519      31.379  37.390   0.871  1.00  0.00           C  
ATOM   3896  NE  ARG   519      30.579  36.315   0.238  1.00  0.00           N  
ATOM   3897  CZ  ARG   519      30.030  36.517  -0.993  1.00  0.00           C  
ATOM   3898  NH1 ARG   519      30.116  37.740  -1.591  1.00  0.00           N  
ATOM   3899  NH2 ARG   519      29.380  35.495  -1.619  1.00  0.00           N  
ATOM   3900  N   GLY   520      33.808  40.401   0.085  1.00  0.00              
ATOM   3901  CA  GLY   520      34.788  39.913  -0.840  1.00  0.00              
ATOM   3902  C   GLY   520      35.294  41.115  -1.573  1.00  0.00              
ATOM   3903  O   GLY   520      36.378  41.103  -2.155  1.00  0.00              
ATOM   3904  N   SER   521      34.494  42.194  -1.547  1.00  0.00              
ATOM   3905  CA  SER   521      34.863  43.475  -2.073  1.00  0.00              
ATOM   3906  CB  SER   521      36.000  44.131  -1.274  1.00  0.00              
ATOM   3907  C   SER   521      35.239  43.442  -3.522  1.00  0.00              
ATOM   3908  O   SER   521      36.151  44.153  -3.941  1.00  0.00              
ATOM   3909  OG  SER   521      35.573  44.359   0.061  1.00  0.00           O  
ATOM   3910  N   GLN   522      34.555  42.619  -4.337  1.00  0.00              
ATOM   3911  CA  GLN   522      34.823  42.623  -5.743  1.00  0.00              
ATOM   3912  CB  GLN   522      34.077  41.506  -6.487  1.00  0.00              
ATOM   3913  C   GLN   522      34.361  43.929  -6.311  1.00  0.00              
ATOM   3914  O   GLN   522      35.077  44.574  -7.073  1.00  0.00              
ATOM   3915  CG  GLN   522      34.475  40.109  -6.012  1.00  0.00           C  
ATOM   3916  CD  GLN   522      35.954  39.913  -6.305  1.00  0.00           C  
ATOM   3917  OE1 GLN   522      36.645  40.833  -6.740  1.00  0.00           O  
ATOM   3918  NE2 GLN   522      36.459  38.676  -6.052  1.00  0.00           N  
ATOM   3919  N   TYR   523      33.143  44.360  -5.932  1.00  0.00              
ATOM   3920  CA  TYR   523      32.556  45.549  -6.479  1.00  0.00              
ATOM   3921  CB  TYR   523      31.816  45.251  -7.793  1.00  0.00              
ATOM   3922  C   TYR   523      31.553  46.059  -5.484  1.00  0.00              
ATOM   3923  O   TYR   523      31.445  45.532  -4.376  1.00  0.00              
ATOM   3924  CG  TYR   523      30.875  44.150  -7.449  1.00  0.00           C  
ATOM   3925  CD1 TYR   523      29.613  44.428  -6.980  1.00  0.00           C  
ATOM   3926  CD2 TYR   523      31.264  42.837  -7.583  1.00  0.00           C  
ATOM   3927  CE1 TYR   523      28.748  43.415  -6.648  1.00  0.00           C  
ATOM   3928  CE2 TYR   523      30.403  41.818  -7.253  1.00  0.00           C  
ATOM   3929  CZ  TYR   523      29.145  42.109  -6.785  1.00  0.00           C  
ATOM   3930  OH  TYR   523      28.259  41.070  -6.440  1.00  0.00           O  
ATOM   3931  N   ASN   524      30.797  47.117  -5.860  1.00  0.00              
ATOM   3932  CA  ASN   524      29.800  47.661  -4.978  1.00  0.00              
ATOM   3933  CB  ASN   524      30.099  49.105  -4.548  1.00  0.00              
ATOM   3934  C   ASN   524      28.472  47.664  -5.683  1.00  0.00              
ATOM   3935  O   ASN   524      28.403  47.844  -6.897  1.00  0.00              
ATOM   3936  CG  ASN   524      31.384  49.080  -3.731  1.00  0.00           C  
ATOM   3937  OD1 ASN   524      31.717  48.076  -3.103  1.00  0.00           O  
ATOM   3938  ND2 ASN   524      32.130  50.217  -3.738  1.00  0.00           N  
ATOM   3939  N   VAL   525      27.393  47.372  -4.923  1.00  0.00              
ATOM   3940  CA  VAL   525      26.022  47.333  -5.363  1.00  0.00              
ATOM   3941  CB  VAL   525      25.144  46.588  -4.400  1.00  0.00              
ATOM   3942  C   VAL   525      25.419  48.693  -5.551  1.00  0.00              
ATOM   3943  O   VAL   525      24.638  48.904  -6.477  1.00  0.00              
ATOM   3944  CG1 VAL   525      23.701  46.608  -4.932  1.00  0.00           C  
ATOM   3945  CG2 VAL   525      25.723  45.177  -4.205  1.00  0.00           C  
ATOM   3946  N   GLU   526      25.724  49.647  -4.650  1.00  0.00              
ATOM   3947  CA  GLU   526      25.063  50.923  -4.728  1.00  0.00              
ATOM   3948  CB  GLU   526      23.660  50.897  -4.103  1.00  0.00              
ATOM   3949  C   GLU   526      25.784  51.850  -3.822  1.00  0.00              
ATOM   3950  O   GLU   526      26.541  51.428  -2.949  1.00  0.00              
ATOM   3951  CG  GLU   526      22.688  49.886  -4.698  1.00  0.00           C  
ATOM   3952  CD  GLU   526      21.564  49.719  -3.685  1.00  0.00           C  
ATOM   3953  OE1 GLU   526      21.722  50.215  -2.537  1.00  0.00           O  
ATOM   3954  OE2 GLU   526      20.533  49.089  -4.042  1.00  0.00           O  
ATOM   3955  N   VAL   527      25.553  53.157  -4.026  1.00  0.00              
ATOM   3956  CA  VAL   527      26.088  54.139  -3.138  1.00  0.00              
ATOM   3957  CB  VAL   527      27.278  54.862  -3.696  1.00  0.00              
ATOM   3958  C   VAL   527      24.999  55.146  -2.952  1.00  0.00              
ATOM   3959  O   VAL   527      24.282  55.471  -3.898  1.00  0.00              
ATOM   3960  CG1 VAL   527      27.703  55.953  -2.699  1.00  0.00           C  
ATOM   3961  CG2 VAL   527      28.377  53.831  -4.009  1.00  0.00           C  
ATOM   3962  N   ALA   528      24.829  55.649  -1.715  1.00  0.00              
ATOM   3963  CA  ALA   528      23.812  56.629  -1.467  1.00  0.00              
ATOM   3964  CB  ALA   528      22.502  56.030  -0.927  1.00  0.00              
ATOM   3965  C   ALA   528      24.342  57.552  -0.417  1.00  0.00              
ATOM   3966  O   ALA   528      25.165  57.162   0.409  1.00  0.00              
ATOM   3967  N   ASP   529      23.864  58.811  -0.418  1.00  0.00              
ATOM   3968  CA  ASP   529      24.349  59.783   0.518  1.00  0.00              
ATOM   3969  CB  ASP   529      23.722  61.174   0.330  1.00  0.00              
ATOM   3970  C   ASP   529      24.004  59.318   1.894  1.00  0.00              
ATOM   3971  O   ASP   529      22.923  58.783   2.134  1.00  0.00              
ATOM   3972  CG  ASP   529      24.418  62.144   1.273  1.00  0.00           C  
ATOM   3973  OD1 ASP   529      25.677  62.118   1.326  1.00  0.00           O  
ATOM   3974  OD2 ASP   529      23.699  62.911   1.966  1.00  0.00           O  
ATOM   3975  N   ASN   530      24.945  59.505   2.839  1.00  0.00              
ATOM   3976  CA  ASN   530      24.729  59.104   4.198  1.00  0.00              
ATOM   3977  CB  ASN   530      26.042  58.973   4.995  1.00  0.00              
ATOM   3978  C   ASN   530      23.875  60.137   4.860  1.00  0.00              
ATOM   3979  O   ASN   530      24.068  61.340   4.687  1.00  0.00              
ATOM   3980  CG  ASN   530      25.740  58.426   6.384  1.00  0.00           C  
ATOM   3981  OD1 ASN   530      25.033  59.052   7.172  1.00  0.00           O  
ATOM   3982  ND2 ASN   530      26.296  57.225   6.698  1.00  0.00           N  
ATOM   3983  N   GLY   531      22.883  59.674   5.640  1.00  0.00              
ATOM   3984  CA  GLY   531      22.034  60.561   6.377  1.00  0.00              
ATOM   3985  C   GLY   531      21.839  59.861   7.669  1.00  0.00              
ATOM   3986  O   GLY   531      21.613  58.656   7.651  1.00  0.00              
ATOM   3987  N   ARG   532      21.866  60.619   8.789  1.00  0.00              
ATOM   3988  CA  ARG   532      21.832  60.158  10.154  1.00  0.00              
ATOM   3989  CB  ARG   532      21.564  61.289  11.162  1.00  0.00              
ATOM   3990  C   ARG   532      20.771  59.122  10.366  1.00  0.00              
ATOM   3991  O   ARG   532      20.861  57.997   9.911  1.00  0.00              
ATOM   3992  CG  ARG   532      22.718  62.283  11.290  1.00  0.00           C  
ATOM   3993  CD  ARG   532      22.418  63.455  12.228  1.00  0.00           C  
ATOM   3994  NE  ARG   532      22.232  62.907  13.601  1.00  0.00           N  
ATOM   3995  CZ  ARG   532      21.944  63.751  14.636  1.00  0.00           C  
ATOM   3996  NH1 ARG   532      21.829  65.093  14.412  1.00  0.00           N  
ATOM   3997  NH2 ARG   532      21.770  63.254  15.895  1.00  0.00           N  
ATOM   3998  N   SER   533      19.723  59.443  11.115  1.00  0.00              
ATOM   3999  CA  SER   533      18.713  58.492  11.480  1.00  0.00              
ATOM   4000  CB  SER   533      17.760  59.069  12.539  1.00  0.00              
ATOM   4001  C   SER   533      17.893  58.075  10.285  1.00  0.00              
ATOM   4002  O   SER   533      16.766  57.609  10.442  1.00  0.00              
ATOM   4003  OG  SER   533      16.839  58.080  12.971  1.00  0.00           O  
ATOM   4004  N   ASP   534      18.399  58.263   9.052  1.00  0.00              
ATOM   4005  CA  ASP   534      17.629  57.874   7.901  1.00  0.00              
ATOM   4006  CB  ASP   534      18.214  58.396   6.582  1.00  0.00              
ATOM   4007  C   ASP   534      17.573  56.377   7.806  1.00  0.00              
ATOM   4008  O   ASP   534      18.534  55.677   8.118  1.00  0.00              
ATOM   4009  CG  ASP   534      18.099  59.910   6.608  1.00  0.00           C  
ATOM   4010  OD1 ASP   534      17.186  60.429   7.304  1.00  0.00           O  
ATOM   4011  OD2 ASP   534      18.930  60.570   5.933  1.00  0.00           O  
ATOM   4012  N   LYS   535      16.417  55.851   7.351  1.00  0.00              
ATOM   4013  CA  LYS   535      16.209  54.437   7.219  1.00  0.00              
ATOM   4014  CB  LYS   535      14.802  53.998   7.667  1.00  0.00              
ATOM   4015  C   LYS   535      16.353  54.091   5.770  1.00  0.00              
ATOM   4016  O   LYS   535      15.663  54.639   4.913  1.00  0.00              
ATOM   4017  CG  LYS   535      13.669  54.816   7.033  1.00  0.00           C  
ATOM   4018  CD  LYS   535      13.638  56.284   7.475  1.00  0.00           C  
ATOM   4019  CE  LYS   535      12.705  57.174   6.654  1.00  0.00           C  
ATOM   4020  NZ  LYS   535      12.758  58.562   7.167  1.00  0.00           N  
ATOM   4021  N   ILE   536      17.263  53.147   5.465  1.00  0.00              
ATOM   4022  CA  ILE   536      17.496  52.754   4.109  1.00  0.00              
ATOM   4023  CB  ILE   536      18.948  52.499   3.812  1.00  0.00              
ATOM   4024  C   ILE   536      16.798  51.450   3.945  1.00  0.00              
ATOM   4025  O   ILE   536      17.017  50.526   4.726  1.00  0.00              
ATOM   4026  CG2 ILE   536      19.050  51.921   2.392  1.00  0.00           C  
ATOM   4027  CG1 ILE   536      19.790  53.767   4.022  1.00  0.00           C  
ATOM   4028  CD1 ILE   536      21.295  53.499   4.015  1.00  0.00           C  
ATOM   4029  N   ALA   537      15.912  51.344   2.938  1.00  0.00              
ATOM   4030  CA  ALA   537      15.244  50.089   2.769  1.00  0.00              
ATOM   4031  CB  ALA   537      13.752  50.234   2.422  1.00  0.00              
ATOM   4032  C   ALA   537      15.907  49.379   1.635  1.00  0.00              
ATOM   4033  O   ALA   537      15.909  49.866   0.505  1.00  0.00              
ATOM   4034  N   ALA   538      16.513  48.205   1.913  1.00  0.00              
ATOM   4035  CA  ALA   538      17.110  47.492   0.825  1.00  0.00              
ATOM   4036  CB  ALA   538      18.577  47.117   1.091  1.00  0.00              
ATOM   4037  C   ALA   538      16.356  46.214   0.653  1.00  0.00              
ATOM   4038  O   ALA   538      16.931  45.185   0.300  1.00  0.00              
ATOM   4039  N   ARG   539      15.019  46.281   0.785  1.00  0.00              
ATOM   4040  CA  ARG   539      14.215  45.099   0.693  1.00  0.00              
ATOM   4041  CB  ARG   539      12.718  45.340   0.964  1.00  0.00              
ATOM   4042  C   ARG   539      14.339  44.561  -0.696  1.00  0.00              
ATOM   4043  O   ARG   539      14.300  43.351  -0.910  1.00  0.00              
ATOM   4044  CG  ARG   539      12.045  46.302  -0.018  1.00  0.00           C  
ATOM   4045  CD  ARG   539      11.762  47.685   0.568  1.00  0.00           C  
ATOM   4046  NE  ARG   539      10.791  47.512   1.687  1.00  0.00           N  
ATOM   4047  CZ  ARG   539       9.448  47.571   1.446  1.00  0.00           C  
ATOM   4048  NH1 ARG   539       8.989  47.753   0.174  1.00  0.00           N  
ATOM   4049  NH2 ARG   539       8.563  47.458   2.479  1.00  0.00           N  
ATOM   4050  N   ARG   540      14.486  45.470  -1.676  1.00  0.00              
ATOM   4051  CA  ARG   540      14.541  45.136  -3.072  1.00  0.00              
ATOM   4052  CB  ARG   540      14.600  46.366  -3.994  1.00  0.00              
ATOM   4053  C   ARG   540      15.737  44.298  -3.412  1.00  0.00              
ATOM   4054  O   ARG   540      15.656  43.445  -4.294  1.00  0.00              
ATOM   4055  CG  ARG   540      13.262  47.084  -4.174  1.00  0.00           C  
ATOM   4056  CD  ARG   540      13.330  48.219  -5.199  1.00  0.00           C  
ATOM   4057  NE  ARG   540      11.946  48.725  -5.418  1.00  0.00           N  
ATOM   4058  CZ  ARG   540      11.173  48.184  -6.405  1.00  0.00           C  
ATOM   4059  NH1 ARG   540      11.660  47.163  -7.169  1.00  0.00           N  
ATOM   4060  NH2 ARG   540       9.916  48.666  -6.629  1.00  0.00           N  
ATOM   4061  N   ALA   541      16.889  44.526  -2.758  1.00  0.00              
ATOM   4062  CA  ALA   541      18.074  43.807  -3.139  1.00  0.00              
ATOM   4063  CB  ALA   541      19.346  44.312  -2.437  1.00  0.00              
ATOM   4064  C   ALA   541      17.942  42.351  -2.827  1.00  0.00              
ATOM   4065  O   ALA   541      17.258  41.963  -1.881  1.00  0.00              
ATOM   4066  N   PHE   542      18.576  41.493  -3.659  1.00  0.00              
ATOM   4067  CA  PHE   542      18.576  40.100  -3.324  1.00  0.00              
ATOM   4068  CB  PHE   542      17.547  39.227  -4.064  1.00  0.00              
ATOM   4069  C   PHE   542      19.951  39.583  -3.602  1.00  0.00              
ATOM   4070  O   PHE   542      20.631  40.100  -4.487  1.00  0.00              
ATOM   4071  CG  PHE   542      18.028  38.969  -5.438  1.00  0.00           C  
ATOM   4072  CD1 PHE   542      17.893  39.917  -6.416  1.00  0.00           C  
ATOM   4073  CD2 PHE   542      18.638  37.773  -5.735  1.00  0.00           C  
ATOM   4074  CE1 PHE   542      18.349  39.646  -7.681  1.00  0.00           C  
ATOM   4075  CE2 PHE   542      19.093  37.505  -7.002  1.00  0.00           C  
ATOM   4076  CZ  PHE   542      18.946  38.449  -7.985  1.00  0.00           C  
ATOM   4077  N   LEU   543      20.386  38.585  -2.796  1.00  0.00              
ATOM   4078  CA  LEU   543      21.670  37.931  -2.848  1.00  0.00              
ATOM   4079  CB  LEU   543      22.614  38.315  -3.997  1.00  0.00              
ATOM   4080  C   LEU   543      22.334  38.159  -1.530  1.00  0.00              
ATOM   4081  O   LEU   543      21.659  38.218  -0.504  1.00  0.00              
ATOM   4082  CG  LEU   543      22.027  37.853  -5.341  1.00  0.00           C  
ATOM   4083  CD1 LEU   543      22.989  38.116  -6.502  1.00  0.00           C  
ATOM   4084  CD2 LEU   543      21.571  36.387  -5.261  1.00  0.00           C  
ATOM   4085  N   ASN   544      23.682  38.229  -1.502  1.00  0.00              
ATOM   4086  CA  ASN   544      24.326  38.475  -0.238  1.00  0.00              
ATOM   4087  CB  ASN   544      25.264  37.357   0.254  1.00  0.00              
ATOM   4088  C   ASN   544      25.139  39.723  -0.340  1.00  0.00              
ATOM   4089  O   ASN   544      25.866  39.933  -1.311  1.00  0.00              
ATOM   4090  CG  ASN   544      26.484  37.294  -0.643  1.00  0.00           C  
ATOM   4091  OD1 ASN   544      27.413  38.090  -0.508  1.00  0.00           O  
ATOM   4092  ND2 ASN   544      26.487  36.298  -1.568  1.00  0.00           N  
ATOM   4093  N   GLY   545      25.045  40.586   0.691  1.00  0.00              
ATOM   4094  CA  GLY   545      25.771  41.818   0.633  1.00  0.00              
ATOM   4095  C   GLY   545      26.385  42.107   1.961  1.00  0.00              
ATOM   4096  O   GLY   545      26.220  41.352   2.916  1.00  0.00              
ATOM   4097  N   GLY   546      27.137  43.225   2.023  1.00  0.00              
ATOM   4098  CA  GLY   546      27.767  43.698   3.224  1.00  0.00              
ATOM   4099  C   GLY   546      27.568  45.183   3.205  1.00  0.00              
ATOM   4100  O   GLY   546      27.250  45.754   2.163  1.00  0.00              
ATOM   4101  N   SER   547      27.769  45.863   4.353  1.00  0.00              
ATOM   4102  CA  SER   547      27.521  47.282   4.378  1.00  0.00              
ATOM   4103  CB  SER   547      26.419  47.693   5.371  1.00  0.00              
ATOM   4104  C   SER   547      28.774  48.012   4.765  1.00  0.00              
ATOM   4105  O   SER   547      29.528  47.560   5.624  1.00  0.00              
ATOM   4106  OG  SER   547      25.171  47.146   4.969  1.00  0.00           O  
ATOM   4107  N   VAL   548      29.039  49.173   4.122  1.00  0.00              
ATOM   4108  CA  VAL   548      30.203  49.943   4.473  1.00  0.00              
ATOM   4109  CB  VAL   548      31.454  49.587   3.720  1.00  0.00              
ATOM   4110  C   VAL   548      29.950  51.410   4.260  1.00  0.00              
ATOM   4111  O   VAL   548      28.859  51.831   3.877  1.00  0.00              
ATOM   4112  CG1 VAL   548      31.957  48.223   4.213  1.00  0.00           C  
ATOM   4113  CG2 VAL   548      31.150  49.628   2.213  1.00  0.00           C  
ATOM   4114  N   ASN   549      30.970  52.243   4.567  1.00  0.00              
ATOM   4115  CA  ASN   549      30.852  53.666   4.414  1.00  0.00              
ATOM   4116  CB  ASN   549      30.794  54.405   5.759  1.00  0.00              
ATOM   4117  C   ASN   549      32.086  54.151   3.700  1.00  0.00              
ATOM   4118  O   ASN   549      33.177  53.611   3.886  1.00  0.00              
ATOM   4119  CG  ASN   549      29.555  53.913   6.489  1.00  0.00           C  
ATOM   4120  OD1 ASN   549      29.578  52.871   7.142  1.00  0.00           O  
ATOM   4121  ND2 ASN   549      28.439  54.680   6.376  1.00  0.00           N  
ATOM   4122  N   VAL   550      31.940  55.193   2.852  1.00  0.00              
ATOM   4123  CA  VAL   550      33.056  55.721   2.113  1.00  0.00              
ATOM   4124  CB  VAL   550      33.026  55.346   0.660  1.00  0.00              
ATOM   4125  C   VAL   550      32.996  57.215   2.180  1.00  0.00              
ATOM   4126  O   VAL   550      31.927  57.793   2.367  1.00  0.00              
ATOM   4127  CG1 VAL   550      33.155  53.817   0.544  1.00  0.00           C  
ATOM   4128  CG2 VAL   550      31.734  55.907   0.039  1.00  0.00           C  
ATOM   4129  N   SER   551      34.165  57.879   2.038  1.00  0.00              
ATOM   4130  CA  SER   551      34.220  59.313   2.100  1.00  0.00              
ATOM   4131  CB  SER   551      34.746  59.832   3.450  1.00  0.00              
ATOM   4132  C   SER   551      35.155  59.788   1.026  1.00  0.00              
ATOM   4133  O   SER   551      36.079  59.082   0.626  1.00  0.00              
ATOM   4134  OG  SER   551      34.770  61.251   3.465  1.00  0.00           O  
ATOM   4135  N   LEU   552      34.907  61.011   0.518  1.00  0.00              
ATOM   4136  CA  LEU   552      35.675  61.616  -0.534  1.00  0.00              
ATOM   4137  CB  LEU   552      35.001  62.919  -1.017  1.00  0.00              
ATOM   4138  C   LEU   552      37.054  61.911  -0.026  1.00  0.00              
ATOM   4139  O   LEU   552      38.040  61.703  -0.733  1.00  0.00              
ATOM   4140  CG  LEU   552      35.546  63.549  -2.316  1.00  0.00           C  
ATOM   4141  CD1 LEU   552      34.767  64.830  -2.648  1.00  0.00           C  
ATOM   4142  CD2 LEU   552      37.061  63.797  -2.283  1.00  0.00           C  
ATOM   4143  N   GLU   553      37.155  62.398   1.227  1.00  0.00              
ATOM   4144  CA  GLU   553      38.419  62.772   1.793  1.00  0.00              
ATOM   4145  CB  GLU   553      38.390  64.168   2.440  1.00  0.00              
ATOM   4146  C   GLU   553      38.761  61.778   2.860  1.00  0.00              
ATOM   4147  O   GLU   553      37.881  61.158   3.453  1.00  0.00              
ATOM   4148  CG  GLU   553      38.164  65.281   1.417  1.00  0.00           C  
ATOM   4149  CD  GLU   553      39.360  65.271   0.477  1.00  0.00           C  
ATOM   4150  OE1 GLU   553      40.380  64.621   0.830  1.00  0.00           O  
ATOM   4151  OE2 GLU   553      39.271  65.906  -0.607  1.00  0.00           O  
ATOM   4152  N   ARG   554      40.072  61.608   3.127  1.00  0.00              
ATOM   4153  CA  ARG   554      40.549  60.647   4.083  1.00  0.00              
ATOM   4154  CB  ARG   554      42.086  60.541   4.123  1.00  0.00              
ATOM   4155  C   ARG   554      40.135  61.079   5.458  1.00  0.00              
ATOM   4156  O   ARG   554      40.112  62.269   5.769  1.00  0.00              
ATOM   4157  CG  ARG   554      42.595  59.298   4.855  1.00  0.00           C  
ATOM   4158  CD  ARG   554      42.790  58.078   3.952  1.00  0.00           C  
ATOM   4159  NE  ARG   554      41.701  58.067   2.936  1.00  0.00           N  
ATOM   4160  CZ  ARG   554      40.473  57.551   3.229  1.00  0.00           C  
ATOM   4161  NH1 ARG   554      40.198  57.106   4.490  1.00  0.00           N  
ATOM   4162  NH2 ARG   554      39.517  57.488   2.257  1.00  0.00           N  
ATOM   4163  N   SER   555      39.792  60.100   6.323  1.00  0.00              
ATOM   4164  CA  SER   555      39.387  60.402   7.664  1.00  0.00              
ATOM   4165  CB  SER   555      38.701  59.220   8.367  1.00  0.00              
ATOM   4166  C   SER   555      40.605  60.770   8.437  1.00  0.00              
ATOM   4167  O   SER   555      41.649  60.126   8.330  1.00  0.00              
ATOM   4168  OG  SER   555      37.504  58.882   7.682  1.00  0.00           O  
ATOM   4169  N   GLN   556      40.497  61.840   9.242  1.00  0.00              
ATOM   4170  CA  GLN   556      41.641  62.246   9.995  1.00  0.00              
ATOM   4171  CB  GLN   556      41.450  63.572  10.744  1.00  0.00              
ATOM   4172  C   GLN   556      41.932  61.186  11.004  1.00  0.00              
ATOM   4173  O   GLN   556      43.088  60.822  11.218  1.00  0.00              
ATOM   4174  CG  GLN   556      42.722  64.009  11.471  1.00  0.00           C  
ATOM   4175  CD  GLN   556      42.439  65.325  12.178  1.00  0.00           C  
ATOM   4176  OE1 GLN   556      41.702  66.169  11.671  1.00  0.00           O  
ATOM   4177  NE2 GLN   556      43.038  65.505  13.386  1.00  0.00           N  
ATOM   4178  N   ASN   557      40.878  60.645  11.645  1.00  0.00              
ATOM   4179  CA  ASN   557      41.112  59.662  12.661  1.00  0.00              
ATOM   4180  CB  ASN   557      41.067  60.242  14.082  1.00  0.00              
ATOM   4181  C   ASN   557      40.071  58.597  12.548  1.00  0.00              
ATOM   4182  O   ASN   557      39.151  58.685  11.737  1.00  0.00              
ATOM   4183  CG  ASN   557      42.263  61.176  14.214  1.00  0.00           C  
ATOM   4184  OD1 ASN   557      43.368  60.856  13.778  1.00  0.00           O  
ATOM   4185  ND2 ASN   557      42.038  62.372  14.820  1.00  0.00           N  
ATOM   4186  N   LEU   558      40.212  57.534  13.365  1.00  0.00              
ATOM   4187  CA  LEU   558      39.284  56.446  13.307  1.00  0.00              
ATOM   4188  CB  LEU   558      39.720  55.206  14.110  1.00  0.00              
ATOM   4189  C   LEU   558      37.966  56.926  13.827  1.00  0.00              
ATOM   4190  O   LEU   558      37.897  57.719  14.764  1.00  0.00              
ATOM   4191  CG  LEU   558      41.016  54.559  13.579  1.00  0.00           C  
ATOM   4192  CD1 LEU   558      41.329  53.244  14.312  1.00  0.00           C  
ATOM   4193  CD2 LEU   558      40.982  54.396  12.051  1.00  0.00           C  
ATOM   4194  N   LEU   559      36.874  56.464  13.192  1.00  0.00              
ATOM   4195  CA  LEU   559      35.550  56.874  13.560  1.00  0.00              
ATOM   4196  CB  LEU   559      34.933  57.707  12.411  1.00  0.00              
ATOM   4197  C   LEU   559      34.751  55.613  13.708  1.00  0.00              
ATOM   4198  O   LEU   559      34.828  54.726  12.861  1.00  0.00              
ATOM   4199  CG  LEU   559      33.504  58.271  12.576  1.00  0.00           C  
ATOM   4200  CD1 LEU   559      32.450  57.169  12.738  1.00  0.00           C  
ATOM   4201  CD2 LEU   559      33.441  59.367  13.648  1.00  0.00           C  
ATOM   4202  N   SER   560      33.953  55.489  14.790  1.00  0.00              
ATOM   4203  CA  SER   560      33.165  54.298  14.948  1.00  0.00              
ATOM   4204  CB  SER   560      33.139  53.743  16.381  1.00  0.00              
ATOM   4205  C   SER   560      31.761  54.649  14.584  1.00  0.00              
ATOM   4206  O   SER   560      31.200  55.620  15.088  1.00  0.00              
ATOM   4207  OG  SER   560      32.335  52.573  16.431  1.00  0.00           O  
ATOM   4208  N   GLN   561      31.153  53.857  13.683  1.00  0.00              
ATOM   4209  CA  GLN   561      29.821  54.159  13.257  1.00  0.00              
ATOM   4210  CB  GLN   561      29.714  54.317  11.730  1.00  0.00              
ATOM   4211  C   GLN   561      28.942  53.026  13.694  1.00  0.00              
ATOM   4212  O   GLN   561      29.342  51.864  13.656  1.00  0.00              
ATOM   4213  CG  GLN   561      30.564  55.484  11.217  1.00  0.00           C  
ATOM   4214  CD  GLN   561      30.470  55.548   9.700  1.00  0.00           C  
ATOM   4215  OE1 GLN   561      29.690  54.829   9.078  1.00  0.00           O  
ATOM   4216  NE2 GLN   561      31.295  56.438   9.086  1.00  0.00           N  
ATOM   4217  N   ASN   562      27.713  53.342  14.150  1.00  0.00              
ATOM   4218  CA  ASN   562      26.847  52.298  14.617  1.00  0.00              
ATOM   4219  CB  ASN   562      26.701  52.272  16.147  1.00  0.00              
ATOM   4220  C   ASN   562      25.484  52.507  14.030  1.00  0.00              
ATOM   4221  O   ASN   562      25.144  53.596  13.569  1.00  0.00              
ATOM   4222  CG  ASN   562      28.064  51.928  16.732  1.00  0.00           C  
ATOM   4223  OD1 ASN   562      28.590  52.650  17.578  1.00  0.00           O  
ATOM   4224  ND2 ASN   562      28.660  50.797  16.268  1.00  0.00           N  
ATOM   4225  N   GLU   563      24.665  51.434  14.010  1.00  0.00              
ATOM   4226  CA  GLU   563      23.360  51.546  13.424  1.00  0.00              
ATOM   4227  CB  GLU   563      23.382  51.537  11.888  1.00  0.00              
ATOM   4228  C   GLU   563      22.567  50.340  13.815  1.00  0.00              
ATOM   4229  O   GLU   563      23.000  49.537  14.638  1.00  0.00              
ATOM   4230  CG  GLU   563      23.939  50.240  11.294  1.00  0.00           C  
ATOM   4231  CD  GLU   563      25.412  50.465  11.005  1.00  0.00           C  
ATOM   4232  OE1 GLU   563      26.154  50.864  11.939  1.00  0.00           O  
ATOM   4233  OE2 GLU   563      25.812  50.262   9.829  1.00  0.00           O  
ATOM   4234  N   ALA   564      21.350  50.210  13.242  1.00  0.00              
ATOM   4235  CA  ALA   564      20.530  49.065  13.511  1.00  0.00              
ATOM   4236  CB  ALA   564      19.261  49.395  14.314  1.00  0.00              
ATOM   4237  C   ALA   564      20.086  48.497  12.202  1.00  0.00              
ATOM   4238  O   ALA   564      19.732  49.224  11.273  1.00  0.00              
ATOM   4239  N   GLN   565      20.097  47.154  12.111  1.00  0.00              
ATOM   4240  CA  GLN   565      19.695  46.461  10.925  1.00  0.00              
ATOM   4241  CB  GLN   565      20.698  45.369  10.518  1.00  0.00              
ATOM   4242  C   GLN   565      18.427  45.765  11.275  1.00  0.00              
ATOM   4243  O   GLN   565      18.348  45.095  12.304  1.00  0.00              
ATOM   4244  CG  GLN   565      20.319  44.594   9.255  1.00  0.00           C  
ATOM   4245  CD  GLN   565      21.350  43.487   9.083  1.00  0.00           C  
ATOM   4246  OE1 GLN   565      22.124  43.199   9.996  1.00  0.00           O  
ATOM   4247  NE2 GLN   565      21.361  42.840   7.887  1.00  0.00           N  
ATOM   4248  N   SER   566      17.381  45.932  10.446  1.00  0.00              
ATOM   4249  CA  SER   566      16.178  45.205  10.707  1.00  0.00              
ATOM   4250  CB  SER   566      14.897  46.062  10.674  1.00  0.00              
ATOM   4251  C   SER   566      16.090  44.199   9.612  1.00  0.00              
ATOM   4252  O   SER   566      15.954  44.546   8.439  1.00  0.00              
ATOM   4253  OG  SER   566      14.670  46.577   9.370  1.00  0.00           O  
ATOM   4254  N   LEU   567      16.192  42.906   9.969  1.00  0.00              
ATOM   4255  CA  LEU   567      16.132  41.921   8.935  1.00  0.00              
ATOM   4256  CB  LEU   567      17.381  41.021   8.871  1.00  0.00              
ATOM   4257  C   LEU   567      14.950  41.053   9.204  1.00  0.00              
ATOM   4258  O   LEU   567      14.861  40.403  10.243  1.00  0.00              
ATOM   4259  CG  LEU   567      17.331  39.954   7.761  1.00  0.00           C  
ATOM   4260  CD1 LEU   567      17.259  40.602   6.369  1.00  0.00           C  
ATOM   4261  CD2 LEU   567      18.501  38.965   7.888  1.00  0.00           C  
ATOM   4262  N   LEU   568      13.994  41.033   8.259  1.00  0.00              
ATOM   4263  CA  LEU   568      12.829  40.214   8.398  1.00  0.00              
ATOM   4264  CB  LEU   568      13.121  38.701   8.354  1.00  0.00              
ATOM   4265  C   LEU   568      12.137  40.550   9.681  1.00  0.00              
ATOM   4266  O   LEU   568      11.506  39.691  10.295  1.00  0.00              
ATOM   4267  CG  LEU   568      13.618  38.224   6.975  1.00  0.00           C  
ATOM   4268  CD1 LEU   568      13.747  36.694   6.914  1.00  0.00           C  
ATOM   4269  CD2 LEU   568      12.740  38.788   5.847  1.00  0.00           C  
ATOM   4270  N   GLY   569      12.232  41.820  10.118  1.00  0.00              
ATOM   4271  CA  GLY   569      11.508  42.246  11.282  1.00  0.00              
ATOM   4272  C   GLY   569      12.335  42.116  12.526  1.00  0.00              
ATOM   4273  O   GLY   569      11.890  42.515  13.601  1.00  0.00              
ATOM   4274  N   ASN   570      13.562  41.571  12.437  1.00  0.00              
ATOM   4275  CA  ASN   570      14.335  41.436  13.641  1.00  0.00              
ATOM   4276  CB  ASN   570      15.101  40.106  13.739  1.00  0.00              
ATOM   4277  C   ASN   570      15.338  42.544  13.677  1.00  0.00              
ATOM   4278  O   ASN   570      15.931  42.896  12.660  1.00  0.00              
ATOM   4279  CG  ASN   570      14.077  39.002  13.959  1.00  0.00           C  
ATOM   4280  OD1 ASN   570      13.051  39.212  14.603  1.00  0.00           O  
ATOM   4281  ND2 ASN   570      14.362  37.789  13.414  1.00  0.00           N  
ATOM   4282  N   LYS   571      15.544  43.132  14.872  1.00  0.00              
ATOM   4283  CA  LYS   571      16.441  44.243  15.000  1.00  0.00              
ATOM   4284  CB  LYS   571      15.985  45.241  16.077  1.00  0.00              
ATOM   4285  C   LYS   571      17.771  43.718  15.437  1.00  0.00              
ATOM   4286  O   LYS   571      17.860  42.943  16.388  1.00  0.00              
ATOM   4287  CG  LYS   571      16.570  46.643  15.920  1.00  0.00           C  
ATOM   4288  CD  LYS   571      15.945  47.408  14.752  1.00  0.00           C  
ATOM   4289  CE  LYS   571      16.361  48.877  14.671  1.00  0.00           C  
ATOM   4290  NZ  LYS   571      15.620  49.548  13.579  1.00  0.00           N  
ATOM   4291  N   TYR   572      18.849  44.113  14.731  1.00  0.00              
ATOM   4292  CA  TYR   572      20.150  43.708  15.177  1.00  0.00              
ATOM   4293  CB  TYR   572      20.869  42.707  14.260  1.00  0.00              
ATOM   4294  C   TYR   572      20.979  44.958  15.203  1.00  0.00              
ATOM   4295  O   TYR   572      20.826  45.821  14.341  1.00  0.00              
ATOM   4296  CG  TYR   572      22.048  42.223  15.033  1.00  0.00           C  
ATOM   4297  CD1 TYR   572      21.925  41.132  15.864  1.00  0.00           C  
ATOM   4298  CD2 TYR   572      23.266  42.857  14.946  1.00  0.00           C  
ATOM   4299  CE1 TYR   572      22.997  40.673  16.591  1.00  0.00           C  
ATOM   4300  CE2 TYR   572      24.341  42.400  15.673  1.00  0.00           C  
ATOM   4301  CZ  TYR   572      24.210  41.308  16.496  1.00  0.00           C  
ATOM   4302  OH  TYR   572      25.315  40.842  17.240  1.00  0.00           O  
ATOM   4303  N   THR   573      21.876  45.106  16.200  1.00  0.00              
ATOM   4304  CA  THR   573      22.672  46.301  16.234  1.00  0.00              
ATOM   4305  CB  THR   573      22.862  46.885  17.603  1.00  0.00              
ATOM   4306  C   THR   573      24.013  45.967  15.675  1.00  0.00              
ATOM   4307  O   THR   573      24.697  45.080  16.177  1.00  0.00              
ATOM   4308  OG1 THR   573      21.601  47.197  18.178  1.00  0.00           O  
ATOM   4309  CG2 THR   573      23.708  48.164  17.473  1.00  0.00           C  
ATOM   4310  N   ILE   574      24.392  46.659  14.581  1.00  0.00              
ATOM   4311  CA  ILE   574      25.609  46.404  13.862  1.00  0.00              
ATOM   4312  CB  ILE   574      25.646  45.066  13.178  1.00  0.00              
ATOM   4313  C   ILE   574      25.816  47.430  12.822  1.00  0.00              
ATOM   4314  O   ILE   574      25.810  48.631  13.100  1.00  0.00              
ATOM   4315  CG2 ILE   574      26.243  44.059  14.159  1.00  0.00           C  
ATOM   4316  CG1 ILE   574      24.288  44.681  12.538  1.00  0.00           C  
ATOM   4317  CD1 ILE   574      23.792  45.507  11.350  1.00  0.00           C  
ATOM   4318  N   LEU   575      26.203  46.908  11.635  1.00  0.00              
ATOM   4319  CA  LEU   575      26.300  47.636  10.411  1.00  0.00              
ATOM   4320  CB  LEU   575      27.688  48.273  10.192  1.00  0.00              
ATOM   4321  C   LEU   575      26.213  46.632   9.296  1.00  0.00              
ATOM   4322  O   LEU   575      25.768  46.947   8.193  1.00  0.00              
ATOM   4323  CG  LEU   575      28.216  49.179  11.322  1.00  0.00           C  
ATOM   4324  CD1 LEU   575      28.593  48.371  12.574  1.00  0.00           C  
ATOM   4325  CD2 LEU   575      29.363  50.076  10.830  1.00  0.00           C  
ATOM   4326  N   THR   576      26.621  45.378   9.583  1.00  0.00              
ATOM   4327  CA  THR   576      26.790  44.343   8.597  1.00  0.00              
ATOM   4328  CB  THR   576      27.560  43.166   9.118  1.00  0.00              
ATOM   4329  C   THR   576      25.481  43.824   8.108  1.00  0.00              
ATOM   4330  O   THR   576      24.408  44.256   8.528  1.00  0.00              
ATOM   4331  OG1 THR   576      26.844  42.546  10.177  1.00  0.00           O  
ATOM   4332  CG2 THR   576      28.928  43.656   9.623  1.00  0.00           C  
ATOM   4333  N   THR   577      25.583  42.869   7.159  1.00  0.00              
ATOM   4334  CA  THR   577      24.478  42.196   6.544  1.00  0.00              
ATOM   4335  CB  THR   577      24.875  41.478   5.293  1.00  0.00              
ATOM   4336  C   THR   577      24.015  41.205   7.568  1.00  0.00              
ATOM   4337  O   THR   577      24.006  41.521   8.756  1.00  0.00              
ATOM   4338  OG1 THR   577      23.751  40.887   4.656  1.00  0.00           O  
ATOM   4339  CG2 THR   577      25.936  40.430   5.658  1.00  0.00           C  
ATOM   4340  N   THR   578      23.586  39.996   7.151  1.00  0.00              
ATOM   4341  CA  THR   578      23.136  39.026   8.107  1.00  0.00              
ATOM   4342  CB  THR   578      22.481  37.829   7.473  1.00  0.00              
ATOM   4343  C   THR   578      24.276  38.597   8.970  1.00  0.00              
ATOM   4344  O   THR   578      24.998  37.664   8.632  1.00  0.00              
ATOM   4345  OG1 THR   578      22.079  36.907   8.475  1.00  0.00           O  
ATOM   4346  CG2 THR   578      23.429  37.178   6.449  1.00  0.00           C  
ATOM   4347  N   ASP   579      24.474  39.324  10.094  1.00  0.00              
ATOM   4348  CA  ASP   579      25.429  39.044  11.132  1.00  0.00              
ATOM   4349  CB  ASP   579      24.932  38.031  12.178  1.00  0.00              
ATOM   4350  C   ASP   579      26.718  38.582  10.546  1.00  0.00              
ATOM   4351  O   ASP   579      27.297  37.596  10.999  1.00  0.00              
ATOM   4352  CG  ASP   579      23.985  38.784  13.103  1.00  0.00           C  
ATOM   4353  OD1 ASP   579      23.956  40.041  13.017  1.00  0.00           O  
ATOM   4354  OD2 ASP   579      23.287  38.116  13.912  1.00  0.00           O  
ATOM   4355  N   GLY   580      27.201  39.289   9.513  1.00  0.00              
ATOM   4356  CA  GLY   580      28.437  38.916   8.898  1.00  0.00              
ATOM   4357  C   GLY   580      28.095  38.008   7.774  1.00  0.00              
ATOM   4358  O   GLY   580      27.631  36.894   7.998  1.00  0.00              
ATOM   4359  N   VAL   581      28.319  38.435   6.519  1.00  0.00              
ATOM   4360  CA  VAL   581      28.009  37.493   5.491  1.00  0.00              
ATOM   4361  CB  VAL   581      26.979  37.940   4.488  1.00  0.00              
ATOM   4362  C   VAL   581      29.264  37.204   4.755  1.00  0.00              
ATOM   4363  O   VAL   581      30.012  38.101   4.368  1.00  0.00              
ATOM   4364  CG1 VAL   581      27.562  39.063   3.616  1.00  0.00           C  
ATOM   4365  CG2 VAL   581      26.517  36.711   3.687  1.00  0.00           C  
ATOM   4366  N   THR   582      29.547  35.905   4.606  1.00  0.00              
ATOM   4367  CA  THR   582      30.661  35.464   3.839  1.00  0.00              
ATOM   4368  CB  THR   582      31.850  35.113   4.684  1.00  0.00              
ATOM   4369  C   THR   582      30.162  34.258   3.123  1.00  0.00              
ATOM   4370  O   THR   582      29.413  33.461   3.685  1.00  0.00              
ATOM   4371  OG1 THR   582      32.932  34.682   3.872  1.00  0.00           O  
ATOM   4372  CG2 THR   582      31.446  34.033   5.693  1.00  0.00           C  
ATOM   4373  N   GLY   583      30.545  34.103   1.845  1.00  0.00              
ATOM   4374  CA  GLY   583      30.048  32.994   1.095  1.00  0.00              
ATOM   4375  C   GLY   583      30.810  32.950  -0.181  1.00  0.00              
ATOM   4376  O   GLY   583      31.414  33.935  -0.600  1.00  0.00              
ATOM   4377  N   ARG   584      30.820  31.779  -0.835  1.00  0.00              
ATOM   4378  CA  ARG   584      31.500  31.725  -2.086  1.00  0.00              
ATOM   4379  CB  ARG   584      32.921  31.150  -1.970  1.00  0.00              
ATOM   4380  C   ARG   584      30.694  30.837  -2.963  1.00  0.00              
ATOM   4381  O   ARG   584      30.279  29.756  -2.550  1.00  0.00              
ATOM   4382  CG  ARG   584      33.713  31.214  -3.274  1.00  0.00           C  
ATOM   4383  CD  ARG   584      35.183  30.826  -3.111  1.00  0.00           C  
ATOM   4384  NE  ARG   584      35.792  30.849  -4.469  1.00  0.00           N  
ATOM   4385  CZ  ARG   584      35.737  29.728  -5.245  1.00  0.00           C  
ATOM   4386  NH1 ARG   584      35.160  28.593  -4.754  1.00  0.00           N  
ATOM   4387  NH2 ARG   584      36.248  29.744  -6.510  1.00  0.00           N  
ATOM   4388  N   PHE   585      30.433  31.278  -4.206  1.00  0.00              
ATOM   4389  CA  PHE   585      29.655  30.439  -5.062  1.00  0.00              
ATOM   4390  CB  PHE   585      28.600  31.201  -5.882  1.00  0.00              
ATOM   4391  C   PHE   585      30.595  29.835  -6.036  1.00  0.00              
ATOM   4392  O   PHE   585      31.171  30.530  -6.871  1.00  0.00              
ATOM   4393  CG  PHE   585      27.639  31.823  -4.928  1.00  0.00           C  
ATOM   4394  CD1 PHE   585      27.889  33.070  -4.404  1.00  0.00           C  
ATOM   4395  CD2 PHE   585      26.491  31.162  -4.557  1.00  0.00           C  
ATOM   4396  CE1 PHE   585      27.009  33.653  -3.524  1.00  0.00           C  
ATOM   4397  CE2 PHE   585      25.607  31.739  -3.676  1.00  0.00           C  
ATOM   4398  CZ  PHE   585      25.865  32.985  -3.159  1.00  0.00           C  
ATOM   4399  N   GLU   586      30.798  28.511  -5.942  1.00  0.00              
ATOM   4400  CA  GLU   586      31.605  27.921  -6.955  1.00  0.00              
ATOM   4401  CB  GLU   586      32.166  26.527  -6.626  1.00  0.00              
ATOM   4402  C   GLU   586      30.673  27.830  -8.118  1.00  0.00              
ATOM   4403  O   GLU   586      29.459  27.883  -7.926  1.00  0.00              
ATOM   4404  CG  GLU   586      33.105  26.014  -7.721  1.00  0.00           C  
ATOM   4405  CD  GLU   586      33.949  24.879  -7.162  1.00  0.00           C  
ATOM   4406  OE1 GLU   586      34.088  24.798  -5.912  1.00  0.00           O  
ATOM   4407  OE2 GLU   586      34.479  24.083  -7.983  1.00  0.00           O  
ATOM   4408  N   ASN   587      31.200  27.689  -9.350  1.00  0.00              
ATOM   4409  CA  ASN   587      30.326  27.668 -10.490  1.00  0.00              
ATOM   4410  CB  ASN   587      29.445  26.408 -10.545  1.00  0.00              
ATOM   4411  C   ASN   587      29.451  28.886 -10.468  1.00  0.00              
ATOM   4412  O   ASN   587      28.281  28.834 -10.093  1.00  0.00              
ATOM   4413  CG  ASN   587      30.361  25.219 -10.809  1.00  0.00           C  
ATOM   4414  OD1 ASN   587      31.098  25.193 -11.794  1.00  0.00           O  
ATOM   4415  ND2 ASN   587      30.324  24.208  -9.900  1.00  0.00           N  
ATOM   4416  N   ALA   588      30.043  30.027 -10.874  1.00  0.00              
ATOM   4417  CA  ALA   588      29.451  31.336 -10.867  1.00  0.00              
ATOM   4418  CB  ALA   588      30.419  32.447 -11.310  1.00  0.00              
ATOM   4419  C   ALA   588      28.250  31.412 -11.764  1.00  0.00              
ATOM   4420  O   ALA   588      27.940  30.488 -12.516  1.00  0.00              
ATOM   4421  N   ASN   589      27.535  32.556 -11.650  1.00  0.00              
ATOM   4422  CA  ASN   589      26.306  32.884 -12.320  1.00  0.00              
ATOM   4423  CB  ASN   589      25.706  34.217 -11.837  1.00  0.00              
ATOM   4424  C   ASN   589      26.525  33.018 -13.800  1.00  0.00              
ATOM   4425  O   ASN   589      27.642  33.185 -14.284  1.00  0.00              
ATOM   4426  CG  ASN   589      25.324  34.061 -10.374  1.00  0.00           C  
ATOM   4427  OD1 ASN   589      24.424  33.297 -10.031  1.00  0.00           O  
ATOM   4428  ND2 ASN   589      26.032  34.805  -9.483  1.00  0.00           N  
ATOM   4429  N   PRO   590      25.430  32.900 -14.514  1.00  0.00              
ATOM   4430  CA  PRO   590      25.441  33.004 -15.954  1.00  0.00              
ATOM   4431  CB  PRO   590      24.164  32.324 -16.442  1.00  0.00              
ATOM   4432  C   PRO   590      25.589  34.388 -16.506  1.00  0.00              
ATOM   4433  O   PRO   590      25.248  35.339 -15.806  1.00  0.00              
ATOM   4434  CD  PRO   590      24.407  31.967 -14.059  1.00  0.00           C  
ATOM   4435  CG  PRO   590      23.833  31.319 -15.327  1.00  0.00           C  
ATOM   4436  N   SER   591      26.108  34.515 -17.753  1.00  0.00              
ATOM   4437  CA  SER   591      26.205  35.817 -18.356  1.00  0.00              
ATOM   4438  CB  SER   591      27.481  36.577 -17.963  1.00  0.00              
ATOM   4439  C   SER   591      26.224  35.712 -19.854  1.00  0.00              
ATOM   4440  O   SER   591      27.078  35.059 -20.452  1.00  0.00              
ATOM   4441  OG  SER   591      27.501  37.847 -18.598  1.00  0.00           O  
ATOM   4442  N   TYR   592      25.229  36.375 -20.469  1.00  0.00              
ATOM   4443  CA  TYR   592      24.972  36.579 -21.868  1.00  0.00              
ATOM   4444  CB  TYR   592      24.354  35.361 -22.583  1.00  0.00              
ATOM   4445  C   TYR   592      23.960  37.681 -21.807  1.00  0.00              
ATOM   4446  O   TYR   592      24.057  38.479 -20.876  1.00  0.00              
ATOM   4447  CG  TYR   592      25.440  34.411 -22.951  1.00  0.00           C  
ATOM   4448  CD1 TYR   592      26.143  34.617 -24.116  1.00  0.00           C  
ATOM   4449  CD2 TYR   592      25.767  33.336 -22.158  1.00  0.00           C  
ATOM   4450  CE1 TYR   592      27.150  33.762 -24.491  1.00  0.00           C  
ATOM   4451  CE2 TYR   592      26.774  32.475 -22.528  1.00  0.00           C  
ATOM   4452  CZ  TYR   592      27.465  32.688 -23.696  1.00  0.00           C  
ATOM   4453  OH  TYR   592      28.498  31.808 -24.080  1.00  0.00           O  
ATOM   4454  N   PRO   593      23.018  37.842 -22.709  1.00  0.00              
ATOM   4455  CA  PRO   593      22.030  38.846 -22.446  1.00  0.00              
ATOM   4456  CB  PRO   593      21.162  38.909 -23.697  1.00  0.00              
ATOM   4457  C   PRO   593      21.339  38.564 -21.148  1.00  0.00              
ATOM   4458  O   PRO   593      21.231  39.458 -20.311  1.00  0.00              
ATOM   4459  CD  PRO   593      23.229  37.678 -24.141  1.00  0.00           C  
ATOM   4460  CG  PRO   593      22.168  38.571 -24.817  1.00  0.00           C  
ATOM   4461  N   PHE   594      20.868  37.319 -20.984  1.00  0.00              
ATOM   4462  CA  PHE   594      20.372  36.753 -19.765  1.00  0.00              
ATOM   4463  CB  PHE   594      18.931  37.143 -19.399  1.00  0.00              
ATOM   4464  C   PHE   594      20.377  35.305 -20.159  1.00  0.00              
ATOM   4465  O   PHE   594      19.543  34.859 -20.945  1.00  0.00              
ATOM   4466  CG  PHE   594      18.657  36.527 -18.068  1.00  0.00           C  
ATOM   4467  CD1 PHE   594      19.129  37.119 -16.917  1.00  0.00           C  
ATOM   4468  CD2 PHE   594      17.932  35.362 -17.966  1.00  0.00           C  
ATOM   4469  CE1 PHE   594      18.883  36.558 -15.686  1.00  0.00           C  
ATOM   4470  CE2 PHE   594      17.683  34.797 -16.737  1.00  0.00           C  
ATOM   4471  CZ  PHE   594      18.158  35.394 -15.594  1.00  0.00           C  
ATOM   4472  N   VAL   595      21.347  34.546 -19.630  1.00  0.00              
ATOM   4473  CA  VAL   595      21.669  33.228 -20.102  1.00  0.00              
ATOM   4474  CB  VAL   595      22.936  32.719 -19.489  1.00  0.00              
ATOM   4475  C   VAL   595      20.694  32.126 -19.873  1.00  0.00              
ATOM   4476  O   VAL   595      20.398  31.402 -20.823  1.00  0.00              
ATOM   4477  CG1 VAL   595      23.191  31.293 -20.002  1.00  0.00           C  
ATOM   4478  CG2 VAL   595      24.061  33.715 -19.785  1.00  0.00           C  
ATOM   4479  N   LYS   596      20.180  31.971 -18.633  1.00  0.00              
ATOM   4480  CA  LYS   596      19.477  30.769 -18.261  1.00  0.00              
ATOM   4481  CB  LYS   596      18.830  30.825 -16.865  1.00  0.00              
ATOM   4482  C   LYS   596      18.410  30.447 -19.246  1.00  0.00              
ATOM   4483  O   LYS   596      17.501  31.239 -19.494  1.00  0.00              
ATOM   4484  CG  LYS   596      17.697  31.845 -16.738  1.00  0.00           C  
ATOM   4485  CD  LYS   596      16.865  31.664 -15.467  1.00  0.00           C  
ATOM   4486  CE  LYS   596      15.726  32.675 -15.328  1.00  0.00           C  
ATOM   4487  NZ  LYS   596      14.980  32.426 -14.074  1.00  0.00           N  
ATOM   4488  N   VAL   597      18.532  29.252 -19.858  1.00  0.00              
ATOM   4489  CA  VAL   597      17.555  28.855 -20.815  1.00  0.00              
ATOM   4490  CB  VAL   597      18.123  28.333 -22.106  1.00  0.00              
ATOM   4491  C   VAL   597      16.706  27.812 -20.197  1.00  0.00              
ATOM   4492  O   VAL   597      17.171  26.729 -19.846  1.00  0.00              
ATOM   4493  CG1 VAL   597      18.836  29.486 -22.832  1.00  0.00           C  
ATOM   4494  CG2 VAL   597      19.054  27.156 -21.799  1.00  0.00           C  
ATOM   4495  N   ALA   598      15.415  28.141 -20.023  1.00  0.00              
ATOM   4496  CA  ALA   598      14.553  27.153 -19.477  1.00  0.00              
ATOM   4497  CB  ALA   598      13.174  27.693 -19.062  1.00  0.00              
ATOM   4498  C   ALA   598      14.346  26.165 -20.569  1.00  0.00              
ATOM   4499  O   ALA   598      13.978  26.527 -21.685  1.00  0.00              
ATOM   4500  N   LEU   599      14.596  24.878 -20.281  1.00  0.00              
ATOM   4501  CA  LEU   599      14.375  23.900 -21.296  1.00  0.00              
ATOM   4502  CB  LEU   599      15.565  22.956 -21.545  1.00  0.00              
ATOM   4503  C   LEU   599      13.242  23.065 -20.820  1.00  0.00              
ATOM   4504  O   LEU   599      13.227  22.617 -19.675  1.00  0.00              
ATOM   4505  CG  LEU   599      16.794  23.658 -22.151  1.00  0.00           C  
ATOM   4506  CD1 LEU   599      17.939  22.662 -22.395  1.00  0.00           C  
ATOM   4507  CD2 LEU   599      16.418  24.452 -23.412  1.00  0.00           C  
ATOM   4508  N   ASP   600      12.244  22.847 -21.692  1.00  0.00              
ATOM   4509  CA  ASP   600      11.137  22.046 -21.281  1.00  0.00              
ATOM   4510  CB  ASP   600       9.864  22.294 -22.109  1.00  0.00              
ATOM   4511  C   ASP   600      11.560  20.630 -21.461  1.00  0.00              
ATOM   4512  O   ASP   600      11.711  20.159 -22.587  1.00  0.00              
ATOM   4513  CG  ASP   600       9.349  23.683 -21.752  1.00  0.00           C  
ATOM   4514  OD1 ASP   600       9.520  24.090 -20.572  1.00  0.00           O  
ATOM   4515  OD2 ASP   600       8.786  24.360 -22.654  1.00  0.00           O  
ATOM   4516  N   TYR   601      11.783  19.907 -20.344  1.00  0.00              
ATOM   4517  CA  TYR   601      12.206  18.552 -20.518  1.00  0.00              
ATOM   4518  CB  TYR   601      13.269  18.079 -19.513  1.00  0.00              
ATOM   4519  C   TYR   601      11.011  17.706 -20.324  1.00  0.00              
ATOM   4520  O   TYR   601      10.779  17.179 -19.237  1.00  0.00              
ATOM   4521  CG  TYR   601      13.622  16.683 -19.904  1.00  0.00           C  
ATOM   4522  CD1 TYR   601      14.555  16.455 -20.890  1.00  0.00           C  
ATOM   4523  CD2 TYR   601      13.022  15.604 -19.297  1.00  0.00           C  
ATOM   4524  CE1 TYR   601      14.888  15.173 -21.263  1.00  0.00           C  
ATOM   4525  CE2 TYR   601      13.348  14.321 -19.666  1.00  0.00           C  
ATOM   4526  CZ  TYR   601      14.283  14.103 -20.649  1.00  0.00           C  
ATOM   4527  OH  TYR   601      14.619  12.786 -21.028  1.00  0.00           O  
ATOM   4528  N   ARG   602      10.230  17.578 -21.412  1.00  0.00              
ATOM   4529  CA  ARG   602       9.009  16.837 -21.433  1.00  0.00              
ATOM   4530  CB  ARG   602       8.216  16.896 -20.125  1.00  0.00              
ATOM   4531  C   ARG   602       8.185  17.571 -22.418  1.00  0.00              
ATOM   4532  O   ARG   602       8.697  18.314 -23.254  1.00  0.00              
ATOM   4533  CG  ARG   602       7.679  18.291 -19.799  1.00  0.00           C  
ATOM   4534  CD  ARG   602       8.664  19.448 -19.986  1.00  0.00           C  
ATOM   4535  NE  ARG   602       7.926  20.717 -19.727  1.00  0.00           N  
ATOM   4536  CZ  ARG   602       7.267  21.346 -20.744  1.00  0.00           C  
ATOM   4537  NH1 ARG   602       7.253  20.794 -21.992  1.00  0.00           N  
ATOM   4538  NH2 ARG   602       6.624  22.528 -20.512  1.00  0.00           N  
ATOM   4539  N   GLY   603       6.869  17.357 -22.350  1.00  0.00              
ATOM   4540  CA  GLY   603       6.000  18.115 -23.180  1.00  0.00              
ATOM   4541  C   GLY   603       4.628  17.791 -22.694  1.00  0.00              
ATOM   4542  O   GLY   603       4.304  16.637 -22.417  1.00  0.00              
ATOM   4543  N   ASN   604       3.782  18.827 -22.575  1.00  0.00              
ATOM   4544  CA  ASN   604       2.433  18.700 -22.109  1.00  0.00              
ATOM   4545  CB  ASN   604       1.665  17.571 -22.826  1.00  0.00              
ATOM   4546  C   ASN   604       2.458  18.427 -20.632  1.00  0.00              
ATOM   4547  O   ASN   604       1.429  18.437 -19.959  1.00  0.00              
ATOM   4548  CG  ASN   604       0.160  17.797 -22.691  1.00  0.00           C  
ATOM   4549  OD1 ASN   604      -0.396  17.804 -21.595  1.00  0.00           O  
ATOM   4550  ND2 ASN   604      -0.527  17.988 -23.850  1.00  0.00           N  
ATOM   4551  N   ASP   605       3.663  18.206 -20.083  1.00  0.00              
ATOM   4552  CA  ASP   605       3.891  18.109 -18.674  1.00  0.00              
ATOM   4553  CB  ASP   605       4.330  16.717 -18.171  1.00  0.00              
ATOM   4554  C   ASP   605       4.956  19.133 -18.479  1.00  0.00              
ATOM   4555  O   ASP   605       5.389  19.737 -19.458  1.00  0.00              
ATOM   4556  CG  ASP   605       5.570  16.249 -18.908  1.00  0.00           C  
ATOM   4557  OD1 ASP   605       5.550  16.281 -20.167  1.00  0.00           O  
ATOM   4558  OD2 ASP   605       6.547  15.843 -18.222  1.00  0.00           O  
ATOM   4559  N   VAL   606       5.378  19.439 -17.241  1.00  0.00              
ATOM   4560  CA  VAL   606       6.380  20.464 -17.218  1.00  0.00              
ATOM   4561  CB  VAL   606       5.912  21.720 -16.548  1.00  0.00              
ATOM   4562  C   VAL   606       7.582  19.987 -16.450  1.00  0.00              
ATOM   4563  O   VAL   606       7.543  19.875 -15.225  1.00  0.00              
ATOM   4564  CG1 VAL   606       7.088  22.709 -16.482  1.00  0.00           C  
ATOM   4565  CG2 VAL   606       4.684  22.247 -17.309  1.00  0.00           C  
ATOM   4566  N   GLY   607       8.681  19.670 -17.167  1.00  0.00              
ATOM   4567  CA  GLY   607       9.930  19.266 -16.572  1.00  0.00              
ATOM   4568  C   GLY   607      10.654  20.425 -15.945  1.00  0.00              
ATOM   4569  O   GLY   607      11.240  20.289 -14.872  1.00  0.00              
ATOM   4570  N   LEU   608      10.635  21.599 -16.612  1.00  0.00              
ATOM   4571  CA  LEU   608      11.318  22.786 -16.163  1.00  0.00              
ATOM   4572  CB  LEU   608      10.737  23.379 -14.867  1.00  0.00              
ATOM   4573  C   LEU   608      12.783  22.581 -15.953  1.00  0.00              
ATOM   4574  O   LEU   608      13.307  22.895 -14.885  1.00  0.00              
ATOM   4575  CG  LEU   608       9.337  23.986 -15.048  1.00  0.00           C  
ATOM   4576  CD1 LEU   608       8.805  24.564 -13.728  1.00  0.00           C  
ATOM   4577  CD2 LEU   608       9.328  25.008 -16.195  1.00  0.00           C  
ATOM   4578  N   GLY   609      13.493  22.043 -16.962  1.00  0.00              
ATOM   4579  CA  GLY   609      14.916  21.943 -16.812  1.00  0.00              
ATOM   4580  C   GLY   609      15.467  23.328 -16.902  1.00  0.00              
ATOM   4581  O   GLY   609      15.084  24.100 -17.780  1.00  0.00              
ATOM   4582  N   ILE   610      16.385  23.688 -15.983  1.00  0.00              
ATOM   4583  CA  ILE   610      17.015  24.966 -16.117  1.00  0.00              
ATOM   4584  CB  ILE   610      17.069  25.812 -14.876  1.00  0.00              
ATOM   4585  C   ILE   610      18.406  24.676 -16.551  1.00  0.00              
ATOM   4586  O   ILE   610      19.186  24.078 -15.813  1.00  0.00              
ATOM   4587  CG2 ILE   610      18.061  26.959 -15.127  1.00  0.00           C  
ATOM   4588  CG1 ILE   610      15.658  26.297 -14.501  1.00  0.00           C  
ATOM   4589  CD1 ILE   610      15.624  27.166 -13.245  1.00  0.00           C  
ATOM   4590  N   THR   611      18.751  25.082 -17.788  1.00  0.00              
ATOM   4591  CA  THR   611      20.067  24.759 -18.233  1.00  0.00              
ATOM   4592  CB  THR   611      20.114  23.981 -19.519  1.00  0.00              
ATOM   4593  C   THR   611      20.872  25.999 -18.363  1.00  0.00              
ATOM   4594  O   THR   611      20.473  26.962 -19.016  1.00  0.00              
ATOM   4595  OG1 THR   611      19.506  24.710 -20.571  1.00  0.00           O  
ATOM   4596  CG2 THR   611      19.385  22.642 -19.312  1.00  0.00           C  
ATOM   4597  N   ARG   612      22.040  25.998 -17.695  1.00  0.00              
ATOM   4598  CA  ARG   612      22.923  27.114 -17.785  1.00  0.00              
ATOM   4599  CB  ARG   612      23.695  27.419 -16.491  1.00  0.00              
ATOM   4600  C   ARG   612      23.940  26.726 -18.807  1.00  0.00              
ATOM   4601  O   ARG   612      24.605  25.701 -18.668  1.00  0.00              
ATOM   4602  CG  ARG   612      22.827  27.961 -15.356  1.00  0.00           C  
ATOM   4603  CD  ARG   612      23.626  28.264 -14.087  1.00  0.00           C  
ATOM   4604  NE  ARG   612      22.682  28.840 -13.090  1.00  0.00           N  
ATOM   4605  CZ  ARG   612      23.119  29.143 -11.833  1.00  0.00           C  
ATOM   4606  NH1 ARG   612      24.412  28.884 -11.480  1.00  0.00           N  
ATOM   4607  NH2 ARG   612      22.262  29.706 -10.932  1.00  0.00           N  
ATOM   4608  N   THR   613      24.071  27.523 -19.883  1.00  0.00              
ATOM   4609  CA  THR   613      25.045  27.187 -20.878  1.00  0.00              
ATOM   4610  CB  THR   613      24.538  27.332 -22.282  1.00  0.00              
ATOM   4611  C   THR   613      26.154  28.165 -20.711  1.00  0.00              
ATOM   4612  O   THR   613      26.029  29.333 -21.077  1.00  0.00              
ATOM   4613  OG1 THR   613      23.398  26.510 -22.479  1.00  0.00           O  
ATOM   4614  CG2 THR   613      25.658  26.922 -23.254  1.00  0.00           C  
ATOM   4615  N   ASP   614      27.279  27.706 -20.138  1.00  0.00              
ATOM   4616  CA  ASP   614      28.360  28.611 -19.907  1.00  0.00              
ATOM   4617  CB  ASP   614      28.463  29.060 -18.440  1.00  0.00              
ATOM   4618  C   ASP   614      29.634  27.935 -20.268  1.00  0.00              
ATOM   4619  O   ASP   614      29.667  27.023 -21.092  1.00  0.00              
ATOM   4620  CG  ASP   614      27.255  29.938 -18.144  1.00  0.00           C  
ATOM   4621  OD1 ASP   614      27.023  30.906 -18.916  1.00  0.00           O  
ATOM   4622  OD2 ASP   614      26.549  29.655 -17.139  1.00  0.00           O  
ATOM   4623  N   ALA   615      30.731  28.395 -19.640  1.00  0.00              
ATOM   4624  CA  ALA   615      32.024  27.887 -19.965  1.00  0.00              
ATOM   4625  CB  ALA   615      32.597  28.482 -21.263  1.00  0.00              
ATOM   4626  C   ALA   615      32.956  28.274 -18.857  1.00  0.00              
ATOM   4627  O   ALA   615      32.579  28.326 -17.687  1.00  0.00              
ATOM   4628  N   SER   616      34.218  28.551 -19.237  1.00  0.00              
ATOM   4629  CA  SER   616      35.330  28.781 -18.359  1.00  0.00              
ATOM   4630  CB  SER   616      36.657  28.978 -19.111  1.00  0.00              
ATOM   4631  C   SER   616      35.171  29.949 -17.448  1.00  0.00              
ATOM   4632  O   SER   616      34.286  30.789 -17.602  1.00  0.00              
ATOM   4633  OG  SER   616      36.979  27.809 -19.849  1.00  0.00           O  
ATOM   4634  N   PHE   617      36.066  29.978 -16.433  1.00  0.00              
ATOM   4635  CA  PHE   617      36.107  31.006 -15.437  1.00  0.00              
ATOM   4636  CB  PHE   617      36.823  30.570 -14.146  1.00  0.00              
ATOM   4637  C   PHE   617      36.958  32.090 -16.010  1.00  0.00              
ATOM   4638  O   PHE   617      38.185  32.015 -15.991  1.00  0.00              
ATOM   4639  CG  PHE   617      36.164  29.344 -13.615  1.00  0.00           C  
ATOM   4640  CD1 PHE   617      36.562  28.103 -14.059  1.00  0.00           C  
ATOM   4641  CD2 PHE   617      35.160  29.429 -12.679  1.00  0.00           C  
ATOM   4642  CE1 PHE   617      35.966  26.962 -13.578  1.00  0.00           C  
ATOM   4643  CE2 PHE   617      34.562  28.289 -12.195  1.00  0.00           C  
ATOM   4644  CZ  PHE   617      34.964  27.054 -12.643  1.00  0.00           C  
ATOM   4645  N   ASP   618      36.298  33.126 -16.545  1.00  0.00              
ATOM   4646  CA  ASP   618      36.945  34.254 -17.138  1.00  0.00              
ATOM   4647  CB  ASP   618      38.172  33.884 -18.000  1.00  0.00              
ATOM   4648  C   ASP   618      35.877  34.864 -17.978  1.00  0.00              
ATOM   4649  O   ASP   618      35.628  36.066 -17.927  1.00  0.00              
ATOM   4650  CG  ASP   618      37.786  32.905 -19.103  1.00  0.00           C  
ATOM   4651  OD1 ASP   618      36.907  32.036 -18.859  1.00  0.00           O  
ATOM   4652  OD2 ASP   618      38.390  33.003 -20.204  1.00  0.00           O  
ATOM   4653  N   SER   619      35.202  34.013 -18.772  1.00  0.00              
ATOM   4654  CA  SER   619      34.087  34.447 -19.548  1.00  0.00              
ATOM   4655  CB  SER   619      33.557  33.349 -20.487  1.00  0.00              
ATOM   4656  C   SER   619      33.004  34.775 -18.577  1.00  0.00              
ATOM   4657  O   SER   619      32.355  35.812 -18.692  1.00  0.00              
ATOM   4658  OG  SER   619      33.061  32.254 -19.731  1.00  0.00           O  
ATOM   4659  N   LEU   620      32.787  33.897 -17.575  1.00  0.00              
ATOM   4660  CA  LEU   620      31.788  34.193 -16.589  1.00  0.00              
ATOM   4661  CB  LEU   620      31.186  32.952 -15.905  1.00  0.00              
ATOM   4662  C   LEU   620      32.516  34.962 -15.535  1.00  0.00              
ATOM   4663  O   LEU   620      33.436  34.447 -14.902  1.00  0.00              
ATOM   4664  CG  LEU   620      30.416  32.021 -16.861  1.00  0.00           C  
ATOM   4665  CD1 LEU   620      29.783  30.840 -16.106  1.00  0.00           C  
ATOM   4666  CD2 LEU   620      29.399  32.805 -17.705  1.00  0.00           C  
ATOM   4667  N   ALA   621      32.131  36.235 -15.335  1.00  0.00              
ATOM   4668  CA  ALA   621      32.780  37.044 -14.347  1.00  0.00              
ATOM   4669  CB  ALA   621      33.039  38.490 -14.799  1.00  0.00              
ATOM   4670  C   ALA   621      31.844  37.094 -13.185  1.00  0.00              
ATOM   4671  O   ALA   621      30.646  36.872 -13.349  1.00  0.00              
ATOM   4672  N   SER   622      32.349  37.368 -11.964  1.00  0.00              
ATOM   4673  CA  SER   622      31.404  37.280 -10.894  1.00  0.00              
ATOM   4674  CB  SER   622      31.810  36.282  -9.796  1.00  0.00              
ATOM   4675  C   SER   622      31.143  38.587 -10.222  1.00  0.00              
ATOM   4676  O   SER   622      32.003  39.151  -9.547  1.00  0.00              
ATOM   4677  OG  SER   622      31.840  34.965 -10.326  1.00  0.00           O  
ATOM   4678  N   THR   623      29.913  39.095 -10.427  1.00  0.00              
ATOM   4679  CA  THR   623      29.370  40.204  -9.703  1.00  0.00              
ATOM   4680  CB  THR   623      29.417  41.513 -10.455  1.00  0.00              
ATOM   4681  C   THR   623      27.956  39.787  -9.410  1.00  0.00              
ATOM   4682  O   THR   623      27.044  39.971 -10.215  1.00  0.00              
ATOM   4683  OG1 THR   623      28.857  42.548  -9.661  1.00  0.00           O  
ATOM   4684  CG2 THR   623      28.718  41.404 -11.823  1.00  0.00           C  
ATOM   4685  N   GLU   624      27.741  39.179  -8.229  1.00  0.00              
ATOM   4686  CA  GLU   624      26.454  38.638  -7.897  1.00  0.00              
ATOM   4687  CB  GLU   624      26.486  37.812  -6.598  1.00  0.00              
ATOM   4688  C   GLU   624      25.409  39.702  -7.768  1.00  0.00              
ATOM   4689  O   GLU   624      24.342  39.596  -8.366  1.00  0.00              
ATOM   4690  CG  GLU   624      27.028  38.572  -5.389  1.00  0.00           C  
ATOM   4691  CD  GLU   624      27.061  37.612  -4.211  1.00  0.00           C  
ATOM   4692  OE1 GLU   624      26.384  36.551  -4.283  1.00  0.00           O  
ATOM   4693  OE2 GLU   624      27.776  37.933  -3.224  1.00  0.00           O  
ATOM   4694  N   ASN   625      25.678  40.783  -7.019  1.00  0.00              
ATOM   4695  CA  ASN   625      24.621  41.728  -6.798  1.00  0.00              
ATOM   4696  CB  ASN   625      24.925  42.783  -5.724  1.00  0.00              
ATOM   4697  C   ASN   625      24.243  42.450  -8.058  1.00  0.00              
ATOM   4698  O   ASN   625      23.063  42.701  -8.295  1.00  0.00              
ATOM   4699  CG  ASN   625      23.601  43.476  -5.413  1.00  0.00           C  
ATOM   4700  OD1 ASN   625      23.060  44.212  -6.238  1.00  0.00           O  
ATOM   4701  ND2 ASN   625      23.050  43.223  -4.195  1.00  0.00           N  
ATOM   4702  N   GLU   626      25.225  42.782  -8.917  1.00  0.00              
ATOM   4703  CA  GLU   626      24.963  43.593 -10.078  1.00  0.00              
ATOM   4704  CB  GLU   626      26.217  43.841 -10.933  1.00  0.00              
ATOM   4705  C   GLU   626      23.970  42.920 -10.966  1.00  0.00              
ATOM   4706  O   GLU   626      23.093  43.571 -11.532  1.00  0.00              
ATOM   4707  CG  GLU   626      25.939  44.707 -12.164  1.00  0.00           C  
ATOM   4708  CD  GLU   626      27.239  44.852 -12.941  1.00  0.00           C  
ATOM   4709  OE1 GLU   626      28.242  44.208 -12.535  1.00  0.00           O  
ATOM   4710  OE2 GLU   626      27.245  45.603 -13.953  1.00  0.00           O  
ATOM   4711  N   LYS   627      24.057  41.588 -11.096  1.00  0.00              
ATOM   4712  CA  LYS   627      23.196  40.905 -12.012  1.00  0.00              
ATOM   4713  CB  LYS   627      23.469  39.393 -12.113  1.00  0.00              
ATOM   4714  C   LYS   627      21.764  41.123 -11.630  1.00  0.00              
ATOM   4715  O   LYS   627      20.883  41.154 -12.487  1.00  0.00              
ATOM   4716  CG  LYS   627      23.434  38.669 -10.771  1.00  0.00           C  
ATOM   4717  CD  LYS   627      23.321  37.150 -10.883  1.00  0.00           C  
ATOM   4718  CE  LYS   627      21.883  36.688 -11.107  1.00  0.00           C  
ATOM   4719  NZ  LYS   627      21.017  37.265 -10.056  1.00  0.00           N  
ATOM   4720  N   ALA   628      21.503  41.311 -10.328  1.00  0.00              
ATOM   4721  CA  ALA   628      20.178  41.464  -9.796  1.00  0.00              
ATOM   4722  CB  ALA   628      20.227  41.807  -8.300  1.00  0.00              
ATOM   4723  C   ALA   628      19.505  42.623 -10.456  1.00  0.00              
ATOM   4724  O   ALA   628      18.310  42.577 -10.741  1.00  0.00              
ATOM   4725  N   VAL   629      20.261  43.695 -10.734  1.00  0.00              
ATOM   4726  CA  VAL   629      19.680  44.890 -11.270  1.00  0.00              
ATOM   4727  CB  VAL   629      20.711  45.923 -11.616  1.00  0.00              
ATOM   4728  C   VAL   629      18.964  44.562 -12.535  1.00  0.00              
ATOM   4729  O   VAL   629      17.892  45.100 -12.799  1.00  0.00              
ATOM   4730  CG1 VAL   629      20.010  47.105 -12.306  1.00  0.00           C  
ATOM   4731  CG2 VAL   629      21.472  46.308 -10.336  1.00  0.00           C  
ATOM   4732  N   ALA   630      19.519  43.645 -13.342  1.00  0.00              
ATOM   4733  CA  ALA   630      18.932  43.380 -14.619  1.00  0.00              
ATOM   4734  CB  ALA   630      19.660  42.266 -15.391  1.00  0.00              
ATOM   4735  C   ALA   630      17.511  42.939 -14.441  1.00  0.00              
ATOM   4736  O   ALA   630      16.629  43.363 -15.186  1.00  0.00              
ATOM   4737  N   ARG   631      17.241  42.089 -13.436  1.00  0.00              
ATOM   4738  CA  ARG   631      15.917  41.551 -13.297  1.00  0.00              
ATOM   4739  CB  ARG   631      15.730  40.772 -11.995  1.00  0.00              
ATOM   4740  C   ARG   631      14.943  42.659 -13.080  1.00  0.00              
ATOM   4741  O   ARG   631      13.998  42.828 -13.847  1.00  0.00              
ATOM   4742  CG  ARG   631      16.944  40.001 -11.502  1.00  0.00           C  
ATOM   4743  CD  ARG   631      16.682  39.455 -10.101  1.00  0.00           C  
ATOM   4744  NE  ARG   631      16.181  40.602  -9.289  1.00  0.00           N  
ATOM   4745  CZ  ARG   631      15.533  40.383  -8.107  1.00  0.00           C  
ATOM   4746  NH1 ARG   631      15.338  39.106  -7.664  1.00  0.00           N  
ATOM   4747  NH2 ARG   631      15.070  41.435  -7.373  1.00  0.00           N  
ATOM   4748  N   ALA   632      15.161  43.463 -12.018  1.00  0.00              
ATOM   4749  CA  ALA   632      14.182  44.469 -11.740  1.00  0.00              
ATOM   4750  CB  ALA   632      13.886  44.633 -10.239  1.00  0.00              
ATOM   4751  C   ALA   632      14.731  45.759 -12.225  1.00  0.00              
ATOM   4752  O   ALA   632      15.287  46.550 -11.465  1.00  0.00              
ATOM   4753  N   VAL   633      14.542  45.978 -13.532  1.00  0.00              
ATOM   4754  CA  VAL   633      14.903  47.139 -14.279  1.00  0.00              
ATOM   4755  CB  VAL   633      16.373  47.343 -14.520  1.00  0.00              
ATOM   4756  C   VAL   633      14.304  46.838 -15.606  1.00  0.00              
ATOM   4757  O   VAL   633      13.699  47.693 -16.251  1.00  0.00              
ATOM   4758  CG1 VAL   633      16.509  48.492 -15.532  1.00  0.00           C  
ATOM   4759  CG2 VAL   633      17.075  47.683 -13.196  1.00  0.00           C  
ATOM   4760  N   GLU   634      14.462  45.566 -16.028  1.00  0.00              
ATOM   4761  CA  GLU   634      13.899  45.132 -17.267  1.00  0.00              
ATOM   4762  CB  GLU   634      14.079  43.623 -17.539  1.00  0.00              
ATOM   4763  C   GLU   634      12.440  45.387 -17.113  1.00  0.00              
ATOM   4764  O   GLU   634      11.788  45.904 -18.018  1.00  0.00              
ATOM   4765  CG  GLU   634      13.375  42.724 -16.516  1.00  0.00           C  
ATOM   4766  CD  GLU   634      13.501  41.268 -16.947  1.00  0.00           C  
ATOM   4767  OE1 GLU   634      14.353  40.976 -17.827  1.00  0.00           O  
ATOM   4768  OE2 GLU   634      12.742  40.427 -16.396  1.00  0.00           O  
ATOM   4769  N   THR   635      11.892  45.053 -15.929  1.00  0.00              
ATOM   4770  CA  THR   635      10.521  45.374 -15.699  1.00  0.00              
ATOM   4771  CB  THR   635      10.016  44.918 -14.358  1.00  0.00              
ATOM   4772  C   THR   635      10.510  46.866 -15.715  1.00  0.00              
ATOM   4773  O   THR   635      11.413  47.494 -15.164  1.00  0.00              
ATOM   4774  OG1 THR   635       8.642  45.243 -14.213  1.00  0.00           O  
ATOM   4775  CG2 THR   635      10.846  45.596 -13.252  1.00  0.00           C  
ATOM   4776  N   LEU   636       9.480  47.474 -16.334  1.00  0.00              
ATOM   4777  CA  LEU   636       9.430  48.902 -16.456  1.00  0.00              
ATOM   4778  CB  LEU   636       9.059  49.623 -15.149  1.00  0.00              
ATOM   4779  C   LEU   636      10.730  49.425 -16.979  1.00  0.00              
ATOM   4780  O   LEU   636      11.552  49.949 -16.229  1.00  0.00              
ATOM   4781  CG  LEU   636       7.640  49.275 -14.653  1.00  0.00           C  
ATOM   4782  CD1 LEU   636       7.221  50.164 -13.471  1.00  0.00           C  
ATOM   4783  CD2 LEU   636       6.621  49.292 -15.804  1.00  0.00           C  
ATOM   4784  N   ASN   637      10.940  49.276 -18.305  1.00  0.00              
ATOM   4785  CA  ASN   637      12.209  49.583 -18.895  1.00  0.00              
ATOM   4786  CB  ASN   637      12.630  48.569 -19.979  1.00  0.00              
ATOM   4787  C   ASN   637      12.344  50.954 -19.472  1.00  0.00              
ATOM   4788  O   ASN   637      11.760  51.280 -20.504  1.00  0.00              
ATOM   4789  CG  ASN   637      11.652  48.618 -21.150  1.00  0.00           C  
ATOM   4790  OD1 ASN   637      12.062  48.740 -22.303  1.00  0.00           O  
ATOM   4791  ND2 ASN   637      10.328  48.510 -20.861  1.00  0.00           N  
ATOM   4792  N   ALA   638      13.117  51.812 -18.773  1.00  0.00              
ATOM   4793  CA  ALA   638      13.492  53.087 -19.310  1.00  0.00              
ATOM   4794  CB  ALA   638      14.181  53.989 -18.273  1.00  0.00              
ATOM   4795  C   ALA   638      14.470  52.842 -20.418  1.00  0.00              
ATOM   4796  O   ALA   638      14.346  53.402 -21.506  1.00  0.00              
ATOM   4797  N   THR   639      15.470  51.967 -20.163  1.00  0.00              
ATOM   4798  CA  THR   639      16.477  51.684 -21.150  1.00  0.00              
ATOM   4799  CB  THR   639      17.852  52.160 -20.774  1.00  0.00              
ATOM   4800  C   THR   639      16.552  50.204 -21.329  1.00  0.00              
ATOM   4801  O   THR   639      16.629  49.445 -20.364  1.00  0.00              
ATOM   4802  OG1 THR   639      18.757  51.921 -21.841  1.00  0.00           O  
ATOM   4803  CG2 THR   639      18.317  51.429 -19.503  1.00  0.00           C  
ATOM   4804  N   GLU   640      16.502  49.758 -22.596  1.00  0.00              
ATOM   4805  CA  GLU   640      16.657  48.365 -22.874  1.00  0.00              
ATOM   4806  CB  GLU   640      15.444  47.734 -23.585  1.00  0.00              
ATOM   4807  C   GLU   640      17.863  48.279 -23.772  1.00  0.00              
ATOM   4808  O   GLU   640      17.888  49.020 -24.753  1.00  0.00              
ATOM   4809  CG  GLU   640      15.103  48.359 -24.939  1.00  0.00           C  
ATOM   4810  CD  GLU   640      13.819  47.707 -25.438  1.00  0.00           C  
ATOM   4811  OE1 GLU   640      13.176  46.978 -24.635  1.00  0.00           O  
ATOM   4812  OE2 GLU   640      13.460  47.933 -26.624  1.00  0.00           O  
ATOM   4813  N   PRO   641      18.897  47.479 -23.550  1.00  0.00              
ATOM   4814  CA  PRO   641      19.079  46.611 -22.408  1.00  0.00              
ATOM   4815  CB  PRO   641      20.023  45.495 -22.857  1.00  0.00              
ATOM   4816  C   PRO   641      19.576  47.311 -21.179  1.00  0.00              
ATOM   4817  O   PRO   641      20.255  48.330 -21.291  1.00  0.00              
ATOM   4818  CD  PRO   641      19.687  47.029 -24.685  1.00  0.00           C  
ATOM   4819  CG  PRO   641      20.730  46.070 -24.093  1.00  0.00           C  
ATOM   4820  N   VAL   642      19.217  46.768 -19.997  1.00  0.00              
ATOM   4821  CA  VAL   642      19.578  47.269 -18.699  1.00  0.00              
ATOM   4822  CB  VAL   642      18.736  46.648 -17.621  1.00  0.00              
ATOM   4823  C   VAL   642      21.018  47.023 -18.354  1.00  0.00              
ATOM   4824  O   VAL   642      21.699  47.914 -17.847  1.00  0.00              
ATOM   4825  CG1 VAL   642      17.266  46.973 -17.935  1.00  0.00           C  
ATOM   4826  CG2 VAL   642      19.019  45.137 -17.551  1.00  0.00           C  
ATOM   4827  N   THR   643      21.529  45.811 -18.646  1.00  0.00              
ATOM   4828  CA  THR   643      22.839  45.418 -18.201  1.00  0.00              
ATOM   4829  CB  THR   643      23.206  44.018 -18.601  1.00  0.00              
ATOM   4830  C   THR   643      23.853  46.345 -18.782  1.00  0.00              
ATOM   4831  O   THR   643      24.815  46.727 -18.118  1.00  0.00              
ATOM   4832  OG1 THR   643      24.422  43.639 -17.974  1.00  0.00           O  
ATOM   4833  CG2 THR   643      23.349  43.946 -20.131  1.00  0.00           C  
ATOM   4834  N   GLU   644      23.642  46.754 -20.042  1.00  0.00              
ATOM   4835  CA  GLU   644      24.613  47.539 -20.738  1.00  0.00              
ATOM   4836  CB  GLU   644      24.101  47.905 -22.142  1.00  0.00              
ATOM   4837  C   GLU   644      24.896  48.807 -19.993  1.00  0.00              
ATOM   4838  O   GLU   644      26.053  49.117 -19.716  1.00  0.00              
ATOM   4839  CG  GLU   644      25.051  48.747 -22.990  1.00  0.00           C  
ATOM   4840  CD  GLU   644      24.355  48.971 -24.326  1.00  0.00           C  
ATOM   4841  OE1 GLU   644      24.230  47.982 -25.097  1.00  0.00           O  
ATOM   4842  OE2 GLU   644      23.931  50.128 -24.589  1.00  0.00           O  
ATOM   4843  N   THR   645      23.852  49.571 -19.624  1.00  0.00              
ATOM   4844  CA  THR   645      24.088  50.824 -18.965  1.00  0.00              
ATOM   4845  CB  THR   645      22.857  51.668 -18.833  1.00  0.00              
ATOM   4846  C   THR   645      24.635  50.620 -17.585  1.00  0.00              
ATOM   4847  O   THR   645      25.571  51.303 -17.172  1.00  0.00              
ATOM   4848  OG1 THR   645      22.321  51.956 -20.116  1.00  0.00           O  
ATOM   4849  CG2 THR   645      23.240  52.974 -18.115  1.00  0.00           C  
ATOM   4850  N   ALA   646      24.073  49.651 -16.841  1.00  0.00              
ATOM   4851  CA  ALA   646      24.412  49.459 -15.458  1.00  0.00              
ATOM   4852  CB  ALA   646      23.617  48.315 -14.806  1.00  0.00              
ATOM   4853  C   ALA   646      25.857  49.117 -15.311  1.00  0.00              
ATOM   4854  O   ALA   646      26.521  49.604 -14.398  1.00  0.00              
ATOM   4855  N   LYS   647      26.396  48.291 -16.222  1.00  0.00              
ATOM   4856  CA  LYS   647      27.746  47.835 -16.070  1.00  0.00              
ATOM   4857  CB  LYS   647      28.233  46.953 -17.229  1.00  0.00              
ATOM   4858  C   LYS   647      28.647  49.024 -16.041  1.00  0.00              
ATOM   4859  O   LYS   647      29.644  49.046 -15.323  1.00  0.00              
ATOM   4860  CG  LYS   647      29.545  46.222 -16.933  1.00  0.00           C  
ATOM   4861  CD  LYS   647      29.378  45.054 -15.959  1.00  0.00           C  
ATOM   4862  CE  LYS   647      30.693  44.382 -15.558  1.00  0.00           C  
ATOM   4863  NZ  LYS   647      31.102  44.840 -14.210  1.00  0.00           N  
ATOM   4864  N   ARG   648      28.298  50.065 -16.811  1.00  0.00              
ATOM   4865  CA  ARG   648      29.138  51.217 -16.915  1.00  0.00              
ATOM   4866  CB  ARG   648      28.481  52.328 -17.754  1.00  0.00              
ATOM   4867  C   ARG   648      29.370  51.771 -15.538  1.00  0.00              
ATOM   4868  O   ARG   648      30.489  52.157 -15.207  1.00  0.00              
ATOM   4869  CG  ARG   648      29.301  53.617 -17.843  1.00  0.00           C  
ATOM   4870  CD  ARG   648      28.708  54.662 -18.795  1.00  0.00           C  
ATOM   4871  NE  ARG   648      27.377  55.077 -18.266  1.00  0.00           N  
ATOM   4872  CZ  ARG   648      26.727  56.141 -18.823  1.00  0.00           C  
ATOM   4873  NH1 ARG   648      27.305  56.832 -19.848  1.00  0.00           N  
ATOM   4874  NH2 ARG   648      25.497  56.514 -18.362  1.00  0.00           N  
ATOM   4875  N   SER   649      28.326  51.816 -14.689  1.00  0.00              
ATOM   4876  CA  SER   649      28.488  52.397 -13.384  1.00  0.00              
ATOM   4877  CB  SER   649      27.227  52.258 -12.513  1.00  0.00              
ATOM   4878  C   SER   649      29.592  51.701 -12.653  1.00  0.00              
ATOM   4879  O   SER   649      30.650  52.286 -12.428  1.00  0.00              
ATOM   4880  OG  SER   649      27.445  52.845 -11.238  1.00  0.00           O  
ATOM   4881  N   VAL   650      29.396  50.423 -12.271  1.00  0.00              
ATOM   4882  CA  VAL   650      30.475  49.792 -11.573  1.00  0.00              
ATOM   4883  CB  VAL   650      30.066  48.807 -10.512  1.00  0.00              
ATOM   4884  C   VAL   650      31.302  49.100 -12.595  1.00  0.00              
ATOM   4885  O   VAL   650      30.850  48.176 -13.269  1.00  0.00              
ATOM   4886  CG1 VAL   650      29.364  49.585  -9.387  1.00  0.00           C  
ATOM   4887  CG2 VAL   650      29.194  47.706 -11.137  1.00  0.00           C  
ATOM   4888  N   ALA   651      32.561  49.546 -12.740  1.00  0.00              
ATOM   4889  CA  ALA   651      33.375  48.949 -13.745  1.00  0.00              
ATOM   4890  CB  ALA   651      34.381  49.919 -14.387  1.00  0.00              
ATOM   4891  C   ALA   651      34.160  47.866 -13.099  1.00  0.00              
ATOM   4892  O   ALA   651      34.867  48.089 -12.117  1.00  0.00              
ATOM   4893  N   ILE   652      34.033  46.639 -13.636  1.00  0.00              
ATOM   4894  CA  ILE   652      34.803  45.565 -13.101  1.00  0.00              
ATOM   4895  CB  ILE   652      33.993  44.362 -12.716  1.00  0.00              
ATOM   4896  C   ILE   652      35.734  45.148 -14.180  1.00  0.00              
ATOM   4897  O   ILE   652      35.317  44.659 -15.229  1.00  0.00              
ATOM   4898  CG2 ILE   652      34.970  43.240 -12.319  1.00  0.00           C  
ATOM   4899  CG1 ILE   652      32.993  44.728 -11.607  1.00  0.00           C  
ATOM   4900  CD1 ILE   652      33.657  45.237 -10.328  1.00  0.00           C  
ATOM   4901  N   PRO   653      36.996  45.359 -13.959  1.00  0.00              
ATOM   4902  CA  PRO   653      37.910  44.972 -14.984  1.00  0.00              
ATOM   4903  CB  PRO   653      39.220  45.694 -14.683  1.00  0.00              
ATOM   4904  C   PRO   653      38.032  43.494 -15.086  1.00  0.00              
ATOM   4905  O   PRO   653      38.380  42.835 -14.108  1.00  0.00              
ATOM   4906  CD  PRO   653      37.444  46.552 -13.257  1.00  0.00           C  
ATOM   4907  CG  PRO   653      38.756  46.965 -13.947  1.00  0.00           C  
ATOM   4908  N   ALA   654      37.750  42.976 -16.285  1.00  0.00              
ATOM   4909  CA  ALA   654      37.947  41.610 -16.642  1.00  0.00              
ATOM   4910  CB  ALA   654      36.708  40.724 -16.432  1.00  0.00              
ATOM   4911  C   ALA   654      38.150  41.750 -18.109  1.00  0.00              
ATOM   4912  O   ALA   654      37.333  42.378 -18.781  1.00  0.00              
ATOM   4913  N   ALA   655      39.240  41.207 -18.669  1.00  0.00              
ATOM   4914  CA  ALA   655      39.330  41.415 -20.078  1.00  0.00              
ATOM   4915  CB  ALA   655      40.776  41.456 -20.601  1.00  0.00              
ATOM   4916  C   ALA   655      38.674  40.226 -20.675  1.00  0.00              
ATOM   4917  O   ALA   655      39.251  39.143 -20.736  1.00  0.00              
ATOM   4918  N   GLU   656      37.431  40.439 -21.131  1.00  0.00              
ATOM   4919  CA  GLU   656      36.558  39.443 -21.663  1.00  0.00              
ATOM   4920  CB  GLU   656      36.601  38.067 -20.970  1.00  0.00              
ATOM   4921  C   GLU   656      35.203  39.993 -21.398  1.00  0.00              
ATOM   4922  O   GLU   656      34.536  40.527 -22.283  1.00  0.00              
ATOM   4923  CG  GLU   656      37.634  37.095 -21.541  1.00  0.00           C  
ATOM   4924  CD  GLU   656      37.116  36.641 -22.898  1.00  0.00           C  
ATOM   4925  OE1 GLU   656      36.008  37.099 -23.284  1.00  0.00           O  
ATOM   4926  OE2 GLU   656      37.816  35.832 -23.564  1.00  0.00           O  
ATOM   4927  N   GLU   657      34.783  39.877 -20.126  1.00  0.00              
ATOM   4928  CA  GLU   657      33.489  40.304 -19.700  1.00  0.00              
ATOM   4929  CB  GLU   657      33.236  40.061 -18.203  1.00  0.00              
ATOM   4930  C   GLU   657      33.292  41.771 -19.937  1.00  0.00              
ATOM   4931  O   GLU   657      32.257  42.177 -20.463  1.00  0.00              
ATOM   4932  CG  GLU   657      32.791  38.635 -17.881  1.00  0.00           C  
ATOM   4933  CD  GLU   657      31.291  38.581 -18.142  1.00  0.00           C  
ATOM   4934  OE1 GLU   657      30.549  39.304 -17.424  1.00  0.00           O  
ATOM   4935  OE2 GLU   657      30.865  37.830 -19.059  1.00  0.00           O  
ATOM   4936  N   ALA   658      34.276  42.614 -19.579  1.00  0.00
[truncated: 18,716 more chars]
